# Supplementary material for: Trait-based community assembly and succession of the infant gut microbiome
Source: Nat Commun. 2019 Feb 1;10:512. doi: 10.1038/s41467-019-08377-w (PMC6358638; doi:10.1038/s41467-019-08377-w)
Supplement: Supplementary file 4 — Supplementary Data 1 [file 41467_2019_8377_MOESM4_ESM.csv]

	subject	antibiotic_days	country	delivery	treatment_group	study
1	E000823	0	Finland	vaginal	Control	Yassour2016
2	E001463	1	Finland	vaginal	None	Kostic2015
3	E001958	0	Finland	vaginal	Control	Yassour2016
4	E003188	75	Finland	vaginal	Antibiotics	Yassour2016
5	E003872	1	Finland	caesaren	C-section	Kostic2015
6	E003953	98	Finland	vaginal	Antibiotics	Yassour2016
7	E004016	1	Finland	vaginal	None	Kostic2015
8	E004709	0	Finland	vaginal	Control	Yassour2016
9	E005786	60	Finland	vaginal	Antibiotics	Yassour2016
10	E006091	64	Finland	vaginal	Antibiotics	Yassour2016
11	E006493	0	Finland	vaginal	Control	Yassour2016
12	E006547	1	Finland	vaginal	None	Kostic2015
13	E006574	14	Finland	vaginal	None	Kostic2015
14	E006781	100	Finland	vaginal	Antibiotics	Yassour2016
15	E007944	0	Finland	vaginal	Control	Yassour2016
16	E010481	92	Finland	vaginal	Antibiotics	Yassour2016
17	E010581	0	Finland	vaginal	Control	Yassour2016
18	E010590	7	Finland	vaginal	None	Kostic2015
19	E010629	1	Finland	vaginal	None	Kostic2015
20	E010682	71	Finland	vaginal	Antibiotics	Yassour2016
21	E010937	7	Finland	vaginal	None	Kostic2015
22	E011279	1	Finland	vaginal	None	Kostic2015
23	E011878	82	Finland	vaginal	Antibiotics	Yassour2016
24	E012854	52	Finland	vaginal	Antibiotics	Yassour2016
25	E013094	0	Finland	vaginal	Control	Yassour2016
26	E013505	80	Finland	vaginal	Antibiotics	Yassour2016
27	E014086	0	Finland	vaginal	Control	Yassour2016
28	E014403	56	Finland	vaginal	Antibiotics	Yassour2016
29	E016063	0	Finland	caesaren	C-section	Yassour2016
30	E016273	0	Finland	vaginal	Control	Yassour2016
31	E016426	60	Finland	vaginal	Antibiotics	Yassour2016
32	E016924	0	Finland	vaginal	Control	Kostic2015
33	E017497	0	Finland	vaginal	Control	Yassour2016
34	E017751	7	Finland	vaginal	None	Kostic2015
35	E017833	0	Finland	vaginal	Control	Kostic2015
36	E018113	14	Finland	vaginal	None	Kostic2015
37	E018268	1	Finland	vaginal	None	Kostic2015
38	E018286	0	Finland	caesaren	C-section	Yassour2016
39	E019092	0	Finland	caesaren	C-section	Yassour2016
40	E019763	0	Finland	vaginal	Control	Yassour2016
41	E020570	0	Finland	vaginal	Control	Yassour2016
42	E020924	86	Finland	vaginal	Antibiotics	Yassour2016
43	E021032	0	Finland	vaginal	Control	Yassour2016
44	E021235	58	Finland	vaginal	Antibiotics	Yassour2016
45	E021406	7	Finland	vaginal	None	Kostic2015
46	E021822	56	Finland	vaginal	Antibiotics	Yassour2016
47	E021940	64	Finland	vaginal	Antibiotics	Yassour2016
48	E022137	0	Finland	vaginal	Control	Kostic2015
49	E022497	0	Finland	vaginal	Control	Yassour2016
50	E022852	0	Finland	caesaren	C-section	Kostic2015
51	E023445	62	Finland	vaginal	Antibiotics	Yassour2016
52	E024907	72	Finland	vaginal	Antibiotics	Yassour2016
53	E026325	1	Finland	vaginal	None	Kostic2015
54	E028794	7	Finland	caesaren	C-section	Yassour2016
55	E035134	0	Finland	vaginal	Control	Yassour2016
56	T025418	1	Estonia	vaginal	None	Kostic2015
