# Supplementary material for: Trait-based community assembly and succession of the infant gut microbiome
Source: Nat Commun. 2019 Feb 1;10:512. doi: 10.1038/s41467-019-08377-w (PMC6358638; doi:10.1038/s41467-019-08377-w)
Supplement: Supplementary file 6 — Supplementary Data 3 [file 41467_2019_8377_MOESM6_ESM.csv]

	otu	Kingdom	Phylum	Class	Order	Family	Genus	Species
1	OTU1	Bacteria	Bacteroidetes	Bacteroidia	Bacteroidales	Bacteroidaceae	Bacteroides	unclassified
2	OTU2	Bacteria	Firmicutes	Clostridia	Clostridiales	Ruminococcaceae	Faecalibacterium	unclassified
3	OTU3	Bacteria	Actinobacteria	Actinobacteria	Bifidobacteriales	Bifidobacteriaceae	Bifidobacterium	breve
4	OTU4	Bacteria	Bacteroidetes	Bacteroidia	Bacteroidales	Bacteroidaceae	Bacteroides	fragilis
5	OTU5	Bacteria	unclassified	unclassified	unclassified	unclassified	unclassified	unclassified
6	OTU6	Bacteria	Firmicutes	Clostridia	Clostridiales	Lachnospiraceae	Blautia	unclassified
7	OTU7	Bacteria	Firmicutes	Clostridia	Clostridiales	Lachnospiraceae	Lachnoclostridium	unclassified
8	OTU8	Bacteria	Bacteroidetes	Bacteroidia	Bacteroidales	Bacteroidaceae	Bacteroides	unclassified
9	OTU9	Bacteria	Firmicutes	Clostridia	Clostridiales	Lachnospiraceae	Pseudobutyrivibrio	unclassified
10	OTU10	Bacteria	Proteobacteria	Betaproteobacteria	Burkholderiales	Alcaligenaceae	Parasutterella	unclassified
11	OTU11	Bacteria	Firmicutes	Clostridia	Clostridiales	Ruminococcaceae	Ruminococcus	bromii
12	OTU12	Bacteria	Bacteroidetes	Bacteroidia	Bacteroidales	Bacteroidaceae	Bacteroides	caccae
13	OTU13	Bacteria	Proteobacteria	Gammaproteobacteria	Pasteurellales	Pasteurellaceae	unclassified	unclassified
14	OTU14	Bacteria	Firmicutes	Negativicutes	Selenomonadales	Veillonellaceae	Veillonella	unclassified
15	OTU15	Bacteria	Verrucomicrobia	Verrucomicrobiae	Verrucomicrobiales	Verrucomicrobiaceae	Akkermansia	unclassified
16	OTU16	Bacteria	Firmicutes	Clostridia	Clostridiales	Lachnospiraceae	Anaerostipes	unclassified
17	OTU17	Bacteria	Bacteroidetes	Bacteroidia	Bacteroidales	Rikenellaceae	Alistipes	unclassified
18	OTU18	Bacteria	Proteobacteria	Gammaproteobacteria	Enterobacteriales	Enterobacteriaceae	Enterobacter	unclassified
19	OTU19	Bacteria	Firmicutes	Clostridia	Clostridiales	Clostridiaceae	Clostridium	neonatale
20	OTU20	Bacteria	Firmicutes	Clostridia	Clostridiales	Lachnospiraceae	Roseburia	inulinivorans
21	OTU21	Bacteria	Firmicutes	Negativicutes	Selenomonadales	Veillonellaceae	Dialister	unclassified
22	OTU22	Bacteria	Firmicutes	Clostridia	Clostridiales	Ruminococcaceae	Subdoligranulum	unclassified
23	OTU23	Bacteria	Bacteroidetes	Bacteroidia	Bacteroidales	Prevotellaceae	Prevotella	unclassified
24	OTU24	Bacteria	Proteobacteria	Betaproteobacteria	Burkholderiales	Alcaligenaceae	Sutterella	unclassified
25	OTU25	Bacteria	Bacteroidetes	Bacteroidia	Bacteroidales	Bacteroidaceae	Bacteroides	coprocola
26	OTU26	Bacteria	Firmicutes	Bacilli	Lactobacillales	Streptococcaceae	Streptococcus	unclassified
27	OTU27	Bacteria	Firmicutes	Clostridia	Clostridiales	Lachnospiraceae	unclassified	unclassified
28	OTU28	Bacteria	Firmicutes	Erysipelotrichia	Erysipelotrichales	Erysipelotrichaceae	Erysipelatoclostridium	unclassified
29	OTU29	Bacteria	Bacteroidetes	Bacteroidia	Bacteroidales	Porphyromonadaceae	Parabacteroides	unclassified
30	OTU30	Bacteria	Firmicutes	Clostridia	Clostridiales	Lachnospiraceae	Fusicatenibacter	unclassified
31	OTU31	Bacteria	Bacteroidetes	Bacteroidia	Bacteroidales	Bacteroidaceae	Bacteroides	stercoris
32	OTU32	Bacteria	Firmicutes	Clostridia	Clostridiales	Peptostreptococcaceae	Intestinibacter	unclassified
33	OTU33	Bacteria	Firmicutes	Clostridia	Clostridiales	Ruminococcaceae	Flavonifractor	unclassified
34	OTU34	Bacteria	Bacteroidetes	Bacteroidia	Bacteroidales	Bacteroidaceae	Bacteroides	unclassified
35	OTU35	Bacteria	Bacteroidetes	Bacteroidia	Bacteroidales	Rikenellaceae	Alistipes	unclassified
36	OTU36	Bacteria	Actinobacteria	Coriobacteriia	Coriobacteriales	Coriobacteriaceae	Collinsella	unclassified
37	OTU37	Bacteria	Firmicutes	Erysipelotrichia	Erysipelotrichales	Erysipelotrichaceae	unclassified	unclassified
38	OTU38	Bacteria	Firmicutes	Clostridia	Clostridiales	Lachnospiraceae	Lachnoclostridium	unclassified
39	OTU39	Bacteria	Firmicutes	Clostridia	Clostridiales	Lachnospiraceae	Lachnospira	unclassified
40	OTU40	Bacteria	Firmicutes	Clostridia	Clostridiales	Ruminococcaceae	Ruminococcus	unclassified
41	OTU41	Bacteria	Firmicutes	Clostridia	Clostridiales	Ruminococcaceae	unclassified	unclassified
42	OTU42	Bacteria	Firmicutes	Negativicutes	Selenomonadales	Veillonellaceae	Megasphaera	unclassified
43	OTU43	Bacteria	Bacteroidetes	Bacteroidia	Bacteroidales	Bacteroidaceae	Bacteroides	unclassified
44	OTU44	Bacteria	Firmicutes	Clostridia	Clostridiales	Clostridiaceae	Clostridium	unclassified
45	OTU45	Bacteria	Proteobacteria	Betaproteobacteria	Burkholderiales	Alcaligenaceae	Sutterella	unclassified
46	OTU46	Bacteria	Firmicutes	Clostridia	Clostridiales	Lachnospiraceae	unclassified	eligens
47	OTU47	Bacteria	Firmicutes	Clostridia	Clostridiales	Clostridiaceae	Clostridium	unclassified
48	OTU48	Bacteria	Firmicutes	Clostridia	Clostridiales	Lachnospiraceae	Blautia	unclassified
49	OTU49	Bacteria	Firmicutes	Clostridia	Clostridiales	Clostridiaceae	unclassified	unclassified
50	OTU50	Bacteria	Firmicutes	Clostridia	Clostridiales	Ruminococcaceae	Subdoligranulum	unclassified
51	OTU51	Bacteria	Firmicutes	Clostridia	Clostridiales	Lachnospiraceae	Lachnospira	rogosae
52	OTU52	Bacteria	Firmicutes	Clostridia	Clostridiales	Ruminococcaceae	Ruminococcus	unclassified
53	OTU53	Bacteria	Firmicutes	Clostridia	Clostridiales	Lachnospiraceae	Lachnoclostridium	unclassified
54	OTU54	Bacteria	Firmicutes	Clostridia	Clostridiales	Lachnospiraceae	unclassified	unclassified
55	OTU55	Bacteria	Firmicutes	Clostridia	Clostridiales	Ruminococcaceae	Ruminiclostridium	unclassified
56	OTU56	Bacteria	Firmicutes	Negativicutes	Selenomonadales	Acidaminococcaceae	Phascolarctobacterium	faecium
57	OTU57	Bacteria	Firmicutes	Clostridia	Clostridiales	Lachnospiraceae	Lachnoclostridium	unclassified
58	OTU58	Bacteria	Firmicutes	Clostridia	Clostridiales	Christensenellaceae	unclassified	unclassified
59	OTU59	Bacteria	Firmicutes	Clostridia	Clostridiales	Lachnospiraceae	Tyzzerella	unclassified
60	OTU60	Bacteria	Bacteroidetes	Bacteroidia	Bacteroidales	Porphyromonadaceae	Parabacteroides	unclassified
61	OTU61	Bacteria	Firmicutes	Clostridia	Clostridiales	Ruminococcaceae	Eubacterium	coprostanoligenes
62	OTU62	Bacteria	Firmicutes	Clostridia	Clostridiales	Lachnospiraceae	Blautia	unclassified
63	OTU63	Bacteria	Bacteroidetes	Bacteroidia	Bacteroidales	unclassified	unclassified	unclassified
64	OTU64	Bacteria	Firmicutes	Clostridia	Clostridiales	Lachnospiraceae	unclassified	unclassified
65	OTU65	Bacteria	Bacteroidetes	Bacteroidia	Bacteroidales	Porphyromonadaceae	Barnesiella	unclassified
66	OTU66	Bacteria	Proteobacteria	Alphaproteobacteria	Rhodospirillales	Rhodospirillaceae	Thalassospira	unclassified
67	OTU67	Bacteria	Firmicutes	Clostridia	Clostridiales	Lachnospiraceae	unclassified	unclassified
68	OTU68	Bacteria	Firmicutes	Clostridia	Clostridiales	Lachnospiraceae	unclassified	unclassified
69	OTU69	Bacteria	Firmicutes	Clostridia	Clostridiales	Lachnospiraceae	Hungatella	unclassified
70	OTU70	Bacteria	Firmicutes	Clostridia	Clostridiales	Lachnospiraceae	Dorea	unclassified
71	OTU71	Bacteria	Firmicutes	Clostridia	Clostridiales	Lachnospiraceae	Eubacterium	hallii
72	OTU72	Bacteria	Firmicutes	Clostridia	Clostridiales	Ruminococcaceae	unclassified	unclassified
73	OTU73	Bacteria	Firmicutes	Clostridia	Clostridiales	Lachnospiraceae	Coprococcus	unclassified
74	OTU74	Bacteria	Firmicutes	Clostridia	Clostridiales	Peptostreptococcaceae	unclassified	unclassified
75	OTU75	Bacteria	Firmicutes	Clostridia	Clostridiales	Ruminococcaceae	Ruminiclostridium	unclassified
76	OTU76	Bacteria	Firmicutes	Negativicutes	Selenomonadales	Veillonellaceae	Megasphaera	micronuciformis
77	OTU77	Bacteria	Actinobacteria	Coriobacteriia	Coriobacteriales	Coriobacteriaceae	Eggerthella	unclassified
78	OTU78	Bacteria	Proteobacteria	Deltaproteobacteria	Desulfovibrionales	Desulfovibrionaceae	Bilophila	unclassified
79	OTU79	Bacteria	Firmicutes	Bacilli	Lactobacillales	Enterococcaceae	Enterococcus	unclassified
80	OTU80	Bacteria	Proteobacteria	Alphaproteobacteria	Rhodospirillales	Rhodospirillaceae	Thalassospira	unclassified
81	OTU81	Bacteria	Firmicutes	Erysipelotrichia	Erysipelotrichales	Erysipelotrichaceae	unclassified	unclassified
82	OTU82	Bacteria	Firmicutes	Bacilli	Lactobacillales	Streptococcaceae	Streptococcus	unclassified
83	OTU83	Bacteria	Firmicutes	Clostridia	Clostridiales	Lachnospiraceae	Lachnoclostridium	faecis
84	OTU84	Bacteria	Firmicutes	Clostridia	Clostridiales	Lachnospiraceae	unclassified	unclassified
85	OTU85	Bacteria	Firmicutes	Clostridia	Clostridiales	Lachnospiraceae	Lachnoclostridium	unclassified
86	OTU86	Bacteria	Firmicutes	Clostridia	Clostridiales	Lachnospiraceae	Lachnoclostridium	unclassified
87	OTU87	Bacteria	Firmicutes	Clostridia	Clostridiales	Ruminococcaceae	unclassified	unclassified
88	OTU88	Bacteria	Bacteroidetes	Bacteroidia	Bacteroidales	Porphyromonadaceae	Odoribacter	splanchnicus
89	OTU89	Bacteria	Proteobacteria	Gammaproteobacteria	Pasteurellales	Pasteurellaceae	unclassified	unclassified
90	OTU90	Bacteria	Firmicutes	Clostridia	Clostridiales	Christensenellaceae	unclassified	unclassified
91	OTU91	Bacteria	Bacteroidetes	Bacteroidia	Bacteroidales	Bacteroidaceae	Bacteroides	massiliensis
92	OTU92	Bacteria	Firmicutes	Clostridia	Clostridiales	Lachnospiraceae	Blautia	unclassified
93	OTU93	Bacteria	Firmicutes	Clostridia	Clostridiales	Ruminococcaceae	Ruminococcus	callidus
94	OTU94	Bacteria	Firmicutes	Bacilli	Lactobacillales	Streptococcaceae	Lactococcus	unclassified
95	OTU95	Bacteria	Firmicutes	Clostridia	Clostridiales	Ruminococcaceae	unclassified	unclassified
96	OTU96	Bacteria	Firmicutes	Clostridia	Clostridiales	Ruminococcaceae	Ruminiclostridium	unclassified
97	OTU97	Bacteria	Firmicutes	Erysipelotrichia	Erysipelotrichales	Erysipelotrichaceae	Erysipelatoclostridium	unclassified
98	OTU98	Bacteria	Firmicutes	Clostridia	Clostridiales	Lachnospiraceae	unclassified	unclassified
99	OTU99	Bacteria	Firmicutes	Clostridia	Clostridiales	Lachnospiraceae	unclassified	unclassified
100	OTU100	Bacteria	Firmicutes	Bacilli	Lactobacillales	Lactobacillaceae	Lactobacillus	unclassified
101	OTU101	Bacteria	Firmicutes	Clostridia	Clostridiales	Ruminococcaceae	Ruminiclostridium	leptum
102	OTU102	Bacteria	Firmicutes	Clostridia	Clostridiales	Lachnospiraceae	Anaerostipes	unclassified
103	OTU103	Bacteria	Firmicutes	Clostridia	Clostridiales	Lachnospiraceae	Epulopiscium	unclassified
104	OTU104	Bacteria	Firmicutes	Clostridia	Clostridiales	Ruminococcaceae	Ruminiclostridium	siraeum
105	OTU105	Bacteria	Firmicutes	Clostridia	Clostridiales	Ruminococcaceae	Ruminiclostridium	unclassified
106	OTU106	Bacteria	Firmicutes	Clostridia	Clostridiales	Lachnospiraceae	Lachnoclostridium	unclassified
107	OTU107	Bacteria	Firmicutes	Clostridia	Clostridiales	Ruminococcaceae	unclassified	unclassified
108	OTU108	Bacteria	Firmicutes	Clostridia	Clostridiales	Ruminococcaceae	unclassified	unclassified
109	OTU109	Bacteria	Firmicutes	Clostridia	Clostridiales	Lachnospiraceae	unclassified	unclassified
110	OTU110	Bacteria	Firmicutes	Clostridia	Clostridiales	Ruminococcaceae	Intestinimonas	unclassified
111	OTU111	Bacteria	Firmicutes	Clostridia	Clostridiales	Lachnospiraceae	Tyzzerella	unclassified
112	OTU112	Bacteria	Firmicutes	Clostridia	Clostridiales	Ruminococcaceae	unclassified	unclassified
113	OTU113	Bacteria	Proteobacteria	Alphaproteobacteria	Rhodospirillales	Rhodospirillaceae	Thalassospira	unclassified
114	OTU114	Bacteria	Bacteroidetes	Bacteroidia	Bacteroidales	Prevotellaceae	Prevotella	buccae
115	OTU115	Bacteria	Firmicutes	Clostridia	Clostridiales	Lachnospiraceae	Dorea	unclassified
116	OTU116	Bacteria	Firmicutes	Clostridia	Clostridiales	Ruminococcaceae	Ruminococcus	unclassified
117	OTU117	Bacteria	Bacteroidetes	Bacteroidia	Bacteroidales	Bacteroidaceae	Bacteroides	plebeius
118	OTU118	Bacteria	Proteobacteria	Alphaproteobacteria	Rhodospirillales	Rhodospirillaceae	Thalassospira	unclassified
119	OTU119	Bacteria	Cyanobacteria	Melainabacteria	Gastranaerophilales	unclassified	unclassified	unclassified
120	OTU120	Bacteria	Firmicutes	Clostridia	Clostridiales	Ruminococcaceae	unclassified	unclassified
121	OTU121	Bacteria	Firmicutes	Clostridia	Clostridiales	Ruminococcaceae	Eubacterium	coprostanoligenes
122	OTU122	Bacteria	Firmicutes	Clostridia	Clostridiales	Ruminococcaceae	Ruminiclostridium	unclassified
123	OTU123	Bacteria	Cyanobacteria	Melainabacteria	Gastranaerophilales	unclassified	unclassified	unclassified
124	OTU124	Bacteria	Bacteroidetes	Bacteroidia	Bacteroidales	Bacteroidaceae	Bacteroides	eggerthii
125	OTU125	Bacteria	Firmicutes	Clostridia	Clostridiales	Lachnospiraceae	unclassified	unclassified
126	OTU126	Bacteria	Bacteroidetes	Bacteroidia	Bacteroidales	unclassified	unclassified	unclassified
127	OTU127	Bacteria	Firmicutes	Erysipelotrichia	Erysipelotrichales	Erysipelotrichaceae	Turicibacter	unclassified
128	OTU128	Bacteria	Firmicutes	Bacilli	Lactobacillales	Streptococcaceae	Streptococcus	unclassified
129	OTU129	Bacteria	Tenericutes	Mollicutes	Anaeroplasmatales	Anaeroplasmataceae	Anaeroplasma	unclassified
130	OTU130	Bacteria	Bacteroidetes	Bacteroidia	Bacteroidales	Rikenellaceae	Alistipes	unclassified
131	OTU131	Bacteria	Firmicutes	Clostridia	Clostridiales	Ruminococcaceae	Eubacterium	coprostanoligenes
132	OTU132	Bacteria	Firmicutes	Clostridia	Clostridiales	Ruminococcaceae	Ruminiclostridium	unclassified
133	OTU133	Bacteria	Firmicutes	Clostridia	Clostridiales	Ruminococcaceae	unclassified	unclassified
134	OTU134	Bacteria	Firmicutes	Clostridia	Clostridiales	Christensenellaceae	unclassified	unclassified
135	OTU135	Bacteria	Firmicutes	Clostridia	Clostridiales	Lachnospiraceae	unclassified	unclassified
136	OTU136	Bacteria	Firmicutes	Clostridia	Clostridiales	Peptostreptococcaceae	Terrisporobacter	unclassified
137	OTU137	Bacteria	Bacteroidetes	Bacteroidia	Bacteroidales	unclassified	unclassified	unclassified
138	OTU138	Bacteria	Firmicutes	Clostridia	Clostridiales	unclassified	unclassified	unclassified
139	OTU139	Bacteria	Firmicutes	Negativicutes	Selenomonadales	Veillonellaceae	Megamonas	unclassified
140	OTU140	Bacteria	Firmicutes	Clostridia	Clostridiales	Lachnospiraceae	Eubacterium	ventriosum
141	OTU141	Bacteria	Firmicutes	Bacilli	Bacillales	Staphylococcaceae	Staphylococcus	unclassified
142	OTU142	Bacteria	Firmicutes	Clostridia	Clostridiales	Ruminococcaceae	Ruminiclostridium	unclassified
143	OTU143	Bacteria	Firmicutes	Erysipelotrichia	Erysipelotrichales	Erysipelotrichaceae	Holdemanella	unclassified
144	OTU144	Bacteria	Bacteroidetes	Bacteroidia	Bacteroidales	Prevotellaceae	Paraprevotella	unclassified
145	OTU145	Bacteria	Firmicutes	Clostridia	Clostridiales	Lachnospiraceae	unclassified	unclassified
146	OTU146	Bacteria	Bacteroidetes	Bacteroidia	Bacteroidales	unclassified	unclassified	unclassified
147	OTU147	Bacteria	Firmicutes	Clostridia	Clostridiales	Ruminococcaceae	unclassified	unclassified
148	OTU148	Bacteria	Bacteroidetes	Bacteroidia	Bacteroidales	Rikenellaceae	Alistipes	unclassified
149	OTU149	Bacteria	Actinobacteria	Actinobacteria	Actinomycetales	Actinomycetaceae	Actinomyces	unclassified
150	OTU150	Bacteria	Proteobacteria	Betaproteobacteria	Burkholderiales	Alcaligenaceae	Sutterella	unclassified
151	OTU151	Bacteria	Firmicutes	Erysipelotrichia	Erysipelotrichales	Erysipelotrichaceae	unclassified	unclassified
152	OTU152	Bacteria	Firmicutes	Clostridia	Clostridiales	Ruminococcaceae	Ruminococcus	unclassified
153	OTU153	Bacteria	Firmicutes	Bacilli	Lactobacillales	Lactobacillaceae	Lactobacillus	unclassified
154	OTU154	Bacteria	Proteobacteria	Gammaproteobacteria	Enterobacteriales	Enterobacteriaceae	Hafnia	alvei
155	OTU155	Bacteria	Firmicutes	Clostridia	Clostridiales	Ruminococcaceae	Ruminococcus	unclassified
156	OTU156	Bacteria	Bacteroidetes	Bacteroidia	Bacteroidales	Prevotellaceae	Paraprevotella	xylaniphila
157	OTU157	Bacteria	Firmicutes	Negativicutes	Selenomonadales	Acidaminococcaceae	Phascolarctobacterium	unclassified
158	OTU158	Bacteria	Firmicutes	Clostridia	Clostridiales	unclassified	unclassified	unclassified
159	OTU159	Bacteria	Firmicutes	Clostridia	Clostridiales	Ruminococcaceae	Ruminococcus	unclassified
160	OTU160	Bacteria	Bacteroidetes	Bacteroidia	Bacteroidales	Prevotellaceae	Alloprevotella	unclassified
161	OTU161	Bacteria	Firmicutes	Clostridia	Clostridiales	Lachnospiraceae	Lachnoclostridium	unclassified
162	OTU162	Bacteria	Firmicutes	Clostridia	Clostridiales	Lachnospiraceae	Roseburia	unclassified
163	OTU163	Bacteria	Proteobacteria	Gammaproteobacteria	Enterobacteriales	Enterobacteriaceae	Proteus	unclassified
164	OTU164	Bacteria	Firmicutes	Clostridia	Clostridiales	Lachnospiraceae	Blautia	unclassified
165	OTU165	Bacteria	Firmicutes	Clostridia	Clostridiales	Lachnospiraceae	Coprococcus	unclassified
166	OTU166	Bacteria	Firmicutes	Clostridia	Clostridiales	Ruminococcaceae	Anaerotruncus	colihominis
167	OTU167	Bacteria	Firmicutes	Clostridia	Clostridiales	Ruminococcaceae	Eubacterium	coprostanoligenes
168	OTU168	Bacteria	Firmicutes	Bacilli	Lactobacillales	Lactobacillaceae	Lactobacillus	unclassified
169	OTU169	Bacteria	Firmicutes	Clostridia	Clostridiales	Ruminococcaceae	Ruminiclostridium	unclassified
170	OTU170	Bacteria	Firmicutes	Clostridia	Clostridiales	Ruminococcaceae	unclassified	unclassified
171	OTU171	Bacteria	Firmicutes	Clostridia	Clostridiales	Ruminococcaceae	unclassified	unclassified
172	OTU172	Bacteria	Firmicutes	Negativicutes	Selenomonadales	Veillonellaceae	Veillonella	unclassified
173	OTU173	Bacteria	Firmicutes	Negativicutes	Selenomonadales	Veillonellaceae	Veillonella	ratti
174	OTU174	Bacteria	Firmicutes	Erysipelotrichia	Erysipelotrichales	Erysipelotrichaceae	Faecalitalea	unclassified
175	OTU175	Bacteria	Firmicutes	Clostridia	Clostridiales	Lachnospiraceae	Lachnoclostridium	unclassified
176	OTU176	Bacteria	Cyanobacteria	Chloroplast	unclassified	unclassified	unclassified	unclassified
177	OTU177	Bacteria	Firmicutes	Bacilli	Bacillales	unclassified	Gemella	unclassified
178	OTU178	Bacteria	Firmicutes	Clostridia	Clostridiales	Lachnospiraceae	unclassified	unclassified
179	OTU179	Bacteria	Proteobacteria	Alphaproteobacteria	Rhodospirillales	Rhodospirillaceae	Thalassospira	unclassified
180	OTU180	Bacteria	Bacteroidetes	Bacteroidia	Bacteroidales	Prevotellaceae	Prevotella	unclassified
181	OTU181	Bacteria	Actinobacteria	Actinobacteria	Actinomycetales	Actinomycetaceae	Actinomyces	unclassified
182	OTU182	Bacteria	Firmicutes	Clostridia	Clostridiales	Ruminococcaceae	unclassified	unclassified
183	OTU183	Bacteria	Actinobacteria	Actinobacteria	Actinomycetales	Actinomycetaceae	Varibaculum	cambriense
184	OTU184	Bacteria	Firmicutes	Clostridia	Clostridiales	Lachnospiraceae	unclassified	metagenome
185	OTU185	Bacteria	Firmicutes	Clostridia	Clostridiales	Ruminococcaceae	Ruminiclostridium	unclassified
186	OTU186	Bacteria	Firmicutes	Clostridia	Clostridiales	Ruminococcaceae	unclassified	unclassified
187	OTU187	Bacteria	Fusobacteria	Fusobacteriia	Fusobacteriales	Fusobacteriaceae	Fusobacterium	unclassified
188	OTU188	Bacteria	Firmicutes	Clostridia	Clostridiales	Lachnospiraceae	unclassified	unclassified
189	OTU189	Bacteria	Firmicutes	Clostridia	Clostridiales	Ruminococcaceae	unclassified	unclassified
190	OTU190	Bacteria	Firmicutes	Clostridia	Clostridiales	Ruminococcaceae	Butyricicoccus	unclassified
191	OTU191	Bacteria	Firmicutes	Erysipelotrichia	Erysipelotrichales	Erysipelotrichaceae	Catenibacterium	unclassified
192	OTU192	Bacteria	Firmicutes	Clostridia	Clostridiales	Lachnospiraceae	Eubacterium	ruminantium
193	OTU193	Bacteria	Proteobacteria	Epsilonproteobacteria	Campylobacterales	Campylobacteraceae	Campylobacter	concisus
194	OTU194	Bacteria	Firmicutes	Clostridia	Clostridiales	Lachnospiraceae	Tyzzerella	unclassified
195	OTU195	Bacteria	Bacteroidetes	Bacteroidia	Bacteroidales	Rikenellaceae	Alistipes	unclassified
196	OTU196	Bacteria	Firmicutes	Clostridia	Clostridiales	Ruminococcaceae	Ruminiclostridium	unclassified
197	OTU197	Bacteria	Bacteroidetes	Bacteroidia	Bacteroidales	Bacteroidaceae	Bacteroides	unclassified
198	OTU198	Bacteria	Firmicutes	Bacilli	Lactobacillales	Lactobacillaceae	Lactobacillus	unclassified
199	OTU199	Bacteria	Cyanobacteria	Melainabacteria	Gastranaerophilales	Clostridiaceae	unclassified	unclassified
200	OTU200	Bacteria	Firmicutes	Clostridia	Clostridiales	unclassified	Eubacterium	brachy
201	OTU201	Bacteria	Bacteroidetes	Bacteroidia	Bacteroidales	Porphyromonadaceae	Butyricimonas	unclassified
202	OTU202	Bacteria	Firmicutes	Clostridia	Clostridiales	Ruminococcaceae	unclassified	unclassified
203	OTU203	Bacteria	Bacteroidetes	Bacteroidia	Bacteroidales	Porphyromonadaceae	Coprobacter	fastidiosus
204	OTU204	Bacteria	Firmicutes	Clostridia	Clostridiales	Ruminococcaceae	unclassified	unclassified
205	OTU205	Bacteria	Bacteroidetes	Bacteroidia	Bacteroidales	unclassified	unclassified	unclassified
206	OTU206	Bacteria	Actinobacteria	Coriobacteriia	Coriobacteriales	Coriobacteriaceae	Olsenella	unclassified
207	OTU207	Bacteria	Firmicutes	Clostridia	Clostridiales	Lachnospiraceae	Tyzzerella	unclassified
208	OTU208	Bacteria	Firmicutes	Clostridia	Clostridiales	Lachnospiraceae	unclassified	unclassified
209	OTU209	Bacteria	Firmicutes	Clostridia	Clostridiales	Ruminococcaceae	Ruminiclostridium	sporosphaeroides
210	OTU210	Bacteria	Firmicutes	Clostridia	Clostridiales	Ruminococcaceae	unclassified	unclassified
211	OTU211	Bacteria	Firmicutes	Erysipelotrichia	Erysipelotrichales	Erysipelotrichaceae	Erysipelatoclostridium	unclassified
212	OTU212	Bacteria	Tenericutes	Mollicutes	Mollicutes_RF9	unclassified	unclassified	unclassified
213	OTU213	Bacteria	Proteobacteria	Betaproteobacteria	Burkholderiales	Alcaligenaceae	Sutterella	unclassified
214	OTU214	Bacteria	Firmicutes	Clostridia	Clostridiales	Ruminococcaceae	Ruminiclostridium	unclassified
215	OTU215	Bacteria	Firmicutes	Clostridia	Clostridiales	Ruminococcaceae	unclassified	unclassified
216	OTU216	Bacteria	Firmicutes	Clostridia	Clostridiales	Lachnospiraceae	Coprococcus	unclassified
217	OTU217	Bacteria	Firmicutes	Negativicutes	Selenomonadales	Veillonellaceae	Selenomonas	artemidis
218	OTU218	Bacteria	Firmicutes	Clostridia	Clostridiales	Lachnospiraceae	Lachnoclostridium	unclassified
219	OTU219	Bacteria	Actinobacteria	Actinobacteria	Micrococcales	Micrococcaceae	Rothia	unclassified
220	OTU220	Bacteria	Actinobacteria	Actinobacteria	Bifidobacteriales	Bifidobacteriaceae	Bifidobacterium	bifidum
221	OTU221	Bacteria	Bacteroidetes	Bacteroidia	Bacteroidales	Bacteroidaceae	Bacteroides	unclassified
222	OTU222	Bacteria	Firmicutes	Clostridia	Clostridiales	Eubacteriaceae	Eubacterium	unclassified
223	OTU223	Bacteria	Actinobacteria	Coriobacteriia	Coriobacteriales	Coriobacteriaceae	unclassified	unclassified
224	OTU224	Bacteria	Firmicutes	Erysipelotrichia	Erysipelotrichales	Erysipelotrichaceae	Holdemania	filiformis
225	OTU225	Bacteria	Firmicutes	Clostridia	Clostridiales	Lachnospiraceae	Cellulosilyticum	lentocellum
226	OTU226	Bacteria	Bacteroidetes	Bacteroidia	Bacteroidales	Prevotellaceae	Paraprevotella	unclassified
227	OTU227	Bacteria	Firmicutes	Clostridia	Clostridiales	Christensenellaceae	unclassified	unclassified
228	OTU228	Bacteria	Firmicutes	Clostridia	Clostridiales	unclassified	unclassified	unclassified
229	OTU229	Bacteria	Firmicutes	Bacilli	Lactobacillales	Lactobacillaceae	Lactobacillus	fermentum
230	OTU230	Bacteria	Firmicutes	Clostridia	Clostridiales	Ruminococcaceae	Ruminiclostridium	unclassified
231	OTU231	Bacteria	Actinobacteria	Coriobacteriia	Coriobacteriales	Coriobacteriaceae	Senegalimassilia	unclassified
232	OTU232	Bacteria	Firmicutes	Clostridia	Clostridiales	unclassified	unclassified	unclassified
233	OTU233	Bacteria	Firmicutes	Bacilli	Lactobacillales	Lactobacillaceae	Lactobacillus	unclassified
234	OTU234	Bacteria	Firmicutes	Negativicutes	Selenomonadales	Veillonellaceae	Megasphaera	unclassified
235	OTU235	Bacteria	Firmicutes	Clostridia	Clostridiales	Lachnospiraceae	unclassified	unclassified
236	OTU236	Bacteria	Fusobacteria	Fusobacteriia	Fusobacteriales	Fusobacteriaceae	Fusobacterium	unclassified
237	OTU237	Bacteria	Firmicutes	Clostridia	Clostridiales	Ruminococcaceae	unclassified	unclassified
238	OTU238	Bacteria	Firmicutes	Clostridia	Clostridiales	Ruminococcaceae	unclassified	unclassified
239	OTU239	Bacteria	Firmicutes	Clostridia	Clostridiales	Ruminococcaceae	unclassified	unclassified
240	OTU240	Bacteria	Firmicutes	Clostridia	Clostridiales	Christensenellaceae	unclassified	unclassified
241	OTU241	Bacteria	Actinobacteria	Actinobacteria	Actinomycetales	Actinomycetaceae	Actinomyces	unclassified
242	OTU242	Bacteria	Firmicutes	Negativicutes	Selenomonadales	Veillonellaceae	Allisonella	histaminiformans
243	OTU243	Bacteria	Proteobacteria	Betaproteobacteria	Neisseriales	Neisseriaceae	Neisseria	unclassified
244	OTU244	Bacteria	Firmicutes	Clostridia	Clostridiales	Lachnospiraceae	unclassified	unclassified
245	OTU245	Bacteria	Actinobacteria	Coriobacteriia	Coriobacteriales	Coriobacteriaceae	Collinsella	unclassified
246	OTU246	Bacteria	Firmicutes	Clostridia	Clostridiales	Lachnospiraceae	Lachnoclostridium	unclassified
247	OTU247	Bacteria	Firmicutes	Clostridia	Clostridiales	unclassified	Anaerococcus	unclassified
248	OTU248	Bacteria	Firmicutes	Clostridia	Clostridiales	Peptostreptococcaceae	Peptoclostridium	unclassified
249	OTU249	Bacteria	Firmicutes	Clostridia	Clostridiales	Ruminococcaceae	unclassified	unclassified
250	OTU250	Bacteria	Firmicutes	Clostridia	Clostridiales	Lachnospiraceae	unclassified	unclassified
251	OTU251	Bacteria	Actinobacteria	Coriobacteriia	Coriobacteriales	Coriobacteriaceae	unclassified	unclassified
252	OTU252	Bacteria	Tenericutes	Mollicutes	NB1-n	unclassified	unclassified	unclassified
253	OTU253	Bacteria	Firmicutes	Clostridia	Clostridiales	Lachnospiraceae	unclassified	unclassified
254	OTU254	Bacteria	Firmicutes	Clostridia	Clostridiales	Ruminococcaceae	unclassified	unclassified
255	OTU255	Bacteria	Firmicutes	Clostridia	Clostridiales	Lachnospiraceae	unclassified	unclassified
256	OTU256	Bacteria	Lentisphaerae	Lentisphaeria	Victivallales	Victivallaceae	Victivallis	unclassified
257	OTU257	Bacteria	Firmicutes	Clostridia	Clostridiales	unclassified	unclassified	unclassified
258	OTU258	Bacteria	Actinobacteria	Coriobacteriia	Coriobacteriales	Coriobacteriaceae	Enterorhabdus	unclassified
259	OTU259	Bacteria	Firmicutes	Clostridia	Clostridiales	unclassified	Peptoniphilus	unclassified
260	OTU260	Bacteria	Firmicutes	Clostridia	Clostridiales	Ruminococcaceae	unclassified	unclassified
261	OTU261	Bacteria	Proteobacteria	Alphaproteobacteria	Rhodospirillales	Rhodospirillaceae	Thalassospira	unclassified
262	OTU262	Bacteria	Firmicutes	Clostridia	Clostridiales	Defluviitaleaceae	unclassified	unclassified
263	OTU263	Bacteria	Firmicutes	Clostridia	Clostridiales	Lachnospiraceae	Blautia	unclassified
264	OTU264	Bacteria	Firmicutes	Clostridia	Clostridiales	Lachnospiraceae	Cellulosilyticum	unclassified
265	OTU265	Bacteria	Firmicutes	Clostridia	Clostridiales	Lachnospiraceae	unclassified	unclassified
266	OTU266	Bacteria	Firmicutes	Erysipelotrichia	Erysipelotrichales	Erysipelotrichaceae	Dielma	unclassified
267	OTU267	Bacteria	Actinobacteria	Coriobacteriia	Coriobacteriales	Coriobacteriaceae	Slackia	unclassified
268	OTU268	Bacteria	Firmicutes	Clostridia	Clostridiales	Lachnospiraceae	unclassified	unclassified
269	OTU269	Bacteria	Bacteroidetes	Bacteroidia	Bacteroidales	Prevotellaceae	unclassified	unclassified
270	OTU270	Bacteria	Firmicutes	Clostridia	Clostridiales	Ruminococcaceae	Ruminiclostridium	unclassified
271	OTU271	Bacteria	Firmicutes	Clostridia	Clostridiales	Peptostreptococcaceae	Peptostreptococcus	anaerobius
272	OTU272	Bacteria	Firmicutes	Clostridia	Clostridiales	Clostridiaceae	Clostridium	unclassified
273	OTU273	Bacteria	Firmicutes	Negativicutes	Selenomonadales	Acidaminococcaceae	Acidaminococcus	unclassified
274	OTU274	Bacteria	Firmicutes	Negativicutes	Selenomonadales	Veillonellaceae	Anaeroglobus	unclassified
275	OTU275	Bacteria	Firmicutes	Negativicutes	Selenomonadales	Veillonellaceae	Negativicoccus	unclassified
276	OTU276	Bacteria	Firmicutes	Clostridia	Clostridiales	Ruminococcaceae	unclassified	unclassified
277	OTU277	Bacteria	Firmicutes	Clostridia	Clostridiales	Lachnospiraceae	unclassified	unclassified
278	OTU278	Bacteria	Firmicutes	Clostridia	Clostridiales	Ruminococcaceae	Anaerotruncus	unclassified
279	OTU279	Bacteria	Firmicutes	Clostridia	Clostridiales	Ruminococcaceae	Anaerotruncus	unclassified
280	OTU280	Bacteria	Firmicutes	Clostridia	Clostridiales	Christensenellaceae	unclassified	unclassified
281	OTU281	Bacteria	Proteobacteria	Deltaproteobacteria	Desulfovibrionales	Desulfovibrionaceae	Desulfovibrio	piger
282	OTU282	Bacteria	Bacteroidetes	Bacteroidia	Bacteroidales	Rikenellaceae	Alistipes	unclassified
283	OTU283	Bacteria	Firmicutes	Clostridia	Clostridiales	Ruminococcaceae	Anaerotruncus	unclassified
284	OTU284	Bacteria	Firmicutes	Erysipelotrichia	Erysipelotrichales	Erysipelotrichaceae	unclassified	unclassified
285	OTU285	Bacteria	Actinobacteria	Coriobacteriia	Coriobacteriales	Coriobacteriaceae	Atopobium	unclassified
286	OTU286	Bacteria	Tenericutes	Mollicutes	Mollicutes_RF9	unclassified	unclassified	unclassified
287	OTU287	Bacteria	Actinobacteria	Coriobacteriia	Coriobacteriales	Coriobacteriaceae	Paraeggerthella	unclassified
288	OTU288	Bacteria	Firmicutes	Clostridia	Clostridiales	Ruminococcaceae	unclassified	unclassified
289	OTU289	Bacteria	Firmicutes	Clostridia	Clostridiales	Ruminococcaceae	Ruminiclostridium	unclassified
290	OTU290	Bacteria	Firmicutes	Clostridia	Clostridiales	Ruminococcaceae	unclassified	unclassified
291	OTU291	Bacteria	Firmicutes	Clostridia	Clostridiales	unclassified	unclassified	unclassified
292	OTU292	Bacteria	Firmicutes	Clostridia	Clostridiales	Lachnospiraceae	unclassified	pectinophilus
293	OTU293	Bacteria	Proteobacteria	Epsilonproteobacteria	Campylobacterales	Campylobacteraceae	Campylobacter	unclassified
294	OTU294	Bacteria	Proteobacteria	Gammaproteobacteria	Pseudomonadales	Pseudomonadaceae	Pseudomonas	unclassified
295	OTU295	Bacteria	Firmicutes	Clostridia	Clostridiales	Ruminococcaceae	Anaerotruncus	unclassified
296	OTU296	Bacteria	Firmicutes	Clostridia	Clostridiales	Ruminococcaceae	Eubacterium	coprostanoligenes
297	OTU297	Bacteria	Firmicutes	Clostridia	Clostridiales	Ruminococcaceae	unclassified	unclassified
298	OTU298	Bacteria	Firmicutes	Bacilli	Lactobacillales	Streptococcaceae	Streptococcus	unclassified
299	OTU299	Bacteria	Firmicutes	Erysipelotrichia	Erysipelotrichales	Erysipelotrichaceae	unclassified	unclassified
300	OTU300	Bacteria	Actinobacteria	Coriobacteriia	Coriobacteriales	Coriobacteriaceae	Gordonibacter	pamelaeae
301	OTU301	Bacteria	Proteobacteria	Alphaproteobacteria	Rickettsiales	Mitochondria	unclassified	unclassified
302	OTU302	Bacteria	Firmicutes	Clostridia	Clostridiales	Lachnospiraceae	Tyzzerella	unclassified
303	OTU303	Bacteria	Firmicutes	Clostridia	Clostridiales	Lachnospiraceae	unclassified	unclassified
304	OTU304	Bacteria	Firmicutes	Clostridia	Clostridiales	Lachnospiraceae	Blautia	unclassified
305	OTU305	Bacteria	Firmicutes	Clostridia	Clostridiales	Ruminococcaceae	Eubacterium	coprostanoligenes
306	OTU306	Bacteria	Proteobacteria	Epsilonproteobacteria	Campylobacterales	Campylobacteraceae	Campylobacter	ureolyticus
307	OTU307	Bacteria	Firmicutes	Clostridia	Clostridiales	Ruminococcaceae	unclassified	unclassified
308	OTU308	Bacteria	Firmicutes	Bacilli	Lactobacillales	Lactobacillaceae	Lactobacillus	unclassified
309	OTU309	Bacteria	Firmicutes	Bacilli	Lactobacillales	Streptococcaceae	Streptococcus	unclassified
310	OTU310	Bacteria	Firmicutes	Clostridia	Clostridiales	Christensenellaceae	unclassified	unclassified
311	OTU311	Bacteria	Firmicutes	Clostridia	Clostridiales	Lachnospiraceae	Tyzzerella	colinum
312	OTU312	Bacteria	Firmicutes	Erysipelotrichia	Erysipelotrichales	Erysipelotrichaceae	Solobacterium	unclassified
313	OTU313	Bacteria	Firmicutes	Negativicutes	Selenomonadales	Veillonellaceae	Megasphaera	unclassified
314	OTU314	Bacteria	Firmicutes	Clostridia	Clostridiales	Ruminococcaceae	unclassified	unclassified
315	OTU315	Bacteria	Firmicutes	Bacilli	Lactobacillales	Streptococcaceae	Lactococcus	unclassified
316	OTU316	Bacteria	Actinobacteria	Coriobacteriia	Coriobacteriales	Coriobacteriaceae	unclassified	unclassified
317	OTU317	Bacteria	Firmicutes	Erysipelotrichia	Erysipelotrichales	Erysipelotrichaceae	unclassified	unclassified
318	OTU318	Bacteria	Bacteroidetes	Bacteroidia	Bacteroidales	Rikenellaceae	Alistipes	unclassified
319	OTU319	Bacteria	Actinobacteria	Coriobacteriia	Coriobacteriales	Coriobacteriaceae	Slackia	unclassified
320	OTU320	Bacteria	Actinobacteria	Coriobacteriia	Coriobacteriales	Coriobacteriaceae	unclassified	unclassified
321	OTU321	Bacteria	Firmicutes	Clostridia	Clostridiales	Eubacteriaceae	Anaerofustis	stercorihominis
322	OTU322	Bacteria	Actinobacteria	Coriobacteriia	Coriobacteriales	Coriobacteriaceae	unclassified	unclassified
323	OTU323	Bacteria	Firmicutes	Clostridia	Clostridiales	Peptococcaceae	Peptococcus	niger
324	OTU324	Bacteria	Firmicutes	Clostridia	Clostridiales	Lachnospiraceae	Lachnospira	unclassified
325	OTU325	Bacteria	Actinobacteria	Actinobacteria	Actinomycetales	Actinomycetaceae	Actinomyces	unclassified
326	OTU326	Bacteria	Firmicutes	Clostridia	Clostridiales	Ruminococcaceae	Ruminiclostridium	unclassified
327	OTU327	Bacteria	Firmicutes	Clostridia	Clostridiales	Lachnospiraceae	unclassified	unclassified
328	OTU328	Bacteria	Firmicutes	Clostridia	Clostridiales	unclassified	unclassified	unclassified
329	OTU329	Bacteria	Proteobacteria	Betaproteobacteria	Burkholderiales	Alcaligenaceae	Parasutterella	unclassified
330	OTU330	Bacteria	Firmicutes	Clostridia	Clostridiales	Lachnospiraceae	Eubacterium	ventriosum
331	OTU331	Bacteria	Firmicutes	Clostridia	Clostridiales	Clostridiaceae	Clostridium	unclassified
332	OTU332	Bacteria	Proteobacteria	Epsilonproteobacteria	Campylobacterales	Campylobacteraceae	Campylobacter	gracilis
333	OTU333	Bacteria	Firmicutes	Clostridia	Clostridiales	Ruminococcaceae	Ruminiclostridium	unclassified
334	OTU334	Bacteria	Actinobacteria	Coriobacteriia	Coriobacteriales	Coriobacteriaceae	Collinsella	unclassified
335	OTU335	Bacteria	Firmicutes	Erysipelotrichia	Erysipelotrichales	Erysipelotrichaceae	Faecalitalea	unclassified
336	OTU336	Bacteria	Firmicutes	Clostridia	Clostridiales	Ruminococcaceae	unclassified	unclassified
337	OTU337	Bacteria	Firmicutes	Clostridia	Clostridiales	unclassified	Finegoldia	unclassified
338	OTU338	Bacteria	Firmicutes	Clostridia	Clostridiales	Ruminococcaceae	Ruminiclostridium	unclassified
339	OTU339	Bacteria	Firmicutes	Clostridia	Clostridiales	Ruminococcaceae	unclassified	unclassified
340	OTU340	Bacteria	Bacteroidetes	Bacteroidia	Bacteroidales	Prevotellaceae	Prevotella	unclassified
341	OTU341	Bacteria	Firmicutes	Negativicutes	Selenomonadales	Veillonellaceae	Veillonella	unclassified
342	OTU342	Bacteria	Firmicutes	Clostridia	Clostridiales	unclassified	Ezakiella	unclassified
343	OTU343	Bacteria	Proteobacteria	Gammaproteobacteria	Pseudomonadales	Moraxellaceae	Acinetobacter	unclassified
344	OTU344	Bacteria	Firmicutes	Clostridia	Clostridiales	unclassified	unclassified	unclassified
345	OTU345	Bacteria	Firmicutes	Clostridia	Thermoanaerobacterales	Thermoanaerobacteraceae	Gelria	unclassified
346	OTU346	Bacteria	Bacteroidetes	Bacteroidia	Bacteroidales	Porphyromonadaceae	unclassified	unclassified
347	OTU347	Bacteria	Firmicutes	Erysipelotrichia	Erysipelotrichales	Erysipelotrichaceae	Solobacterium	unclassified
348	OTU348	Bacteria	Firmicutes	Clostridia	Clostridiales	Clostridiaceae	Sarcina	ventriculi
349	OTU349	Bacteria	Firmicutes	Clostridia	Clostridiales	Lachnospiraceae	unclassified	unclassified
350	OTU350	Bacteria	Firmicutes	Clostridia	Clostridiales	Ruminococcaceae	Ruminiclostridium	unclassified
351	OTU351	Bacteria	Bacteroidetes	Bacteroidia	Bacteroidales	Porphyromonadaceae	Odoribacter	unclassified
352	OTU352	Bacteria	Firmicutes	Clostridia	Clostridiales	Ruminococcaceae	unclassified	unclassified
353	OTU353	Bacteria	Firmicutes	Clostridia	Clostridiales	Lachnospiraceae	Blautia	unclassified
354	OTU354	Bacteria	Firmicutes	Clostridia	Clostridiales	Lachnospiraceae	Coprococcus	unclassified
355	OTU355	Bacteria	Firmicutes	Clostridia	Clostridiales	Ruminococcaceae	Ruminococcus	unclassified
356	OTU356	Bacteria	Firmicutes	Clostridia	Clostridiales	Ruminococcaceae	unclassified	unclassified
357	OTU357	Bacteria	Firmicutes	Clostridia	Clostridiales	Christensenellaceae	unclassified	unclassified
358	OTU358	Bacteria	Proteobacteria	Gammaproteobacteria	Enterobacteriales	Enterobacteriaceae	Morganella	unclassified
359	OTU359	Bacteria	Firmicutes	Clostridia	Clostridiales	unclassified	unclassified	unclassified
360	OTU360	Bacteria	Firmicutes	Clostridia	Clostridiales	Ruminococcaceae	Ruminiclostridium	unclassified
361	OTU361	Bacteria	Bacteroidetes	Bacteroidia	Bacteroidales	Bacteroidaceae	Bacteroides	unclassified
362	OTU362	Bacteria	Cyanobacteria	Melainabacteria	Gastranaerophilales	unclassified	unclassified	unclassified
363	OTU363	Bacteria	Firmicutes	Clostridia	Clostridiales	Lachnospiraceae	Anaerostipes	unclassified
364	OTU364	Bacteria	Firmicutes	Clostridia	Clostridiales	unclassified	unclassified	unclassified
365	OTU365	Bacteria	Tenericutes	Mollicutes	Mollicutes_RF9	unclassified	unclassified	unclassified
366	OTU366	Bacteria	Firmicutes	Erysipelotrichia	Erysipelotrichales	Erysipelotrichaceae	Erysipelatoclostridium	unclassified
367	OTU367	Bacteria	Firmicutes	Negativicutes	Selenomonadales	Acidaminococcaceae	Succiniclasticum	unclassified
368	OTU368	Bacteria	Firmicutes	Clostridia	Clostridiales	unclassified	unclassified	unclassified
369	OTU369	Bacteria	Firmicutes	Clostridia	Clostridiales	Lachnospiraceae	Coprococcus	unclassified
370	OTU370	Bacteria	Firmicutes	Clostridia	Clostridiales	Lachnospiraceae	unclassified	unclassified
371	OTU371	Bacteria	Cyanobacteria	Melainabacteria	Gastranaerophilales	unclassified	unclassified	unclassified
372	OTU372	Bacteria	Firmicutes	Clostridia	Clostridiales	Lachnospiraceae	Butyrivibrio	crossotus
373	OTU373	Bacteria	Bacteroidetes	Bacteroidia	Bacteroidales	Prevotellaceae	Prevotella	bivia
374	OTU374	Bacteria	Firmicutes	Clostridia	Clostridiales	Ruminococcaceae	Ruminiclostridium	unclassified
375	OTU375	Bacteria	Actinobacteria	Actinobacteria	Actinomycetales	Actinomycetaceae	Actinotignum	unclassified
376	OTU376	Bacteria	Lentisphaerae	Lentisphaeria	Victivallales	Victivallaceae	Victivallis	unclassified
377	OTU377	Bacteria	Bacteroidetes	Bacteroidia	Bacteroidales	Bacteroidaceae	Bacteroides	unclassified
378	OTU378	Bacteria	Firmicutes	Clostridia	Clostridiales	Ruminococcaceae	Eubacterium	coprostanoligenes
379	OTU379	Bacteria	Firmicutes	Bacilli	Lactobacillales	Lactobacillaceae	Lactobacillus	mucosae
380	OTU380	Bacteria	Bacteroidetes	Bacteroidia	Bacteroidales	Prevotellaceae	unclassified	unclassified
381	OTU381	Bacteria	Bacteroidetes	Bacteroidia	Bacteroidales	Rikenellaceae	Alistipes	unclassified
382	OTU382	Bacteria	Firmicutes	Clostridia	Clostridiales	Christensenellaceae	unclassified	unclassified
383	OTU383	Bacteria	Firmicutes	Clostridia	Clostridiales	Peptococcaceae	unclassified	unclassified
384	OTU384	Bacteria	Firmicutes	Negativicutes	Selenomonadales	Veillonellaceae	Anaeroglobus	unclassified
385	OTU385	Bacteria	Actinobacteria	Coriobacteriia	Coriobacteriales	Coriobacteriaceae	unclassified	unclassified
386	OTU386	Bacteria	Firmicutes	Negativicutes	Selenomonadales	Veillonellaceae	unclassified	unclassified
387	OTU387	Bacteria	Firmicutes	Bacilli	Lactobacillales	Leuconostocaceae	Leuconostoc	unclassified
388	OTU388	Bacteria	Firmicutes	Clostridia	Clostridiales	Ruminococcaceae	Anaerotruncus	unclassified
389	OTU389	Bacteria	Firmicutes	Clostridia	Clostridiales	unclassified	unclassified	unclassified
390	OTU390	Bacteria	Firmicutes	Clostridia	Clostridiales	Ruminococcaceae	Soleaferrea	unclassified
391	OTU391	Bacteria	Firmicutes	Clostridia	Clostridiales	unclassified	unclassified	unclassified
392	OTU392	Bacteria	Firmicutes	Clostridia	Clostridiales	Ruminococcaceae	unclassified	unclassified
393	OTU393	Bacteria	Firmicutes	Clostridia	Clostridiales	Ruminococcaceae	Soleaferrea	unclassified
394	OTU394	Bacteria	Firmicutes	Clostridia	Clostridiales	unclassified	unclassified	unclassified
395	OTU395	Bacteria	Bacteroidetes	Bacteroidia	Bacteroidales	Porphyromonadaceae	Odoribacter	unclassified
396	OTU396	Bacteria	Firmicutes	Clostridia	Clostridiales	Ruminococcaceae	Ruminiclostridium	unclassified
397	OTU397	Bacteria	Actinobacteria	Actinobacteria	Corynebacteriales	Corynebacteriaceae	unclassified	unclassified
398	OTU398	Bacteria	Firmicutes	Clostridia	Clostridiales	Lachnospiraceae	Eisenbergiella	unclassified
399	OTU399	Bacteria	Firmicutes	Clostridia	Clostridiales	Lachnospiraceae	Tyzzerella	unclassified
400	OTU400	Bacteria	Actinobacteria	Actinobacteria	Corynebacteriales	Corynebacteriaceae	Corynebacterium	unclassified
401	OTU401	Bacteria	Firmicutes	Clostridia	Clostridiales	unclassified	unclassified	unclassified
402	OTU402	Bacteria	Firmicutes	Clostridia	Clostridiales	Ruminococcaceae	Ruminiclostridium	unclassified
403	OTU403	Bacteria	Actinobacteria	Coriobacteriia	Coriobacteriales	Coriobacteriaceae	unclassified	unclassified
404	OTU404	Bacteria	Firmicutes	Erysipelotrichia	Erysipelotrichales	Erysipelotrichaceae	Allobaculum	stercoricanis
405	OTU405	Bacteria	Cyanobacteria	Melainabacteria	Gastranaerophilales	unclassified	unclassified	unclassified
406	OTU406	Bacteria	Firmicutes	Clostridia	Clostridiales	Lachnospiraceae	Coprococcus	unclassified
407	OTU407	Bacteria	unclassified	unclassified	unclassified	unclassified	unclassified	unclassified
408	OTU408	Bacteria	Firmicutes	Clostridia	Clostridiales	Ruminococcaceae	unclassified	unclassified
409	OTU409	Bacteria	Firmicutes	Clostridia	Clostridiales	Lachnospiraceae	unclassified	unclassified
410	OTU410	Bacteria	Firmicutes	Clostridia	Clostridiales	Lachnospiraceae	unclassified	unclassified
411	OTU411	Bacteria	Firmicutes	Clostridia	Clostridiales	Christensenellaceae	unclassified	unclassified
412	OTU412	Bacteria	Firmicutes	Clostridia	Clostridiales	Lachnospiraceae	Shuttleworthia	unclassified
413	OTU413	Bacteria	Firmicutes	Clostridia	Clostridiales	Lachnospiraceae	unclassified	unclassified
414	OTU414	Bacteria	Firmicutes	Clostridia	Clostridiales	Ruminococcaceae	Soleaferrea	unclassified
415	OTU415	Bacteria	Bacteroidetes	Bacteroidia	Bacteroidales	Prevotellaceae	Prevotella	unclassified
416	OTU416	Bacteria	Actinobacteria	Coriobacteriia	Coriobacteriales	Coriobacteriaceae	unclassified	unclassified
417	OTU417	Bacteria	Firmicutes	Clostridia	Clostridiales	Ruminococcaceae	unclassified	unclassified
418	OTU418	Bacteria	Firmicutes	Clostridia	Clostridiales	Ruminococcaceae	unclassified	unclassified
419	OTU419	Bacteria	Bacteroidetes	Bacteroidia	Bacteroidales	Prevotellaceae	Prevotella	buccalis
420	OTU420	Bacteria	Firmicutes	Clostridia	Clostridiales	Lachnospiraceae	Coprococcus	unclassified
421	OTU421	Bacteria	Bacteroidetes	Bacteroidia	Bacteroidales	Porphyromonadaceae	Butyricimonas	unclassified
422	OTU422	Bacteria	Firmicutes	Clostridia	Clostridiales	Lachnospiraceae	Howardella	ureilytica
423	OTU423	Bacteria	Firmicutes	Clostridia	Clostridiales	Lachnospiraceae	unclassified	unclassified
424	OTU424	Bacteria	Firmicutes	Clostridia	Clostridiales	Christensenellaceae	unclassified	unclassified
425	OTU425	Bacteria	Firmicutes	Clostridia	Clostridiales	Lachnospiraceae	Cellulosilyticum	unclassified
426	OTU426	Bacteria	Firmicutes	Clostridia	Clostridiales	Ruminococcaceae	Acetanaerobacterium	unclassified
427	OTU427	Bacteria	Fusobacteria	Fusobacteriia	Fusobacteriales	Fusobacteriaceae	Cetobacterium	unclassified
428	OTU428	Bacteria	Firmicutes	Clostridia	Clostridiales	unclassified	unclassified	unclassified
429	OTU429	Bacteria	Firmicutes	Clostridia	Clostridiales	Ruminococcaceae	unclassified	unclassified
430	OTU430	Bacteria	Tenericutes	Mollicutes	Mollicutes_RF9	unclassified	unclassified	unclassified
431	OTU431	Bacteria	Firmicutes	Clostridia	Clostridiales	Lachnospiraceae	unclassified	unclassified
432	OTU432	Bacteria	Firmicutes	Erysipelotrichia	Erysipelotrichales	Erysipelotrichaceae	unclassified	unclassified
433	OTU433	Bacteria	Proteobacteria	Gammaproteobacteria	Pseudomonadales	Pseudomonadaceae	Pseudomonas	unclassified
434	OTU434	Bacteria	Actinobacteria	Coriobacteriia	Coriobacteriales	Coriobacteriaceae	Gordonibacter	unclassified
435	OTU435	Bacteria	Firmicutes	Clostridia	Clostridiales	Lachnospiraceae	Ruminococcus	gauvreauii
436	OTU436	Bacteria	Bacteroidetes	Bacteroidia	Bacteroidales	Rikenellaceae	Alistipes	unclassified
437	OTU437	Bacteria	Firmicutes	Clostridia	Clostridiales	Ruminococcaceae	Ruminiclostridium	unclassified
438	OTU438	Bacteria	Firmicutes	Clostridia	Clostridiales	Christensenellaceae	unclassified	unclassified
439	OTU439	Bacteria	Firmicutes	Clostridia	Clostridiales	Clostridiaceae	Clostridium	unclassified
440	OTU440	Bacteria	Firmicutes	Clostridia	Clostridiales	Lachnospiraceae	unclassified	unclassified
441	OTU441	Bacteria	Actinobacteria	Actinobacteria	Micrococcales	Micrococcaceae	Rothia	unclassified
442	OTU442	Bacteria	Tenericutes	Mollicutes	Mollicutes_RF9	unclassified	unclassified	unclassified
443	OTU443	Bacteria	Firmicutes	Bacilli	Lactobacillales	Aerococcaceae	Abiotrophia	unclassified
444	OTU444	Bacteria	Firmicutes	Erysipelotrichia	Erysipelotrichales	Erysipelotrichaceae	Stoquefichus	unclassified
445	OTU445	Bacteria	Actinobacteria	Coriobacteriia	Coriobacteriales	Coriobacteriaceae	Atopobium	minutum
446	OTU446	Bacteria	Actinobacteria	Actinobacteria	Actinomycetales	Actinomycetaceae	Actinomyces	europaeus
447	OTU447	Bacteria	Firmicutes	Clostridia	Clostridiales	Lachnospiraceae	unclassified	unclassified
448	OTU448	Bacteria	Firmicutes	Negativicutes	Selenomonadales	Veillonellaceae	Dialister	pneumosintes
449	OTU449	Bacteria	Proteobacteria	Gammaproteobacteria	Pseudomonadales	Moraxellaceae	Acinetobacter	unclassified
450	OTU450	Bacteria	Firmicutes	Clostridia	Clostridiales	Lachnospiraceae	Eubacterium	hallii
451	OTU451	Bacteria	Tenericutes	Mollicutes	Mollicutes_RF9	unclassified	unclassified	unclassified
452	OTU452	Bacteria	Firmicutes	Clostridia	Clostridiales	Clostridiaceae	Clostridium	unclassified
453	OTU453	Bacteria	Firmicutes	Clostridia	Clostridiales	Lachnospiraceae	Lactonifactor	unclassified
454	OTU454	Bacteria	Tenericutes	Mollicutes	Mollicutes_RF9	unclassified	unclassified	unclassified
455	OTU455	Bacteria	Firmicutes	Negativicutes	Selenomonadales	Veillonellaceae	Veillonella	unclassified
456	OTU456	Bacteria	Firmicutes	Clostridia	Clostridiales	Ruminococcaceae	Eubacterium	coprostanoligenes
457	OTU457	Bacteria	Firmicutes	Clostridia	Clostridiales	Ruminococcaceae	Ruminiclostridium	unclassified
458	OTU458	Bacteria	Firmicutes	Clostridia	Clostridiales	Lachnospiraceae	unclassified	unclassified
459	OTU459	Bacteria	Firmicutes	Clostridia	Clostridiales	Lachnospiraceae	Ruminococcus	gauvreauii
460	OTU460	Bacteria	Firmicutes	Clostridia	Clostridiales	Ruminococcaceae	Anaerotruncus	unclassified
461	OTU461	Bacteria	Firmicutes	Negativicutes	Selenomonadales	Acidaminococcaceae	Phascolarctobacterium	unclassified
462	OTU462	Bacteria	Firmicutes	Clostridia	Clostridiales	Ruminococcaceae	Anaerotruncus	unclassified
463	OTU463	Bacteria	Bacteroidetes	Bacteroidia	Bacteroidales	Porphyromonadaceae	Porphyromonas	unclassified
464	OTU464	Bacteria	Tenericutes	Mollicutes	Mollicutes_RF9	unclassified	unclassified	unclassified
465	OTU465	Bacteria	Proteobacteria	Betaproteobacteria	Burkholderiales	Burkholderiaceae	Ralstonia	unclassified
466	OTU466	Bacteria	Proteobacteria	Gammaproteobacteria	Xanthomonadales	Xanthomonadaceae	Xanthomonas	unclassified
467	OTU467	Bacteria	Firmicutes	Clostridia	Clostridiales	Lachnospiraceae	Coprococcus	unclassified
468	OTU468	Bacteria	Firmicutes	Clostridia	Clostridiales	Ruminococcaceae	Anaerotruncus	unclassified
469	OTU469	Bacteria	Firmicutes	Clostridia	Clostridiales	Christensenellaceae	unclassified	unclassified
470	OTU470	Bacteria	Firmicutes	Bacilli	Lactobacillales	Carnobacteriaceae	Granulicatella	unclassified
471	OTU471	Bacteria	Firmicutes	Clostridia	Clostridiales	Christensenellaceae	unclassified	unclassified
472	OTU472	Bacteria	Firmicutes	Clostridia	Clostridiales	Lachnospiraceae	Anaerosporobacter	unclassified
473	OTU473	Bacteria	Firmicutes	Clostridia	Clostridiales	Ruminococcaceae	Anaerotruncus	unclassified
474	OTU474	Bacteria	Firmicutes	Clostridia	Clostridiales	Lachnospiraceae	Coprococcus	unclassified
475	OTU475	Bacteria	Firmicutes	Clostridia	Clostridiales	Christensenellaceae	Christensenella	minuta
476	OTU476	Bacteria	Bacteroidetes	Flavobacteriia	Flavobacteriales	Flavobacteriaceae	Cloacibacterium	unclassified
477	OTU477	Bacteria	Firmicutes	Clostridia	Clostridiales	Lachnospiraceae	unclassified	unclassified
478	OTU478	Bacteria	Firmicutes	Clostridia	Clostridiales	Ruminococcaceae	Ruminiclostridium	unclassified
479	OTU479	Bacteria	Firmicutes	Clostridia	Clostridiales	Lachnospiraceae	Lachnospira	unclassified
480	OTU480	Bacteria	Firmicutes	Clostridia	Clostridiales	Ruminococcaceae	Ruminiclostridium	unclassified
481	OTU481	Bacteria	Firmicutes	Clostridia	Clostridiales	unclassified	Mogibacterium	pumilum
482	OTU482	Bacteria	Firmicutes	Clostridia	Clostridiales	Lachnospiraceae	unclassified	unclassified
483	OTU483	Bacteria	Firmicutes	Clostridia	Clostridiales	Ruminococcaceae	unclassified	unclassified
484	OTU484	Bacteria	Firmicutes	Erysipelotrichia	Erysipelotrichales	Erysipelotrichaceae	unclassified	unclassified
485	OTU485	Bacteria	Firmicutes	Clostridia	Clostridiales	Ruminococcaceae	unclassified	unclassified
486	OTU486	Bacteria	Firmicutes	Clostridia	Clostridiales	unclassified	unclassified	unclassified
487	OTU487	Bacteria	Firmicutes	Clostridia	Clostridiales	Ruminococcaceae	unclassified	unclassified
488	OTU488	Bacteria	Proteobacteria	Betaproteobacteria	Burkholderiales	Comamonadaceae	unclassified	unclassified
489	OTU489	Bacteria	Firmicutes	Clostridia	Clostridiales	Lachnospiraceae	Lachnoclostridium	unclassified
490	OTU490	Bacteria	Firmicutes	Clostridia	Clostridiales	unclassified	unclassified	unclassified
491	OTU491	Bacteria	Firmicutes	Clostridia	Clostridiales	Lachnospiraceae	unclassified	unclassified
492	OTU492	Archaea	Euryarchaeota	Methanobacteria	Methanobacteriales	Methanobacteriaceae	Methanobrevibacter	unclassified
493	OTU493	Bacteria	Firmicutes	Clostridia	Clostridiales	Lachnospiraceae	unclassified	unclassified
494	OTU494	Bacteria	Firmicutes	Erysipelotrichia	Erysipelotrichales	Erysipelotrichaceae	unclassified	unclassified
495	OTU495	Bacteria	Firmicutes	Clostridia	Clostridiales	Lachnospiraceae	unclassified	unclassified
496	OTU496	Bacteria	Firmicutes	Bacilli	Lactobacillales	Streptococcaceae	Streptococcus	mutans
497	OTU497	Bacteria	Actinobacteria	Coriobacteriia	Coriobacteriales	Coriobacteriaceae	unclassified	unclassified
498	OTU498	Bacteria	Actinobacteria	Coriobacteriia	Coriobacteriales	Coriobacteriaceae	unclassified	unclassified
499	OTU499	Bacteria	Tenericutes	Mollicutes	Mollicutes_RF9	unclassified	unclassified	unclassified
500	OTU500	Bacteria	Firmicutes	Clostridia	Clostridiales	Lachnospiraceae	unclassified	unclassified
501	OTU501	Bacteria	Firmicutes	Clostridia	Clostridiales	Lachnospiraceae	Lachnoclostridium	torques
502	OTU502	Bacteria	Firmicutes	Clostridia	Clostridiales	Lachnospiraceae	unclassified	unclassified
503	OTU503	Bacteria	Bacteroidetes	Bacteroidia	Bacteroidales	Bacteroidaceae	Bacteroides	unclassified
504	OTU504	Bacteria	Bacteroidetes	Bacteroidia	Bacteroidales	Prevotellaceae	Prevotella	unclassified
505	OTU505	Bacteria	Actinobacteria	Coriobacteriia	Coriobacteriales	Coriobacteriaceae	Cryptobacterium	curtum
506	OTU506	Bacteria	Firmicutes	Clostridia	Clostridiales	Lachnospiraceae	Cellulosilyticum	unclassified
507	OTU507	Bacteria	Firmicutes	Clostridia	Clostridiales	Defluviitaleaceae	unclassified	unclassified
508	OTU508	Bacteria	Firmicutes	Clostridia	Clostridiales	Lachnospiraceae	Lachnoclostridium	unclassified
509	OTU509	Bacteria	Firmicutes	Clostridia	Clostridiales	Ruminococcaceae	unclassified	unclassified
510	OTU510	Bacteria	Firmicutes	Clostridia	Clostridiales	Ruminococcaceae	Eubacterium	coprostanoligenes
511	OTU511	Bacteria	Firmicutes	Clostridia	Clostridiales	Ruminococcaceae	Anaerotruncus	unclassified
512	OTU512	Bacteria	Firmicutes	Clostridia	Clostridiales	Ruminococcaceae	unclassified	unclassified
513	OTU513	Bacteria	Firmicutes	Clostridia	Clostridiales	unclassified	Peptoniphilus	unclassified
514	OTU514	Bacteria	Firmicutes	Clostridia	Clostridiales	Peptostreptococcaceae	unclassified	unclassified
515	OTU515	Bacteria	Bacteroidetes	Bacteroidia	Bacteroidales	Porphyromonadaceae	Barnesiella	unclassified
516	OTU516	Bacteria	Firmicutes	Clostridia	Clostridiales	Ruminococcaceae	unclassified	unclassified
517	OTU517	Bacteria	Bacteroidetes	Bacteroidia	Bacteroidales	Prevotellaceae	Prevotella	unclassified
518	OTU518	Bacteria	Firmicutes	Clostridia	Clostridiales	unclassified	unclassified	unclassified
519	OTU519	Bacteria	Bacteroidetes	Bacteroidia	Bacteroidales	Prevotellaceae	Prevotella	salivae
520	OTU520	Bacteria	Firmicutes	Clostridia	Clostridiales	unclassified	unclassified	unclassified
521	OTU521	Bacteria	Firmicutes	Clostridia	Clostridiales	Lachnospiraceae	Lachnoclostridium	unclassified
522	OTU522	Bacteria	Firmicutes	Clostridia	Clostridiales	Ruminococcaceae	Faecalibacterium	unclassified
523	OTU523	Bacteria	Bacteroidetes	Bacteroidia	Bacteroidales	Prevotellaceae	Prevotella	disiens
524	OTU524	Bacteria	Firmicutes	Clostridia	Clostridiales	Lachnospiraceae	Coprococcus	unclassified
525	OTU525	Bacteria	Verrucomicrobia	Verrucomicrobiae	Verrucomicrobiales	Verrucomicrobiaceae	Akkermansia	unclassified
526	OTU526	Bacteria	Firmicutes	Clostridia	Clostridiales	Ruminococcaceae	unclassified	unclassified
527	OTU527	Bacteria	Firmicutes	Clostridia	Clostridiales	Lachnospiraceae	unclassified	unclassified
528	OTU528	Bacteria	Bacteroidetes	Bacteroidia	Bacteroidales	Bacteroidaceae	Bacteroides	unclassified
529	OTU529	Bacteria	Firmicutes	Clostridia	Clostridiales	Ruminococcaceae	Oscillibacter	unclassified
530	OTU530	Bacteria	Firmicutes	Clostridia	Clostridiales	Christensenellaceae	unclassified	unclassified
531	OTU531	Bacteria	Firmicutes	Clostridia	Clostridiales	unclassified	Ezakiella	unclassified
532	OTU532	Bacteria	Bacteroidetes	Bacteroidia	Bacteroidales	Prevotellaceae	Alloprevotella	unclassified
533	OTU533	Bacteria	Tenericutes	Mollicutes	Mollicutes_RF9	unclassified	unclassified	unclassified
534	OTU534	Bacteria	Firmicutes	Clostridia	Clostridiales	Peptostreptococcaceae	Peptoclostridium	unclassified
535	OTU535	Bacteria	Firmicutes	Clostridia	Clostridiales	Ruminococcaceae	unclassified	unclassified
536	OTU536	Bacteria	Bacteroidetes	Bacteroidia	Bacteroidales	Rikenellaceae	unclassified	unclassified
537	OTU537	Bacteria	Firmicutes	Clostridia	Clostridiales	unclassified	unclassified	unclassified
538	OTU538	Bacteria	Firmicutes	Clostridia	Clostridiales	Peptostreptococcaceae	Peptoclostridium	unclassified
539	OTU539	Bacteria	Cyanobacteria	Chloroplast	Pisum_sativum_[pea]	unclassified	unclassified	unclassified
540	OTU540	Bacteria	Firmicutes	Bacilli	Lactobacillales	Lactobacillaceae	Lactobacillus	unclassified
541	OTU541	Bacteria	Tenericutes	Mollicutes	Mollicutes_RF9	unclassified	unclassified	unclassified
542	OTU542	Bacteria	Firmicutes	Clostridia	Clostridiales	Ruminococcaceae	Eubacterium	coprostanoligenes
543	OTU543	Bacteria	Firmicutes	Clostridia	Clostridiales	Ruminococcaceae	unclassified	unclassified
544	OTU544	Bacteria	Firmicutes	Clostridia	Clostridiales	Peptococcaceae	Peptococcus	unclassified
545	OTU545	Bacteria	Bacteroidetes	Bacteroidia	Bacteroidales	Porphyromonadaceae	Parabacteroides	unclassified
546	OTU546	Bacteria	Firmicutes	Clostridia	Clostridiales	Ruminococcaceae	Ruminiclostridium	unclassified
547	OTU547	Bacteria	Firmicutes	Clostridia	Clostridiales	Ruminococcaceae	Anaerotruncus	unclassified
548	OTU548	Bacteria	Firmicutes	Negativicutes	Selenomonadales	Veillonellaceae	Dialister	unclassified
549	OTU549	Bacteria	Firmicutes	Clostridia	Clostridiales	Lachnospiraceae	Lachnoclostridium	unclassified
550	OTU550	Bacteria	Firmicutes	Erysipelotrichia	Erysipelotrichales	Erysipelotrichaceae	Faecalicoccus	unclassified
551	OTU551	Bacteria	Firmicutes	Clostridia	Clostridiales	Ruminococcaceae	Anaerotruncus	unclassified
552	OTU552	Bacteria	Firmicutes	Clostridia	Clostridiales	unclassified	Peptoniphilus	unclassified
553	OTU553	Bacteria	Cyanobacteria	Melainabacteria	Gastranaerophilales	unclassified	unclassified	unclassified
554	OTU554	Bacteria	Firmicutes	Clostridia	Clostridiales	Ruminococcaceae	unclassified	unclassified
555	OTU555	Bacteria	Firmicutes	Clostridia	Clostridiales	unclassified	Eubacterium	brachy
556	OTU556	Bacteria	Firmicutes	Clostridia	Clostridiales	Lachnospiraceae	Lachnoclostridium	unclassified
557	OTU557	Bacteria	Actinobacteria	Actinobacteria	Actinomycetales	Actinomycetaceae	Actinomyces	unclassified
558	OTU558	Bacteria	Firmicutes	Clostridia	Clostridiales	Ruminococcaceae	unclassified	unclassified
559	OTU559	Bacteria	Firmicutes	Bacilli	Bacillales	Bacillaceae	Bacillus	unclassified
560	OTU560	Bacteria	Firmicutes	Clostridia	Clostridiales	Defluviitaleaceae	unclassified	unclassified
561	OTU561	Bacteria	Bacteroidetes	Bacteroidia	Bacteroidales	Porphyromonadaceae	Porphyromonas	unclassified
562	OTU562	Bacteria	Proteobacteria	Gammaproteobacteria	Aeromonadales	Succinivibrionaceae	unclassified	unclassified
563	OTU563	Bacteria	Firmicutes	Clostridia	Clostridiales	Ruminococcaceae	unclassified	unclassified
564	OTU564	Bacteria	Verrucomicrobia	Verrucomicrobiae	Verrucomicrobiales	Verrucomicrobiaceae	Akkermansia	unclassified
565	OTU565	Bacteria	Firmicutes	Clostridia	Clostridiales	Ruminococcaceae	Eubacterium	coprostanoligenes
566	OTU566	Bacteria	Firmicutes	Clostridia	Clostridiales	Ruminococcaceae	Anaerotruncus	unclassified
567	OTU567	Bacteria	Firmicutes	Clostridia	Clostridiales	Ruminococcaceae	unclassified	unclassified
568	OTU568	Bacteria	Tenericutes	Mollicutes	Mollicutes_RF9	unclassified	unclassified	unclassified
569	OTU569	Bacteria	Firmicutes	Clostridia	Clostridiales	unclassified	unclassified	unclassified
570	OTU570	Bacteria	Firmicutes	Clostridia	Clostridiales	Lachnospiraceae	Coprococcus	unclassified
571	OTU571	Bacteria	Firmicutes	Clostridia	Clostridiales	Lachnospiraceae	Eubacterium	oxidoreducens
572	OTU572	Bacteria	Bacteroidetes	Bacteroidia	Bacteroidales	unclassified	unclassified	unclassified
573	OTU573	Bacteria	Firmicutes	Clostridia	Clostridiales	Lachnospiraceae	Anaerosporobacter	unclassified
574	OTU574	Bacteria	Actinobacteria	Actinobacteria	Corynebacteriales	Corynebacteriaceae	Corynebacterium	mucilaginosa
575	OTU575	Bacteria	Firmicutes	Clostridia	Clostridiales	Ruminococcaceae	unclassified	unclassified
576	OTU576	Bacteria	Firmicutes	Negativicutes	Selenomonadales	Veillonellaceae	Veillonella	unclassified
577	OTU577	Bacteria	Firmicutes	Clostridia	Clostridiales	Lachnospiraceae	unclassified	unclassified
578	OTU578	Bacteria	Firmicutes	Clostridia	Clostridiales	Ruminococcaceae	unclassified	unclassified
579	OTU579	Bacteria	Firmicutes	Erysipelotrichia	Erysipelotrichales	Erysipelotrichaceae	Erysipelatoclostridium	unclassified
580	OTU580	Bacteria	Firmicutes	Clostridia	Clostridiales	Ruminococcaceae	unclassified	unclassified
581	OTU581	Bacteria	Firmicutes	Clostridia	Clostridiales	Ruminococcaceae	Anaerotruncus	unclassified
582	OTU582	Bacteria	Firmicutes	Clostridia	Clostridiales	Lachnospiraceae	Blautia	unclassified
583	OTU583	Bacteria	Bacteroidetes	Bacteroidia	Bacteroidales	Porphyromonadaceae	Parabacteroides	unclassified
584	OTU584	Bacteria	Firmicutes	Clostridia	Clostridiales	Ruminococcaceae	Anaerotruncus	unclassified
585	OTU585	Bacteria	Firmicutes	Clostridia	Clostridiales	Lachnospiraceae	Oribacterium	sinus
586	OTU586	Bacteria	Lentisphaerae	Lentisphaeria	Victivallales	Victivallaceae	Victivallis	unclassified
587	OTU587	Bacteria	Firmicutes	Clostridia	Clostridiales	Christensenellaceae	unclassified	unclassified
588	OTU588	Bacteria	Firmicutes	Clostridia	Clostridiales	Ruminococcaceae	unclassified	unclassified
589	OTU589	Bacteria	Firmicutes	Clostridia	Clostridiales	Ruminococcaceae	unclassified	unclassified
590	OTU590	Bacteria	Firmicutes	Clostridia	Clostridiales	Lachnospiraceae	unclassified	unclassified
591	OTU591	Bacteria	Firmicutes	Clostridia	Clostridiales	unclassified	unclassified	unclassified
592	OTU592	Bacteria	Actinobacteria	Coriobacteriia	Coriobacteriales	Coriobacteriaceae	Eggerthella	unclassified
593	OTU593	Bacteria	Firmicutes	Bacilli	Lactobacillales	Lactobacillaceae	Lactobacillus	unclassified
594	OTU594	Bacteria	Firmicutes	Clostridia	Clostridiales	Ruminococcaceae	unclassified	unclassified
595	OTU595	Bacteria	Tenericutes	Mollicutes	Mollicutes_RF9	unclassified	unclassified	unclassified
596	OTU596	Bacteria	Firmicutes	Clostridia	Clostridiales	Lachnospiraceae	unclassified	unclassified
597	OTU597	Bacteria	Firmicutes	Clostridia	Clostridiales	Christensenellaceae	unclassified	unclassified
598	OTU598	Bacteria	Actinobacteria	Actinobacteria	Corynebacteriales	Corynebacteriaceae	unclassified	unclassified
599	OTU599	Bacteria	Firmicutes	Clostridia	Clostridiales	Lachnospiraceae	Lachnoanaerobaculum	unclassified
600	OTU600	Bacteria	Proteobacteria	Alphaproteobacteria	Rhizobiales	Methylobacteriaceae	Methylobacterium	unclassified
601	OTU601	Bacteria	Firmicutes	Clostridia	Clostridiales	Lachnospiraceae	Eisenbergiella	unclassified
602	OTU602	Bacteria	Proteobacteria	Gammaproteobacteria	Pseudomonadales	Pseudomonadaceae	Pseudomonas	unclassified
603	OTU603	Bacteria	Firmicutes	Clostridia	Clostridiales	unclassified	Parvimonas	unclassified
604	OTU604	Bacteria	Actinobacteria	Actinobacteria	Corynebacteriales	Corynebacteriaceae	Corynebacterium	kroppenstedtii
605	OTU605	Bacteria	Firmicutes	Clostridia	Clostridiales	Ruminococcaceae	Anaerotruncus	unclassified
606	OTU606	Bacteria	Firmicutes	Clostridia	Clostridiales	Christensenellaceae	unclassified	unclassified
607	OTU607	Bacteria	Tenericutes	Mollicutes	Mollicutes_RF9	unclassified	unclassified	unclassified
608	OTU608	Bacteria	Firmicutes	Clostridia	Clostridiales	Lachnospiraceae	Roseburia	unclassified
609	OTU609	Bacteria	Proteobacteria	Betaproteobacteria	Burkholderiales	Comamonadaceae	unclassified	unclassified
610	OTU610	Bacteria	Firmicutes	Clostridia	Clostridiales	Lachnospiraceae	unclassified	unclassified
611	OTU611	Bacteria	Firmicutes	Clostridia	Clostridiales	Christensenellaceae	unclassified	unclassified
612	OTU612	Bacteria	Firmicutes	Clostridia	Clostridiales	Ruminococcaceae	Ruminiclostridium	unclassified
613	OTU613	Bacteria	Proteobacteria	Epsilonproteobacteria	Campylobacterales	Campylobacteraceae	Campylobacter	hominis
614	OTU614	Bacteria	Firmicutes	Clostridia	Clostridiales	Peptococcaceae	unclassified	unclassified
615	OTU615	Bacteria	Firmicutes	Clostridia	Clostridiales	Christensenellaceae	unclassified	unclassified
616	OTU616	Bacteria	Firmicutes	Clostridia	Clostridiales	Lachnospiraceae	unclassified	unclassified
617	OTU617	Bacteria	Firmicutes	Clostridia	Clostridiales	unclassified	Eubacterium	brachy
618	OTU618	Bacteria	Firmicutes	Clostridia	Clostridiales	Lachnospiraceae	unclassified	unclassified
619	OTU619	Bacteria	Bacteroidetes	Bacteroidia	Bacteroidales	Bacteroidaceae	Bacteroides	unclassified
620	OTU620	Bacteria	Firmicutes	Erysipelotrichia	Erysipelotrichales	Erysipelotrichaceae	Erysipelatoclostridium	unclassified
621	OTU621	Bacteria	Fusobacteria	Fusobacteriia	Fusobacteriales	Leptotrichiaceae	Leptotrichia	unclassified
622	OTU622	Bacteria	Firmicutes	Clostridia	Clostridiales	Ruminococcaceae	unclassified	unclassified
623	OTU623	Bacteria	Firmicutes	Clostridia	Clostridiales	Christensenellaceae	unclassified	unclassified
624	OTU624	Bacteria	Firmicutes	Clostridia	Clostridiales	unclassified	unclassified	unclassified
625	OTU625	Bacteria	Firmicutes	Clostridia	Clostridiales	Ruminococcaceae	Ruminiclostridium	unclassified
626	OTU626	Bacteria	Actinobacteria	Actinobacteria	Bifidobacteriales	Bifidobacteriaceae	Bifidobacterium	moukalabense
627	OTU627	Bacteria	Bacteroidetes	Bacteroidia	Bacteroidales	Porphyromonadaceae	Dysgonomonas	capnocytophagoides
628	OTU628	Bacteria	Actinobacteria	Coriobacteriia	Coriobacteriales	Coriobacteriaceae	unclassified	unclassified
629	OTU629	Bacteria	Fusobacteria	Fusobacteriia	Fusobacteriales	Leptotrichiaceae	Leptotrichia	unclassified
630	OTU630	Bacteria	Firmicutes	Bacilli	Lactobacillales	Lactobacillaceae	Lactobacillus	saerimneri
631	OTU631	Bacteria	Firmicutes	Clostridia	Clostridiales	Ruminococcaceae	Ruminiclostridium	unclassified
632	OTU632	Bacteria	Bacteroidetes	Bacteroidia	Bacteroidales	Prevotellaceae	Prevotella	unclassified
633	OTU633	Bacteria	Firmicutes	Clostridia	Clostridiales	Lachnospiraceae	Howardella	unclassified
634	OTU634	Bacteria	Firmicutes	Clostridia	Clostridiales	Ruminococcaceae	Anaerofilum	unclassified
635	OTU635	Bacteria	Firmicutes	Clostridia	Clostridiales	Lachnospiraceae	Lachnoclostridium	unclassified
636	OTU636	Bacteria	Firmicutes	Clostridia	Clostridiales	Lachnospiraceae	unclassified	unclassified
637	OTU637	Bacteria	Firmicutes	Clostridia	Clostridiales	Lachnospiraceae	unclassified	unclassified
638	OTU638	Bacteria	Firmicutes	Clostridia	Clostridiales	unclassified	unclassified	unclassified
639	OTU639	Bacteria	Firmicutes	Negativicutes	Selenomonadales	Veillonellaceae	Selenomonas	unclassified
640	OTU640	Bacteria	Firmicutes	Clostridia	Clostridiales	Ruminococcaceae	Anaerotruncus	unclassified
641	OTU641	Bacteria	Firmicutes	Clostridia	Clostridiales	Ruminococcaceae	unclassified	unclassified
642	OTU642	Bacteria	Proteobacteria	Deltaproteobacteria	Desulfovibrionales	Desulfovibrionaceae	Desulfovibrio	unclassified
643	OTU643	Bacteria	Firmicutes	Clostridia	Clostridiales	Ruminococcaceae	unclassified	unclassified
644	OTU644	Bacteria	Firmicutes	Erysipelotrichia	Erysipelotrichales	Erysipelotrichaceae	Anaerorhabdus	unclassified
645	OTU645	Bacteria	Firmicutes	Erysipelotrichia	Erysipelotrichales	Erysipelotrichaceae	Holdemanella	unclassified
646	OTU646	Bacteria	Firmicutes	Clostridia	Clostridiales	Peptococcaceae	unclassified	unclassified
647	OTU647	Bacteria	Firmicutes	Clostridia	Clostridiales	Lachnospiraceae	unclassified	unclassified
648	OTU648	Bacteria	Proteobacteria	Gammaproteobacteria	Enterobacteriales	Enterobacteriaceae	unclassified	unclassified
649	OTU649	Bacteria	Bacteroidetes	Bacteroidia	Bacteroidales	Bacteroidaceae	Bacteroides	unclassified
650	OTU650	Bacteria	Firmicutes	Bacilli	Bacillales	Bacillaceae	Bacillus	unclassified
651	OTU651	Bacteria	Tenericutes	Mollicutes	Mollicutes_RF9	unclassified	unclassified	unclassified
652	OTU652	Bacteria	Firmicutes	Clostridia	Clostridiales	Lachnospiraceae	Shuttleworthia	unclassified
653	OTU653	Bacteria	Proteobacteria	Betaproteobacteria	Burkholderiales	Burkholderiaceae	Lautropia	unclassified
654	OTU654	Bacteria	Actinobacteria	Actinobacteria	Actinomycetales	Actinomycetaceae	unclassified	unclassified
655	OTU655	Bacteria	Firmicutes	Clostridia	Clostridiales	Ruminococcaceae	unclassified	unclassified
656	OTU656	Bacteria	Firmicutes	Clostridia	Clostridiales	Ruminococcaceae	Anaerotruncus	unclassified
657	OTU657	Bacteria	Actinobacteria	Actinobacteria	Micrococcales	Microbacteriaceae	Pseudoclavibacter	unclassified
658	OTU658	Bacteria	Firmicutes	Erysipelotrichia	Erysipelotrichales	Erysipelotrichaceae	unclassified	unclassified
659	OTU659	Bacteria	Firmicutes	Clostridia	Clostridiales	Lachnospiraceae	unclassified	unclassified
660	OTU660	Bacteria	Proteobacteria	Gammaproteobacteria	Aeromonadales	Succinivibrionaceae	Succinivibrio	unclassified
661	OTU661	Bacteria	Firmicutes	Clostridia	Clostridiales	Ruminococcaceae	unclassified	unclassified
662	OTU662	Bacteria	Firmicutes	Clostridia	Clostridiales	unclassified	Peptoniphilus	unclassified
663	OTU663	Bacteria	Bacteroidetes	Bacteroidia	Bacteroidales	Porphyromonadaceae	Barnesiella	unclassified
664	OTU664	Bacteria	Firmicutes	Clostridia	Clostridiales	Defluviitaleaceae	unclassified	unclassified
665	OTU665	Bacteria	Proteobacteria	Alphaproteobacteria	Sphingomonadales	Sphingomonadaceae	Sphingobium	yanoikuyae
666	OTU666	Bacteria	Firmicutes	Bacilli	Lactobacillales	Carnobacteriaceae	Desemzia	unclassified
667	OTU667	Bacteria	Bacteroidetes	Bacteroidia	Bacteroidales	Rikenellaceae	Alistipes	unclassified
668	OTU668	Bacteria	Firmicutes	Clostridia	Clostridiales	Lachnospiraceae	Eisenbergiella	unclassified
669	OTU669	Bacteria	Tenericutes	Mollicutes	Mollicutes_RF9	unclassified	unclassified	unclassified
670	OTU670	Bacteria	Firmicutes	Clostridia	Clostridiales	Christensenellaceae	unclassified	unclassified
671	OTU671	Bacteria	Actinobacteria	Actinobacteria	Micrococcales	Micrococcaceae	Arthrobacter	unclassified
672	OTU672	Bacteria	Firmicutes	Clostridia	Clostridiales	Ruminococcaceae	unclassified	unclassified
673	OTU673	Bacteria	Firmicutes	Clostridia	Clostridiales	Ruminococcaceae	unclassified	unclassified
674	OTU674	Bacteria	Actinobacteria	Coriobacteriia	Coriobacteriales	Coriobacteriaceae	unclassified	unclassified
675	OTU675	Bacteria	Firmicutes	Clostridia	Clostridiales	Lachnospiraceae	unclassified	unclassified
676	OTU676	Bacteria	Bacteroidetes	Bacteroidia	Bacteroidales	Prevotellaceae	Prevotella	unclassified
677	OTU677	Bacteria	Firmicutes	Clostridia	Clostridiales	Ruminococcaceae	unclassified	unclassified
678	OTU678	Bacteria	Tenericutes	Mollicutes	Mollicutes_RF9	unclassified	unclassified	unclassified
679	OTU679	Bacteria	Bacteroidetes	Bacteroidia	Bacteroidales	Porphyromonadaceae	Dysgonomonas	unclassified
680	OTU680	Bacteria	Firmicutes	Clostridia	Clostridiales	Ruminococcaceae	Anaerotruncus	unclassified
681	OTU681	Bacteria	Firmicutes	Clostridia	Clostridiales	unclassified	unclassified	unclassified
682	OTU682	Bacteria	Firmicutes	Bacilli	Bacillales	Paenibacillaceae	Paenibacillus	unclassified
683	OTU683	Bacteria	Firmicutes	Bacilli	Lactobacillales	Leuconostocaceae	Weissella	unclassified
684	OTU684	Bacteria	Firmicutes	Clostridia	Clostridiales	unclassified	Anaerococcus	octavius
685	OTU685	Bacteria	Firmicutes	Clostridia	Clostridiales	unclassified	Eubacterium	brachy
686	OTU686	Bacteria	Firmicutes	Erysipelotrichia	Erysipelotrichales	Erysipelotrichaceae	unclassified	unclassified
687	OTU687	Bacteria	Verrucomicrobia	Opitutae	Opitutae_vadinHA64	unclassified	unclassified	unclassified
688	OTU688	Bacteria	Bacteroidetes	Bacteroidia	Bacteroidales	Prevotellaceae	Prevotella	pallens
689	OTU689	Bacteria	Proteobacteria	Betaproteobacteria	Burkholderiales	Alcaligenaceae	Sutterella	unclassified
690	OTU690	Bacteria	Actinobacteria	Actinobacteria	Micrococcales	Micrococcaceae	Micrococcus	unclassified
691	OTU691	Bacteria	Bacteroidetes	Bacteroidia	Bacteroidales	Porphyromonadaceae	Odoribacter	unclassified
692	OTU692	Bacteria	Firmicutes	Clostridia	Clostridiales	Ruminococcaceae	Ruminiclostridium	unclassified
693	OTU693	Bacteria	Firmicutes	Bacilli	Bacillales	Bacillaceae	Bacillus	unclassified
694	OTU694	Bacteria	Firmicutes	Clostridia	Clostridiales	Ruminococcaceae	unclassified	unclassified
695	OTU695	Bacteria	Firmicutes	Clostridia	Clostridiales	Christensenellaceae	unclassified	unclassified
696	OTU696	Bacteria	Firmicutes	Clostridia	Clostridiales	Ruminococcaceae	unclassified	unclassified
697	OTU697	Bacteria	Firmicutes	Clostridia	Clostridiales	Clostridiaceae	Clostridium	unclassified
698	OTU698	Bacteria	Firmicutes	Clostridia	Clostridiales	unclassified	Anaerococcus	unclassified
699	OTU699	Bacteria	Proteobacteria	Deltaproteobacteria	Desulfovibrionales	Desulfovibrionaceae	Desulfovibrio	intestinalis
700	OTU700	Bacteria	Proteobacteria	Betaproteobacteria	Burkholderiales	Comamonadaceae	Aquabacterium	unclassified
701	OTU701	Bacteria	Tenericutes	Mollicutes	Mollicutes_RF9	unclassified	unclassified	unclassified
702	OTU702	Bacteria	Firmicutes	Clostridia	Clostridiales	Lachnospiraceae	Blautia	unclassified
703	OTU703	Bacteria	Actinobacteria	Actinobacteria	Micrococcales	Dermabacteraceae	Dermabacter	hominis
704	OTU704	Bacteria	Firmicutes	Clostridia	Clostridiales	unclassified	unclassified	unclassified
705	OTU705	Bacteria	Firmicutes	Clostridia	Clostridiales	Christensenellaceae	unclassified	unclassified
706	OTU706	Bacteria	Firmicutes	Clostridia	Clostridiales	Lachnospiraceae	unclassified	unclassified
707	OTU707	Bacteria	Firmicutes	Bacilli	Bacillales	Bacillaceae	Bacillus	unclassified
708	OTU708	Bacteria	Firmicutes	Bacilli	Lactobacillales	Carnobacteriaceae	Dolosigranulum	unclassified
709	OTU709	Bacteria	Tenericutes	Mollicutes	Mollicutes_RF9	unclassified	unclassified	unclassified
710	OTU710	Bacteria	Firmicutes	Clostridia	Clostridiales	Christensenellaceae	unclassified	unclassified
711	OTU711	Bacteria	Firmicutes	Clostridia	Clostridiales	Lachnospiraceae	unclassified	unclassified
712	OTU712	Bacteria	Firmicutes	Clostridia	Clostridiales	Ruminococcaceae	Ruminiclostridium	unclassified
713	OTU713	Bacteria	Firmicutes	Clostridia	Clostridiales	Christensenellaceae	unclassified	unclassified
714	OTU714	Bacteria	Firmicutes	Clostridia	Clostridiales	Ruminococcaceae	Ruminiclostridium	unclassified
715	OTU715	Bacteria	Bacteroidetes	Bacteroidia	Bacteroidales	Prevotellaceae	Prevotella	unclassified
716	OTU716	Bacteria	Firmicutes	Erysipelotrichia	Erysipelotrichales	Erysipelotrichaceae	unclassified	unclassified
717	OTU717	Bacteria	Firmicutes	Clostridia	Clostridiales	Ruminococcaceae	Flavonifractor	unclassified
718	OTU718	Bacteria	Firmicutes	Erysipelotrichia	Erysipelotrichales	Erysipelotrichaceae	Faecalitalea	unclassified
719	OTU719	Bacteria	Firmicutes	Negativicutes	Selenomonadales	Veillonellaceae	Selenomonas	unclassified
720	OTU720	Bacteria	Firmicutes	Clostridia	Clostridiales	Ruminococcaceae	Anaerotruncus	unclassified
721	OTU721	Bacteria	Firmicutes	Clostridia	Clostridiales	Peptococcaceae	Peptococcus	unclassified
722	OTU722	Bacteria	Firmicutes	Clostridia	Clostridiales	Ruminococcaceae	unclassified	unclassified
723	OTU723	Bacteria	Bacteroidetes	Bacteroidia	Bacteroidales	Bacteroidaceae	Bacteroides	unclassified
724	OTU724	Bacteria	Firmicutes	Clostridia	Clostridiales	Lachnospiraceae	unclassified	unclassified
725	OTU725	Bacteria	Proteobacteria	Alphaproteobacteria	Caulobacterales	Caulobacteraceae	Brevundimonas	unclassified
726	OTU726	Bacteria	Firmicutes	Clostridia	Clostridiales	Ruminococcaceae	Subdoligranulum	unclassified
727	OTU727	Bacteria	Firmicutes	Clostridia	Clostridiales	Eubacteriaceae	Eubacterium	unclassified
728	OTU728	Bacteria	Firmicutes	Clostridia	Clostridiales	Ruminococcaceae	Ruminiclostridium	unclassified
729	OTU729	Bacteria	Firmicutes	Clostridia	Clostridiales	Ruminococcaceae	unclassified	unclassified
730	OTU730	Bacteria	Firmicutes	Clostridia	Clostridiales	Lachnospiraceae	Acetitomaculum	unclassified
731	OTU731	Bacteria	Firmicutes	Clostridia	Clostridiales	Ruminococcaceae	unclassified	unclassified
732	OTU732	Bacteria	Firmicutes	unclassified	unclassified	unclassified	unclassified	unclassified
733	OTU733	Bacteria	Firmicutes	Erysipelotrichia	Erysipelotrichales	Erysipelotrichaceae	Erysipelatoclostridium	unclassified
734	OTU734	Bacteria	Firmicutes	Clostridia	Clostridiales	Ruminococcaceae	unclassified	unclassified
735	OTU735	Bacteria	Bacteroidetes	Bacteroidia	Bacteroidales	Porphyromonadaceae	Porphyromonas	somerae
736	OTU736	Bacteria	Firmicutes	Erysipelotrichia	Erysipelotrichales	Erysipelotrichaceae	unclassified	unclassified
737	OTU737	Bacteria	Firmicutes	Clostridia	Clostridiales	Lachnospiraceae	unclassified	unclassified
738	OTU738	Bacteria	Firmicutes	Negativicutes	Selenomonadales	Veillonellaceae	Selenomonas	noxia
739	OTU739	Bacteria	Firmicutes	Clostridia	Clostridiales	Peptococcaceae	unclassified	unclassified
740	OTU740	Bacteria	Proteobacteria	Gammaproteobacteria	Xanthomonadales	Xanthomonadaceae	Xanthomonas	gardneri
741	OTU741	Bacteria	Firmicutes	Clostridia	Clostridiales	Ruminococcaceae	Ruminiclostridium	unclassified
742	OTU742	Bacteria	Firmicutes	Clostridia	Clostridiales	Ruminococcaceae	Eubacterium	coprostanoligenes
743	OTU743	Bacteria	Firmicutes	Clostridia	Clostridiales	unclassified	Murdochiella	unclassified
744	OTU744	Bacteria	Firmicutes	Clostridia	Clostridiales	Ruminococcaceae	Anaerotruncus	unclassified
745	OTU745	Bacteria	Firmicutes	Clostridia	Clostridiales	Ruminococcaceae	unclassified	unclassified
746	OTU746	Bacteria	Firmicutes	Clostridia	Clostridiales	Lachnospiraceae	Blautia	unclassified
747	OTU747	Bacteria	Firmicutes	Clostridia	Clostridiales	Ruminococcaceae	Ruminiclostridium	unclassified
748	OTU748	Bacteria	Firmicutes	Clostridia	Clostridiales	Ruminococcaceae	unclassified	unclassified
749	OTU749	Bacteria	Firmicutes	Erysipelotrichia	Erysipelotrichales	Erysipelotrichaceae	unclassified	unclassified
750	OTU750	Bacteria	Bacteroidetes	Bacteroidia	Bacteroidales	Bacteroidaceae	Bacteroides	unclassified
751	OTU751	Bacteria	Bacteroidetes	Bacteroidia	Bacteroidales	Prevotellaceae	Prevotella	bergensis
752	OTU752	Bacteria	Firmicutes	Clostridia	Clostridiales	unclassified	unclassified	unclassified
753	OTU753	Bacteria	Firmicutes	Clostridia	Clostridiales	Lachnospiraceae	unclassified	unclassified
754	OTU754	Bacteria	Firmicutes	Clostridia	Clostridiales	Lachnospiraceae	Lachnoclostridium	unclassified
755	OTU755	Bacteria	Firmicutes	Clostridia	Clostridiales	Ruminococcaceae	unclassified	unclassified
756	OTU756	Bacteria	Proteobacteria	Gammaproteobacteria	Pseudomonadales	Moraxellaceae	Moraxella	osloensis
757	OTU757	Bacteria	Firmicutes	Negativicutes	Selenomonadales	Veillonellaceae	Dialister	unclassified
758	OTU758	Bacteria	Firmicutes	Bacilli	Bacillales	Paenibacillaceae	Paenibacillus	unclassified
759	OTU759	Bacteria	Firmicutes	Clostridia	Clostridiales	unclassified	unclassified	unclassified
760	OTU760	Bacteria	Firmicutes	Clostridia	Clostridiales	Lachnospiraceae	Ruminococcus	gauvreauii
761	OTU761	Bacteria	Firmicutes	Clostridia	Clostridiales	Lachnospiraceae	Roseburia	unclassified
762	OTU762	Bacteria	Firmicutes	Clostridia	Clostridiales	Lachnospiraceae	unclassified	unclassified
763	OTU763	Bacteria	Actinobacteria	Actinobacteria	Bifidobacteriales	Bifidobacteriaceae	Scardovia	wiggsiae
764	OTU764	Bacteria	Firmicutes	Clostridia	Clostridiales	Christensenellaceae	unclassified	unclassified
765	OTU765	Bacteria	Firmicutes	Clostridia	Clostridiales	Ruminococcaceae	unclassified	unclassified
766	OTU766	Bacteria	Firmicutes	Clostridia	Clostridiales	Christensenellaceae	unclassified	unclassified
767	OTU767	Bacteria	Firmicutes	Clostridia	Clostridiales	Lachnospiraceae	unclassified	unclassified
768	OTU768	Bacteria	Firmicutes	Clostridia	Clostridiales	unclassified	unclassified	unclassified
769	OTU769	Bacteria	Firmicutes	Clostridia	Clostridiales	Ruminococcaceae	unclassified	unclassified
770	OTU770	Bacteria	Proteobacteria	Deltaproteobacteria	Desulfovibrionales	Desulfovibrionaceae	Desulfovibrio	unclassified
771	OTU771	Bacteria	Actinobacteria	Coriobacteriia	Coriobacteriales	Coriobacteriaceae	Collinsella	unclassified
772	OTU772	Bacteria	Cyanobacteria	Chloroplast	unclassified	unclassified	unclassified	unclassified
773	OTU773	Bacteria	Firmicutes	Clostridia	Clostridiales	Lachnospiraceae	Stomatobaculum	unclassified
774	OTU774	Bacteria	Bacteroidetes	Bacteroidia	Bacteroidales	Prevotellaceae	Prevotella	nigrescens
775	OTU775	Bacteria	Firmicutes	Clostridia	Clostridiales	Christensenellaceae	unclassified	unclassified
776	OTU776	Bacteria	Firmicutes	Clostridia	Clostridiales	Clostridiaceae	Clostridium	unclassified
777	OTU777	Bacteria	Firmicutes	Clostridia	Clostridiales	Lachnospiraceae	Stomatobaculum	longum
778	OTU778	Bacteria	Firmicutes	Clostridia	Clostridiales	Lachnospiraceae	Ruminococcus	gauvreauii
779	OTU779	Bacteria	Actinobacteria	Actinobacteria	Bifidobacteriales	Bifidobacteriaceae	Bifidobacterium	unclassified
780	OTU780	Bacteria	Firmicutes	Clostridia	Clostridiales	Ruminococcaceae	unclassified	unclassified
781	OTU781	Bacteria	Firmicutes	Clostridia	Clostridiales	Lachnospiraceae	Lachnoclostridium	unclassified
782	OTU782	Bacteria	Bacteroidetes	Flavobacteriia	Flavobacteriales	Flavobacteriaceae	Bergeyella	unclassified
783	OTU783	Bacteria	Firmicutes	Clostridia	Clostridiales	Clostridiaceae	unclassified	unclassified
784	OTU784	Bacteria	Bacteroidetes	Bacteroidia	Bacteroidales	Porphyromonadaceae	Odoribacter	unclassified
785	OTU785	Bacteria	Firmicutes	Clostridia	Clostridiales	Lachnospiraceae	Lachnoclostridium	unclassified
786	OTU786	Bacteria	Firmicutes	Clostridia	Clostridiales	Ruminococcaceae	unclassified	unclassified
787	OTU787	Bacteria	Firmicutes	Clostridia	Clostridiales	unclassified	unclassified	unclassified
788	OTU788	Bacteria	Firmicutes	Clostridia	Clostridiales	Ruminococcaceae	unclassified	unclassified
789	OTU789	Bacteria	Saccharibacteria	unclassified	unclassified	unclassified	unclassified	unclassified
790	OTU790	Bacteria	Firmicutes	Clostridia	Clostridiales	Christensenellaceae	unclassified	unclassified
791	OTU791	Bacteria	Firmicutes	Clostridia	Clostridiales	Lachnospiraceae	Coprococcus	unclassified
792	OTU792	Bacteria	Proteobacteria	Alphaproteobacteria	Rickettsiales	Mitochondria	unclassified	unclassified
793	OTU793	Bacteria	Firmicutes	Bacilli	Lactobacillales	Carnobacteriaceae	Granulicatella	unclassified
794	OTU794	Bacteria	Bacteroidetes	Bacteroidia	Bacteroidales	Porphyromonadaceae	unclassified	unclassified
795	OTU795	Bacteria	Actinobacteria	Actinobacteria	Actinomycetales	Actinomycetaceae	Actinomyces	unclassified
796	OTU796	Bacteria	Proteobacteria	Gammaproteobacteria	Xanthomonadales	Nevskiaceae	Hydrocarboniphaga	effusa
797	OTU797	Bacteria	Bacteroidetes	Bacteroidia	Bacteroidales	Porphyromonadaceae	Porphyromonas	unclassified
798	OTU798	Bacteria	Firmicutes	Clostridia	Clostridiales	Ruminococcaceae	Ruminiclostridium	unclassified
799	OTU799	Bacteria	Firmicutes	Clostridia	Clostridiales	Lachnospiraceae	unclassified	unclassified
800	OTU800	Bacteria	Proteobacteria	Betaproteobacteria	Rhodocyclales	Rhodocyclaceae	Dechloromonas	unclassified
801	OTU801	Bacteria	Fusobacteria	Fusobacteriia	Fusobacteriales	Leptotrichiaceae	Leptotrichia	unclassified
802	OTU802	Bacteria	Firmicutes	Clostridia	Clostridiales	Ruminococcaceae	unclassified	unclassified
803	OTU803	Bacteria	Actinobacteria	Coriobacteriia	Coriobacteriales	Coriobacteriaceae	Olsenella	unclassified
804	OTU804	Bacteria	Firmicutes	Clostridia	Clostridiales	Ruminococcaceae	unclassified	unclassified
805	OTU805	Bacteria	Firmicutes	Negativicutes	Selenomonadales	Veillonellaceae	Dialister	unclassified
806	OTU806	Bacteria	Firmicutes	Clostridia	Clostridiales	Ruminococcaceae	unclassified	unclassified
807	OTU807	Bacteria	Firmicutes	Clostridia	Clostridiales	Lachnospiraceae	unclassified	unclassified
808	OTU808	Bacteria	Tenericutes	Mollicutes	Mollicutes_RF9	unclassified	unclassified	unclassified
809	OTU809	Bacteria	Firmicutes	Clostridia	Clostridiales	Lachnospiraceae	unclassified	unclassified
810	OTU810	Bacteria	Firmicutes	Clostridia	Clostridiales	Lachnospiraceae	unclassified	unclassified
811	OTU811	Bacteria	Actinobacteria	Actinobacteria	Bifidobacteriales	Bifidobacteriaceae	Bifidobacterium	unclassified
812	OTU812	Bacteria	Proteobacteria	Gammaproteobacteria	Xanthomonadales	Xanthomonadaceae	Stenotrophomonas	maltophilia
813	OTU813	Bacteria	Firmicutes	Clostridia	Clostridiales	Ruminococcaceae	Eubacterium	coprostanoligenes
814	OTU814	Bacteria	Firmicutes	Clostridia	Clostridiales	Ruminococcaceae	unclassified	unclassified
815	OTU815	Bacteria	Firmicutes	Clostridia	Clostridiales	Lachnospiraceae	Lachnoclostridium	unclassified
816	OTU816	Bacteria	Firmicutes	Clostridia	Clostridiales	Ruminococcaceae	unclassified	unclassified
817	OTU817	Bacteria	Firmicutes	Clostridia	Clostridiales	Lachnospiraceae	unclassified	unclassified
818	OTU818	Bacteria	Firmicutes	Clostridia	Clostridiales	Lachnospiraceae	unclassified	unclassified
819	OTU819	Bacteria	Firmicutes	Bacilli	Lactobacillales	Lactobacillaceae	Lactobacillus	unclassified
820	OTU820	Bacteria	Cyanobacteria	Melainabacteria	Obscuribacterales	unclassified	unclassified	unclassified
821	OTU821	Bacteria	Firmicutes	Clostridia	Clostridiales	Lachnospiraceae	unclassified	unclassified
822	OTU822	Bacteria	Actinobacteria	Actinobacteria	Actinomycetales	Actinomycetaceae	Trueperella	bernardiae
823	OTU823	Bacteria	Firmicutes	Clostridia	Clostridiales	Ruminococcaceae	Faecalibacterium	unclassified
824	OTU824	Bacteria	Firmicutes	Clostridia	Clostridiales	Lachnospiraceae	unclassified	unclassified
825	OTU825	Bacteria	Firmicutes	Clostridia	Clostridiales	unclassified	unclassified	unclassified
826	OTU826	Bacteria	Firmicutes	Clostridia	Clostridiales	Peptococcaceae	unclassified	unclassified
827	OTU827	Bacteria	Actinobacteria	Actinobacteria	Corynebacteriales	Corynebacteriaceae	Corynebacterium	unclassified
828	OTU828	Bacteria	Bacteroidetes	Bacteroidia	Bacteroidales	Porphyromonadaceae	Dysgonomonas	unclassified
829	OTU829	Bacteria	Firmicutes	Clostridia	Clostridiales	Ruminococcaceae	unclassified	unclassified
830	OTU830	Bacteria	Firmicutes	Clostridia	Clostridiales	Ruminococcaceae	unclassified	unclassified
831	OTU831	Bacteria	Firmicutes	Clostridia	Clostridiales	unclassified	Eubacterium	brachy
832	OTU832	Bacteria	Firmicutes	Clostridia	Clostridiales	Ruminococcaceae	unclassified	unclassified
833	OTU833	Bacteria	Bacteroidetes	Bacteroidia	Bacteroidales	Porphyromonadaceae	Porphyromonas	unclassified
834	OTU834	Bacteria	Proteobacteria	Alphaproteobacteria	Rhizobiales	Rhizobiaceae	Rhizobium	unclassified
835	OTU835	Bacteria	Actinobacteria	Coriobacteriia	Coriobacteriales	Coriobacteriaceae	Slackia	unclassified
836	OTU836	Bacteria	Firmicutes	Clostridia	Clostridiales	Peptococcaceae	unclassified	unclassified
837	OTU837	Bacteria	Firmicutes	Erysipelotrichia	Erysipelotrichales	Erysipelotrichaceae	Erysipelatoclostridium	unclassified
838	OTU838	Bacteria	Firmicutes	Clostridia	Clostridiales	Ruminococcaceae	unclassified	unclassified
839	OTU839	Bacteria	Bacteroidetes	Bacteroidia	Bacteroidales	Bacteroidaceae	Bacteroides	unclassified
840	OTU840	Bacteria	Actinobacteria	Actinobacteria	Micrococcales	Intrasporangiaceae	Janibacter	unclassified
841	OTU841	Bacteria	Proteobacteria	Alphaproteobacteria	Rhizobiales	Bradyrhizobiaceae	Bradyrhizobium	unclassified
842	OTU842	Bacteria	Proteobacteria	Betaproteobacteria	Burkholderiales	Comamonadaceae	unclassified	unclassified
843	OTU843	Bacteria	Firmicutes	unclassified	unclassified	unclassified	unclassified	unclassified
844	OTU844	Bacteria	Actinobacteria	Actinobacteria	Bifidobacteriales	Bifidobacteriaceae	Bifidobacterium	unclassified
845	OTU845	Bacteria	Firmicutes	Clostridia	Clostridiales	Lachnospiraceae	unclassified	unclassified
846	OTU846	Bacteria	Bacteroidetes	Bacteroidia	Bacteroidales	Bacteroidaceae	Bacteroides	unclassified
847	OTU847	Bacteria	Firmicutes	Clostridia	Clostridiales	Ruminococcaceae	unclassified	unclassified
848	OTU848	Bacteria	Proteobacteria	Gammaproteobacteria	Pseudomonadales	Pseudomonadaceae	Pseudomonas	unclassified
849	OTU849	Bacteria	Firmicutes	Clostridia	Clostridiales	Peptococcaceae	unclassified	unclassified
850	OTU850	Bacteria	Firmicutes	Clostridia	Clostridiales	Ruminococcaceae	Eubacterium	coprostanoligenes
851	OTU851	Bacteria	Firmicutes	Clostridia	Clostridiales	Lachnospiraceae	Tyzzerella	unclassified
852	OTU852	Bacteria	Firmicutes	Clostridia	Clostridiales	Lachnospiraceae	Robinsoniella	peoriensis
853	OTU853	Bacteria	Firmicutes	Clostridia	Clostridiales	unclassified	Mogibacterium	unclassified
854	OTU854	Bacteria	Firmicutes	Clostridia	Clostridiales	Ruminococcaceae	Ruminiclostridium	unclassified
855	OTU855	Bacteria	Bacteroidetes	Bacteroidia	Bacteroidales	Prevotellaceae	Prevotella	unclassified
856	OTU856	Bacteria	Fusobacteria	Fusobacteriia	Fusobacteriales	Leptotrichiaceae	Leptotrichia	goodfellowii
857	OTU857	Bacteria	Firmicutes	Clostridia	Clostridiales	unclassified	Murdochiella	unclassified
858	OTU858	Bacteria	Actinobacteria	Actinobacteria	Actinomycetales	Actinomycetaceae	unclassified	unclassified
859	OTU859	Bacteria	Actinobacteria	Coriobacteriia	Coriobacteriales	Coriobacteriaceae	unclassified	unclassified
860	OTU860	Bacteria	Firmicutes	Clostridia	Clostridiales	Ruminococcaceae	unclassified	unclassified
861	OTU861	Bacteria	Firmicutes	Clostridia	Clostridiales	Ruminococcaceae	unclassified	unclassified
862	OTU862	Bacteria	Actinobacteria	Coriobacteriia	Coriobacteriales	Coriobacteriaceae	Atopobium	unclassified
863	OTU863	Bacteria	Firmicutes	Clostridia	Clostridiales	Lachnospiraceae	Blautia	unclassified
864	OTU864	Bacteria	Firmicutes	Clostridia	Clostridiales	Ruminococcaceae	Ruminiclostridium	unclassified
865	OTU865	Bacteria	Firmicutes	Clostridia	Clostridiales	Defluviitaleaceae	unclassified	unclassified
866	OTU866	Bacteria	Firmicutes	Clostridia	Clostridiales	Ruminococcaceae	Ruminiclostridium	unclassified
867	OTU867	Bacteria	Firmicutes	Clostridia	Clostridiales	Ruminococcaceae	unclassified	unclassified
868	OTU868	Bacteria	Proteobacteria	Gammaproteobacteria	Xanthomonadales	Xanthomonadaceae	Rhodanobacter	unclassified
869	OTU869	Bacteria	Firmicutes	Clostridia	Clostridiales	unclassified	Anaerococcus	unclassified
870	OTU870	Bacteria	Firmicutes	Clostridia	Clostridiales	Ruminococcaceae	Eubacterium	coprostanoligenes
871	OTU871	Bacteria	Proteobacteria	Alphaproteobacteria	Rickettsiales	Mitochondria	unclassified	unclassified
872	OTU872	Bacteria	Proteobacteria	Alphaproteobacteria	Caulobacterales	Caulobacteraceae	Brevundimonas	unclassified
873	OTU873	Bacteria	Firmicutes	Clostridia	Clostridiales	Lachnospiraceae	unclassified	unclassified
874	OTU874	Bacteria	Firmicutes	Clostridia	Clostridiales	Ruminococcaceae	Anaerotruncus	unclassified
875	OTU875	Bacteria	Proteobacteria	Alphaproteobacteria	Rhizobiales	Methylobacteriaceae	Methylobacterium	komagatae
876	OTU876	Bacteria	Firmicutes	Clostridia	Clostridiales	Ruminococcaceae	Ruminiclostridium	unclassified
877	OTU877	Bacteria	Firmicutes	Clostridia	Clostridiales	unclassified	Peptoniphilus	unclassified
878	OTU878	Bacteria	Firmicutes	Clostridia	Clostridiales	Lachnospiraceae	Lachnoclostridium	unclassified
879	OTU879	Bacteria	Firmicutes	Clostridia	Clostridiales	unclassified	unclassified	unclassified
880	OTU880	Bacteria	Proteobacteria	Betaproteobacteria	Methylophilales	Methylophilaceae	Methylobacillus	unclassified
881	OTU881	Bacteria	Proteobacteria	Gammaproteobacteria	Pasteurellales	Pasteurellaceae	Haemophilus	unclassified
882	OTU882	Bacteria	Tenericutes	Mollicutes	Mollicutes_RF9	unclassified	unclassified	unclassified
883	OTU883	Bacteria	Firmicutes	Clostridia	Clostridiales	Lachnospiraceae	unclassified	unclassified
884	OTU884	Bacteria	Bacteroidetes	Bacteroidia	Bacteroidales	Prevotellaceae	Alloprevotella	unclassified
885	OTU885	Bacteria	Firmicutes	Clostridia	Clostridiales	Lachnospiraceae	unclassified	unclassified
886	OTU886	Bacteria	Bacteroidetes	Bacteroidia	Bacteroidales	Prevotellaceae	Prevotella	oris
887	OTU887	Bacteria	Proteobacteria	Alphaproteobacteria	Caulobacterales	Caulobacteraceae	Asticcacaulis	unclassified
888	OTU888	Bacteria	Firmicutes	Clostridia	Clostridiales	unclassified	unclassified	unclassified
889	OTU889	Bacteria	Cyanobacteria	Chloroplast	Vaccinium_macrocarpon	unclassified	unclassified	unclassified
890	OTU890	Bacteria	Bacteroidetes	Bacteroidia	Bacteroidales	Porphyromonadaceae	Dysgonomonas	unclassified
891	OTU891	Bacteria	Firmicutes	Bacilli	Lactobacillales	Lactobacillaceae	Lactobacillus	coleohominis
892	OTU892	Bacteria	Firmicutes	Clostridia	Clostridiales	Ruminococcaceae	unclassified	unclassified
893	OTU893	Bacteria	Firmicutes	Negativicutes	Selenomonadales	Veillonellaceae	unclassified	unclassified
894	OTU894	Bacteria	Actinobacteria	Actinobacteria	Micrococcales	Cellulomonadaceae	Tropheryma	whipplei
895	OTU895	Bacteria	Proteobacteria	Betaproteobacteria	Hydrogenophilales	Hydrogenophilaceae	Hydrogenophilus	unclassified
896	OTU896	Bacteria	Actinobacteria	Coriobacteriia	Coriobacteriales	Coriobacteriaceae	unclassified	unclassified
897	OTU897	Bacteria	Firmicutes	Clostridia	Clostridiales	Ruminococcaceae	Ruminiclostridium	unclassified
898	OTU898	Bacteria	Proteobacteria	Betaproteobacteria	Neisseriales	Neisseriaceae	unclassified	unclassified
899	OTU899	Bacteria	Actinobacteria	Actinobacteria	Bifidobacteriales	Bifidobacteriaceae	Bifidobacterium	breve
900	OTU900	Bacteria	Firmicutes	Bacilli	Lactobacillales	Lactobacillaceae	Lactobacillus	alimentarius
901	OTU901	Bacteria	Firmicutes	Clostridia	Clostridiales	Ruminococcaceae	unclassified	unclassified
902	OTU902	Bacteria	Firmicutes	Clostridia	Clostridiales	Ruminococcaceae	unclassified	unclassified
903	OTU903	Bacteria	Firmicutes	Bacilli	Bacillales	Bacillaceae	Bacillus	unclassified
904	OTU904	Bacteria	Firmicutes	Bacilli	Lactobacillales	Streptococcaceae	Streptococcus	parauberis
905	OTU905	Bacteria	Actinobacteria	Actinobacteria	Micrococcales	Sanguibacteraceae	Sanguibacter	unclassified
906	OTU906	Bacteria	Firmicutes	Clostridia	Clostridiales	Clostridiaceae	Clostridium	neonatale
907	OTU907	Bacteria	Firmicutes	Bacilli	Lactobacillales	Carnobacteriaceae	Carnobacterium	unclassified
908	OTU908	Bacteria	Firmicutes	Clostridia	Clostridiales	Ruminococcaceae	unclassified	unclassified
909	OTU909	Bacteria	Proteobacteria	Betaproteobacteria	Burkholderiales	unclassified	unclassified	unclassified
910	OTU910	Bacteria	Firmicutes	Clostridia	Clostridiales	Lachnospiraceae	unclassified	unclassified
911	OTU911	Bacteria	Firmicutes	Clostridia	Clostridiales	Lachnospiraceae	Lachnoclostridium	unclassified
912	OTU912	Bacteria	Bacteroidetes	Bacteroidia	Bacteroidales	Porphyromonadaceae	Parabacteroides	unclassified
913	OTU913	Bacteria	Firmicutes	Clostridia	Clostridiales	unclassified	unclassified	unclassified
914	OTU914	Bacteria	Lentisphaerae	Lentisphaeria	Victivallales	Victivallaceae	Victivallis	unclassified
915	OTU915	Bacteria	Firmicutes	Clostridia	Clostridiales	Ruminococcaceae	unclassified	unclassified
916	OTU916	Bacteria	Proteobacteria	Gammaproteobacteria	Pseudomonadales	Pseudomonadaceae	Pseudomonas	unclassified
917	OTU917	Bacteria	Bacteroidetes	Sphingobacteriia	Sphingobacteriales	Chitinophagaceae	unclassified	unclassified
918	OTU918	Bacteria	Firmicutes	Bacilli	Lactobacillales	Lactobacillaceae	Lactobacillus	algidus
919	OTU919	Bacteria	Firmicutes	Clostridia	Clostridiales	Peptococcaceae	unclassified	unclassified
920	OTU920	Bacteria	Proteobacteria	Gammaproteobacteria	Enterobacteriales	Enterobacteriaceae	Escherichia	unclassified
921	OTU921	Bacteria	Firmicutes	Bacilli	Lactobacillales	Lactobacillaceae	Pediococcus	unclassified
922	OTU922	Bacteria	Bacteroidetes	Bacteroidia	Bacteroidales	Bacteroidaceae	Bacteroides	unclassified
923	OTU923	Bacteria	Proteobacteria	Betaproteobacteria	Burkholderiales	Alcaligenaceae	Sutterella	unclassified
924	OTU924	Bacteria	Firmicutes	Clostridia	Clostridiales	Ruminococcaceae	unclassified	unclassified
925	OTU925	Bacteria	Firmicutes	Clostridia	Clostridiales	Lachnospiraceae	unclassified	unclassified
926	OTU926	Bacteria	Synergistetes	Synergistia	Synergistales	Synergistaceae	Fretibacterium	unclassified
927	OTU927	Bacteria	Firmicutes	Clostridia	Clostridiales	Ruminococcaceae	Ruminiclostridium	unclassified
928	OTU928	Bacteria	Firmicutes	Clostridia	Clostridiales	Lachnospiraceae	unclassified	unclassified
929	OTU929	Bacteria	Firmicutes	Clostridia	Clostridiales	Lachnospiraceae	unclassified	unclassified
930	OTU930	Bacteria	Bacteroidetes	Bacteroidia	Bacteroidales	Bacteroidaceae	Bacteroides	unclassified
931	OTU931	Bacteria	Verrucomicrobia	Verrucomicrobiae	Verrucomicrobiales	Verrucomicrobiaceae	Prosthecobacter	unclassified
932	OTU932	Bacteria	Firmicutes	Clostridia	Clostridiales	unclassified	unclassified	unclassified
933	OTU933	Bacteria	Proteobacteria	Alphaproteobacteria	Rickettsiales	Mitochondria	unclassified	unclassified
934	OTU934	Bacteria	Firmicutes	Clostridia	Clostridiales	Lachnospiraceae	Johnsonella	unclassified
935	OTU935	Bacteria	Firmicutes	Clostridia	Clostridiales	Lachnospiraceae	Lachnoclostridium	unclassified
936	OTU936	Bacteria	Firmicutes	Clostridia	Clostridiales	Ruminococcaceae	Ruminiclostridium	unclassified
937	OTU937	Bacteria	Firmicutes	Clostridia	Clostridiales	unclassified	unclassified	unclassified
938	OTU938	Bacteria	Actinobacteria	Actinobacteria	Micrococcales	Dermabacteraceae	Brachybacterium	unclassified
939	OTU939	Bacteria	Firmicutes	Clostridia	Clostridiales	Lachnospiraceae	unclassified	unclassified
940	OTU940	Bacteria	Bacteroidetes	Bacteroidia	Bacteroidales	Rikenellaceae	Alistipes	unclassified
941	OTU941	Bacteria	Actinobacteria	Coriobacteriia	Coriobacteriales	Coriobacteriaceae	Collinsella	unclassified
942	OTU942	Bacteria	Firmicutes	Negativicutes	Selenomonadales	Veillonellaceae	unclassified	unclassified
943	OTU943	Bacteria	Actinobacteria	Actinobacteria	unclassified	unclassified	unclassified	unclassified
944	OTU944	Bacteria	Firmicutes	Clostridia	Clostridiales	Peptostreptococcaceae	Peptoclostridium	unclassified
945	OTU945	Bacteria	Firmicutes	Clostridia	Clostridiales	Lachnospiraceae	unclassified	unclassified
946	OTU946	Bacteria	Firmicutes	Clostridia	Clostridiales	Ruminococcaceae	Anaerotruncus	unclassified
947	OTU947	Bacteria	Actinobacteria	Actinobacteria	Actinomycetales	Actinomycetaceae	Mobiluncus	unclassified
948	OTU948	Bacteria	Proteobacteria	Gammaproteobacteria	Cardiobacteriales	Cardiobacteriaceae	Cardiobacterium	unclassified
949	OTU949	Bacteria	Proteobacteria	Betaproteobacteria	Burkholderiales	Oxalobacteraceae	Massilia	unclassified
950	OTU950	Bacteria	Firmicutes	Erysipelotrichia	Erysipelotrichales	Erysipelotrichaceae	Allobaculum	unclassified
951	OTU951	Bacteria	Proteobacteria	Gammaproteobacteria	Pseudomonadales	Moraxellaceae	Moraxella	nonliquefaciens
952	OTU952	Bacteria	unclassified	unclassified	unclassified	unclassified	unclassified	unclassified
953	OTU953	Bacteria	Bacteroidetes	Bacteroidia	Bacteroidales	Porphyromonadaceae	Parabacteroides	unclassified
954	OTU954	Bacteria	Firmicutes	Clostridia	Clostridiales	Ruminococcaceae	unclassified	unclassified
955	OTU955	Bacteria	Bacteroidetes	Bacteroidia	Bacteroidales	Porphyromonadaceae	Parabacteroides	unclassified
956	OTU956	Bacteria	Proteobacteria	Gammaproteobacteria	Pseudomonadales	Pseudomonadaceae	Pseudomonas	unclassified
957	OTU957	Bacteria	Fusobacteria	Fusobacteriia	Fusobacteriales	Leptotrichiaceae	Leptotrichia	unclassified
958	OTU958	Bacteria	Proteobacteria	Alphaproteobacteria	Rhizobiales	Phyllobacteriaceae	Phyllobacterium	unclassified
959	OTU959	Bacteria	Actinobacteria	Actinobacteria	Micrococcales	Micrococcaceae	Kocuria	unclassified
960	OTU960	Bacteria	Bacteroidetes	Bacteroidia	Bacteroidales	Bacteroidaceae	Bacteroides	unclassified
961	OTU961	Bacteria	Cyanobacteria	Chloroplast	unclassified	unclassified	unclassified	unclassified
962	OTU962	Bacteria	Firmicutes	Clostridia	Clostridiales	Christensenellaceae	unclassified	unclassified
963	OTU963	Bacteria	Proteobacteria	Alphaproteobacteria	Rhizobiales	Methylobacteriaceae	Methylobacterium	unclassified
964	OTU964	Bacteria	Firmicutes	Clostridia	Clostridiales	Ruminococcaceae	Eubacterium	coprostanoligenes
965	OTU965	Bacteria	Bacteroidetes	Sphingobacteriia	Sphingobacteriales	Sphingobacteriaceae	Arcticibacter	unclassified
966	OTU966	Bacteria	Firmicutes	Clostridia	Clostridiales	Ruminococcaceae	Anaerotruncus	unclassified
967	OTU967	Bacteria	Proteobacteria	Alphaproteobacteria	Rhizobiales	Bradyrhizobiaceae	Bosea	unclassified
968	OTU968	Bacteria	Firmicutes	Clostridia	Clostridiales	Ruminococcaceae	unclassified	unclassified
969	OTU969	Bacteria	Firmicutes	Bacilli	Lactobacillales	Carnobacteriaceae	unclassified	unclassified
970	OTU970	Bacteria	Actinobacteria	unclassified	unclassified	unclassified	unclassified	unclassified
971	OTU971	Bacteria	Firmicutes	Clostridia	Clostridiales	Ruminococcaceae	unclassified	unclassified
972	OTU972	Bacteria	Actinobacteria	Actinobacteria	Propionibacteriales	Propionibacteriaceae	Propionibacterium	unclassified
973	OTU973	Bacteria	Fusobacteria	Fusobacteriia	Fusobacteriales	Leptotrichiaceae	unclassified	unclassified
974	OTU974	Bacteria	Firmicutes	Clostridia	Clostridiales	Ruminococcaceae	unclassified	unclassified
975	OTU975	Bacteria	Firmicutes	Clostridia	Clostridiales	Lachnospiraceae	unclassified	unclassified
976	OTU976	Bacteria	Firmicutes	Clostridia	Clostridiales	Ruminococcaceae	unclassified	unclassified
977	OTU977	Bacteria	Firmicutes	Clostridia	Clostridiales	Ruminococcaceae	Ruminiclostridium	unclassified
978	OTU978	Bacteria	Firmicutes	Erysipelotrichia	Erysipelotrichales	Erysipelotrichaceae	Erysipelatoclostridium	unclassified
979	OTU979	Bacteria	Actinobacteria	Actinobacteria	Bifidobacteriales	Bifidobacteriaceae	Bifidobacterium	breve
980	OTU980	Bacteria	Bacteroidetes	Flavobacteriia	Flavobacteriales	Flavobacteriaceae	Croceibacter	unclassified
981	OTU981	Bacteria	Bacteroidetes	Bacteroidia	Bacteroidales	Bacteroidaceae	Bacteroides	unclassified
982	OTU982	Bacteria	Firmicutes	Clostridia	Clostridiales	unclassified	Anaerococcus	unclassified
983	OTU983	Bacteria	Firmicutes	Clostridia	Clostridiales	Ruminococcaceae	Fastidiosipila	unclassified
984	OTU984	Bacteria	Firmicutes	Negativicutes	Selenomonadales	Veillonellaceae	Dialister	unclassified
985	OTU985	Bacteria	Proteobacteria	Alphaproteobacteria	Rickettsiales	Mitochondria	Musa	unclassified
986	OTU986	Bacteria	Firmicutes	Clostridia	Clostridiales	Lachnospiraceae	unclassified	unclassified
987	OTU987	Bacteria	Firmicutes	Clostridia	Clostridiales	Ruminococcaceae	unclassified	unclassified
988	OTU988	Bacteria	Actinobacteria	Actinobacteria	Bifidobacteriales	Bifidobacteriaceae	Bifidobacterium	unclassified
989	OTU989	Bacteria	Bacteroidetes	Bacteroidia	Bacteroidales	Porphyromonadaceae	Proteiniphilum	acetatigenes
990	OTU990	Bacteria	Firmicutes	Clostridia	Clostridiales	Lachnospiraceae	Lachnoclostridium	unclassified
991	OTU991	Bacteria	Firmicutes	Clostridia	Clostridiales	unclassified	unclassified	unclassified
992	OTU992	Bacteria	Fusobacteria	Fusobacteriia	Fusobacteriales	Leptotrichiaceae	Leptotrichia	unclassified
993	OTU993	Bacteria	Firmicutes	Clostridia	Clostridiales	Ruminococcaceae	unclassified	unclassified
994	OTU994	Bacteria	Firmicutes	Clostridia	Clostridiales	unclassified	unclassified	unclassified
995	OTU995	Bacteria	Firmicutes	Clostridia	Clostridiales	unclassified	unclassified	unclassified
996	OTU996	Bacteria	Firmicutes	Clostridia	Clostridiales	Ruminococcaceae	unclassified	unclassified
997	OTU997	Bacteria	Firmicutes	Erysipelotrichia	Erysipelotrichales	Erysipelotrichaceae	unclassified	unclassified
998	OTU998	Bacteria	Proteobacteria	Epsilonproteobacteria	Campylobacterales	Campylobacteraceae	Sulfurospirillum	unclassified
999	OTU999	Bacteria	Bacteroidetes	Bacteroidia	Bacteroidales	Bacteroidaceae	Bacteroides	unclassified
1000	OTU1000	Bacteria	Proteobacteria	Gammaproteobacteria	Enterobacteriales	Enterobacteriaceae	Escherichia	unclassified
1001	OTU1001	Bacteria	Firmicutes	Clostridia	Clostridiales	Ruminococcaceae	Ruminococcus	unclassified
1002	OTU1002	Bacteria	Actinobacteria	Actinobacteria	Micrococcales	Microbacteriaceae	unclassified	unclassified
1003	OTU1003	Bacteria	Bacteroidetes	Bacteroidia	Bacteroidales	Bacteroidaceae	Bacteroides	unclassified
1004	OTU1004	Bacteria	Firmicutes	Clostridia	Clostridiales	Lachnospiraceae	unclassified	unclassified
1005	OTU1005	Bacteria	unclassified	unclassified	unclassified	unclassified	unclassified	unclassified
1006	OTU1006	Bacteria	Proteobacteria	Alphaproteobacteria	Sphingomonadales	Sphingomonadaceae	Sphingomonas	unclassified
1007	OTU1007	Bacteria	Firmicutes	Clostridia	Clostridiales	Ruminococcaceae	Ruminiclostridium	unclassified
1008	OTU1008	Bacteria	Firmicutes	Clostridia	Clostridiales	Lachnospiraceae	Catonella	unclassified
1009	OTU1009	Bacteria	Firmicutes	Clostridia	Clostridiales	Ruminococcaceae	unclassified	unclassified
1010	OTU1010	Bacteria	Proteobacteria	Deltaproteobacteria	Oligoflexales	unclassified	unclassified	unclassified
1011	OTU1011	Bacteria	Firmicutes	Bacilli	Lactobacillales	Aerococcaceae	Aerosphaera	taetra
1012	OTU1012	Bacteria	Firmicutes	Clostridia	Clostridiales	Ruminococcaceae	Ruminiclostridium	unclassified
1013	OTU1013	Bacteria	Firmicutes	Clostridia	Clostridiales	Lachnospiraceae	Eubacterium	hallii
1014	OTU1014	Bacteria	Actinobacteria	Actinobacteria	Micrococcales	Micrococcaceae	Kocuria	unclassified
1015	OTU1015	Bacteria	Firmicutes	Clostridia	Clostridiales	unclassified	Ezakiella	peruensis
1016	OTU1016	Bacteria	Bacteroidetes	Flavobacteriia	Flavobacteriales	Flavobacteriaceae	Capnocytophaga	sputigena
1017	OTU1017	Bacteria	Actinobacteria	Coriobacteriia	Coriobacteriales	Coriobacteriaceae	Atopobium	unclassified
1018	OTU1018	Bacteria	Actinobacteria	Actinobacteria	Bifidobacteriales	Bifidobacteriaceae	Alloscardovia	unclassified
1019	OTU1019	Bacteria	Firmicutes	Negativicutes	Selenomonadales	Veillonellaceae	Veillonella	unclassified
1020	OTU1020	Bacteria	Firmicutes	Clostridia	Clostridiales	Lachnospiraceae	Eubacterium	hallii
1021	OTU1021	Bacteria	Actinobacteria	Actinobacteria	Pseudonocardiales	Pseudonocardiaceae	Pseudonocardia	unclassified
1022	OTU1022	Bacteria	Proteobacteria	Alphaproteobacteria	Sphingomonadales	Sphingomonadaceae	Blastomonas	unclassified
1023	OTU1023	Bacteria	Firmicutes	Clostridia	Clostridiales	Ruminococcaceae	Anaerofilum	unclassified
1024	OTU1024	Bacteria	WD272	unclassified	unclassified	unclassified	unclassified	unclassified
1025	OTU1025	Bacteria	Firmicutes	Clostridia	Clostridiales	unclassified	Peptoniphilus	unclassified
1026	OTU1026	Bacteria	Firmicutes	Clostridia	Clostridiales	Ruminococcaceae	unclassified	unclassified
1027	OTU1027	Bacteria	Firmicutes	Clostridia	Clostridiales	unclassified	unclassified	unclassified
1028	OTU1028	Bacteria	Bacteroidetes	Bacteroidia	Bacteroidales	Bacteroidaceae	Bacteroides	unclassified
1029	OTU1029	Bacteria	Proteobacteria	Alphaproteobacteria	Rhodobacterales	Rhodobacteraceae	Paracocccus	unclassified
1030	OTU1030	Bacteria	Firmicutes	Clostridia	Clostridiales	unclassified	unclassified	unclassified
1031	OTU1031	Bacteria	Firmicutes	Clostridia	Clostridiales	Ruminococcaceae	unclassified	unclassified
1032	OTU1032	Bacteria	Firmicutes	Clostridia	Clostridiales	Ruminococcaceae	unclassified	unclassified
1033	OTU1033	Bacteria	Bacteroidetes	Bacteroidia	Bacteroidales	Porphyromonadaceae	Porphyromonas	unclassified
1034	OTU1034	Bacteria	Firmicutes	Clostridia	Clostridiales	Lachnospiraceae	unclassified	unclassified
1035	OTU1035	Bacteria	Firmicutes	Clostridia	Clostridiales	Lachnospiraceae	unclassified	unclassified
1036	OTU1036	Bacteria	Firmicutes	Clostridia	Clostridiales	unclassified	unclassified	unclassified
1037	OTU1037	Bacteria	Bacteroidetes	Bacteroidia	Bacteroidales	Rikenellaceae	Alistipes	unclassified
1038	OTU1038	Bacteria	Firmicutes	Clostridia	Clostridiales	Lachnospiraceae	unclassified	unclassified
1039	OTU1039	Bacteria	Firmicutes	Clostridia	Clostridiales	Ruminococcaceae	unclassified	unclassified
1040	OTU1040	Bacteria	Proteobacteria	Deltaproteobacteria	Myxococcales	Cystobacteraceae	Anaeromyxobacter	unclassified
1041	OTU1041	Bacteria	Proteobacteria	Betaproteobacteria	Burkholderiales	Alcaligenaceae	Parasutterella	unclassified
1042	OTU1042	Bacteria	Firmicutes	Erysipelotrichia	Erysipelotrichales	Erysipelotrichaceae	Faecalitalea	dolichum
1043	OTU1043	Bacteria	Firmicutes	Clostridia	Clostridiales	Ruminococcaceae	Faecalibacterium	unclassified
1044	OTU1044	Bacteria	Actinobacteria	Actinobacteria	Micrococcales	Brevibacteriaceae	Brevibacterium	linens
1045	OTU1045	Bacteria	Firmicutes	Clostridia	Clostridiales	Lachnospiraceae	Moryella	unclassified
1046	OTU1046	Bacteria	Bacteroidetes	Bacteroidia	Bacteroidales	Bacteroidaceae	Bacteroides	unclassified
1047	OTU1047	Bacteria	Proteobacteria	Betaproteobacteria	Burkholderiales	Alcaligenaceae	Parasutterella	unclassified
1048	OTU1048	Bacteria	Firmicutes	Bacilli	Bacillales	Staphylococcaceae	Jeotgalicoccus	unclassified
1049	OTU1049	Bacteria	Actinobacteria	Actinobacteria	Propionibacteriales	Nocardioidaceae	Nocardioides	alpinus
1050	OTU1050	Bacteria	Firmicutes	Clostridia	Clostridiales	Ruminococcaceae	Anaerotruncus	unclassified
1051	OTU1051	Bacteria	Actinobacteria	Actinobacteria	Corynebacteriales	Dietziaceae	Dietzia	unclassified
1052	OTU1052	Bacteria	Bacteroidetes	Flavobacteriia	Flavobacteriales	Flavobacteriaceae	Chryseobacterium	unclassified
1053	OTU1053	Bacteria	Firmicutes	Clostridia	Clostridiales	Ruminococcaceae	Ruminococcus	unclassified
1054	OTU1054	Bacteria	Actinobacteria	Actinobacteria	Bifidobacteriales	Bifidobacteriaceae	Parascardovia	unclassified
1055	OTU1055	Bacteria	Firmicutes	Clostridia	Clostridiales	Lachnospiraceae	Tyzzerella	unclassified
1056	OTU1056	Bacteria	Proteobacteria	Gammaproteobacteria	Pseudomonadales	Pseudomonadaceae	Pseudomonas	unclassified
1057	OTU1057	Bacteria	Bacteroidetes	Bacteroidia	Bacteroidales	Rikenellaceae	Alistipes	unclassified
1058	OTU1058	Bacteria	Firmicutes	Clostridia	Clostridiales	Ruminococcaceae	unclassified	unclassified
1059	OTU1059	Bacteria	Bacteroidetes	Bacteroidia	Bacteroidales	Prevotellaceae	Prevotella	unclassified
1060	OTU1060	Bacteria	Firmicutes	Clostridia	Clostridiales	Lachnospiraceae	unclassified	unclassified
1061	OTU1061	Bacteria	Proteobacteria	Gammaproteobacteria	Pseudomonadales	Pseudomonadaceae	Pseudomonas	viridiflava
1062	OTU1062	Bacteria	Proteobacteria	Gammaproteobacteria	Aeromonadales	Aeromonadaceae	Aeromonas	unclassified
1063	OTU1063	Bacteria	Proteobacteria	Alphaproteobacteria	Sphingomonadales	Sphingomonadaceae	Sphingobium	unclassified
1064	OTU1064	Bacteria	Firmicutes	Clostridia	Clostridiales	Lachnospiraceae	unclassified	unclassified
1065	OTU1065	Bacteria	Firmicutes	Clostridia	Clostridiales	unclassified	unclassified	unclassified
1066	OTU1066	Bacteria	Proteobacteria	Betaproteobacteria	Neisseriales	Neisseriaceae	unclassified	unclassified
1067	OTU1067	Bacteria	Firmicutes	Clostridia	Clostridiales	Christensenellaceae	unclassified	unclassified
1068	OTU1068	Bacteria	Firmicutes	Clostridia	Clostridiales	Lachnospiraceae	Anaerostipes	unclassified
1069	OTU1069	Bacteria	Firmicutes	Clostridia	Clostridiales	Lachnospiraceae	Oribacterium	unclassified
1070	OTU1070	Bacteria	Firmicutes	Clostridia	Clostridiales	Lachnospiraceae	unclassified	unclassified
1071	OTU1071	Bacteria	Bacteroidetes	Bacteroidia	Bacteroidales	Bacteroidaceae	Bacteroides	unclassified
1072	OTU1072	Bacteria	Firmicutes	Clostridia	Clostridiales	Ruminococcaceae	unclassified	unclassified
1073	OTU1073	Bacteria	Firmicutes	Clostridia	Clostridiales	Ruminococcaceae	unclassified	unclassified
1074	OTU1074	Bacteria	Firmicutes	Clostridia	Clostridiales	Ruminococcaceae	Ruminiclostridium	unclassified
1075	OTU1075	Bacteria	Firmicutes	Clostridia	Clostridiales	Ruminococcaceae	Ruminiclostridium	methylpentosum
1076	OTU1076	Bacteria	Fusobacteria	Fusobacteriia	Fusobacteriales	Fusobacteriaceae	Fusobacterium	unclassified
1077	OTU1077	Bacteria	Firmicutes	Clostridia	Clostridiales	Ruminococcaceae	unclassified	unclassified
1078	OTU1078	Bacteria	Proteobacteria	Betaproteobacteria	Burkholderiales	Alcaligenaceae	Parasutterella	unclassified
1079	OTU1079	Bacteria	Bacteroidetes	Bacteroidia	Bacteroidales	Rikenellaceae	Alistipes	unclassified
1080	OTU1080	Bacteria	Firmicutes	Clostridia	Clostridiales	Lachnospiraceae	Blautia	unclassified
1081	OTU1081	Bacteria	Bacteroidetes	Bacteroidia	Bacteroidales	Porphyromonadaceae	Porphyromonas	unclassified
1082	OTU1082	Bacteria	Bacteroidetes	Bacteroidia	Bacteroidales	unclassified	unclassified	unclassified
1083	OTU1083	Bacteria	Fusobacteria	Fusobacteriia	Fusobacteriales	Fusobacteriaceae	Fusobacterium	unclassified
1084	OTU1084	Bacteria	Firmicutes	Clostridia	Clostridiales	Ruminococcaceae	unclassified	unclassified
1085	OTU1085	Bacteria	Fusobacteria	Fusobacteriia	Fusobacteriales	Leptotrichiaceae	Sneathia	amnionii
1086	OTU1086	Bacteria	Proteobacteria	Betaproteobacteria	Burkholderiales	Alcaligenaceae	Parasutterella	unclassified
1087	OTU1087	Bacteria	Firmicutes	Clostridia	Clostridiales	Christensenellaceae	unclassified	unclassified
1088	OTU1088	Bacteria	Firmicutes	Clostridia	Clostridiales	Lachnospiraceae	unclassified	unclassified
1089	OTU1089	Bacteria	Bacteroidetes	unclassified	unclassified	unclassified	unclassified	unclassified
1090	OTU1090	Bacteria	Bacteroidetes	Bacteroidia	Bacteroidales	Porphyromonadaceae	Butyricimonas	unclassified
1091	OTU1091	Bacteria	Firmicutes	Clostridia	Clostridiales	Ruminococcaceae	unclassified	unclassified
1092	OTU1092	Bacteria	Firmicutes	Clostridia	Clostridiales	Lachnospiraceae	unclassified	unclassified
1093	OTU1093	Bacteria	Bacteroidetes	Bacteroidia	Bacteroidales	unclassified	unclassified	unclassified
1094	OTU1094	Bacteria	Bacteroidetes	Bacteroidia	Bacteroidales	Prevotellaceae	Prevotella	oulorum
1095	OTU1095	Bacteria	Proteobacteria	Deltaproteobacteria	Myxococcales	unclassified	unclassified	unclassified
1096	OTU1096	Bacteria	Firmicutes	Clostridia	Clostridiales	Ruminococcaceae	unclassified	unclassified
1097	OTU1097	Bacteria	Tenericutes	Mollicutes	Mollicutes_RF9	unclassified	unclassified	unclassified
1098	OTU1098	Bacteria	Proteobacteria	Alphaproteobacteria	Rhodobacterales	Rhodobacteraceae	Paracocccus	solventivorans
1099	OTU1099	Bacteria	Firmicutes	Clostridia	Clostridiales	unclassified	unclassified	unclassified
1100	OTU1100	Bacteria	Actinobacteria	Thermoleophilia	Solirubrobacterales	unclassified	unclassified	unclassified
1101	OTU1101	Bacteria	Proteobacteria	Alphaproteobacteria	Rhizobiales	unclassified	unclassified	unclassified
1102	OTU1102	Bacteria	Firmicutes	Bacilli	Lactobacillales	Carnobacteriaceae	Trichococcus	unclassified
1103	OTU1103	Bacteria	Firmicutes	Erysipelotrichia	Erysipelotrichales	Erysipelotrichaceae	Stoquefichus	unclassified
1104	OTU1104	Bacteria	Bacteroidetes	Flavobacteriia	Flavobacteriales	Flavobacteriaceae	Chryseobacterium	unclassified
1105	OTU1105	Bacteria	Proteobacteria	Alphaproteobacteria	Sphingomonadales	Sphingomonadaceae	unclassified	unclassified
1106	OTU1106	Bacteria	Firmicutes	Clostridia	Clostridiales	Peptococcaceae	unclassified	unclassified
1107	OTU1107	Bacteria	Firmicutes	Clostridia	Clostridiales	Lachnospiraceae	unclassified	unclassified
1108	OTU1108	Bacteria	Tenericutes	Mollicutes	Mollicutes_RF9	unclassified	unclassified	unclassified
1109	OTU1109	Bacteria	Bacteroidetes	Bacteroidia	Bacteroidales	Bacteroidaceae	Bacteroides	unclassified
1110	OTU1110	Bacteria	Firmicutes	Clostridia	Clostridiales	Ruminococcaceae	Oscillibacter	unclassified
1111	OTU1111	Bacteria	Firmicutes	Clostridia	Clostridiales	Ruminococcaceae	unclassified	unclassified
1112	OTU1112	Bacteria	Firmicutes	Clostridia	Clostridiales	Lachnospiraceae	Eubacterium	ventriosum
1113	OTU1113	Bacteria	Firmicutes	Negativicutes	Selenomonadales	Veillonellaceae	Negativicoccus	unclassified
1114	OTU1114	Bacteria	Firmicutes	Clostridia	Clostridiales	Lachnospiraceae	unclassified	unclassified
1115	OTU1115	Bacteria	Actinobacteria	Actinobacteria	Bifidobacteriales	Bifidobacteriaceae	Gardnerella	vaginalis
1116	OTU1116	Bacteria	Planctomycetes	Planctomycetacia	Planctomycetales	Planctomycetaceae	Planctomyces	unclassified
1117	OTU1117	Bacteria	Bacteroidetes	Bacteroidia	Bacteroidales	Porphyromonadaceae	Parabacteroides	unclassified
1118	OTU1118	Bacteria	Firmicutes	Clostridia	Clostridiales	Ruminococcaceae	Oscillospira	unclassified
1119	OTU1119	Bacteria	Bacteroidetes	Bacteroidia	Bacteroidales	Prevotellaceae	Prevotella	intermedia
1120	OTU1120	Bacteria	Firmicutes	Clostridia	Clostridiales	Lachnospiraceae	unclassified	unclassified
1121	OTU1121	Bacteria	Firmicutes	Clostridia	Clostridiales	Lachnospiraceae	unclassified	unclassified
1122	OTU1122	Bacteria	Firmicutes	Clostridia	Clostridiales	Lachnospiraceae	Lachnoclostridium	unclassified
1123	OTU1123	Bacteria	Firmicutes	Clostridia	Clostridiales	unclassified	unclassified	unclassified
1124	OTU1124	Bacteria	Firmicutes	Clostridia	Clostridiales	Lachnospiraceae	unclassified	unclassified
1125	OTU1125	Bacteria	Bacteroidetes	Bacteroidia	Bacteroidales	unclassified	unclassified	unclassified
1126	OTU1126	Bacteria	Firmicutes	Clostridia	Clostridiales	Eubacteriaceae	Pseudoramibacter	alactolyticus
1127	OTU1127	Bacteria	Firmicutes	Clostridia	Clostridiales	Clostridiaceae	Clostridium	unclassified
1128	OTU1128	Bacteria	Firmicutes	Clostridia	Clostridiales	unclassified	Gallicola	unclassified
1129	OTU1129	Bacteria	Actinobacteria	Actinobacteria	Micrococcales	Promicromonosporaceae	unclassified	unclassified
1130	OTU1130	Bacteria	Firmicutes	Clostridia	Clostridiales	Ruminococcaceae	unclassified	unclassified
1131	OTU1131	Bacteria	Fusobacteria	Fusobacteriia	Fusobacteriales	Leptotrichiaceae	Streptobacillus	unclassified
1132	OTU1132	Bacteria	Firmicutes	Clostridia	Clostridiales	unclassified	unclassified	unclassified
1133	OTU1133	Bacteria	Actinobacteria	Actinobacteria	Streptosporangiales	Nocardiopsaceae	Nocardiopsis	unclassified
1134	OTU1134	Bacteria	Bacteroidetes	Flavobacteriia	Flavobacteriales	Flavobacteriaceae	Galbibacter	marinus
1135	OTU1135	Bacteria	Firmicutes	Clostridia	Clostridiales	Ruminococcaceae	unclassified	unclassified
1136	OTU1136	Bacteria	Proteobacteria	Gammaproteobacteria	Oceanospirillales	Halomonadaceae	Halomonas	unclassified
1137	OTU1137	Bacteria	Firmicutes	Bacilli	Bacillales	Listeriaceae	Brochothrix	unclassified
1138	OTU1138	Bacteria	Bacteroidetes	Bacteroidia	Bacteroidales	Prevotellaceae	Alloprevotella	unclassified
1139	OTU1139	Bacteria	Proteobacteria	Alphaproteobacteria	Rhizobiales	Bradyrhizobiaceae	Rhodopseudomonas	unclassified
1140	OTU1140	Bacteria	Chlamydiae	Chlamydiae	Chlamydiales	Chlamydiaceae	Chlamydia	unclassified
1141	OTU1141	Bacteria	Bacteroidetes	Bacteroidia	Bacteroidales	unclassified	unclassified	unclassified
1142	OTU1142	Bacteria	Firmicutes	Clostridia	Clostridiales	Ruminococcaceae	Faecalibacterium	unclassified
1143	OTU1143	Bacteria	Proteobacteria	Betaproteobacteria	Burkholderiales	Alcaligenaceae	Castellaniella	unclassified
1144	OTU1144	Bacteria	Firmicutes	Clostridia	Clostridiales	Lachnospiraceae	unclassified	unclassified
1145	OTU1145	Bacteria	Firmicutes	Clostridia	Clostridiales	Lachnospiraceae	Marvinbryantia	unclassified
1146	OTU1146	Bacteria	Firmicutes	Clostridia	Clostridiales	Ruminococcaceae	Ruminiclostridium	unclassified
1147	OTU1147	Bacteria	Bacteroidetes	Bacteroidia	Bacteroidales	Porphyromonadaceae	Porphyromonas	unclassified
1148	OTU1148	Bacteria	Firmicutes	Clostridia	Clostridiales	unclassified	Anaerococcus	unclassified
1149	OTU1149	Bacteria	Bacteroidetes	Bacteroidia	Bacteroidales	Bacteroidaceae	Bacteroides	unclassified
1150	OTU1150	Bacteria	Bacteroidetes	Bacteroidia	Bacteroidales	Bacteroidaceae	Bacteroides	unclassified
1151	OTU1151	Bacteria	Bacteroidetes	Bacteroidia	Bacteroidales	Porphyromonadaceae	Butyricimonas	unclassified
1152	OTU1152	Bacteria	Proteobacteria	Gammaproteobacteria	Aeromonadales	Aeromonadaceae	Aeromonas	unclassified
1153	OTU1153	Bacteria	Bacteroidetes	Bacteroidia	Bacteroidales	Bacteroidaceae	Bacteroides	unclassified
1154	OTU1154	Bacteria	Bacteroidetes	Bacteroidia	Bacteroidales	Bacteroidaceae	Bacteroides	unclassified
1155	OTU1155	Bacteria	Chloroflexi	TK10	unclassified	unclassified	unclassified	unclassified
1156	OTU1156	Bacteria	Firmicutes	Clostridia	Clostridiales	Ruminococcaceae	unclassified	unclassified
1157	OTU1157	Bacteria	Bacteroidetes	Cytophagia	Cytophagales	Cyclobacteriaceae	Mongoliitalea	unclassified
1158	OTU1158	Bacteria	Bacteroidetes	Bacteroidia	Bacteroidales	Bacteroidaceae	Bacteroides	unclassified
1159	OTU1159	Bacteria	Bacteroidetes	Sphingobacteriia	Sphingobacteriales	Sphingobacteriaceae	Arcticibacter	tournemirensis
1160	OTU1160	Bacteria	Firmicutes	Clostridia	Clostridiales	Ruminococcaceae	Faecalibacterium	unclassified
1161	OTU1161	Bacteria	Fusobacteria	Fusobacteriia	Fusobacteriales	Leptotrichiaceae	Streptobacillus	hongkongensis
1162	OTU1162	Bacteria	Actinobacteria	Actinobacteria	Bifidobacteriales	Bifidobacteriaceae	Bifidobacterium	unclassified
1163	OTU1163	Bacteria	Firmicutes	Clostridia	Clostridiales	Ruminococcaceae	unclassified	unclassified
1164	OTU1164	Bacteria	Proteobacteria	Betaproteobacteria	Methylophilales	Methylophilaceae	Methylophilus	unclassified
1165	OTU1165	Bacteria	Firmicutes	Clostridia	Clostridiales	Ruminococcaceae	unclassified	unclassified
1166	OTU1166	Bacteria	Bacteroidetes	Sphingobacteriia	Sphingobacteriales	Sphingobacteriaceae	Mucilaginibacter	unclassified
1167	OTU1167	Bacteria	Firmicutes	Negativicutes	Selenomonadales	Veillonellaceae	Dialister	unclassified
1168	OTU1168	Bacteria	Bacteroidetes	Flavobacteriia	Flavobacteriales	Flavobacteriaceae	Bergeyella	unclassified
1169	OTU1169	Bacteria	Firmicutes	Bacilli	Lactobacillales	Aerococcaceae	Aerococcus	unclassified
1170	OTU1170	Bacteria	Firmicutes	Clostridia	Clostridiales	unclassified	Peptoniphilus	unclassified
1171	OTU1171	Bacteria	Fusobacteria	Fusobacteriia	Fusobacteriales	Fusobacteriaceae	Fusobacterium	unclassified
1172	OTU1172	Bacteria	Bacteroidetes	Bacteroidia	Bacteroidales	Bacteroidaceae	Bacteroides	unclassified
1173	OTU1173	Bacteria	Proteobacteria	Alphaproteobacteria	Rhodospirillales	Acetobacteraceae	unclassified	unclassified
1174	OTU1174	Bacteria	Firmicutes	Clostridia	Clostridiales	Christensenellaceae	unclassified	unclassified
1175	OTU1175	Bacteria	Proteobacteria	Betaproteobacteria	Burkholderiales	Alcaligenaceae	Sutterella	unclassified
1176	OTU1176	Bacteria	Proteobacteria	Betaproteobacteria	Burkholderiales	Comamonadaceae	Schlegelella	thermodepolymerans
1177	OTU1177	Bacteria	Firmicutes	Clostridia	Clostridiales	Lachnospiraceae	unclassified	unclassified
1178	OTU1178	Bacteria	Bacteroidetes	Bacteroidia	Bacteroidales	Prevotellaceae	Prevotella	nanceiensis
1179	OTU1179	Bacteria	Bacteroidetes	Bacteroidia	Bacteroidales	unclassified	unclassified	unclassified
1180	OTU1180	Bacteria	Proteobacteria	Gammaproteobacteria	Enterobacteriales	Enterobacteriaceae	unclassified	unclassified
1181	OTU1181	Bacteria	Bacteroidetes	Bacteroidia	Bacteroidales	Bacteroidaceae	Bacteroides	unclassified
1182	OTU1182	Bacteria	Firmicutes	Clostridia	Clostridiales	Ruminococcaceae	Ruminiclostridium	unclassified
1183	OTU1183	Bacteria	Firmicutes	Clostridia	Clostridiales	Lachnospiraceae	unclassified	unclassified
1184	OTU1184	Bacteria	Firmicutes	Clostridia	Clostridiales	Lachnospiraceae	Anaerostipes	unclassified
1185	OTU1185	Bacteria	Firmicutes	Clostridia	Clostridiales	Lachnospiraceae	Lachnoanaerobaculum	orale
1186	OTU1186	Bacteria	Firmicutes	Clostridia	Clostridiales	Lachnospiraceae	Blautia	unclassified
1187	OTU1187	Bacteria	Proteobacteria	Alphaproteobacteria	Rickettsiales	Mitochondria	Sclerotinia	homoeocarpa
1188	OTU1188	Bacteria	Proteobacteria	Alphaproteobacteria	Sphingomonadales	Sphingomonadaceae	Sphingomonas	unclassified
1189	OTU1189	Bacteria	Firmicutes	Clostridia	Clostridiales	Christensenellaceae	unclassified	unclassified
1190	OTU1190	Bacteria	Firmicutes	Bacilli	Bacillales	unclassified	Exiguobacterium	unclassified
1191	OTU1191	Bacteria	Firmicutes	Clostridia	Clostridiales	Ruminococcaceae	Anaerotruncus	unclassified
1192	OTU1192	Bacteria	Proteobacteria	Alphaproteobacteria	Rhodospirillales	unclassified	Reyranella	unclassified
1193	OTU1193	Bacteria	Firmicutes	Clostridia	Clostridiales	Peptostreptococcaceae	Intestinibacter	unclassified
1194	OTU1194	Bacteria	Firmicutes	Clostridia	Clostridiales	Ruminococcaceae	Ruminiclostridium	unclassified
1195	OTU1195	Bacteria	Firmicutes	Bacilli	Bacillales	Bacillaceae	Geobacillus	unclassified
1196	OTU1196	Bacteria	Firmicutes	Clostridia	Clostridiales	Christensenellaceae	unclassified	unclassified
1197	OTU1197	Bacteria	Proteobacteria	Gammaproteobacteria	Pseudomonadales	Moraxellaceae	Acinetobacter	unclassified
1198	OTU1198	Bacteria	Firmicutes	Clostridia	Clostridiales	Ruminococcaceae	unclassified	unclassified
1199	OTU1199	Bacteria	Bacteroidetes	Bacteroidia	Bacteroidales	Bacteroidaceae	Bacteroides	salyersiae
1200	OTU1200	Bacteria	Actinobacteria	Actinobacteria	Actinomycetales	Actinomycetaceae	unclassified	unclassified
1201	OTU1201	Bacteria	Tenericutes	Mollicutes	Mollicutes_RF9	unclassified	unclassified	unclassified
1202	OTU1202	Bacteria	Firmicutes	Clostridia	Clostridiales	unclassified	unclassified	unclassified
1203	OTU1203	Bacteria	Firmicutes	Clostridia	Clostridiales	Ruminococcaceae	unclassified	unclassified
1204	OTU1204	Bacteria	Bacteroidetes	Bacteroidia	Bacteroidales	Porphyromonadaceae	Parabacteroides	unclassified
1205	OTU1205	Bacteria	Fusobacteria	Fusobacteriia	Fusobacteriales	Fusobacteriaceae	Fusobacterium	unclassified
1206	OTU1206	Bacteria	Firmicutes	Clostridia	Clostridiales	Christensenellaceae	unclassified	unclassified
1207	OTU1207	Bacteria	Proteobacteria	Betaproteobacteria	Burkholderiales	Comamonadaceae	unclassified	unclassified
1208	OTU1208	Bacteria	Proteobacteria	Betaproteobacteria	Burkholderiales	Burkholderiaceae	Burkholderia	unclassified
1209	OTU1209	Bacteria	Proteobacteria	Deltaproteobacteria	Oligoflexales	unclassified	unclassified	unclassified
1210	OTU1210	Bacteria	Bacteroidetes	Bacteroidia	Bacteroidales	Porphyromonadaceae	Parabacteroides	unclassified
1211	OTU1211	Bacteria	Firmicutes	Clostridia	Clostridiales	Ruminococcaceae	Faecalibacterium	unclassified
1212	OTU1212	Bacteria	Bacteroidetes	Flavobacteriia	Flavobacteriales	Flavobacteriaceae	Flavobacterium	unclassified
1213	OTU1213	Bacteria	Firmicutes	Clostridia	Clostridiales	Lachnospiraceae	Lachnoclostridium	unclassified
1214	OTU1214	Bacteria	Proteobacteria	Alphaproteobacteria	Rhodospirillales	Acetobacteraceae	Roseococcus	unclassified
1215	OTU1215	Bacteria	Actinobacteria	Actinobacteria	Bifidobacteriales	Bifidobacteriaceae	Bifidobacterium	unclassified
1216	OTU1216	Bacteria	Firmicutes	Clostridia	Clostridiales	Lachnospiraceae	unclassified	unclassified
1217	OTU1217	Bacteria	Firmicutes	Clostridia	Clostridiales	Ruminococcaceae	Faecalibacterium	unclassified
1218	OTU1218	Bacteria	Firmicutes	Clostridia	Clostridiales	Lachnospiraceae	Lachnoclostridium	unclassified
1219	OTU1219	Bacteria	Firmicutes	Bacilli	Lactobacillales	Enterococcaceae	Enterococcus	unclassified
1220	OTU1220	Bacteria	Proteobacteria	Gammaproteobacteria	Cellvibrionales	Cellvibrionaceae	Cellvibrio	unclassified
1221	OTU1221	Bacteria	Proteobacteria	Alphaproteobacteria	Sphingomonadales	Sphingomonadaceae	Sphingomonas	unclassified
1222	OTU1222	Bacteria	Proteobacteria	Betaproteobacteria	Neisseriales	Neisseriaceae	unclassified	unclassified
1223	OTU1223	Bacteria	Firmicutes	Clostridia	Clostridiales	Clostridiaceae	unclassified	unclassified
1224	OTU1224	Bacteria	Proteobacteria	Deltaproteobacteria	Myxococcales	Nannocystaceae	Nannocystis	unclassified
1225	OTU1225	Bacteria	Actinobacteria	Coriobacteriia	Coriobacteriales	Coriobacteriaceae	unclassified	unclassified
1226	OTU1226	Bacteria	Bacteroidetes	Bacteroidia	Bacteroidales	Rikenellaceae	Alistipes	unclassified
1227	OTU1227	Bacteria	Bacteroidetes	Bacteroidia	Bacteroidales	Bacteroidaceae	Bacteroides	unclassified
1228	OTU1228	Bacteria	Bacteroidetes	Bacteroidia	Bacteroidales	Bacteroidaceae	Bacteroides	unclassified
1229	OTU1229	Bacteria	Bacteroidetes	Bacteroidia	Bacteroidales	Prevotellaceae	Prevotella	micans
1230	OTU1230	Bacteria	Bacteroidetes	Bacteroidia	Bacteroidales	Prevotellaceae	Alloprevotella	unclassified
1231	OTU1231	Bacteria	Firmicutes	Clostridia	Clostridiales	Lachnospiraceae	unclassified	unclassified
1232	OTU1232	Bacteria	Proteobacteria	Betaproteobacteria	Rhodocyclales	Rhodocyclaceae	Zoogloea	unclassified
1233	OTU1233	Bacteria	Actinobacteria	Coriobacteriia	Coriobacteriales	Coriobacteriaceae	unclassified	unclassified
1234	OTU1234	Bacteria	Firmicutes	Bacilli	Lactobacillales	Streptococcaceae	Streptococcus	devriesei
1235	OTU1235	Bacteria	Bacteroidetes	Bacteroidia	Bacteroidales	unclassified	unclassified	unclassified
1236	OTU1236	Bacteria	Firmicutes	Bacilli	Bacillales	Paenibacillaceae	Paenibacillus	unclassified
1237	OTU1237	Bacteria	Bacteroidetes	Bacteroidia	Bacteroidales	unclassified	unclassified	unclassified
1238	OTU1238	Bacteria	Bacteroidetes	Bacteroidia	Bacteroidales	Bacteroidaceae	Bacteroides	unclassified
1239	OTU1239	Bacteria	Firmicutes	Clostridia	Clostridiales	Lachnospiraceae	Blautia	unclassified
1240	OTU1240	Bacteria	Actinobacteria	Actinobacteria	Corynebacteriales	Nocardiaceae	Rhodococcus	unclassified
1241	OTU1241	Bacteria	Bacteroidetes	Cytophagia	Cytophagales	Cytophagaceae	Cytophaga	unclassified
1242	OTU1242	Bacteria	Firmicutes	Clostridia	Clostridiales	Lachnospiraceae	unclassified	unclassified
1243	OTU1243	Bacteria	Proteobacteria	Gammaproteobacteria	Oceanospirillales	Alcanivoracaceae	Alcanivorax	unclassified
1244	OTU1244	Bacteria	Actinobacteria	Coriobacteriia	Coriobacteriales	Coriobacteriaceae	unclassified	unclassified
1245	OTU1245	Bacteria	Firmicutes	Clostridia	Clostridiales	Lachnospiraceae	Lachnospira	unclassified
1246	OTU1246	Bacteria	Proteobacteria	Betaproteobacteria	Burkholderiales	Alcaligenaceae	Parasutterella	unclassified
1247	OTU1247	Bacteria	Bacteroidetes	Sphingobacteriia	Sphingobacteriales	unclassified	unclassified	unclassified
1248	OTU1248	Bacteria	Bacteroidetes	Cytophagia	Cytophagales	Cytophagaceae	Hymenobacter	unclassified
1249	OTU1249	Bacteria	Actinobacteria	Actinobacteria	Propionibacteriales	Nocardioidaceae	Marmoricola	unclassified
1250	OTU1250	Bacteria	Firmicutes	Clostridia	Clostridiales	Ruminococcaceae	Faecalibacterium	unclassified
1251	OTU1251	Bacteria	Firmicutes	Clostridia	Clostridiales	Ruminococcaceae	Anaerotruncus	unclassified
1252	OTU1252	Bacteria	Firmicutes	Clostridia	Clostridiales	Ruminococcaceae	Ruminiclostridium	unclassified
1253	OTU1253	Bacteria	Proteobacteria	Gammaproteobacteria	Xanthomonadales	unclassified	Acidibacter	unclassified
1254	OTU1254	Bacteria	Firmicutes	Clostridia	Clostridiales	Ruminococcaceae	Faecalibacterium	unclassified
1255	OTU1255	Bacteria	Bacteroidetes	Bacteroidia	Bacteroidales	Prevotellaceae	Prevotella	unclassified
1256	OTU1256	Bacteria	Firmicutes	Clostridia	Clostridiales	Lachnospiraceae	unclassified	unclassified
1257	OTU1257	Bacteria	Firmicutes	Clostridia	Clostridiales	Clostridiaceae	Clostridium	unclassified
1258	OTU1258	Bacteria	Proteobacteria	Gammaproteobacteria	Pasteurellales	Pasteurellaceae	unclassified	unclassified
1259	OTU1259	Bacteria	Saccharibacteria	unclassified	unclassified	unclassified	unclassified	unclassified
1260	OTU1260	Bacteria	Firmicutes	Clostridia	Clostridiales	Lachnospiraceae	Lachnoclostridium	unclassified
1261	OTU1261	Bacteria	Firmicutes	Clostridia	Clostridiales	Ruminococcaceae	Ruminococcus	unclassified
1262	OTU1262	Bacteria	Firmicutes	Clostridia	Clostridiales	Ruminococcaceae	Ruminiclostridium	unclassified
1263	OTU1263	Bacteria	Firmicutes	Clostridia	Clostridiales	Lachnospiraceae	unclassified	unclassified
1264	OTU1264	Bacteria	Firmicutes	Bacilli	Lactobacillales	Streptococcaceae	Streptococcus	unclassified
1265	OTU1265	Bacteria	Bacteroidetes	Sphingobacteriia	Sphingobacteriales	Chitinophagaceae	unclassified	unclassified
1266	OTU1266	Bacteria	Bacteroidetes	Bacteroidia	Bacteroidales	Prevotellaceae	Prevotella	unclassified
1267	OTU1267	Bacteria	Bacteroidetes	Bacteroidia	Bacteroidales	Bacteroidaceae	Bacteroides	unclassified
1268	OTU1268	Bacteria	Proteobacteria	Alphaproteobacteria	Rickettsiales	Mitochondria	unclassified	unclassified
1269	OTU1269	Bacteria	Firmicutes	Clostridia	Clostridiales	Lachnospiraceae	Lachnoclostridium	unclassified
1270	OTU1270	Bacteria	Proteobacteria	Alphaproteobacteria	Sphingomonadales	Sphingomonadaceae	Sphingomonas	unclassified
1271	OTU1271	Bacteria	Actinobacteria	Actinobacteria	RL185-aaj71c12	unclassified	unclassified	unclassified
1272	OTU1272	Bacteria	Bacteroidetes	Flavobacteriia	Flavobacteriales	Flavobacteriaceae	unclassified	unclassified
1273	OTU1273	Bacteria	Bacteroidetes	Bacteroidia	Bacteroidales	Porphyromonadaceae	Parabacteroides	unclassified
1274	OTU1274	Bacteria	Bacteroidetes	Bacteroidia	Bacteroidales	unclassified	unclassified	unclassified
1275	OTU1275	Bacteria	Proteobacteria	Betaproteobacteria	Neisseriales	Neisseriaceae	Kingella	unclassified
1276	OTU1276	Bacteria	Firmicutes	Clostridia	Clostridiales	unclassified	unclassified	unclassified
1277	OTU1277	Bacteria	Firmicutes	Clostridia	Clostridiales	Ruminococcaceae	unclassified	unclassified
1278	OTU1278	Bacteria	Bacteroidetes	Bacteroidia	Bacteroidales	Bacteroidaceae	Bacteroides	unclassified
1279	OTU1279	Bacteria	Firmicutes	Clostridia	Clostridiales	Lachnospiraceae	unclassified	unclassified
1280	OTU1280	Bacteria	Firmicutes	Clostridia	Clostridiales	Clostridiaceae	Clostridium	unclassified
1281	OTU1281	Bacteria	Proteobacteria	Alphaproteobacteria	Sphingomonadales	Sphingomonadaceae	unclassified	unclassified
1282	OTU1282	Bacteria	Bacteroidetes	Bacteroidia	Bacteroidales	Bacteroidaceae	Bacteroides	unclassified
1283	OTU1283	Bacteria	Bacteroidetes	Bacteroidia	Bacteroidales	Prevotellaceae	Prevotella	unclassified
1284	OTU1284	Bacteria	Firmicutes	Clostridia	Clostridiales	Ruminococcaceae	Faecalibacterium	unclassified
1285	OTU1285	Bacteria	Firmicutes	Clostridia	Clostridiales	Lachnospiraceae	unclassified	unclassified
1286	OTU1286	Bacteria	Firmicutes	Clostridia	Clostridiales	Ruminococcaceae	unclassified	unclassified
1287	OTU1287	Bacteria	Firmicutes	Negativicutes	Selenomonadales	unclassified	unclassified	unclassified
1288	OTU1288	Bacteria	Firmicutes	Clostridia	Clostridiales	Ruminococcaceae	unclassified	unclassified
1289	OTU1289	Bacteria	Firmicutes	Clostridia	Clostridiales	Lachnospiraceae	Lachnoclostridium	unclassified
1290	OTU1290	Bacteria	Bacteroidetes	Bacteroidia	Bacteroidales	Bacteroidaceae	Bacteroides	unclassified
1291	OTU1291	Bacteria	Firmicutes	Clostridia	Clostridiales	Lachnospiraceae	unclassified	unclassified
1292	OTU1292	Bacteria	Actinobacteria	Coriobacteriia	Coriobacteriales	Coriobacteriaceae	unclassified	unclassified
1293	OTU1293	Bacteria	Firmicutes	Clostridia	Clostridiales	Lachnospiraceae	unclassified	unclassified
1294	OTU1294	Bacteria	Firmicutes	Clostridia	Clostridiales	Ruminococcaceae	unclassified	unclassified
1295	OTU1295	Bacteria	unclassified	unclassified	unclassified	unclassified	unclassified	unclassified
1296	OTU1296	Bacteria	Bacteroidetes	Bacteroidia	Bacteroidales	unclassified	unclassified	unclassified
1297	OTU1297	Bacteria	Firmicutes	Clostridia	Clostridiales	Ruminococcaceae	Anaerotruncus	unclassified
1298	OTU1298	Bacteria	Firmicutes	Clostridia	Clostridiales	Lachnospiraceae	unclassified	unclassified
1299	OTU1299	Bacteria	Verrucomicrobia	Verrucomicrobiae	Verrucomicrobiales	Verrucomicrobiaceae	Akkermansia	unclassified
1300	OTU1300	Bacteria	Bacteroidetes	Bacteroidia	Bacteroidales	unclassified	unclassified	unclassified
1301	OTU1301	Bacteria	Proteobacteria	Alphaproteobacteria	Sphingomonadales	Sphingomonadaceae	Sphingobium	unclassified
1302	OTU1302	Bacteria	Proteobacteria	Alphaproteobacteria	Rhodobacterales	Rhodobacteraceae	Rhodobacter	unclassified
1303	OTU1303	Bacteria	Firmicutes	Clostridia	Clostridiales	Ruminococcaceae	unclassified	unclassified
1304	OTU1304	Bacteria	Firmicutes	Clostridia	Clostridiales	Ruminococcaceae	unclassified	unclassified
1305	OTU1305	Bacteria	Firmicutes	Erysipelotrichia	Erysipelotrichales	Erysipelotrichaceae	unclassified	unclassified
1306	OTU1306	Bacteria	Bacteroidetes	Bacteroidia	Bacteroidales	Bacteroidaceae	Bacteroides	unclassified
1307	OTU1307	Bacteria	Firmicutes	Clostridia	Clostridiales	Lachnospiraceae	unclassified	unclassified
1308	OTU1308	Bacteria	Actinobacteria	Actinobacteria	Bifidobacteriales	Bifidobacteriaceae	Bifidobacterium	unclassified
1309	OTU1309	Bacteria	Proteobacteria	Alphaproteobacteria	Rhizobiales	Methylobacteriaceae	unclassified	unclassified
1310	OTU1310	Bacteria	Bacteroidetes	Bacteroidia	Bacteroidales	Prevotellaceae	Prevotella	unclassified
1311	OTU1311	Bacteria	Bacteroidetes	Bacteroidia	Bacteroidales	Porphyromonadaceae	Porphyromonas	unclassified
1312	OTU1312	Bacteria	Firmicutes	Clostridia	Clostridiales	Ruminococcaceae	unclassified	unclassified
1313	OTU1313	Bacteria	Firmicutes	Clostridia	Clostridiales	Lachnospiraceae	unclassified	unclassified
1314	OTU1314	Bacteria	Firmicutes	Clostridia	Clostridiales	unclassified	Eubacterium	nodatum
1315	OTU1315	Bacteria	Bacteroidetes	Bacteroidia	Bacteroidales	Bacteroidaceae	Bacteroides	unclassified
1316	OTU1316	Bacteria	Firmicutes	Clostridia	Clostridiales	Lachnospiraceae	unclassified	unclassified
1317	OTU1317	Bacteria	Firmicutes	Clostridia	Clostridiales	Lachnospiraceae	Lachnospira	unclassified
1318	OTU1318	Bacteria	Firmicutes	Clostridia	Clostridiales	Lachnospiraceae	Lachnoclostridium	unclassified
1319	OTU1319	Bacteria	Firmicutes	Clostridia	Clostridiales	unclassified	unclassified	unclassified
1320	OTU1320	Bacteria	Firmicutes	Clostridia	Clostridiales	Ruminococcaceae	Ruminococcus	unclassified
1321	OTU1321	Bacteria	Proteobacteria	Alphaproteobacteria	Rhizobiales	Methylobacteriaceae	Methylobacterium	goesingense
1322	OTU1322	Bacteria	Bacteroidetes	Bacteroidia	Bacteroidales	Bacteroidaceae	Bacteroides	unclassified
1323	OTU1323	Bacteria	Firmicutes	Clostridia	Clostridiales	Ruminococcaceae	Ruminococcus	unclassified
1324	OTU1324	Bacteria	Firmicutes	Clostridia	Clostridiales	Lachnospiraceae	unclassified	unclassified
1325	OTU1325	Bacteria	Firmicutes	Clostridia	Clostridiales	Lachnospiraceae	unclassified	unclassified
1326	OTU1326	Bacteria	Firmicutes	Negativicutes	Selenomonadales	Veillonellaceae	Dialister	unclassified
1327	OTU1327	Bacteria	Firmicutes	Clostridia	Clostridiales	Clostridiaceae	Clostridium	unclassified
1328	OTU1328	Bacteria	Firmicutes	Clostridia	Clostridiales	unclassified	unclassified	unclassified
1329	OTU1329	Bacteria	Firmicutes	Clostridia	Clostridiales	Lachnospiraceae	unclassified	unclassified
1330	OTU1330	Bacteria	Firmicutes	Clostridia	Clostridiales	Ruminococcaceae	unclassified	unclassified
1331	OTU1331	Bacteria	Firmicutes	Clostridia	Clostridiales	unclassified	unclassified	unclassified
1332	OTU1332	Bacteria	Firmicutes	Clostridia	Clostridiales	Lachnospiraceae	unclassified	unclassified
1333	OTU1333	Bacteria	Bacteroidetes	Bacteroidia	Bacteroidales	Bacteroidaceae	Bacteroides	unclassified
1334	OTU1334	Bacteria	Proteobacteria	Gammaproteobacteria	Xanthomonadales	Xanthomonadaceae	Pseudoxanthomonas	mexicana
1335	OTU1335	Bacteria	Bacteroidetes	Bacteroidia	Bacteroidales	Bacteroidaceae	Bacteroides	unclassified
1336	OTU1336	Bacteria	Firmicutes	Clostridia	Clostridiales	Lachnospiraceae	unclassified	unclassified
1337	OTU1337	Bacteria	Bacteroidetes	Bacteroidia	Bacteroidales	Bacteroidaceae	Bacteroides	unclassified
1338	OTU1338	Bacteria	Bacteroidetes	Bacteroidia	Bacteroidales	Bacteroidaceae	Bacteroides	unclassified
1339	OTU1339	Bacteria	Bacteroidetes	Bacteroidia	Bacteroidales	unclassified	unclassified	unclassified
1340	OTU1340	Bacteria	Proteobacteria	Alphaproteobacteria	Rhizobiales	Methylobacteriaceae	Methylobacterium	unclassified
1341	OTU1341	Bacteria	Actinobacteria	Actinobacteria	Propionibacteriales	Propionibacteriaceae	Propionimicrobium	lymphophilum
1342	OTU1342	Bacteria	Proteobacteria	Gammaproteobacteria	Enterobacteriales	Enterobacteriaceae	Escherichia	unclassified
1343	OTU1343	Bacteria	Bacteroidetes	Bacteroidia	Bacteroidales	Bacteroidaceae	Bacteroides	unclassified
1344	OTU1344	Bacteria	Proteobacteria	Gammaproteobacteria	Pseudomonadales	Moraxellaceae	Psychrobacter	unclassified
1345	OTU1345	Bacteria	Bacteroidetes	Flavobacteriia	Flavobacteriales	Flavobacteriaceae	Chryseobacterium	unclassified
1346	OTU1346	Bacteria	Proteobacteria	Alphaproteobacteria	Rhodospirillales	Acetobacteraceae	Acidocella	unclassified
1347	OTU1347	Bacteria	Actinobacteria	Actinobacteria	Corynebacteriales	Nocardiaceae	Rhodococcus	unclassified
1348	OTU1348	Bacteria	Firmicutes	Clostridia	Clostridiales	Ruminococcaceae	Ruminococcus	unclassified
1349	OTU1349	Bacteria	Proteobacteria	Gammaproteobacteria	Pasteurellales	Pasteurellaceae	unclassified	unclassified
1350	OTU1350	Bacteria	Bacteroidetes	Bacteroidia	Bacteroidales	Porphyromonadaceae	Porphyromonas	unclassified
1351	OTU1351	Bacteria	Firmicutes	Clostridia	Clostridiales	unclassified	unclassified	unclassified
1352	OTU1352	Bacteria	Actinobacteria	Actinobacteria	Frankiales	Geodermatophilaceae	Blastococcus	unclassified
1353	OTU1353	Bacteria	Firmicutes	Clostridia	Clostridiales	unclassified	unclassified	unclassified
1354	OTU1354	Bacteria	Firmicutes	Clostridia	Clostridiales	Lachnospiraceae	Eubacterium	hallii
1355	OTU1355	Bacteria	Proteobacteria	Gammaproteobacteria	Pseudomonadales	Moraxellaceae	Acinetobacter	unclassified
1356	OTU1356	Bacteria	Firmicutes	Clostridia	Clostridiales	Lachnospiraceae	unclassified	unclassified
1357	OTU1357	Bacteria	Firmicutes	Clostridia	Clostridiales	Lachnospiraceae	Roseburia	unclassified
1358	OTU1358	Bacteria	Firmicutes	Clostridia	Clostridiales	Ruminococcaceae	Soleaferrea	unclassified
1359	OTU1359	Bacteria	Actinobacteria	Actinobacteria	Corynebacteriales	Corynebacteriaceae	Corynebacterium	imitans
1360	OTU1360	Bacteria	unclassified	unclassified	unclassified	unclassified	unclassified	unclassified
1361	OTU1361	Bacteria	Firmicutes	Clostridia	Clostridiales	unclassified	Mogibacterium	unclassified
1362	OTU1362	Bacteria	Firmicutes	Clostridia	Clostridiales	Ruminococcaceae	unclassified	unclassified
1363	OTU1363	Bacteria	Firmicutes	Negativicutes	Selenomonadales	Veillonellaceae	Selenomonas	unclassified
1364	OTU1364	Bacteria	Firmicutes	Clostridia	Clostridiales	Lachnospiraceae	unclassified	unclassified
1365	OTU1365	Bacteria	Firmicutes	Clostridia	Clostridiales	Lachnospiraceae	Blautia	unclassified
1366	OTU1366	Bacteria	Firmicutes	Clostridia	Clostridiales	Ruminococcaceae	Ruminococcus	unclassified
1367	OTU1367	Bacteria	Firmicutes	Clostridia	Clostridiales	Ruminococcaceae	unclassified	unclassified
1368	OTU1368	Bacteria	Firmicutes	Clostridia	Clostridiales	Lachnospiraceae	unclassified	unclassified
1369	OTU1369	Bacteria	Bacteroidetes	Bacteroidia	Bacteroidales	Bacteroidaceae	Bacteroides	unclassified
1370	OTU1370	Bacteria	Firmicutes	Clostridia	Clostridiales	Lachnospiraceae	unclassified	unclassified
1371	OTU1371	Bacteria	Bacteroidetes	Flavobacteriia	Flavobacteriales	Flavobacteriaceae	Bergeyella	unclassified
1372	OTU1372	Bacteria	Bacteroidetes	Bacteroidia	Bacteroidales	Rikenellaceae	Alistipes	unclassified
1373	OTU1373	Bacteria	Bacteroidetes	Bacteroidia	Bacteroidales	Porphyromonadaceae	Barnesiella	unclassified
1374	OTU1374	Bacteria	Firmicutes	Clostridia	Clostridiales	Lachnospiraceae	unclassified	unclassified
1375	OTU1375	Bacteria	Firmicutes	Clostridia	Clostridiales	Ruminococcaceae	unclassified	unclassified
1376	OTU1376	Bacteria	Firmicutes	Clostridia	Clostridiales	Ruminococcaceae	Ruminococcus	unclassified
1377	OTU1377	Bacteria	Proteobacteria	Alphaproteobacteria	Rhizobiales	Brucellaceae	Ochrobactrum	unclassified
1378	OTU1378	Bacteria	Firmicutes	Erysipelotrichia	Erysipelotrichales	Erysipelotrichaceae	unclassified	unclassified
1379	OTU1379	Bacteria	Bacteroidetes	Sphingobacteriia	Sphingobacteriales	Chitinophagaceae	unclassified	unclassified
1380	OTU1380	Bacteria	Proteobacteria	Alphaproteobacteria	Rickettsiales	Mitochondria	unclassified	unclassified
1381	OTU1381	Bacteria	Proteobacteria	Alphaproteobacteria	Sphingomonadales	Sphingomonadaceae	Sphingomonas	unclassified
1382	OTU1382	Bacteria	Firmicutes	Erysipelotrichia	Erysipelotrichales	Erysipelotrichaceae	Bulleidia	extructa
1383	OTU1383	Bacteria	Firmicutes	Clostridia	Clostridiales	Clostridiaceae	Clostridium	unclassified
1384	OTU1384	Bacteria	Bacteroidetes	Cytophagia	Cytophagales	Cytophagaceae	Dyadobacter	unclassified
1385	OTU1385	Bacteria	Firmicutes	Bacilli	Bacillales	unclassified	Thermicanus	unclassified
1386	OTU1386	Bacteria	Bacteroidetes	Flavobacteriia	Flavobacteriales	Flavobacteriaceae	Empedobacter	unclassified
1387	OTU1387	Bacteria	Proteobacteria	Deltaproteobacteria	Bdellovibrionales	Bdellovibrionaceae	Bdellovibrio	unclassified
1388	OTU1388	Bacteria	Proteobacteria	unclassified	unclassified	unclassified	unclassified	unclassified
1389	OTU1389	Bacteria	Firmicutes	Clostridia	Clostridiales	Lachnospiraceae	unclassified	unclassified
1390	OTU1390	Bacteria	Bacteroidetes	Bacteroidia	Bacteroidales	Prevotellaceae	Alloprevotella	rava
1391	OTU1391	Bacteria	Proteobacteria	Alphaproteobacteria	Rhizobiales	Hyphomicrobiaceae	unclassified	unclassified
1392	OTU1392	Bacteria	Bacteroidetes	Flavobacteriia	Flavobacteriales	Flavobacteriaceae	Salinimicrobium	unclassified
1393	OTU1393	Bacteria	Firmicutes	Clostridia	Clostridiales	Christensenellaceae	unclassified	unclassified
1394	OTU1394	Bacteria	Firmicutes	Clostridia	Clostridiales	Lachnospiraceae	unclassified	unclassified
1395	OTU1395	Bacteria	Firmicutes	Clostridia	Clostridiales	Ruminococcaceae	unclassified	unclassified
1396	OTU1396	Bacteria	Bacteroidetes	Bacteroidia	Bacteroidales	unclassified	unclassified	unclassified
1397	OTU1397	Bacteria	Firmicutes	Clostridia	Clostridiales	Clostridiaceae	unclassified	unclassified
1398	OTU1398	Bacteria	Bacteroidetes	Bacteroidia	Bacteroidales	Bacteroidaceae	Bacteroides	coprocola
1399	OTU1399	Bacteria	Firmicutes	Clostridia	Clostridiales	Lachnospiraceae	unclassified	unclassified
1400	OTU1400	Bacteria	Actinobacteria	Actinobacteria	Actinomycetales	Actinomycetaceae	Actinomyces	turicensis
1401	OTU1401	Bacteria	Firmicutes	Erysipelotrichia	Erysipelotrichales	Erysipelotrichaceae	Holdemania	unclassified
1402	OTU1402	Bacteria	Bacteroidetes	Flavobacteriia	Flavobacteriales	Flavobacteriaceae	Salinimicrobium	unclassified
1403	OTU1403	Bacteria	Proteobacteria	Gammaproteobacteria	Xanthomonadales	Solimonadaceae	unclassified	unclassified
1404	OTU1404	Bacteria	Tenericutes	Mollicutes	Mollicutes_RF9	unclassified	unclassified	unclassified
1405	OTU1405	Bacteria	Tenericutes	Mollicutes	Mollicutes_RF9	unclassified	unclassified	unclassified
1406	OTU1406	Bacteria	Proteobacteria	Betaproteobacteria	Burkholderiales	Alcaligenaceae	Parasutterella	unclassified
1407	OTU1407	Bacteria	Actinobacteria	Actinobacteria	Frankiales	Nakamurellaceae	Nakamurella	unclassified
1408	OTU1408	Bacteria	Proteobacteria	Gammaproteobacteria	Enterobacteriales	Enterobacteriaceae	unclassified	unclassified
1409	OTU1409	Bacteria	Bacteroidetes	Bacteroidia	Bacteroidales	Bacteroidaceae	Bacteroides	unclassified
1410	OTU1410	Bacteria	Cyanobacteria	Melainabacteria	Gastranaerophilales	unclassified	unclassified	unclassified
1411	OTU1411	Bacteria	Bacteroidetes	Bacteroidia	Bacteroidales	Porphyromonadaceae	Macellibacteroides	unclassified
1412	OTU1412	Bacteria	Firmicutes	Clostridia	Clostridiales	Ruminococcaceae	unclassified	unclassified
1413	OTU1413	Bacteria	Proteobacteria	Gammaproteobacteria	Methylococcales	Methylococcaceae	Methylocaldum	unclassified
1414	OTU1414	Bacteria	Firmicutes	Clostridia	Clostridiales	Ruminococcaceae	Eubacterium	coprostanoligenes
1415	OTU1415	Bacteria	Actinobacteria	Actinobacteria	Micrococcales	Micrococcaceae	Rothia	unclassified
1416	OTU1416	Bacteria	Firmicutes	Clostridia	Clostridiales	Clostridiaceae	Clostridium	unclassified
1417	OTU1417	Bacteria	Firmicutes	Clostridia	Clostridiales	Lachnospiraceae	unclassified	unclassified
1418	OTU1418	Bacteria	Firmicutes	Bacilli	Lactobacillales	Lactobacillaceae	Lactobacillus	unclassified
1419	OTU1419	Bacteria	Firmicutes	Clostridia	Clostridiales	Ruminococcaceae	unclassified	unclassified
1420	OTU1420	Bacteria	Proteobacteria	Betaproteobacteria	Neisseriales	Neisseriaceae	unclassified	unclassified
1421	OTU1421	Bacteria	Proteobacteria	Alphaproteobacteria	Rhizobiales	unclassified	unclassified	unclassified
1422	OTU1422	Bacteria	Bacteroidetes	Sphingobacteriia	Sphingobacteriales	Sphingobacteriaceae	Sphingobacterium	anhuiense
1423	OTU1423	Bacteria	Bacteroidetes	Bacteroidia	Bacteroidales	Bacteroidaceae	Bacteroides	unclassified
1424	OTU1424	Bacteria	Proteobacteria	Gammaproteobacteria	Enterobacteriales	Enterobacteriaceae	Escherichia	unclassified
1425	OTU1425	Bacteria	Proteobacteria	Alphaproteobacteria	Rickettsiales	Mitochondria	unclassified	unclassified
1426	OTU1426	Bacteria	Proteobacteria	Alphaproteobacteria	Rhodospirillales	Rhodospirillaceae	Azospirillum	unclassified
1427	OTU1427	Bacteria	Bacteroidetes	Bacteroidia	Bacteroidales	Bacteroidaceae	Bacteroides	unclassified
1428	OTU1428	Bacteria	Firmicutes	Clostridia	Clostridiales	Lachnospiraceae	unclassified	unclassified
1429	OTU1429	Bacteria	Proteobacteria	Alphaproteobacteria	Sphingomonadales	Erythrobacteraceae	Altererythrobacter	unclassified
1430	OTU1430	Bacteria	Firmicutes	Clostridia	Clostridiales	Christensenellaceae	unclassified	unclassified
1431	OTU1431	Bacteria	Actinobacteria	Actinobacteria	Corynebacteriales	Nocardiaceae	Gordonia	unclassified
1432	OTU1432	Bacteria	Firmicutes	Negativicutes	Selenomonadales	Veillonellaceae	Selenomonas	unclassified
1433	OTU1433	Bacteria	Firmicutes	Erysipelotrichia	Erysipelotrichales	Erysipelotrichaceae	Holdemanella	unclassified
1434	OTU1434	Bacteria	Firmicutes	Clostridia	Clostridiales	Ruminococcaceae	unclassified	unclassified
1435	OTU1435	Bacteria	Bacteroidetes	Bacteroidia	Bacteroidales	unclassified	unclassified	unclassified
1436	OTU1436	Bacteria	Firmicutes	Clostridia	Clostridiales	unclassified	unclassified	unclassified
1437	OTU1437	Bacteria	Bacteroidetes	Bacteroidia	Bacteroidales	Bacteroidaceae	Bacteroides	unclassified
1438	OTU1438	Bacteria	Bacteroidetes	Bacteroidia	Bacteroidales	Bacteroidaceae	Bacteroides	unclassified
1439	OTU1439	Bacteria	Firmicutes	Bacilli	Lactobacillales	Enterococcaceae	Enterococcus	unclassified
1440	OTU1440	Bacteria	Firmicutes	unclassified	unclassified	unclassified	unclassified	unclassified
1441	OTU1441	Bacteria	Firmicutes	Clostridia	Clostridiales	Clostridiaceae	Clostridium	unclassified
1442	OTU1442	Bacteria	Firmicutes	Clostridia	Clostridiales	Lachnospiraceae	unclassified	unclassified
1443	OTU1443	Bacteria	Firmicutes	Clostridia	Clostridiales	Lachnospiraceae	Anaerostipes	unclassified
1444	OTU1444	Bacteria	Cyanobacteria	Melainabacteria	Gastranaerophilales	Clostridiaceae	unclassified	unclassified
1445	OTU1445	Bacteria	Bacteroidetes	Bacteroidia	Bacteroidales	Bacteroidaceae	Bacteroides	unclassified
1446	OTU1446	Bacteria	Firmicutes	Clostridia	Clostridiales	unclassified	unclassified	unclassified
1447	OTU1447	Bacteria	Firmicutes	Clostridia	Clostridiales	Ruminococcaceae	unclassified	unclassified
1448	OTU1448	Bacteria	Firmicutes	Negativicutes	Selenomonadales	Veillonellaceae	Veillonella	unclassified
1449	OTU1449	Bacteria	Firmicutes	Clostridia	Clostridiales	Lachnospiraceae	Eubacterium	ventriosum
1450	OTU1450	Bacteria	Firmicutes	Clostridia	Clostridiales	Lachnospiraceae	unclassified	unclassified
1451	OTU1451	Bacteria	Firmicutes	Clostridia	Clostridiales	Lachnospiraceae	unclassified	unclassified
1452	OTU1452	Bacteria	Firmicutes	Negativicutes	Selenomonadales	Veillonellaceae	Dialister	unclassified
1453	OTU1453	Bacteria	Proteobacteria	Deltaproteobacteria	Myxococcales	Myxococcaceae	Myxococcus	unclassified
1454	OTU1454	Bacteria	Firmicutes	Clostridia	Clostridiales	Ruminococcaceae	unclassified	unclassified
1455	OTU1455	Bacteria	Firmicutes	Clostridia	Clostridiales	Lachnospiraceae	Roseburia	unclassified
1456	OTU1456	Bacteria	Proteobacteria	Betaproteobacteria	Burkholderiales	Alcaligenaceae	Parasutterella	unclassified
1457	OTU1457	Bacteria	Firmicutes	Clostridia	Clostridiales	Ruminococcaceae	Ruminococcus	unclassified
1458	OTU1458	Bacteria	Firmicutes	Clostridia	Clostridiales	unclassified	unclassified	unclassified
1459	OTU1459	Bacteria	Actinobacteria	Actinobacteria	Pseudonocardiales	Pseudonocardiaceae	Saccharothrix	yanglingensis
1460	OTU1460	Bacteria	Firmicutes	Clostridia	Clostridiales	Ruminococcaceae	unclassified	unclassified
1461	OTU1461	Bacteria	Firmicutes	Clostridia	Clostridiales	Lachnospiraceae	Anaerostipes	unclassified
1462	OTU1462	Bacteria	Firmicutes	Clostridia	Clostridiales	Lachnospiraceae	Anaerostipes	unclassified
1463	OTU1463	Bacteria	Firmicutes	Clostridia	Clostridiales	Clostridiaceae	Clostridium	unclassified
1464	OTU1464	Bacteria	Proteobacteria	Gammaproteobacteria	Pseudomonadales	Moraxellaceae	Perlucidibaca	unclassified
1465	OTU1465	Bacteria	Bacteroidetes	Bacteroidia	Bacteroidales	Bacteroidaceae	Bacteroides	unclassified
1466	OTU1466	Bacteria	Actinobacteria	Actinobacteria	Bifidobacteriales	Bifidobacteriaceae	Bifidobacterium	unclassified
1467	OTU1467	Bacteria	Proteobacteria	Alphaproteobacteria	Rhizobiales	Aurantimonadaceae	Aureimonas	unclassified
1468	OTU1468	Bacteria	Firmicutes	Erysipelotrichia	Erysipelotrichales	Erysipelotrichaceae	unclassified	unclassified
1469	OTU1469	Bacteria	Firmicutes	Clostridia	Clostridiales	unclassified	unclassified	unclassified
1470	OTU1470	Bacteria	Proteobacteria	Gammaproteobacteria	Pasteurellales	Pasteurellaceae	unclassified	unclassified
1471	OTU1471	Bacteria	Bacteroidetes	Flavobacteriia	Flavobacteriales	unclassified	unclassified	unclassified
1472	OTU1472	Bacteria	Firmicutes	Clostridia	Clostridiales	Lachnospiraceae	unclassified	unclassified
1473	OTU1473	Bacteria	Firmicutes	Clostridia	Clostridiales	Lachnospiraceae	unclassified	unclassified
1474	OTU1474	Bacteria	Firmicutes	Clostridia	Clostridiales	Clostridiaceae	Clostridium	unclassified
1475	OTU1475	Bacteria	Firmicutes	Negativicutes	Selenomonadales	Veillonellaceae	Veillonella	unclassified
1476	OTU1476	Bacteria	Firmicutes	Clostridia	Clostridiales	Clostridiaceae	unclassified	unclassified
1477	OTU1477	Bacteria	Firmicutes	Bacilli	Lactobacillales	Streptococcaceae	Streptococcus	unclassified
1478	OTU1478	Bacteria	unclassified	unclassified	unclassified	unclassified	unclassified	unclassified
1479	OTU1479	Bacteria	Firmicutes	Clostridia	Clostridiales	Lachnospiraceae	unclassified	unclassified
1480	OTU1480	Bacteria	Firmicutes	Clostridia	Clostridiales	Ruminococcaceae	unclassified	unclassified
1481	OTU1481	Bacteria	Firmicutes	Clostridia	Clostridiales	Lachnospiraceae	unclassified	unclassified
1482	OTU1482	Bacteria	Firmicutes	Clostridia	Clostridiales	Lachnospiraceae	unclassified	unclassified
1483	OTU1483	Bacteria	Bacteroidetes	Bacteroidia	Bacteroidales	Bacteroidaceae	Bacteroides	unclassified
1484	OTU1484	Bacteria	Actinobacteria	Coriobacteriia	Coriobacteriales	Coriobacteriaceae	unclassified	unclassified
1485	OTU1485	Bacteria	Firmicutes	Clostridia	Clostridiales	Lachnospiraceae	unclassified	unclassified
1486	OTU1486	Bacteria	Firmicutes	Bacilli	Lactobacillales	Lactobacillaceae	Lactobacillus	unclassified
1487	OTU1487	Bacteria	Proteobacteria	Gammaproteobacteria	Enterobacteriales	Enterobacteriaceae	unclassified	unclassified
1488	OTU1488	Bacteria	Firmicutes	Clostridia	Clostridiales	Lachnospiraceae	unclassified	unclassified
1489	OTU1489	Bacteria	Firmicutes	Clostridia	Clostridiales	Lachnospiraceae	unclassified	unclassified
1490	OTU1490	Bacteria	Bacteroidetes	Flavobacteriia	Flavobacteriales	Flavobacteriaceae	Chryseobacterium	hominis
1491	OTU1491	Bacteria	Firmicutes	Clostridia	Clostridiales	Lachnospiraceae	unclassified	unclassified
1492	OTU1492	Bacteria	Firmicutes	Clostridia	Clostridiales	unclassified	unclassified	unclassified
1493	OTU1493	Bacteria	Proteobacteria	Deltaproteobacteria	Desulfovibrionales	Desulfovibrionaceae	Desulfovibrio	unclassified
1494	OTU1494	Bacteria	Actinobacteria	Actinobacteria	Bifidobacteriales	Bifidobacteriaceae	Bifidobacterium	unclassified
1495	OTU1495	Bacteria	Firmicutes	Clostridia	Clostridiales	Lachnospiraceae	unclassified	unclassified
1496	OTU1496	Bacteria	Firmicutes	Clostridia	Clostridiales	Lachnospiraceae	unclassified	unclassified
1497	OTU1497	Bacteria	Firmicutes	unclassified	unclassified	unclassified	unclassified	unclassified
1498	OTU1498	Bacteria	Proteobacteria	Gammaproteobacteria	Enterobacteriales	Enterobacteriaceae	unclassified	unclassified
1499	OTU1499	Bacteria	Firmicutes	Clostridia	Clostridiales	unclassified	unclassified	unclassified
1500	OTU1500	Bacteria	Firmicutes	Clostridia	Clostridiales	Lachnospiraceae	unclassified	unclassified
1501	OTU1501	Bacteria	unclassified	unclassified	unclassified	unclassified	unclassified	unclassified
1502	OTU1502	Bacteria	Actinobacteria	Actinobacteria	Actinomycetales	Actinomycetaceae	Actinomyces	unclassified
1503	OTU1503	Bacteria	Firmicutes	Clostridia	Clostridiales	Lachnospiraceae	unclassified	unclassified
1504	OTU1504	Bacteria	unclassified	unclassified	unclassified	unclassified	unclassified	unclassified
1505	OTU1505	Bacteria	Firmicutes	unclassified	unclassified	unclassified	unclassified	unclassified
1506	OTU1506	Bacteria	Bacteroidetes	Bacteroidia	Bacteroidales	unclassified	unclassified	unclassified
1507	OTU1507	Bacteria	Firmicutes	Clostridia	Clostridiales	Ruminococcaceae	unclassified	unclassified
1508	OTU1508	Bacteria	Actinobacteria	Actinobacteria	Actinomycetales	Actinomycetaceae	Actinomyces	unclassified
1509	OTU1509	Bacteria	Firmicutes	Clostridia	Clostridiales	Ruminococcaceae	Eubacterium	coprostanoligenes
1510	OTU1510	Bacteria	Bacteroidetes	Bacteroidia	Bacteroidales	unclassified	unclassified	unclassified
1511	OTU1511	Bacteria	Firmicutes	Clostridia	Clostridiales	Lachnospiraceae	unclassified	unclassified
1512	OTU1512	Bacteria	Bacteroidetes	Bacteroidia	Bacteroidales	unclassified	unclassified	unclassified
1513	OTU1513	Bacteria	Firmicutes	Clostridia	Clostridiales	Lachnospiraceae	unclassified	unclassified
1514	OTU1514	Bacteria	Firmicutes	Erysipelotrichia	Erysipelotrichales	Erysipelotrichaceae	Erysipelatoclostridium	unclassified
1515	OTU1515	Bacteria	Firmicutes	Clostridia	Clostridiales	Lachnospiraceae	unclassified	unclassified
1516	OTU1516	Bacteria	Firmicutes	Clostridia	Clostridiales	Lachnospiraceae	unclassified	unclassified
1517	OTU1517	Bacteria	Bacteroidetes	Bacteroidia	Bacteroidales	Bacteroidaceae	Bacteroides	unclassified
1518	OTU1518	Bacteria	Proteobacteria	Gammaproteobacteria	Enterobacteriales	Enterobacteriaceae	unclassified	unclassified
1519	OTU1519	Bacteria	Firmicutes	Clostridia	Clostridiales	Ruminococcaceae	Eubacterium	coprostanoligenes
1520	OTU1520	Bacteria	Bacteroidetes	Sphingobacteriia	Sphingobacteriales	Sphingobacteriaceae	Sphingobacterium	unclassified
1521	OTU1521	Bacteria	Firmicutes	Clostridia	Clostridiales	Lachnospiraceae	unclassified	unclassified
1522	OTU1522	Bacteria	Firmicutes	Clostridia	Clostridiales	unclassified	Eubacterium	nodatum
1523	OTU1523	Bacteria	Bacteroidetes	Bacteroidia	Bacteroidales	Bacteroidaceae	Bacteroides	unclassified
1524	OTU1524	Bacteria	Firmicutes	Clostridia	Clostridiales	Lachnospiraceae	unclassified	unclassified
1525	OTU1525	Bacteria	Proteobacteria	Alphaproteobacteria	Rhodospirillales	Rhodospirillaceae	Thalassospira	unclassified
1526	OTU1526	Bacteria	Proteobacteria	Gammaproteobacteria	Pseudomonadales	Moraxellaceae	Moraxella	unclassified
1527	OTU1527	Bacteria	Proteobacteria	Gammaproteobacteria	Alteromonadales	Shewanellaceae	Shewanella	unclassified
1528	OTU1528	Bacteria	Firmicutes	Clostridia	Clostridiales	Lachnospiraceae	unclassified	unclassified
1529	OTU1529	Bacteria	Firmicutes	Clostridia	Clostridiales	Lachnospiraceae	unclassified	unclassified
1530	OTU1530	Bacteria	unclassified	unclassified	unclassified	unclassified	unclassified	unclassified
1531	OTU1531	Bacteria	Firmicutes	Clostridia	Clostridiales	Lachnospiraceae	unclassified	unclassified
1532	OTU1532	Bacteria	Firmicutes	Clostridia	Clostridiales	Lachnospiraceae	unclassified	unclassified
1533	OTU1533	Bacteria	Firmicutes	Negativicutes	Selenomonadales	Veillonellaceae	unclassified	unclassified
1534	OTU1534	Bacteria	Firmicutes	Clostridia	Clostridiales	Lachnospiraceae	unclassified	unclassified
1535	OTU1535	Bacteria	unclassified	unclassified	unclassified	unclassified	unclassified	unclassified
1536	OTU1536	Bacteria	Bacteroidetes	Bacteroidia	Bacteroidales	Bacteroidaceae	Bacteroides	unclassified
1537	OTU1537	Bacteria	Firmicutes	Clostridia	Clostridiales	unclassified	unclassified	unclassified
1538	OTU1538	Bacteria	Firmicutes	Clostridia	Clostridiales	Ruminococcaceae	Eubacterium	coprostanoligenes
1539	OTU1539	Bacteria	Firmicutes	Clostridia	Clostridiales	Lachnospiraceae	Lachnoclostridium	unclassified
1540	OTU1540	Bacteria	Firmicutes	Clostridia	Clostridiales	Lachnospiraceae	unclassified	unclassified
1541	OTU1541	Bacteria	Firmicutes	Clostridia	Clostridiales	Lachnospiraceae	unclassified	unclassified
1542	OTU1542	Bacteria	Firmicutes	Clostridia	Clostridiales	Ruminococcaceae	unclassified	unclassified
1543	OTU1543	Bacteria	Proteobacteria	Alphaproteobacteria	Caulobacterales	Caulobacteraceae	Caulobacter	unclassified
1544	OTU1544	Bacteria	Firmicutes	Clostridia	Clostridiales	Lachnospiraceae	unclassified	unclassified
1545	OTU1545	Bacteria	Firmicutes	Clostridia	Clostridiales	Lachnospiraceae	Eubacterium	ventriosum
1546	OTU1546	Bacteria	unclassified	unclassified	unclassified	unclassified	unclassified	unclassified
1547	OTU1547	Bacteria	Firmicutes	Clostridia	Clostridiales	Christensenellaceae	unclassified	unclassified
1548	OTU1548	Bacteria	Firmicutes	Clostridia	Clostridiales	unclassified	unclassified	unclassified
1549	OTU1549	Bacteria	Firmicutes	Clostridia	Clostridiales	Ruminococcaceae	unclassified	unclassified
1550	OTU1550	Bacteria	Firmicutes	Clostridia	Clostridiales	Ruminococcaceae	unclassified	unclassified
1551	OTU1551	Bacteria	Bacteroidetes	Bacteroidia	Bacteroidales	Bacteroidaceae	Bacteroides	unclassified
1552	OTU1552	Bacteria	Proteobacteria	Gammaproteobacteria	Pseudomonadales	Moraxellaceae	Acinetobacter	unclassified
1553	OTU1553	Bacteria	Bacteroidetes	Bacteroidia	Bacteroidales	Porphyromonadaceae	Parabacteroides	unclassified
1554	OTU1554	Bacteria	Firmicutes	Clostridia	Clostridiales	Lachnospiraceae	Blautia	hydrogenotrophica
1555	OTU1555	Bacteria	Bacteroidetes	Bacteroidia	Bacteroidales	Bacteroidaceae	Bacteroides	unclassified
1556	OTU1556	Bacteria	Actinobacteria	Actinobacteria	Bifidobacteriales	Bifidobacteriaceae	Bifidobacterium	bifidum
1557	OTU1557	Bacteria	Firmicutes	Clostridia	Clostridiales	unclassified	unclassified	unclassified
1558	OTU1558	Bacteria	Firmicutes	Negativicutes	Selenomonadales	Veillonellaceae	unclassified	unclassified
1559	OTU1559	Bacteria	Firmicutes	Clostridia	Clostridiales	Lachnospiraceae	Blautia	unclassified
1560	OTU1560	Bacteria	Firmicutes	unclassified	unclassified	unclassified	unclassified	unclassified
1561	OTU1561	Bacteria	Firmicutes	Clostridia	Clostridiales	unclassified	unclassified	unclassified
1562	OTU1562	Bacteria	Firmicutes	Clostridia	Clostridiales	Ruminococcaceae	Subdoligranulum	unclassified
1563	OTU1563	Bacteria	Firmicutes	Erysipelotrichia	Erysipelotrichales	Erysipelotrichaceae	Erysipelatoclostridium	unclassified
1564	OTU1564	Bacteria	Firmicutes	Clostridia	Clostridiales	Lachnospiraceae	Lachnoclostridium	unclassified
1565	OTU1565	Bacteria	Firmicutes	Clostridia	Clostridiales	unclassified	unclassified	unclassified
1566	OTU1566	Bacteria	Firmicutes	Clostridia	Clostridiales	Lachnospiraceae	unclassified	unclassified
1567	OTU1567	Bacteria	Firmicutes	Clostridia	Clostridiales	Lachnospiraceae	unclassified	unclassified
1568	OTU1568	Bacteria	Firmicutes	Clostridia	Clostridiales	unclassified	unclassified	unclassified
1569	OTU1569	Bacteria	Firmicutes	Clostridia	Clostridiales	Lachnospiraceae	unclassified	unclassified
1570	OTU1570	Bacteria	Bacteroidetes	Bacteroidia	Bacteroidales	Porphyromonadaceae	Barnesiella	unclassified
1571	OTU1571	Bacteria	Bacteroidetes	Bacteroidia	Bacteroidales	Prevotellaceae	Prevotella	unclassified
1572	OTU1572	Bacteria	Firmicutes	Clostridia	Clostridiales	Ruminococcaceae	unclassified	unclassified
1573	OTU1573	Bacteria	Actinobacteria	Actinobacteria	Bifidobacteriales	Bifidobacteriaceae	Bifidobacterium	breve
1574	OTU1574	Bacteria	Bacteroidetes	Bacteroidia	Bacteroidales	Bacteroidaceae	Bacteroides	unclassified
1575	OTU1575	Bacteria	Firmicutes	Clostridia	Clostridiales	Lachnospiraceae	Blautia	unclassified
1576	OTU1576	Bacteria	Firmicutes	Clostridia	Clostridiales	Ruminococcaceae	Anaerotruncus	unclassified
1577	OTU1577	Bacteria	Firmicutes	Clostridia	Clostridiales	Lachnospiraceae	unclassified	unclassified
1578	OTU1578	Bacteria	Firmicutes	Clostridia	Clostridiales	unclassified	unclassified	unclassified
1579	OTU1579	Bacteria	Proteobacteria	Alphaproteobacteria	Sphingomonadales	unclassified	unclassified	unclassified
1580	OTU1580	Bacteria	Proteobacteria	Alphaproteobacteria	Sphingomonadales	unclassified	unclassified	unclassified
1581	OTU1581	Bacteria	Proteobacteria	Gammaproteobacteria	Pseudomonadales	Pseudomonadaceae	Pseudomonas	unclassified
1582	OTU1582	Bacteria	Firmicutes	Clostridia	Clostridiales	Ruminococcaceae	Faecalibacterium	unclassified
1583	OTU1583	Bacteria	Firmicutes	Clostridia	Clostridiales	Lachnospiraceae	unclassified	unclassified
1584	OTU1584	Bacteria	Firmicutes	Clostridia	Clostridiales	Ruminococcaceae	Eubacterium	coprostanoligenes
1585	OTU1585	Bacteria	Firmicutes	Clostridia	Clostridiales	Ruminococcaceae	Eubacterium	coprostanoligenes
1586	OTU1586	Bacteria	Firmicutes	Clostridia	Clostridiales	Ruminococcaceae	Eubacterium	coprostanoligenes
1587	OTU1587	Bacteria	Bacteroidetes	Bacteroidia	Bacteroidales	Prevotellaceae	Prevotella	unclassified
1588	OTU1588	Bacteria	Firmicutes	Clostridia	Clostridiales	Ruminococcaceae	Faecalibacterium	unclassified
1589	OTU1589	Bacteria	Firmicutes	Clostridia	Clostridiales	Lachnospiraceae	unclassified	unclassified
1590	OTU1590	Bacteria	Firmicutes	Clostridia	Clostridiales	Ruminococcaceae	Anaerotruncus	unclassified
1591	OTU1591	Bacteria	Firmicutes	Clostridia	Clostridiales	unclassified	unclassified	unclassified
1592	OTU1592	Bacteria	Bacteroidetes	Bacteroidia	Bacteroidales	Prevotellaceae	Prevotella	unclassified
1593	OTU1593	Bacteria	Firmicutes	Clostridia	Clostridiales	Lachnospiraceae	unclassified	unclassified
1594	OTU1594	Bacteria	Bacteroidetes	Bacteroidia	Bacteroidales	Bacteroidaceae	Bacteroides	unclassified
1595	OTU1595	Bacteria	Proteobacteria	Deltaproteobacteria	Desulfovibrionales	Desulfovibrionaceae	unclassified	unclassified
1596	OTU1596	Bacteria	Bacteroidetes	Bacteroidia	Bacteroidales	Bacteroidaceae	Bacteroides	unclassified
1597	OTU1597	Bacteria	Actinobacteria	Actinobacteria	Micrococcales	Brevibacteriaceae	Brevibacterium	ravenspurgense
1598	OTU1598	Bacteria	Firmicutes	Clostridia	Clostridiales	Ruminococcaceae	Ruminiclostridium	unclassified
1599	OTU1599	Bacteria	Firmicutes	Clostridia	Clostridiales	Lachnospiraceae	unclassified	unclassified
1600	OTU1600	Bacteria	Firmicutes	Clostridia	Clostridiales	Lachnospiraceae	unclassified	unclassified
1601	OTU1601	Bacteria	Firmicutes	Clostridia	Clostridiales	Lachnospiraceae	unclassified	unclassified
1602	OTU1602	Bacteria	Proteobacteria	Deltaproteobacteria	Desulfovibrionales	Desulfovibrionaceae	Desulfovibrio	unclassified
1603	OTU1603	Bacteria	Firmicutes	Clostridia	Clostridiales	unclassified	unclassified	unclassified
1604	OTU1604	Bacteria	Firmicutes	Clostridia	Clostridiales	unclassified	unclassified	unclassified
1605	OTU1605	Bacteria	Firmicutes	Clostridia	Clostridiales	Ruminococcaceae	unclassified	unclassified
1606	OTU1606	Bacteria	Firmicutes	Clostridia	Clostridiales	Lachnospiraceae	unclassified	unclassified
1607	OTU1607	Bacteria	Bacteroidetes	Bacteroidia	Bacteroidales	unclassified	unclassified	unclassified
1608	OTU1608	Bacteria	Firmicutes	Clostridia	Clostridiales	Lachnospiraceae	Tyzzerella	unclassified
1609	OTU1609	Bacteria	Firmicutes	Clostridia	Clostridiales	unclassified	unclassified	unclassified
1610	OTU1610	Bacteria	Firmicutes	Clostridia	Clostridiales	Lachnospiraceae	unclassified	unclassified
1611	OTU1611	Bacteria	Firmicutes	Clostridia	Clostridiales	Ruminococcaceae	unclassified	unclassified
1612	OTU1612	Bacteria	Firmicutes	Clostridia	Clostridiales	Lachnospiraceae	unclassified	unclassified
1613	OTU1613	Bacteria	Bacteroidetes	Bacteroidia	Bacteroidales	unclassified	unclassified	unclassified
1614	OTU1614	Bacteria	Firmicutes	Clostridia	Clostridiales	Lachnospiraceae	unclassified	unclassified
1615	OTU1615	Bacteria	Firmicutes	Clostridia	Clostridiales	Ruminococcaceae	Ruminiclostridium	unclassified
1616	OTU1616	Bacteria	Firmicutes	Clostridia	Clostridiales	unclassified	unclassified	unclassified
1617	OTU1617	Bacteria	Firmicutes	Clostridia	Clostridiales	Ruminococcaceae	unclassified	unclassified
1618	OTU1618	Bacteria	Firmicutes	Clostridia	Clostridiales	Ruminococcaceae	unclassified	unclassified
1619	OTU1619	Bacteria	Firmicutes	Clostridia	Clostridiales	Ruminococcaceae	unclassified	unclassified
1620	OTU1620	Bacteria	Firmicutes	Clostridia	Clostridiales	Lachnospiraceae	Roseburia	unclassified
1621	OTU1621	Bacteria	Firmicutes	Clostridia	Clostridiales	unclassified	unclassified	unclassified
1622	OTU1622	Bacteria	Firmicutes	Clostridia	Clostridiales	Lachnospiraceae	unclassified	unclassified
1623	OTU1623	Bacteria	Firmicutes	Clostridia	Clostridiales	Ruminococcaceae	unclassified	unclassified
1624	OTU1624	Bacteria	Firmicutes	Clostridia	Clostridiales	Lachnospiraceae	unclassified	unclassified
1625	OTU1625	Bacteria	Firmicutes	Clostridia	Clostridiales	Lachnospiraceae	unclassified	unclassified
1626	OTU1626	Bacteria	Firmicutes	Clostridia	Clostridiales	unclassified	Peptoniphilus	unclassified
1627	OTU1627	Bacteria	Firmicutes	Clostridia	Clostridiales	Ruminococcaceae	Fastidiosipila	unclassified
1628	OTU1628	Bacteria	Firmicutes	Clostridia	Clostridiales	Lachnospiraceae	Lachnoclostridium	unclassified
1629	OTU1629	Bacteria	Firmicutes	Clostridia	Clostridiales	Lachnospiraceae	Roseburia	unclassified
1630	OTU1630	Bacteria	Bacteroidetes	Bacteroidia	Bacteroidales	Bacteroidaceae	Bacteroides	unclassified
1631	OTU1631	Bacteria	Proteobacteria	Betaproteobacteria	Burkholderiales	Alcaligenaceae	Parasutterella	unclassified
1632	OTU1632	Bacteria	Bacteroidetes	Bacteroidia	Bacteroidales	Bacteroidaceae	Bacteroides	unclassified
1633	OTU1633	Bacteria	Firmicutes	Clostridia	Clostridiales	unclassified	unclassified	unclassified
1634	OTU1634	Bacteria	Proteobacteria	Gammaproteobacteria	Pseudomonadales	Moraxellaceae	Acinetobacter	unclassified
1635	OTU1635	Bacteria	Firmicutes	Clostridia	Clostridiales	unclassified	unclassified	unclassified
1636	OTU1636	Bacteria	Actinobacteria	Actinobacteria	Actinomycetales	Actinomycetaceae	Arcanobacterium	unclassified
1637	OTU1637	Bacteria	Firmicutes	Bacilli	Lactobacillales	Lactobacillaceae	Lactobacillus	kefiri
1638	OTU1638	Bacteria	Firmicutes	Clostridia	Clostridiales	Clostridiaceae	unclassified	unclassified
1639	OTU1639	Bacteria	Firmicutes	Clostridia	Clostridiales	Ruminococcaceae	unclassified	unclassified
1640	OTU1640	Bacteria	Firmicutes	Clostridia	Clostridiales	Ruminococcaceae	Ruminococcus	unclassified
1641	OTU1641	Bacteria	Firmicutes	Clostridia	Clostridiales	unclassified	unclassified	unclassified
1642	OTU1642	Bacteria	Firmicutes	Clostridia	Clostridiales	unclassified	unclassified	unclassified
1643	OTU1643	Bacteria	Firmicutes	Clostridia	Clostridiales	Lachnospiraceae	unclassified	unclassified
1644	OTU1644	Bacteria	Firmicutes	Negativicutes	Selenomonadales	Veillonellaceae	Dialister	unclassified
1645	OTU1645	Bacteria	Firmicutes	Clostridia	Clostridiales	Ruminococcaceae	Ruminiclostridium	unclassified
1646	OTU1646	Bacteria	Firmicutes	Bacilli	Bacillales	Paenibacillaceae	Paenibacillus	unclassified
1647	OTU1647	Bacteria	Bacteroidetes	Bacteroidia	Bacteroidales	Porphyromonadaceae	Parabacteroides	unclassified
1648	OTU1648	Bacteria	Firmicutes	Clostridia	Clostridiales	Lachnospiraceae	Lachnoclostridium	unclassified
1649	OTU1649	Bacteria	Bacteroidetes	Bacteroidia	Bacteroidales	Bacteroidaceae	Bacteroides	unclassified
1650	OTU1650	Bacteria	Actinobacteria	Actinobacteria	Bifidobacteriales	Bifidobacteriaceae	Bifidobacterium	unclassified
1651	OTU1651	Bacteria	Firmicutes	Clostridia	Clostridiales	Ruminococcaceae	unclassified	unclassified
1652	OTU1652	Bacteria	Firmicutes	Bacilli	Lactobacillales	Lactobacillaceae	Lactobacillus	unclassified
1653	OTU1653	Bacteria	Firmicutes	Clostridia	Clostridiales	Ruminococcaceae	Anaerotruncus	unclassified
1654	OTU1654	Bacteria	Bacteroidetes	Bacteroidia	Bacteroidales	unclassified	unclassified	unclassified
1655	OTU1655	Bacteria	Firmicutes	Clostridia	Clostridiales	Lachnospiraceae	unclassified	unclassified
1656	OTU1656	Bacteria	unclassified	unclassified	unclassified	unclassified	unclassified	unclassified
1657	OTU1657	Bacteria	Bacteroidetes	Bacteroidia	Bacteroidales	Bacteroidaceae	Bacteroides	unclassified
1658	OTU1658	Bacteria	Firmicutes	Clostridia	Clostridiales	Ruminococcaceae	Faecalibacterium	unclassified
1659	OTU1659	Bacteria	Firmicutes	Clostridia	Clostridiales	Lachnospiraceae	unclassified	unclassified
1660	OTU1660	Bacteria	Firmicutes	Bacilli	Lactobacillales	Lactobacillaceae	Lactobacillus	unclassified
1661	OTU1661	Bacteria	Proteobacteria	Gammaproteobacteria	Xanthomonadales	Nevskiaceae	Nevskia	unclassified
1662	OTU1662	Bacteria	Firmicutes	Clostridia	Clostridiales	Ruminococcaceae	unclassified	unclassified
1663	OTU1663	Bacteria	Firmicutes	Clostridia	Clostridiales	Lachnospiraceae	unclassified	unclassified
1664	OTU1664	Bacteria	Firmicutes	Clostridia	Clostridiales	Lachnospiraceae	Blautia	unclassified
1665	OTU1665	Bacteria	Proteobacteria	Gammaproteobacteria	Enterobacteriales	Enterobacteriaceae	Escherichia	unclassified
1666	OTU1666	Bacteria	Firmicutes	Clostridia	Clostridiales	Ruminococcaceae	unclassified	unclassified
1667	OTU1667	Bacteria	Firmicutes	Clostridia	Clostridiales	Lachnospiraceae	unclassified	unclassified
1668	OTU1668	Bacteria	Firmicutes	Clostridia	Clostridiales	Lachnospiraceae	Blautia	unclassified
1669	OTU1669	Bacteria	unclassified	unclassified	unclassified	unclassified	unclassified	unclassified
1670	OTU1670	Bacteria	Bacteroidetes	Bacteroidia	Bacteroidales	Prevotellaceae	Prevotella	unclassified
1671	OTU1671	Bacteria	Planctomycetes	Planctomycetacia	Planctomycetales	Planctomycetaceae	Gemmata	unclassified
1672	OTU1672	Bacteria	Firmicutes	Clostridia	Clostridiales	Peptostreptococcaceae	unclassified	unclassified
1673	OTU1673	Bacteria	Firmicutes	Clostridia	Clostridiales	Lachnospiraceae	unclassified	unclassified
1674	OTU1674	Bacteria	Firmicutes	Clostridia	Clostridiales	Lachnospiraceae	unclassified	unclassified
1675	OTU1675	Bacteria	Proteobacteria	Gammaproteobacteria	Pasteurellales	Pasteurellaceae	unclassified	unclassified
1676	OTU1676	Bacteria	Firmicutes	Negativicutes	Selenomonadales	Veillonellaceae	unclassified	unclassified
1677	OTU1677	Bacteria	Bacteroidetes	Bacteroidia	Bacteroidales	Bacteroidaceae	Bacteroides	unclassified
1678	OTU1678	Bacteria	Firmicutes	Clostridia	Clostridiales	Lachnospiraceae	Lactonifactor	unclassified
1679	OTU1679	Bacteria	Proteobacteria	Gammaproteobacteria	Xanthomonadales	Solimonadaceae	unclassified	unclassified
1680	OTU1680	Bacteria	Planctomycetes	Planctomycetacia	Planctomycetales	Planctomycetaceae	Planctomyces	unclassified
1681	OTU1681	Bacteria	Firmicutes	Clostridia	Clostridiales	Lachnospiraceae	unclassified	unclassified
1682	OTU1682	Bacteria	Firmicutes	Clostridia	Clostridiales	unclassified	unclassified	unclassified
1683	OTU1683	Bacteria	Firmicutes	Bacilli	Lactobacillales	Aerococcaceae	Ignavigranum	unclassified
1684	OTU1684	Bacteria	Firmicutes	unclassified	unclassified	unclassified	unclassified	unclassified
1685	OTU1685	Bacteria	Proteobacteria	Gammaproteobacteria	Alteromonadales	Alteromonadaceae	Alishewanella	unclassified
1686	OTU1686	Bacteria	Bacteroidetes	Bacteroidia	Bacteroidales	Bacteroidaceae	Bacteroides	unclassified
1687	OTU1687	Bacteria	Armatimonadetes	unclassified	unclassified	unclassified	unclassified	unclassified
1688	OTU1688	Bacteria	Firmicutes	Clostridia	Clostridiales	Lachnospiraceae	unclassified	unclassified
1689	OTU1689	Bacteria	Proteobacteria	Gammaproteobacteria	Xanthomonadales	Xanthomonadaceae	Thermomonas	unclassified
1690	OTU1690	Bacteria	Firmicutes	Clostridia	Clostridiales	Lachnospiraceae	unclassified	unclassified
1691	OTU1691	Bacteria	Proteobacteria	Alphaproteobacteria	Rhodospirillales	Rhodospirillaceae	Skermanella	unclassified
1692	OTU1692	Bacteria	Bacteroidetes	Bacteroidia	Bacteroidales	Bacteroidaceae	Bacteroides	unclassified
1693	OTU1693	Bacteria	Firmicutes	Clostridia	Clostridiales	Lachnospiraceae	unclassified	unclassified
1694	OTU1694	Bacteria	Firmicutes	Clostridia	Clostridiales	Ruminococcaceae	Ruminiclostridium	unclassified
1695	OTU1695	Bacteria	Bacteroidetes	Bacteroidia	Bacteroidales	Bacteroidaceae	Bacteroides	unclassified
1696	OTU1696	Bacteria	Firmicutes	Clostridia	Clostridiales	Lachnospiraceae	unclassified	unclassified
1697	OTU1697	Bacteria	Bacteroidetes	Bacteroidia	Bacteroidales	Bacteroidaceae	Bacteroides	unclassified
1698	OTU1698	Bacteria	Bacteroidetes	Bacteroidia	Bacteroidales	Bacteroidaceae	Bacteroides	unclassified
1699	OTU1699	Bacteria	Firmicutes	Clostridia	Clostridiales	Lachnospiraceae	unclassified	unclassified
1700	OTU1700	Bacteria	Firmicutes	Clostridia	Clostridiales	Ruminococcaceae	unclassified	unclassified
1701	OTU1701	Bacteria	Firmicutes	Clostridia	Clostridiales	Lachnospiraceae	unclassified	unclassified
1702	OTU1702	Bacteria	Firmicutes	Clostridia	Clostridiales	Ruminococcaceae	unclassified	unclassified
1703	OTU1703	Bacteria	Synergistetes	Synergistia	Synergistales	Synergistaceae	Fretibacterium	unclassified
1704	OTU1704	Bacteria	Firmicutes	Erysipelotrichia	Erysipelotrichales	Erysipelotrichaceae	Faecalitalea	unclassified
1705	OTU1705	Bacteria	Firmicutes	Clostridia	Clostridiales	Lachnospiraceae	unclassified	unclassified
1706	OTU1706	Bacteria	Bacteroidetes	Bacteroidia	Bacteroidales	Bacteroidaceae	Bacteroides	unclassified
1707	OTU1707	Bacteria	Bacteroidetes	Bacteroidia	Bacteroidales	Bacteroidaceae	Bacteroides	unclassified
1708	OTU1708	Bacteria	Firmicutes	Clostridia	Clostridiales	Lachnospiraceae	unclassified	unclassified
1709	OTU1709	Bacteria	Firmicutes	Clostridia	Clostridiales	Ruminococcaceae	unclassified	unclassified
1710	OTU1710	Bacteria	Firmicutes	Clostridia	Clostridiales	Lachnospiraceae	unclassified	unclassified
1711	OTU1711	Bacteria	Firmicutes	Clostridia	Clostridiales	Ruminococcaceae	unclassified	unclassified
1712	OTU1712	Bacteria	Firmicutes	Clostridia	Clostridiales	unclassified	unclassified	unclassified
1713	OTU1713	Bacteria	Firmicutes	Clostridia	Clostridiales	Lachnospiraceae	unclassified	unclassified
1714	OTU1714	Bacteria	Firmicutes	Clostridia	Clostridiales	Lachnospiraceae	unclassified	unclassified
1715	OTU1715	Bacteria	Actinobacteria	Actinobacteria	Corynebacteriales	Corynebacteriaceae	Corynebacterium	unclassified
1716	OTU1716	Bacteria	Firmicutes	Clostridia	Clostridiales	Lachnospiraceae	unclassified	unclassified
1717	OTU1717	Bacteria	Firmicutes	Clostridia	Clostridiales	unclassified	unclassified	unclassified
1718	OTU1718	Bacteria	Firmicutes	Clostridia	Clostridiales	Lachnospiraceae	unclassified	unclassified
1719	OTU1719	Bacteria	Firmicutes	Clostridia	Clostridiales	Ruminococcaceae	unclassified	unclassified
1720	OTU1720	Bacteria	Synergistetes	Synergistia	Synergistales	Synergistaceae	Pyramidobacter	unclassified
1721	OTU1721	Bacteria	Firmicutes	Clostridia	Clostridiales	Lachnospiraceae	unclassified	unclassified
1722	OTU1722	Bacteria	Firmicutes	Clostridia	Clostridiales	Ruminococcaceae	unclassified	unclassified
1723	OTU1723	Bacteria	Firmicutes	Clostridia	Clostridiales	Lachnospiraceae	unclassified	unclassified
1724	OTU1724	Bacteria	Bacteroidetes	Bacteroidia	Bacteroidales	unclassified	unclassified	unclassified
1725	OTU1725	Bacteria	Firmicutes	Clostridia	Clostridiales	Ruminococcaceae	Ruminiclostridium	unclassified
1726	OTU1726	Bacteria	Firmicutes	Clostridia	Clostridiales	Lachnospiraceae	unclassified	unclassified
1727	OTU1727	Bacteria	Firmicutes	Clostridia	Clostridiales	Lachnospiraceae	unclassified	unclassified
1728	OTU1728	Bacteria	Firmicutes	unclassified	unclassified	unclassified	unclassified	unclassified
1729	OTU1729	Bacteria	Bacteroidetes	Bacteroidia	Bacteroidales	Porphyromonadaceae	Butyricimonas	unclassified
1730	OTU1730	Bacteria	Bacteroidetes	Bacteroidia	Bacteroidales	Bacteroidaceae	Bacteroides	unclassified
1731	OTU1731	Bacteria	Bacteroidetes	Flavobacteriia	Flavobacteriales	Flavobacteriaceae	Moheibacter	unclassified
1732	OTU1732	Bacteria	Firmicutes	Clostridia	Clostridiales	Ruminococcaceae	Eubacterium	coprostanoligenes
1733	OTU1733	Bacteria	Bacteroidetes	Bacteroidia	Bacteroidales	Bacteroidaceae	Bacteroides	unclassified
1734	OTU1734	Bacteria	Firmicutes	Clostridia	Clostridiales	Lachnospiraceae	Butyrivibrio	unclassified
1735	OTU1735	Bacteria	Firmicutes	Erysipelotrichia	Erysipelotrichales	Erysipelotrichaceae	unclassified	unclassified
1736	OTU1736	Bacteria	Bacteroidetes	Bacteroidia	Bacteroidales	Bacteroidaceae	Bacteroides	unclassified
1737	OTU1737	Bacteria	Proteobacteria	Alphaproteobacteria	Rhodospirillales	Rhodospirillaceae	Thalassospira	unclassified
1738	OTU1738	Bacteria	Firmicutes	Clostridia	Clostridiales	Lachnospiraceae	unclassified	unclassified
1739	OTU1739	Bacteria	Firmicutes	Clostridia	Clostridiales	Ruminococcaceae	Ruminiclostridium	unclassified
1740	OTU1740	Bacteria	Firmicutes	Clostridia	Clostridiales	unclassified	unclassified	unclassified
1741	OTU1741	Bacteria	Bacteroidetes	Bacteroidia	Bacteroidales	Bacteroidaceae	Bacteroides	unclassified
1742	OTU1742	Bacteria	unclassified	unclassified	unclassified	unclassified	unclassified	unclassified
1743	OTU1743	Bacteria	Bacteroidetes	Bacteroidia	Bacteroidales	Porphyromonadaceae	Barnesiella	unclassified
1744	OTU1744	Bacteria	Firmicutes	Clostridia	Clostridiales	unclassified	unclassified	unclassified
1745	OTU1745	Bacteria	Firmicutes	Clostridia	Clostridiales	Ruminococcaceae	Faecalibacterium	unclassified
1746	OTU1746	Bacteria	Firmicutes	Clostridia	Clostridiales	Lachnospiraceae	unclassified	unclassified
1747	OTU1747	Bacteria	Proteobacteria	Alphaproteobacteria	Rickettsiales	Mitochondria	unclassified	unclassified
1748	OTU1748	Bacteria	Firmicutes	Clostridia	Clostridiales	Lachnospiraceae	unclassified	unclassified
1749	OTU1749	Bacteria	Firmicutes	Clostridia	Clostridiales	Ruminococcaceae	Faecalibacterium	unclassified
1750	OTU1750	Bacteria	Firmicutes	Clostridia	Clostridiales	Lachnospiraceae	Lachnoclostridium	unclassified
1751	OTU1751	Bacteria	Firmicutes	Clostridia	Clostridiales	Ruminococcaceae	Eubacterium	coprostanoligenes
1752	OTU1752	Bacteria	Bacteroidetes	Bacteroidia	Bacteroidales	Bacteroidaceae	Bacteroides	unclassified
1753	OTU1753	Bacteria	Actinobacteria	Actinobacteria	Corynebacteriales	Corynebacteriaceae	Corynebacterium	unclassified
1754	OTU1754	Bacteria	Firmicutes	unclassified	unclassified	unclassified	unclassified	unclassified
1755	OTU1755	Bacteria	Cyanobacteria	Chloroplast	unclassified	unclassified	unclassified	unclassified
1756	OTU1756	Bacteria	Firmicutes	Clostridia	Clostridiales	Lachnospiraceae	unclassified	unclassified
1757	OTU1757	Bacteria	Firmicutes	Clostridia	Clostridiales	Lachnospiraceae	unclassified	unclassified
1758	OTU1758	Bacteria	Firmicutes	Clostridia	Clostridiales	Lachnospiraceae	Lachnoclostridium	unclassified
1759	OTU1759	Bacteria	Bacteroidetes	Sphingobacteriia	Sphingobacteriales	Chitinophagaceae	Segetibacter	unclassified
1760	OTU1760	Bacteria	Proteobacteria	Gammaproteobacteria	Enterobacteriales	Enterobacteriaceae	Escherichia	unclassified
1761	OTU1761	Bacteria	Firmicutes	Clostridia	Clostridiales	Ruminococcaceae	Acetanaerobacterium	unclassified
1762	OTU1762	Bacteria	Firmicutes	Clostridia	Clostridiales	Lachnospiraceae	unclassified	unclassified
1763	OTU1763	Bacteria	Firmicutes	Clostridia	Clostridiales	unclassified	unclassified	unclassified
1764	OTU1764	Bacteria	Firmicutes	Clostridia	Clostridiales	Christensenellaceae	unclassified	unclassified
1765	OTU1765	Bacteria	Proteobacteria	Betaproteobacteria	Rhodocyclales	Rhodocyclaceae	Azospira	unclassified
1766	OTU1766	Bacteria	Firmicutes	Clostridia	Clostridiales	unclassified	unclassified	unclassified
1767	OTU1767	Bacteria	Firmicutes	Clostridia	Clostridiales	Defluviitaleaceae	unclassified	unclassified
1768	OTU1768	Bacteria	Firmicutes	Clostridia	Clostridiales	Ruminococcaceae	unclassified	unclassified
1769	OTU1769	Bacteria	Firmicutes	Clostridia	Clostridiales	Ruminococcaceae	Anaerotruncus	unclassified
1770	OTU1770	Bacteria	Proteobacteria	Epsilonproteobacteria	Campylobacterales	Helicobacteraceae	Helicobacter	bilis
1771	OTU1771	Bacteria	Bacteroidetes	Bacteroidia	Bacteroidales	Bacteroidaceae	Bacteroides	unclassified
1772	OTU1772	Bacteria	Firmicutes	Clostridia	Clostridiales	Ruminococcaceae	unclassified	unclassified
1773	OTU1773	Bacteria	Firmicutes	Clostridia	Clostridiales	Ruminococcaceae	Ruminiclostridium	unclassified
1774	OTU1774	Bacteria	Firmicutes	Clostridia	Clostridiales	Lachnospiraceae	unclassified	unclassified
1775	OTU1775	Bacteria	Firmicutes	Clostridia	Clostridiales	Lachnospiraceae	unclassified	unclassified
1776	OTU1776	Bacteria	Firmicutes	Negativicutes	Selenomonadales	Veillonellaceae	Megamonas	unclassified
1777	OTU1777	Bacteria	Firmicutes	Clostridia	Clostridiales	Lachnospiraceae	unclassified	unclassified
1778	OTU1778	Bacteria	Firmicutes	Clostridia	Clostridiales	unclassified	unclassified	unclassified
1779	OTU1779	Bacteria	Bacteroidetes	Bacteroidia	Bacteroidales	Bacteroidaceae	Bacteroides	unclassified
1780	OTU1780	Bacteria	Actinobacteria	Actinobacteria	Propionibacteriales	Nocardioidaceae	Nocardioides	perillae
1781	OTU1781	Bacteria	unclassified	unclassified	unclassified	unclassified	unclassified	unclassified
1782	OTU1782	Bacteria	Firmicutes	Clostridia	Clostridiales	Lachnospiraceae	unclassified	unclassified
1783	OTU1783	Bacteria	Firmicutes	Clostridia	Clostridiales	Ruminococcaceae	unclassified	unclassified
1784	OTU1784	Bacteria	Firmicutes	Clostridia	Clostridiales	Ruminococcaceae	Ruminococcus	unclassified
1785	OTU1785	Bacteria	Bacteroidetes	Bacteroidia	Bacteroidales	Bacteroidaceae	Bacteroides	unclassified
1786	OTU1786	Bacteria	Firmicutes	Clostridia	Clostridiales	Ruminococcaceae	Faecalibacterium	unclassified
1787	OTU1787	Bacteria	Firmicutes	Clostridia	Clostridiales	Lachnospiraceae	unclassified	unclassified
1788	OTU1788	Bacteria	unclassified	unclassified	unclassified	unclassified	unclassified	unclassified
1789	OTU1789	Bacteria	Firmicutes	Clostridia	Clostridiales	Ruminococcaceae	unclassified	unclassified
1790	OTU1790	Bacteria	Firmicutes	Clostridia	Clostridiales	Lachnospiraceae	unclassified	unclassified
1791	OTU1791	Bacteria	Firmicutes	Clostridia	Clostridiales	Ruminococcaceae	unclassified	unclassified
1792	OTU1792	Bacteria	Firmicutes	Clostridia	Clostridiales	unclassified	unclassified	unclassified
1793	OTU1793	Bacteria	unclassified	unclassified	unclassified	unclassified	unclassified	unclassified
1794	OTU1794	Bacteria	Firmicutes	Clostridia	Clostridiales	Lachnospiraceae	unclassified	unclassified
1795	OTU1795	Bacteria	Firmicutes	Clostridia	Clostridiales	Lachnospiraceae	unclassified	unclassified
1796	OTU1796	Bacteria	Bacteroidetes	Bacteroidia	Bacteroidales	unclassified	unclassified	unclassified
1797	OTU1797	Bacteria	Firmicutes	Clostridia	Clostridiales	Christensenellaceae	unclassified	unclassified
1798	OTU1798	Bacteria	Firmicutes	Clostridia	Clostridiales	Lachnospiraceae	Lachnospira	unclassified
1799	OTU1799	Bacteria	Firmicutes	Clostridia	Clostridiales	Lachnospiraceae	Eubacterium	hallii
1800	OTU1800	Bacteria	Bacteroidetes	Bacteroidia	Bacteroidales	Bacteroidaceae	Bacteroides	unclassified
1801	OTU1801	Bacteria	Actinobacteria	Actinobacteria	Micrococcales	Microbacteriaceae	unclassified	unclassified
1802	OTU1802	Bacteria	Proteobacteria	Deltaproteobacteria	Myxococcales	unclassified	unclassified	unclassified
1803	OTU1803	Bacteria	Firmicutes	Clostridia	Clostridiales	Ruminococcaceae	unclassified	unclassified
1804	OTU1804	Bacteria	Firmicutes	unclassified	unclassified	unclassified	unclassified	unclassified
1805	OTU1805	Bacteria	Firmicutes	Bacilli	Bacillales	Bacillaceae	Bacillus	unclassified
1806	OTU1806	Bacteria	Proteobacteria	Alphaproteobacteria	Rhizobiales	Beijerinckiaceae	Methylorosula	unclassified
1807	OTU1807	Bacteria	Actinobacteria	Thermoleophilia	Solirubrobacterales	Solirubrobacteraceae	Solirubrobacter	unclassified
1808	OTU1808	Bacteria	Verrucomicrobia	Verrucomicrobiae	Verrucomicrobiales	Verrucomicrobiaceae	Akkermansia	unclassified
1809	OTU1809	Bacteria	Tenericutes	Mollicutes	Mollicutes_RF9	unclassified	unclassified	unclassified
1810	OTU1810	Bacteria	Firmicutes	Negativicutes	Selenomonadales	Veillonellaceae	Veillonella	unclassified
1811	OTU1811	Bacteria	Firmicutes	Clostridia	Clostridiales	Lachnospiraceae	Blautia	unclassified
1812	OTU1812	Bacteria	Firmicutes	Clostridia	Clostridiales	unclassified	unclassified	unclassified
1813	OTU1813	Bacteria	Firmicutes	Clostridia	Clostridiales	Ruminococcaceae	unclassified	unclassified
1814	OTU1814	Bacteria	Firmicutes	Clostridia	Clostridiales	Ruminococcaceae	unclassified	unclassified
1815	OTU1815	Bacteria	Bacteroidetes	Bacteroidia	Bacteroidales	Bacteroidaceae	Bacteroides	unclassified
1816	OTU1816	Bacteria	Bacteroidetes	Bacteroidia	Bacteroidales	Bacteroidaceae	Bacteroides	unclassified
1817	OTU1817	Bacteria	Proteobacteria	Alphaproteobacteria	Caulobacterales	Caulobacteraceae	unclassified	unclassified
1818	OTU1818	Bacteria	Bacteroidetes	Bacteroidia	Bacteroidales	Bacteroidaceae	Bacteroides	unclassified
1819	OTU1819	Bacteria	Firmicutes	Clostridia	Clostridiales	Lachnospiraceae	unclassified	unclassified
1820	OTU1820	Bacteria	Firmicutes	Clostridia	Clostridiales	Lachnospiraceae	unclassified	unclassified
1821	OTU1821	Bacteria	unclassified	unclassified	unclassified	unclassified	unclassified	unclassified
1822	OTU1822	Bacteria	Firmicutes	Clostridia	Clostridiales	Lachnospiraceae	Marvinbryantia	unclassified
1823	OTU1823	Bacteria	Firmicutes	Clostridia	Clostridiales	Christensenellaceae	unclassified	unclassified
1824	OTU1824	Bacteria	Firmicutes	Clostridia	Clostridiales	unclassified	unclassified	unclassified
1825	OTU1825	Bacteria	Bacteroidetes	Bacteroidia	Bacteroidales	unclassified	unclassified	unclassified
1826	OTU1826	Bacteria	Firmicutes	Clostridia	Clostridiales	Ruminococcaceae	unclassified	unclassified
1827	OTU1827	Bacteria	Proteobacteria	Betaproteobacteria	Burkholderiales	Alcaligenaceae	Parasutterella	unclassified
1828	OTU1828	Bacteria	Proteobacteria	Gammaproteobacteria	unclassified	unclassified	unclassified	unclassified
1829	OTU1829	Bacteria	Bacteroidetes	Bacteroidia	Bacteroidales	Bacteroidaceae	Bacteroides	unclassified
1830	OTU1830	Bacteria	Firmicutes	Clostridia	Clostridiales	Lachnospiraceae	unclassified	unclassified
1831	OTU1831	Bacteria	Firmicutes	Clostridia	Clostridiales	Ruminococcaceae	Subdoligranulum	unclassified
1832	OTU1832	Bacteria	Tenericutes	Mollicutes	Mollicutes_RF9	unclassified	unclassified	unclassified
1833	OTU1833	Bacteria	Firmicutes	Clostridia	Clostridiales	Lachnospiraceae	Anaerostipes	unclassified
1834	OTU1834	Bacteria	Firmicutes	Clostridia	Clostridiales	unclassified	unclassified	unclassified
1835	OTU1835	Bacteria	Firmicutes	Clostridia	Clostridiales	Lachnospiraceae	unclassified	unclassified
1836	OTU1836	Bacteria	Firmicutes	Clostridia	Clostridiales	Lachnospiraceae	unclassified	unclassified
1837	OTU1837	Bacteria	Firmicutes	Clostridia	Clostridiales	Ruminococcaceae	unclassified	unclassified
1838	OTU1838	Bacteria	Firmicutes	Clostridia	Clostridiales	Lachnospiraceae	unclassified	unclassified
1839	OTU1839	Bacteria	Bacteroidetes	Bacteroidia	Bacteroidales	Porphyromonadaceae	Barnesiella	unclassified
1840	OTU1840	Bacteria	unclassified	unclassified	unclassified	unclassified	unclassified	unclassified
1841	OTU1841	Bacteria	Firmicutes	Clostridia	Clostridiales	unclassified	unclassified	unclassified
1842	OTU1842	Bacteria	Firmicutes	Clostridia	Clostridiales	Ruminococcaceae	unclassified	unclassified
1843	OTU1843	Bacteria	Firmicutes	Clostridia	Clostridiales	Ruminococcaceae	unclassified	unclassified
1844	OTU1844	Bacteria	Firmicutes	Clostridia	Clostridiales	unclassified	unclassified	unclassified
1845	OTU1845	Bacteria	Firmicutes	Clostridia	Clostridiales	Lachnospiraceae	unclassified	unclassified
1846	OTU1846	Bacteria	Firmicutes	Clostridia	Clostridiales	Christensenellaceae	unclassified	unclassified
1847	OTU1847	Bacteria	Bacteroidetes	Bacteroidia	Bacteroidales	Bacteroidaceae	Bacteroides	unclassified
1848	OTU1848	Bacteria	Bacteroidetes	Bacteroidia	Bacteroidales	Bacteroidaceae	Bacteroides	unclassified
1849	OTU1849	Bacteria	Proteobacteria	Gammaproteobacteria	Enterobacteriales	Enterobacteriaceae	unclassified	unclassified
1850	OTU1850	Bacteria	Firmicutes	Clostridia	Clostridiales	Ruminococcaceae	Ruminococcus	unclassified
1851	OTU1851	Bacteria	Firmicutes	Clostridia	Clostridiales	Clostridiaceae	unclassified	unclassified
1852	OTU1852	Bacteria	Firmicutes	Clostridia	Clostridiales	Lachnospiraceae	unclassified	unclassified
1853	OTU1853	Bacteria	Firmicutes	Clostridia	Clostridiales	unclassified	unclassified	unclassified
1854	OTU1854	Bacteria	Firmicutes	Clostridia	Clostridiales	Ruminococcaceae	unclassified	unclassified
1855	OTU1855	Bacteria	Bacteroidetes	Bacteroidia	Bacteroidales	unclassified	unclassified	unclassified
1856	OTU1856	Bacteria	unclassified	unclassified	unclassified	unclassified	unclassified	unclassified
1857	OTU1857	Bacteria	Bacteroidetes	Bacteroidia	Bacteroidales	Porphyromonadaceae	Parabacteroides	unclassified
1858	OTU1858	Bacteria	Proteobacteria	Gammaproteobacteria	Enterobacteriales	Enterobacteriaceae	Escherichia	unclassified
1859	OTU1859	Bacteria	Firmicutes	Clostridia	Clostridiales	unclassified	unclassified	unclassified
1860	OTU1860	Bacteria	Proteobacteria	Gammaproteobacteria	Enterobacteriales	Enterobacteriaceae	unclassified	unclassified
1861	OTU1861	Bacteria	Firmicutes	Clostridia	Clostridiales	Lachnospiraceae	unclassified	unclassified
1862	OTU1862	Bacteria	Firmicutes	Clostridia	Clostridiales	unclassified	unclassified	unclassified
1863	OTU1863	Bacteria	Firmicutes	Clostridia	Clostridiales	Lachnospiraceae	unclassified	unclassified
1864	OTU1864	Bacteria	Firmicutes	Clostridia	Clostridiales	Lachnospiraceae	Moryella	unclassified
1865	OTU1865	Bacteria	Deinococcus-Thermus	Deinococci	Thermales	Thermaceae	Thermus	thermophilus
1866	OTU1866	Bacteria	Proteobacteria	Epsilonproteobacteria	Campylobacterales	Campylobacteraceae	Campylobacter	unclassified
1867	OTU1867	Bacteria	Bacteroidetes	Bacteroidia	Bacteroidales	Bacteroidaceae	Bacteroides	unclassified
1868	OTU1868	Bacteria	Firmicutes	Clostridia	Clostridiales	Clostridiaceae	Clostridium	unclassified
1869	OTU1869	Bacteria	Proteobacteria	Gammaproteobacteria	Enterobacteriales	Enterobacteriaceae	unclassified	unclassified
1870	OTU1870	Bacteria	Firmicutes	Clostridia	Clostridiales	Ruminococcaceae	unclassified	unclassified
1871	OTU1871	Bacteria	Firmicutes	Clostridia	Clostridiales	Ruminococcaceae	unclassified	unclassified
1872	OTU1872	Bacteria	Firmicutes	Clostridia	Clostridiales	Lachnospiraceae	unclassified	unclassified
1873	OTU1873	Bacteria	Firmicutes	unclassified	unclassified	unclassified	unclassified	unclassified
1874	OTU1874	Bacteria	Firmicutes	Clostridia	Clostridiales	Lachnospiraceae	unclassified	unclassified
1875	OTU1875	Bacteria	Bacteroidetes	Bacteroidia	Bacteroidales	Prevotellaceae	Prevotella	unclassified
1876	OTU1876	Bacteria	Firmicutes	Clostridia	Clostridiales	Lachnospiraceae	unclassified	unclassified
1877	OTU1877	Bacteria	Firmicutes	Clostridia	Clostridiales	Lachnospiraceae	unclassified	unclassified
1878	OTU1878	Bacteria	Bacteroidetes	Bacteroidia	Bacteroidales	Bacteroidaceae	Bacteroides	unclassified
1879	OTU1879	Bacteria	Proteobacteria	Gammaproteobacteria	Enterobacteriales	Enterobacteriaceae	unclassified	unclassified
1880	OTU1880	Bacteria	Proteobacteria	Gammaproteobacteria	Enterobacteriales	Enterobacteriaceae	Escherichia	unclassified
1881	OTU1881	Bacteria	Firmicutes	Bacilli	Lactobacillales	Leuconostocaceae	Weissella	viridescens
1882	OTU1882	Bacteria	Firmicutes	Clostridia	Clostridiales	unclassified	unclassified	unclassified
1883	OTU1883	Bacteria	Fusobacteria	Fusobacteriia	Fusobacteriales	Fusobacteriaceae	Fusobacterium	unclassified
1884	OTU1884	Bacteria	Firmicutes	Clostridia	Clostridiales	Lachnospiraceae	unclassified	unclassified
1885	OTU1885	Bacteria	Firmicutes	Clostridia	Clostridiales	Lachnospiraceae	unclassified	unclassified
1886	OTU1886	Bacteria	Firmicutes	Bacilli	Lactobacillales	Streptococcaceae	unclassified	unclassified
1887	OTU1887	Bacteria	Proteobacteria	Gammaproteobacteria	Enterobacteriales	Enterobacteriaceae	Escherichia	unclassified
1888	OTU1888	Bacteria	Gemmatimonadetes	Gemmatimonadetes	Gemmatimonadales	Gemmatimonadaceae	unclassified	unclassified
1889	OTU1889	Bacteria	Firmicutes	Clostridia	Clostridiales	Ruminococcaceae	Eubacterium	coprostanoligenes
1890	OTU1890	Bacteria	Proteobacteria	Gammaproteobacteria	Enterobacteriales	Enterobacteriaceae	Escherichia	unclassified
1891	OTU1891	Bacteria	Firmicutes	Bacilli	Lactobacillales	Enterococcaceae	Enterococcus	unclassified
1892	OTU1892	Bacteria	Proteobacteria	Gammaproteobacteria	Enterobacteriales	Enterobacteriaceae	unclassified	unclassified
1893	OTU1893	Bacteria	Firmicutes	Clostridia	Clostridiales	Lachnospiraceae	Pseudobutyrivibrio	unclassified
1894	OTU1894	Bacteria	Firmicutes	unclassified	unclassified	unclassified	unclassified	unclassified
1895	OTU1895	Bacteria	Bacteroidetes	Bacteroidia	Bacteroidales	Porphyromonadaceae	Barnesiella	unclassified
1896	OTU1896	Bacteria	Firmicutes	Clostridia	Clostridiales	Peptococcaceae	Peptococcus	unclassified
1897	OTU1897	Bacteria	Firmicutes	Clostridia	Clostridiales	Ruminococcaceae	unclassified	unclassified
1898	OTU1898	Bacteria	Fusobacteria	Fusobacteriia	Fusobacteriales	Fusobacteriaceae	Fusobacterium	unclassified
1899	OTU1899	Bacteria	Firmicutes	Clostridia	Clostridiales	unclassified	unclassified	unclassified
1900	OTU1900	Bacteria	Bacteroidetes	Bacteroidia	Bacteroidales	unclassified	unclassified	unclassified
1901	OTU1901	Bacteria	Firmicutes	Clostridia	Clostridiales	Peptostreptococcaceae	Peptostreptococcus	unclassified
1902	OTU1902	Bacteria	unclassified	unclassified	unclassified	unclassified	unclassified	unclassified
1903	OTU1903	Bacteria	Firmicutes	Clostridia	Clostridiales	unclassified	unclassified	unclassified
1904	OTU1904	Bacteria	Firmicutes	Clostridia	Clostridiales	Christensenellaceae	unclassified	unclassified
1905	OTU1905	Bacteria	Firmicutes	Clostridia	Clostridiales	unclassified	unclassified	unclassified
1906	OTU1906	Bacteria	unclassified	unclassified	unclassified	unclassified	unclassified	unclassified
1907	OTU1907	Bacteria	Firmicutes	Clostridia	Clostridiales	Ruminococcaceae	unclassified	unclassified
1908	OTU1908	Bacteria	Firmicutes	Clostridia	Clostridiales	Lachnospiraceae	unclassified	unclassified
1909	OTU1909	Bacteria	Firmicutes	Clostridia	Clostridiales	Ruminococcaceae	Faecalibacterium	unclassified
1910	OTU1910	Bacteria	Firmicutes	Clostridia	Clostridiales	Lachnospiraceae	unclassified	unclassified
1911	OTU1911	Bacteria	Firmicutes	Clostridia	Clostridiales	Clostridiaceae	unclassified	unclassified
1912	OTU1912	Bacteria	Bacteroidetes	Bacteroidia	Bacteroidales	Bacteroidaceae	Bacteroides	unclassified
1913	OTU1913	Bacteria	Firmicutes	Clostridia	Clostridiales	Ruminococcaceae	unclassified	unclassified
1914	OTU1914	Bacteria	Bacteroidetes	Bacteroidia	Bacteroidales	Bacteroidaceae	Bacteroides	unclassified
1915	OTU1915	Bacteria	Firmicutes	Clostridia	Clostridiales	Clostridiaceae	Clostridium	unclassified
1916	OTU1916	Bacteria	Firmicutes	Clostridia	Clostridiales	Ruminococcaceae	unclassified	unclassified
1917	OTU1917	Bacteria	Firmicutes	Clostridia	Clostridiales	Clostridiaceae	Clostridium	unclassified
1918	OTU1918	Bacteria	Firmicutes	Clostridia	Clostridiales	Lachnospiraceae	unclassified	unclassified
1919	OTU1919	Bacteria	Firmicutes	Clostridia	Clostridiales	Lachnospiraceae	unclassified	unclassified
1920	OTU1920	Bacteria	Firmicutes	Clostridia	Clostridiales	Lachnospiraceae	Blautia	unclassified
1921	OTU1921	Bacteria	Firmicutes	Clostridia	Clostridiales	Lachnospiraceae	unclassified	unclassified
1922	OTU1922	Bacteria	Firmicutes	Clostridia	Clostridiales	Lachnospiraceae	unclassified	unclassified
1923	OTU1923	Bacteria	Firmicutes	Clostridia	Clostridiales	Lachnospiraceae	unclassified	unclassified
1924	OTU1924	Bacteria	Firmicutes	Clostridia	Clostridiales	Lachnospiraceae	unclassified	unclassified
1925	OTU1925	Bacteria	Actinobacteria	Actinobacteria	Corynebacteriales	Corynebacteriaceae	Corynebacterium	unclassified
1926	OTU1926	Bacteria	Proteobacteria	Alphaproteobacteria	Rhodobacterales	Rhodobacteraceae	Rubellimicrobium	unclassified
1927	OTU1927	Bacteria	Firmicutes	Bacilli	Bacillales	Staphylococcaceae	Nosocomiicoccus	unclassified
1928	OTU1928	Bacteria	Bacteroidetes	Bacteroidia	Bacteroidales	Bacteroidaceae	Bacteroides	unclassified
1929	OTU1929	Bacteria	Firmicutes	Clostridia	Clostridiales	Lachnospiraceae	unclassified	unclassified
1930	OTU1930	Bacteria	Firmicutes	Clostridia	Clostridiales	Lachnospiraceae	Lachnoclostridium	unclassified
1931	OTU1931	Bacteria	Firmicutes	Clostridia	Clostridiales	Lachnospiraceae	unclassified	unclassified
1932	OTU1932	Bacteria	Bacteroidetes	Bacteroidia	Bacteroidales	Bacteroidaceae	Bacteroides	unclassified
1933	OTU1933	Bacteria	Firmicutes	Clostridia	Clostridiales	unclassified	unclassified	unclassified
1934	OTU1934	Bacteria	Firmicutes	Negativicutes	Selenomonadales	Veillonellaceae	Veillonella	unclassified
1935	OTU1935	Bacteria	Bacteroidetes	Bacteroidia	Bacteroidales	Bacteroidaceae	Bacteroides	unclassified
1936	OTU1936	Bacteria	Firmicutes	Clostridia	Clostridiales	unclassified	unclassified	unclassified
1937	OTU1937	Bacteria	Firmicutes	Clostridia	Clostridiales	Ruminococcaceae	Ruminococcus	unclassified
1938	OTU1938	Bacteria	Bacteroidetes	Bacteroidia	Bacteroidales	Bacteroidaceae	Bacteroides	unclassified
1939	OTU1939	Bacteria	Fusobacteria	Fusobacteriia	Fusobacteriales	Fusobacteriaceae	Fusobacterium	unclassified
1940	OTU1940	Bacteria	unclassified	unclassified	unclassified	unclassified	unclassified	unclassified
1941	OTU1941	Bacteria	Firmicutes	Clostridia	Clostridiales	Lachnospiraceae	Anaerostipes	unclassified
1942	OTU1942	Bacteria	unclassified	unclassified	unclassified	unclassified	unclassified	unclassified
1943	OTU1943	Bacteria	Firmicutes	Clostridia	Clostridiales	Lachnospiraceae	unclassified	unclassified
1944	OTU1944	Bacteria	Firmicutes	Clostridia	Clostridiales	Ruminococcaceae	unclassified	unclassified
1945	OTU1945	Bacteria	Firmicutes	Clostridia	Clostridiales	Ruminococcaceae	Butyricicoccus	unclassified
1946	OTU1946	Bacteria	Firmicutes	Clostridia	Clostridiales	unclassified	unclassified	unclassified
1947	OTU1947	Bacteria	Firmicutes	Clostridia	Clostridiales	Lachnospiraceae	unclassified	unclassified
1948	OTU1948	Bacteria	Proteobacteria	Gammaproteobacteria	Enterobacteriales	Enterobacteriaceae	Escherichia	unclassified
1949	OTU1949	Bacteria	Firmicutes	Clostridia	Clostridiales	Lachnospiraceae	unclassified	unclassified
1950	OTU1950	Bacteria	Firmicutes	Clostridia	Clostridiales	Lachnospiraceae	unclassified	unclassified
1951	OTU1951	Bacteria	Proteobacteria	Alphaproteobacteria	Rhizobiales	Hyphomicrobiaceae	unclassified	unclassified
1952	OTU1952	Bacteria	Firmicutes	Clostridia	Clostridiales	Lachnospiraceae	unclassified	unclassified
1953	OTU1953	Bacteria	Firmicutes	Erysipelotrichia	Erysipelotrichales	Erysipelotrichaceae	unclassified	unclassified
1954	OTU1954	Bacteria	Firmicutes	Clostridia	Clostridiales	Lachnospiraceae	unclassified	unclassified
1955	OTU1955	Bacteria	Firmicutes	Clostridia	Clostridiales	Ruminococcaceae	unclassified	unclassified
1956	OTU1956	Bacteria	Firmicutes	Clostridia	Clostridiales	Ruminococcaceae	Faecalibacterium	unclassified
1957	OTU1957	Bacteria	Bacteroidetes	Bacteroidia	Bacteroidales	unclassified	unclassified	unclassified
1958	OTU1958	Bacteria	Firmicutes	Clostridia	Clostridiales	unclassified	unclassified	unclassified
1959	OTU1959	Bacteria	Firmicutes	Negativicutes	Selenomonadales	Veillonellaceae	unclassified	unclassified
1960	OTU1960	Bacteria	Bacteroidetes	Bacteroidia	Bacteroidales	Porphyromonadaceae	Parabacteroides	unclassified
1961	OTU1961	Bacteria	Firmicutes	Clostridia	Clostridiales	unclassified	unclassified	unclassified
1962	OTU1962	Bacteria	Firmicutes	Clostridia	Clostridiales	Lachnospiraceae	Lachnoclostridium	unclassified
1963	OTU1963	Bacteria	Firmicutes	Clostridia	Clostridiales	Lachnospiraceae	unclassified	unclassified
1964	OTU1964	Bacteria	Firmicutes	Clostridia	Clostridiales	Clostridiaceae	Clostridium	neonatale
1965	OTU1965	Bacteria	Firmicutes	Bacilli	Lactobacillales	Streptococcaceae	Streptococcus	unclassified
1966	OTU1966	Bacteria	Firmicutes	Clostridia	Clostridiales	Ruminococcaceae	unclassified	unclassified
1967	OTU1967	Bacteria	Firmicutes	Clostridia	Clostridiales	unclassified	unclassified	unclassified
1968	OTU1968	Bacteria	Actinobacteria	Actinobacteria	Micrococcales	Micrococcaceae	Rothia	unclassified
1969	OTU1969	Bacteria	Firmicutes	Clostridia	Clostridiales	Lachnospiraceae	Lachnoclostridium	unclassified
1970	OTU1970	Bacteria	Firmicutes	Clostridia	Clostridiales	Lachnospiraceae	unclassified	unclassified
1971	OTU1971	Bacteria	Bacteroidetes	Bacteroidia	Bacteroidales	Prevotellaceae	Prevotella	unclassified
1972	OTU1972	Bacteria	Firmicutes	Clostridia	Clostridiales	Lachnospiraceae	unclassified	unclassified
1973	OTU1973	Bacteria	Firmicutes	Clostridia	Clostridiales	Lachnospiraceae	unclassified	unclassified
1974	OTU1974	Bacteria	Firmicutes	Clostridia	Clostridiales	Lachnospiraceae	Blautia	unclassified
1975	OTU1975	Bacteria	Firmicutes	Clostridia	Clostridiales	Lachnospiraceae	unclassified	unclassified
1976	OTU1976	Bacteria	Proteobacteria	Gammaproteobacteria	Enterobacteriales	Enterobacteriaceae	Escherichia	unclassified
1977	OTU1977	Bacteria	unclassified	unclassified	unclassified	unclassified	unclassified	unclassified
1978	OTU1978	Bacteria	Firmicutes	unclassified	unclassified	unclassified	unclassified	unclassified
1979	OTU1979	Bacteria	Firmicutes	Clostridia	Clostridiales	Lachnospiraceae	unclassified	unclassified
1980	OTU1980	Bacteria	Bacteroidetes	Bacteroidia	Bacteroidales	Bacteroidaceae	Bacteroides	unclassified
1981	OTU1981	Bacteria	Firmicutes	Clostridia	Clostridiales	Lachnospiraceae	unclassified	unclassified
1982	OTU1982	Bacteria	Bacteroidetes	Bacteroidia	Bacteroidales	Bacteroidaceae	Bacteroides	unclassified
1983	OTU1983	Bacteria	Firmicutes	Negativicutes	Selenomonadales	Veillonellaceae	Dialister	unclassified
1984	OTU1984	Bacteria	Firmicutes	Clostridia	Clostridiales	Lachnospiraceae	unclassified	unclassified
1985	OTU1985	Bacteria	Proteobacteria	Alphaproteobacteria	Rhizobiales	Hyphomicrobiaceae	unclassified	unclassified
1986	OTU1986	Bacteria	Actinobacteria	Actinobacteria	Corynebacteriales	Mycobacteriaceae	Mycobacterium	unclassified
1987	OTU1987	Bacteria	Firmicutes	Clostridia	Clostridiales	unclassified	unclassified	unclassified
1988	OTU1988	Bacteria	Firmicutes	Clostridia	Clostridiales	Ruminococcaceae	Ruminococcus	unclassified
1989	OTU1989	Bacteria	Proteobacteria	Betaproteobacteria	Burkholderiales	Alcaligenaceae	Sutterella	unclassified
1990	OTU1990	Bacteria	Firmicutes	Clostridia	Clostridiales	Lachnospiraceae	Lachnoclostridium	unclassified
1991	OTU1991	Bacteria	Firmicutes	Clostridia	Clostridiales	Clostridiaceae	Clostridium	unclassified
1992	OTU1992	Bacteria	Firmicutes	Clostridia	Clostridiales	Ruminococcaceae	unclassified	unclassified
1993	OTU1993	Bacteria	Actinobacteria	Actinobacteria	Bifidobacteriales	Bifidobacteriaceae	Bifidobacterium	unclassified
1994	OTU1994	Bacteria	Bacteroidetes	Bacteroidia	Bacteroidales	Bacteroidaceae	Bacteroides	unclassified
1995	OTU1995	Bacteria	Firmicutes	Clostridia	Clostridiales	Lachnospiraceae	unclassified	unclassified
1996	OTU1996	Bacteria	Firmicutes	Clostridia	Clostridiales	unclassified	unclassified	unclassified
1997	OTU1997	Bacteria	Firmicutes	Clostridia	Clostridiales	Ruminococcaceae	Hydrogenoanaerobacterium	unclassified
1998	OTU1998	Bacteria	Firmicutes	Clostridia	Clostridiales	Lachnospiraceae	unclassified	unclassified
1999	OTU1999	Bacteria	Firmicutes	Clostridia	Clostridiales	Ruminococcaceae	Faecalibacterium	unclassified
[truncated: 1,312 more rows]
