# Supplementary material for: Trait-based community assembly and succession of the infant gut microbiome
Source: Nat Commun. 2019 Feb 1;10:512. doi: 10.1038/s41467-019-08377-w (PMC6358638; doi:10.1038/s41467-019-08377-w)
Supplement: Supplementary file 7 — Supplementary Data 4 [file 41467_2019_8377_MOESM7_ESM.csv]

	Genus	Species	Aggregation_score	B_vitamins	Copies_16S	GC_content	Gene_number	Genome_Mb	Gram_positive	IgA	Length	Motility	Oxygen_tolerance	pH_optimum	Salt_optimum	Temp_optimum	Width	Sporulation
1	Abiotrophia	defectiva	NA	NA	NA	NA	NA	2.04344	1	NA	NA	0	1.66666666666667	NA	NA	NA	NA	NA
2	Acanthopleuribacter	pedis	1	NA	NA	56.7	NA	NA	0	NA	1.26694760348732	1	5	7	0	30	-0.162518929497775	0
3	Acaricomes	phytoseiuli	0.333333333333333	NA	NA	57.7	NA	2.41952	1	NA	0.22314355131421	NA	5	6	0	25	-0.430782916092454	0
4	Acetanaerobacterium	elongatum	NA	NA	NA	50.4	NA	2.91621	1	NA	1.79175946922805	1	1	6.75	1	37	-1.20397280432594	0
5	Acetatifactor	muris	NA	NA	NA	NA	NA	6.01365	NA	NA	NA	NA	1	NA	NA	NA	NA	NA
6	Acetitomaculum	ruminis	NA	NA	NA	NA	NA	3.08272	NA	NA	NA	NA	1	NA	NA	NA	NA	NA
7	Acetivibrio	cellulolyticus	NA	NA	NA	NA	NA	NA	NA	NA	NA	NA	1	NA	NA	NA	NA	NA
8	Acetivibrio	ethanolgignens	NA	NA	NA	NA	NA	3.66025	NA	NA	NA	NA	1	NA	NA	NA	NA	NA
9	Acetoanaerobium	noterae	NA	NA	NA	NA	NA	2.81423	NA	NA	NA	NA	NA	NA	NA	NA	NA	NA
10	Acetoanaerobium	pronyense	NA	NA	NA	NA	NA	NA	NA	NA	NA	NA	1	NA	NA	NA	NA	NA
11	Acetoanaerobium	sticklandii	NA	NA	6	33.3	2591	2.71546	NA	NA	NA	NA	1	NA	NA	NA	NA	NA
12	Acetobacter	aceti	NA	NA	3	56.8	3412	3.72504	NA	NA	NA	NA	NA	NA	NA	NA	NA	NA
13	Acetobacter	cerevisiae	NA	NA	NA	NA	NA	3.32358	0	NA	1.09861228866811	0	5	NA	NA	NA	0	0
14	Acetobacter	cibinongensis	NA	NA	NA	NA	NA	3.10509	NA	NA	NA	NA	NA	NA	NA	NA	NA	NA
15	Acetobacter	fabarum	1	NA	NA	57.4	NA	3.09543	0	NA	0.741937344729377	1	5	7	0	28	-0.22314355131421	0
16	Acetobacter	ghanensis	NA	NA	NA	57.3	NA	2.84394	0	NA	0.693147180559945	1	5	NA	NA	NA	-0.22314355131421	NA
17	Acetobacter	indonesiensis	NA	NA	NA	NA	NA	3.41677	NA	NA	NA	NA	NA	NA	NA	NA	NA	NA
18	Acetobacter	malorum	NA	NA	NA	NA	NA	4.03941	0	NA	-0.105360515657826	0	5	NA	NA	NA	0.182321556793955	0
19	Acetobacter	nitrogenifigens	1	NA	NA	64.1	NA	4.27052	0	NA	0.559615787935423	1	5	7	0	30	-1.89711998488588	0
20	Acetobacter	oeni	1	NA	NA	58.1	NA	NA	0	NA	1.47017584510059	1	5	NA	0	28	-0.162518929497775	0
21	Acetobacter	okinawensis	NA	NA	NA	NA	NA	3.16624	NA	NA	NA	NA	NA	NA	NA	NA	NA	NA
22	Acetobacter	orientalis	NA	NA	NA	NA	NA	2.91069	NA	NA	NA	NA	NA	NA	NA	NA	NA	NA
23	Acetobacter	orleanensis	NA	NA	NA	NA	NA	3.01364	NA	NA	NA	NA	NA	NA	NA	NA	NA	NA
24	Acetobacter	papayae	NA	NA	NA	NA	NA	3.04108	NA	NA	NA	NA	NA	NA	NA	NA	NA	NA
25	Acetobacter	pasteurianus	NA	NA	4.94117647058824	53.0214470588235	3077.05882352941	3.24109111111111	NA	NA	NA	NA	NA	NA	NA	NA	NA	NA
26	Acetobacter	persici	NA	NA	4	57.4437	3450	3.75668	NA	NA	NA	NA	NA	NA	NA	NA	NA	NA
27	Acetobacter	pomorum	NA	NA	NA	NA	NA	3.33212	NA	NA	0	0	5	NA	NA	NA	0.371563556432483	NA
28	Acetobacter	senegalensis	1	NA	5	55.2396	3687	3.96991	0	NA	0.470003629245736	1	5	NA	NA	35	-0.22314355131421	0
29	Acetobacter	syzygii	NA	NA	NA	NA	NA	2.97425	NA	NA	NA	NA	NA	NA	NA	NA	NA	NA
30	Acetobacter	tropicalis	NA	NA	NA	NA	NA	4.13966	NA	NA	NA	NA	NA	NA	NA	NA	NA	NA
31	Acetobacterium	bakii	NA	NA	NA	NA	NA	4.13563	NA	NA	NA	NA	1	NA	NA	NA	NA	NA
32	Acetobacterium	carbinolicum	NA	NA	NA	NA	NA	NA	NA	NA	NA	NA	1	NA	NA	NA	NA	NA
33	Acetobacterium	fimetarium	NA	NA	NA	NA	NA	NA	NA	NA	NA	NA	1	NA	NA	NA	NA	NA
34	Acetobacterium	malicum	NA	NA	NA	NA	NA	NA	NA	NA	NA	NA	1	NA	NA	NA	NA	NA
35	Acetobacterium	paludosum	NA	NA	NA	NA	NA	NA	NA	NA	NA	NA	1	NA	NA	NA	NA	NA
36	Acetobacterium	tundrae	NA	NA	NA	NA	NA	NA	NA	NA	NA	NA	1	NA	NA	NA	NA	NA
37	Acetobacterium	wieringae	NA	NA	NA	NA	NA	3.89583	NA	NA	NA	NA	1	NA	NA	NA	NA	NA
38	Acetobacterium	woodii	NA	NA	5	39.3	3657	4.04478	NA	NA	NA	NA	1	NA	NA	NA	NA	NA
39	Acetohalobium	arabaticum	NA	NA	5	36.6	2398	2.4696	NA	NA	NA	NA	1	NA	NA	NA	NA	NA
40	Acetomicrobium	flavidum	NA	NA	NA	NA	NA	2.0217	NA	NA	NA	NA	1	NA	NA	NA	NA	NA
41	Acetomicrobium	hydrogeniformans	NA	NA	NA	NA	NA	2.12392	0	NA	0.78845736036427	0	1	NA	NA	NA	-0.798507696217772	0
42	Acetomicrobium	mobile	NA	NA	2	48	2087	2.1607	0	NA	1.6094379124341	1	1	NA	NA	NA	-0.287682072451781	0
43	Acetomicrobium	thermoterrenum	NA	NA	NA	NA	NA	1.96758	NA	NA	NA	NA	1	NA	NA	NA	NA	NA
44	Acetonema	longum	NA	NA	NA	NA	NA	4.32301	NA	NA	NA	NA	1	NA	NA	NA	NA	NA
45	Acholeplasma	axanthum	NA	NA	2	NA	NA	1.80712	NA	NA	NA	NA	NA	NA	NA	NA	NA	NA
46	Acholeplasma	brassicae	NA	NA	4	35.8	1756	1.87779	NA	NA	NA	NA	NA	NA	NA	NA	NA	NA
47	Acholeplasma	equifetale	NA	NA	NA	NA	NA	1.28237	NA	NA	NA	NA	NA	NA	NA	NA	NA	NA
48	Acholeplasma	granularum	NA	NA	2	NA	NA	1.45354	NA	NA	NA	NA	NA	NA	NA	NA	NA	NA
49	Acholeplasma	hippikon	NA	NA	NA	NA	NA	1.43045	NA	NA	NA	NA	NA	NA	NA	NA	NA	NA
50	Acholeplasma	laidlawii	NA	NA	2	31.9	1427	1.49699	NA	NA	NA	NA	NA	NA	NA	NA	NA	NA
51	Acholeplasma	modicum	NA	NA	NA	NA	NA	1.21918	NA	NA	NA	NA	NA	NA	NA	NA	NA	NA
52	Acholeplasma	oculi	NA	NA	2	31.3	1501	1.58712	NA	NA	NA	NA	NA	NA	NA	NA	NA	NA
53	Acholeplasma	palmae	NA	NA	2	29	1502	1.55423	NA	NA	NA	NA	NA	NA	NA	NA	NA	NA
54	Achromobacter	agilis	NA	NA	NA	NA	NA	NA	0	NA	0.182321556793955	1	5	NA	NA	NA	-0.59783700075562	NA
55	Achromobacter	aloeverae	NA	NA	NA	NA	NA	NA	0	NA	1.01160091167848	1	5	NA	NA	NA	0	0
56	Achromobacter	deleyi	NA	NA	NA	NA	NA	NA	0	NA	0.371563556432483	1	5	NA	NA	NA	-0.59783700075562	NA
57	Achromobacter	denitrificans	NA	NA	3.5	67.65	6035.5	6.69487	NA	NA	NA	NA	NA	NA	NA	NA	NA	NA
58	Achromobacter	dolens	NA	NA	NA	NA	NA	6.32226	NA	NA	NA	NA	NA	NA	NA	NA	NA	NA
59	Achromobacter	insolitus	NA	NA	4	65.1	5980	6.69287	0	NA	0.405465108108164	NA	NA	NA	NA	NA	NA	NA
60	Achromobacter	insuavis	NA	NA	NA	NA	NA	6.89142	NA	NA	NA	NA	NA	NA	NA	NA	NA	NA
61	Achromobacter	kerstersii	NA	NA	NA	NA	NA	NA	0	NA	0.182321556793955	1	5	NA	NA	NA	-0.59783700075562	NA
62	Achromobacter	marplatensis	NA	NA	NA	NA	NA	6.88521	NA	NA	NA	NA	NA	NA	NA	NA	NA	NA
63	Achromobacter	mucicolens	NA	NA	NA	NA	NA	5.85635	NA	NA	NA	NA	NA	NA	NA	NA	NA	NA
64	Achromobacter	pestifer	NA	NA	NA	NA	NA	NA	0	NA	0.182321556793955	1	5	NA	NA	NA	-0.59783700075562	NA
65	Achromobacter	piechaudii	NA	7	NA	NA	NA	6.8922	NA	NA	NA	NA	NA	NA	NA	NA	NA	NA
66	Achromobacter	pulmonis	NA	NA	NA	NA	NA	6.94355	NA	NA	NA	NA	NA	NA	NA	NA	NA	NA
67	Achromobacter	ruhlandii	NA	NA	NA	NA	NA	6.68653	NA	NA	NA	NA	NA	NA	NA	NA	NA	NA
68	Achromobacter	spanius	NA	NA	NA	NA	NA	6.57132	0	NA	0.405465108108164	NA	NA	NA	NA	NA	NA	NA
69	Achromobacter	xylosoxidans	NA	NA	3	67.5089125	6018.25	6.59884555555556	NA	NA	NA	NA	NA	NA	NA	NA	NA	NA
70	Acidaminobacter	hydrogenoformans	NA	NA	NA	NA	NA	3.61561	NA	NA	NA	NA	1	NA	NA	NA	NA	NA
71	Acidaminococcus	fermentans	NA	NA	6	55.8	2164	2.32977	0	NA	NA	0	1	7	NA	NA	-0.22314355131421	NA
72	Acidaminococcus	intestini	0	NA	3	49.65	2417	2.48777	0	NA	-0.59783700075562	0	1	NA	NA	NA	-0.59783700075562	0
73	Acidianus	ambivalens	NA	NA	NA	NA	NA	NA	NA	NA	NA	NA	1	NA	NA	NA	NA	NA
74	Acidianus	brierleyi	NA	NA	NA	NA	NA	2.94716	NA	NA	NA	NA	5	NA	NA	NA	NA	NA
75	Acidianus	infernus	NA	NA	NA	NA	NA	NA	NA	NA	NA	NA	1	NA	NA	NA	NA	NA
76	Acidianus	sulfidivorans	NA	NA	NA	NA	NA	2.28708	NA	NA	NA	NA	NA	NA	NA	NA	NA	NA
77	Acidicaldus	organivorans	NA	NA	NA	NA	NA	2.98963	NA	NA	NA	NA	NA	NA	NA	NA	NA	NA
78	Acidicapsa	acidisoli	NA	NA	NA	NA	NA	NA	0	NA	0.182321556793955	0	5	NA	NA	NA	-0.162518929497775	0
79	Acidicapsa	borealis	NA	NA	NA	54.1	NA	NA	0	NA	0.733969175080201	0	5	5.25	NA	25	-0.287682072451781	0
80	Acidicapsa	ligni	NA	NA	NA	51.7	NA	NA	0	NA	0.405465108108164	0	5	4.25	NA	25	-0.430782916092454	0
81	Acidiferrobacter	thiooxydans	NA	NA	NA	NA	NA	3.25282	NA	NA	NA	NA	NA	NA	NA	NA	NA	NA
82	Acidihalobacter	prosperus	NA	NA	1	59.9	3443	3.56694	NA	NA	NA	NA	NA	NA	NA	NA	NA	NA
83	Acidilobus	aceticus	NA	NA	NA	NA	NA	NA	NA	NA	NA	NA	1	NA	NA	NA	NA	NA
84	Acidilobus	saccharovorans	NA	NA	1	57.2	1531	1.49645	NA	NA	NA	NA	1	NA	NA	NA	NA	NA
85	Acidimicrobium	ferrooxidans	NA	NA	2	68.3	2122	2.15816	1	NA	0.22314355131421	1	NA	NA	NA	NA	-0.980829253011726	NA
86	Acidiphilium	angustum	NA	NA	NA	NA	NA	4.17541	NA	NA	NA	NA	NA	NA	NA	NA	NA	NA
87	Acidiphilium	cryptum	NA	NA	2	67.0985	3747	3.96308	0	NA	-0.356674943938732	1	5	NA	NA	NA	-1.04982212449868	0
88	Acidiphilium	multivorum	NA	NA	2	66.9853	3991	4.21474	NA	NA	NA	NA	NA	NA	NA	NA	NA	NA
89	Acidiphilium	rubrum	NA	NA	NA	NA	NA	3.97699	NA	NA	NA	NA	NA	NA	NA	NA	NA	NA
90	Acidiplasma	aeolicum	NA	NA	NA	NA	NA	1.7789	NA	NA	NA	NA	NA	NA	NA	NA	NA	NA
91	Acidiplasma	cupricumulans	NA	NA	NA	NA	NA	1.74753	NA	NA	NA	NA	NA	NA	NA	NA	NA	NA
92	Acidipropionibacterium	acidipropionici	NA	NA	4.2	68.75988	3357	3.657245	NA	NA	NA	NA	1	NA	NA	NA	NA	NA
93	Acidipropionibacterium	damnosum	NA	NA	NA	NA	NA	NA	NA	NA	NA	NA	3	NA	NA	NA	NA	NA
94	Acidipropionibacterium	jensenii	NA	NA	NA	NA	NA	3.02835	NA	NA	NA	NA	1	NA	NA	NA	NA	NA
95	Acidipropionibacterium	microaerophilum	NA	NA	NA	NA	NA	NA	NA	NA	NA	NA	1	NA	NA	NA	NA	NA
96	Acidipropionibacterium	olivae	NA	NA	NA	NA	NA	NA	NA	NA	NA	NA	1	NA	NA	NA	NA	NA
97	Acidipropionibacterium	thoenii	NA	NA	NA	NA	NA	2.93807	NA	NA	NA	NA	1	NA	NA	NA	NA	NA
98	Acidisoma	sibiricum	1	NA	NA	60.9	NA	NA	0	NA	0.810930216216329	0	5	5.75	1.25	22.5	-0.0512932943875506	0
99	Acidisoma	tundrae	1	NA	NA	61.9	NA	NA	0	NA	1.09861228866811	0	5	5.1	0.75	18.5	0.139761942375159	0
100	Acidisphaera	rubrifaciens	NA	NA	NA	NA	NA	3.86227	0	NA	0	0	5	NA	NA	NA	-0.162518929497775	NA
101	Aciditerrimonas	ferrireducens	NA	NA	NA	NA	NA	1.17694	NA	NA	NA	NA	NA	NA	NA	NA	NA	NA
102	Acidithiobacillus	albertensis	NA	NA	NA	NA	NA	3.50332	NA	NA	NA	NA	NA	NA	NA	NA	NA	NA
103	Acidithiobacillus	caldus	NA	NA	2	61.1659	3129.5	3.07056666666667	NA	NA	NA	NA	NA	NA	NA	NA	NA	NA
104	Acidithiobacillus	ferridurans	NA	NA	NA	58	NA	NA	0	NA	0.405465108108164	NA	2.33333333333333	NA	NA	29	0.405465108108164	0
105	Acidithiobacillus	ferrivorans	NA	NA	2	56.6	3206	3.20755	NA	NA	NA	NA	NA	NA	NA	NA	NA	NA
106	Acidithiobacillus	ferrooxidans	NA	NA	2	58.85	3006.5	2.94994666666667	NA	NA	NA	NA	NA	NA	NA	NA	NA	NA
107	Acidithiobacillus	thiooxidans	NA	NA	NA	NA	NA	3.01987	NA	NA	NA	NA	NA	NA	NA	NA	NA	NA
108	Acidobacterium	ailaaui	NA	NA	NA	NA	NA	3.68652	0	NA	0.405465108108164	0	5	NA	NA	NA	-0.22314355131421	0
109	Acidobacterium	capsulatum	NA	NA	1	60.5	3401	4.12736	NA	NA	0.53062825106217	NA	NA	NA	NA	NA	NA	NA
110	Acidocella	aluminiidurans	NA	NA	NA	65.6	NA	NA	0	NA	0.336472236621213	0	5	4.5	NA	NA	-1.20397280432594	0
111	Acidocella	aminolytica	NA	NA	NA	NA	NA	3.96482	NA	NA	NA	NA	NA	NA	NA	NA	NA	NA
112	Acidocella	facilis	NA	NA	NA	NA	NA	3.40393	NA	NA	NA	NA	NA	NA	NA	NA	NA	NA
113	Acidomonas	methanolica	NA	NA	NA	NA	NA	3.69003	NA	NA	NA	NA	NA	NA	NA	NA	NA	NA
114	Acidothermus	cellulolyticus	NA	NA	1	66.9	2223	2.44354	NA	NA	NA	NA	NA	NA	NA	NA	NA	NA
115	Acidovorax	anthurii	NA	NA	NA	NA	NA	5.46904	NA	NA	NA	NA	NA	NA	NA	NA	NA	NA
116	Acidovorax	avenae	NA	NA	3	68.8	4800	5.48217	NA	NA	NA	NA	NA	NA	NA	NA	NA	NA
117	Acidovorax	caeni	NA	NA	NA	65.7	NA	4.19093	0	NA	0.587786664902119	1	3.33333333333333	8	NA	NA	-0.105360515657826	0
118	Acidovorax	cattleyae	NA	NA	NA	NA	NA	5.61839	NA	NA	NA	NA	NA	NA	NA	NA	NA	NA
119	Acidovorax	citrulli	NA	NA	3	68.5	4890	5.3537	NA	NA	NA	NA	NA	NA	NA	NA	NA	NA
120	Acidovorax	defluvii	NA	NA	NA	NA	NA	4.11419	NA	NA	NA	NA	5	NA	NA	NA	NA	NA
121	Acidovorax	delafieldii	NA	NA	NA	NA	NA	4.00739	NA	NA	NA	NA	NA	NA	NA	NA	NA	NA
122	Acidovorax	konjaci	NA	NA	NA	NA	NA	5.07753	NA	NA	NA	NA	NA	NA	NA	NA	NA	NA
123	Acidovorax	oryzae	NA	NA	NA	NA	NA	5.52678	NA	NA	NA	NA	NA	NA	NA	NA	NA	NA
124	Acidovorax	radicis	NA	NA	NA	NA	NA	5.53023	0	NA	0.559615787935423	1	5	NA	NA	NA	-0.916290731874155	NA
125	Acidovorax	soli	1	NA	NA	60.9	NA	4.13022	0	NA	0.262364264467491	0	1	7	0	30	-0.693147180559945	NA
126	Acidovorax	temperans	NA	NA	NA	NA	NA	4.47578	NA	NA	NA	NA	NA	NA	NA	NA	NA	NA
127	Acidovorax	valerianellae	NA	NA	NA	NA	NA	5.25708	NA	NA	NA	NA	NA	NA	NA	NA	NA	NA
128	Acidovorax	wautersii	NA	NA	NA	67.1	NA	5.33559	0	NA	1.09861228866811	1	5	NA	NA	NA	-0.798507696217772	NA
129	Acinetobacter	albensis	NA	NA	NA	NA	NA	3.0459	NA	NA	NA	NA	NA	NA	NA	NA	NA	NA
130	Acinetobacter	apis	NA	NA	NA	NA	NA	2.41378	NA	NA	NA	NA	NA	NA	NA	NA	NA	NA
131	Acinetobacter	baumannii	NA	7	5.90666666666667	39.0275417721519	3896.48101265823	4.03523525	0	NA	NA	0.00909090909090909	1.98969072164948	NA	NA	NA	NA	NA
132	Acinetobacter	baylyi	NA	NA	7	NA	NA	3.7469	0	NA	NA	0	5	NA	NA	NA	NA	NA
133	Acinetobacter	beijerinckii	NA	NA	NA	NA	NA	3.56333	0	NA	NA	0	5	NA	NA	31	NA	NA
134	Acinetobacter	bereziniae	NA	NA	NA	NA	NA	5.02653	0	NA	NA	0	5	NA	NA	NA	NA	NA
135	Acinetobacter	bohemicus	NA	NA	NA	NA	NA	3.65769	0	NA	NA	NA	NA	NA	NA	NA	NA	NA
136	Acinetobacter	boissieri	1	NA	NA	37.8	NA	2.69021	0	NA	0.405465108108164	0	5	NA	NA	NA	0.405465108108164	0
137	Acinetobacter	bouvetii	NA	NA	NA	NA	NA	3.38882	0	NA	NA	0	NA	NA	NA	NA	NA	NA
138	Acinetobacter	brisouii	NA	NA	NA	NA	NA	3.14851	0	NA	NA	NA	NA	NA	NA	NA	NA	NA
139	Acinetobacter	calcoaceticus	NA	NA	6	38.76905	3972	4.12465	0	NA	NA	0.25	4	NA	NA	NA	NA	NA
140	Acinetobacter	celticus	NA	NA	NA	NA	NA	3.0938	0	NA	NA	NA	5	NA	NA	NA	NA	NA
141	Acinetobacter	defluvii	NA	NA	NA	NA	NA	3.81209	0	NA	-0.162518929497775	0	5	NA	NA	NA	-0.287682072451781	0
142	Acinetobacter	dijkshoorniae	NA	NA	NA	NA	NA	3.90573	0	NA	NA	0	5	NA	NA	NA	NA	NA
143	Acinetobacter	equi	NA	NA	7	34.9	2901	3.05427	NA	NA	NA	NA	NA	NA	NA	NA	NA	NA
144	Acinetobacter	gandensis	NA	NA	NA	NA	NA	3.17636	NA	NA	NA	NA	NA	NA	NA	NA	NA	NA
145	Acinetobacter	gerneri	NA	NA	NA	NA	NA	4.59517	0	NA	NA	0	5	NA	NA	NA	NA	NA
146	Acinetobacter	guillouiae	NA	NA	NA	NA	NA	4.90577	0	NA	NA	0	5	NA	NA	NA	NA	NA
147	Acinetobacter	gyllenbergii	NA	NA	NA	NA	NA	4.55135	0	NA	NA	0	5	NA	NA	31	NA	NA
148	Acinetobacter	haemolyticus	NA	7	6	39.6994	3469	3.755145	0	NA	NA	0	5	NA	NA	NA	NA	NA
149	Acinetobacter	harbinensis	NA	NA	NA	NA	NA	2.89979	NA	NA	NA	NA	NA	NA	NA	NA	NA	NA
150	Acinetobacter	indicus	NA	NA	NA	40.4	NA	3.21164	0	NA	NA	0	5	7	1	28	0	NA
151	Acinetobacter	johnsonii	NA	7	7	41.0672	4033	4.08133	0	NA	NA	0	1	NA	NA	NA	NA	NA
152	Acinetobacter	junii	NA	7	6	38.6	3225	3.37831	0	NA	NA	0	1	NA	NA	NA	NA	NA
153	Acinetobacter	kookii	NA	NA	NA	NA	NA	3.0854	0	NA	NA	0	5	NA	NA	NA	NA	NA
154	Acinetobacter	lactucae	NA	NA	6	38.8	3778	3.98171	0	NA	NA	0	5	NA	NA	NA	NA	0
155	Acinetobacter	larvae	NA	NA	7	41.6	3327	3.7411	0	NA	-0.22314355131421	0	5	NA	NA	NA	-0.693147180559945	0
156	Acinetobacter	lwoffii	NA	6	6	NA	NA	3.67768	0	NA	NA	0	3	NA	NA	NA	NA	NA
157	Acinetobacter	nectaris	0	NA	NA	36.6	NA	2.66894	0	NA	0.405465108108164	0	5	NA	NA	27.5	0.405465108108164	0
158	Acinetobacter	nosocomialis	NA	NA	6	38.7228	3967	4.22681	0	NA	NA	NA	NA	NA	NA	NA	NA	NA
159	Acinetobacter	parvus	NA	NA	NA	NA	NA	2.91264	0	NA	NA	0	1	NA	NA	NA	NA	NA
160	Acinetobacter	pittii	NA	NA	5.2	38.8253	3920	4.02129166666667	0	NA	NA	NA	NA	NA	NA	NA	NA	NA
161	Acinetobacter	populi	NA	NA	NA	NA	NA	3.6867	NA	NA	NA	NA	NA	NA	NA	NA	NA	NA
162	Acinetobacter	pragensis	NA	NA	NA	NA	NA	3.70639	0	NA	NA	0	5	NA	NA	NA	NA	NA
163	Acinetobacter	proteolyticus	NA	NA	NA	NA	NA	4.37465	NA	NA	NA	NA	NA	NA	NA	NA	NA	NA
164	Acinetobacter	puyangensis	1	NA	NA	NA	NA	3.78122	0	NA	-0.105360515657826	0	5	7	NA	30	-0.510825623765991	NA
165	Acinetobacter	qingfengensis	NA	NA	NA	NA	NA	3.14077	NA	NA	NA	NA	NA	NA	NA	NA	NA	NA
166	Acinetobacter	radioresistens	NA	7	6	NA	NA	3.19549	0	NA	NA	0	4	NA	NA	NA	NA	NA
167	Acinetobacter	rudis	NA	NA	NA	NA	NA	3.96179	0	NA	NA	NA	NA	NA	NA	NA	NA	NA
168	Acinetobacter	schindleri	NA	NA	6.5	42.6093	3183	3.26805	0	NA	NA	NA	NA	NA	NA	NA	NA	NA
169	Acinetobacter	seifertii	NA	NA	NA	NA	NA	4.23169	0	NA	NA	NA	NA	NA	NA	NA	NA	NA
170	Acinetobacter	soli	NA	NA	7	42.8246	3451	3.63635	0	NA	NA	NA	NA	NA	NA	NA	NA	NA
171	Acinetobacter	tandoii	NA	NA	6	NA	NA	4.07892	0	NA	NA	0	5	NA	NA	NA	NA	NA
172	Acinetobacter	tjernbergiae	NA	NA	6	NA	NA	3.69238	0	NA	NA	0	5	NA	NA	NA	NA	NA
173	Acinetobacter	towneri	NA	NA	6.5	NA	NA	2.95235	0	NA	NA	0	5	NA	NA	NA	NA	NA
174	Acinetobacter	ursingii	NA	NA	NA	NA	NA	3.53574	0	NA	NA	0	1	NA	NA	NA	NA	NA
175	Acinetobacter	venetianus	NA	NA	NA	43.9	NA	3.76338	0	NA	NA	0	5	NA	NA	33.5	NA	NA
176	Acrocarpospora	corrugata	0	NA	NA	NA	NA	NA	NA	NA	NA	NA	NA	NA	NA	NA	NA	NA
177	Acrocarpospora	macrocephala	0	NA	NA	NA	NA	NA	NA	NA	NA	NA	NA	NA	NA	NA	NA	NA
178	Acrocarpospora	phusangensis	NA	NA	NA	71	NA	NA	1	NA	NA	NA	NA	9	0.5	27.5	NA	NA
179	Acrocarpospora	pleiomorpha	1	NA	NA	NA	NA	NA	NA	NA	NA	NA	NA	NA	NA	NA	NA	NA
180	Actibacter	sediminis	NA	NA	NA	44	NA	NA	0	NA	1.02961941718116	0	5	6	2	37	-0.22314355131421	0
181	Actibacterium	atlanticum	NA	NA	NA	NA	NA	3.17638	NA	NA	NA	NA	NA	NA	NA	NA	NA	NA
182	Actibacterium	mucosum	NA	NA	NA	61.3	NA	3.71534	NA	NA	0	0	5	NA	NA	NA	-1.04982212449868	NA
183	Actibacterium	ureilyticum	NA	NA	NA	NA	NA	4.1453	NA	NA	NA	NA	NA	NA	NA	NA	NA	NA
184	Actinoallomurus	acaciae	NA	NA	NA	70.6	NA	NA	1	NA	NA	NA	5	6.5	NA	29	NA	NA
185	Actinoallomurus	acanthiterrae	1	NA	NA	71.3	NA	NA	1	NA	NA	0	5	6.5	0	32.5	NA	NA
186	Actinoallomurus	amamiensis	1	NA	NA	72	NA	NA	NA	NA	0.0953101798043249	0	5	5.5	1	28.5	-0.287682072451781	NA
187	Actinoallomurus	caesius	1	NA	NA	71	NA	NA	NA	NA	0.139761942375159	0	5	6	1	28.5	-0.105360515657826	NA
188	Actinoallomurus	coprocola	1	NA	NA	74	NA	NA	NA	NA	0.0953101798043249	0	5	6	1.5	28.5	-0.287682072451781	NA
189	Actinoallomurus	fulvus	1	NA	NA	72	NA	NA	NA	NA	0.139761942375159	0	5	6	1	28.5	-0.0512932943875506	NA
190	Actinoallomurus	iriomotensis	1	NA	NA	72	NA	NA	NA	NA	0.0645385211375712	0	5	5.5	1	28.5	-0.182321556793955	NA
191	Actinoallomurus	luridus	1	NA	NA	72	NA	NA	NA	NA	0.0953101798043249	0	5	6	1	32.5	-0.287682072451781	NA
192	Actinoallomurus	oryzae	0	NA	NA	65.4	NA	NA	1	NA	NA	NA	5	7	2.5	35.5	NA	NA
193	Actinoallomurus	purpureus	1	NA	NA	70	NA	NA	NA	NA	0.0953101798043249	0	5	6	2.5	22.5	-0.287682072451781	NA
194	Actinoallomurus	radicium	NA	NA	NA	72.5	NA	NA	NA	NA	NA	NA	5	6	NA	NA	NA	NA
195	Actinoallomurus	yoronensis	1	NA	NA	69	NA	NA	NA	NA	0.0953101798043249	0	5	5.5	0.5	26	-0.430782916092454	NA
196	Actinoalloteichus	cyanogriseus	NA	NA	NA	NA	NA	6.02637	NA	NA	NA	NA	NA	NA	NA	NA	NA	NA
197	Actinoalloteichus	hoggarensis	NA	NA	3	71.1	5631	6.60672	NA	NA	NA	NA	NA	NA	NA	NA	NA	NA
198	Actinoalloteichus	hymeniacidonis	NA	NA	3	68.1	5456	6.30639	NA	NA	NA	NA	NA	NA	NA	NA	NA	NA
199	Actinoalloteichus	spitiensis	0	NA	NA	72	NA	5.70653	1	NA	NA	NA	5	8	NA	25	NA	0
200	Actinobacillus	anseriformium	NA	NA	NA	NA	NA	NA	0	NA	NA	0	NA	NA	NA	NA	NA	NA
201	Actinobacillus	arthritidis	NA	NA	NA	NA	NA	NA	0	NA	NA	NA	NA	NA	NA	NA	NA	NA
202	Actinobacillus	capsulatus	NA	NA	NA	NA	NA	2.62114	0	NA	NA	0	NA	NA	NA	NA	NA	NA
203	Actinobacillus	delphinicola	NA	NA	NA	NA	NA	NA	0	NA	NA	NA	3	NA	NA	NA	NA	NA
204	Actinobacillus	equuli	NA	NA	6	40.3	2277	2.43153	0	NA	NA	NA	NA	NA	NA	NA	NA	NA
205	Actinobacillus	hominis	NA	NA	NA	NA	NA	NA	0	NA	NA	NA	NA	NA	NA	NA	NA	NA
206	Actinobacillus	indolicus	NA	NA	NA	NA	NA	NA	0	NA	NA	NA	NA	NA	NA	NA	NA	NA
207	Actinobacillus	lignieresii	NA	NA	NA	NA	NA	2.34514	0	NA	NA	NA	3	NA	NA	NA	NA	NA
208	Actinobacillus	minor	NA	NA	NA	NA	NA	2.42526	0	NA	NA	0	3	NA	NA	NA	NA	NA
209	Actinobacillus	pleuropneumoniae	NA	NA	6	41.203475	2198	2.318288	0	NA	NA	0	3	NA	NA	NA	NA	NA
210	Actinobacillus	porcinus	NA	NA	NA	NA	NA	NA	0	NA	NA	NA	3	NA	NA	NA	NA	NA
211	Actinobacillus	rossii	NA	NA	NA	NA	NA	2.65799	0	NA	NA	NA	NA	NA	NA	NA	NA	NA
212	Actinobacillus	scotiae	NA	NA	NA	NA	NA	NA	0	NA	NA	NA	3	NA	NA	NA	NA	NA
213	Actinobacillus	seminis	NA	NA	NA	NA	NA	2.4674	0	NA	NA	NA	NA	NA	NA	NA	NA	NA
214	Actinobacillus	succinogenes	NA	NA	6	44.9	2210	2.31966	0	NA	NA	NA	3	NA	NA	NA	NA	NA
215	Actinobacillus	suis	NA	NA	6	40.2	2339.5	2.50172	0	NA	NA	0	3	NA	NA	NA	NA	NA
216	Actinobacillus	ureae	NA	4	NA	NA	NA	2.49269	0	NA	NA	0	3	NA	NA	NA	NA	NA
217	Actinobaculum	massiliense	NA	NA	NA	NA	NA	2.06519	1	NA	NA	NA	NA	NA	NA	NA	NA	NA
218	Actinobaculum	suis	NA	NA	NA	NA	NA	2.20051	1	NA	0.693147180559945	0	1	NA	NA	NA	-0.693147180559945	0
219	Actinocatenispora	rupis	0.333333333333333	NA	NA	74.3	NA	NA	1	NA	-0.798507696217772	NA	5	7.1	7.1	37	0.22314355131421	NA
220	Actinocatenispora	sera	1	NA	NA	72	NA	6.94724	NA	NA	NA	0	NA	7.5	NA	21.5	NA	NA
221	Actinocatenispora	thailandica	0.333333333333333	NA	NA	72	NA	NA	1	NA	-0.287682072451781	0	5	7	3.5	27.5	-1.04982212449868	NA
222	Actinocorallia	aurea	1	NA	NA	NA	NA	NA	NA	NA	NA	NA	NA	NA	NA	NA	NA	NA
223	Actinocorallia	cavernae	1	NA	NA	70.1	NA	NA	1	NA	NA	NA	5	7.6	0	27.5	NA	NA
224	Actinocorallia	glomerata	1	NA	NA	NA	NA	NA	NA	NA	NA	NA	NA	NA	NA	NA	NA	NA
225	Actinocorallia	libanotica	1	NA	NA	NA	NA	NA	NA	NA	NA	NA	NA	NA	NA	NA	NA	NA
226	Actinocorallia	longicatena	0	NA	NA	NA	NA	NA	NA	NA	NA	NA	NA	NA	NA	NA	NA	0
227	Actinocrinis	puniceicyclus	1	NA	NA	NA	NA	NA	1	NA	2.99573227355399	0	5	NA	NA	NA	0.22314355131421	NA
228	Actinocrispum	wychmicini	NA	NA	NA	NA	NA	NA	1	NA	NA	0	5	NA	NA	NA	NA	0
229	Actinokineospora	auranticolor	NA	NA	NA	NA	NA	8.43189	NA	NA	NA	NA	NA	NA	NA	NA	NA	NA
230	Actinokineospora	baliensis	1	NA	NA	71.4	NA	NA	1	NA	NA	1	NA	7	0.5	26.5	0.559615787935423	NA
231	Actinokineospora	bangkokensis	NA	NA	NA	74	NA	7.45371	1	NA	NA	0	5	7.5	NA	NA	NA	NA
232	Actinokineospora	cianjurensis	1	NA	NA	70.2	NA	NA	1	NA	NA	1	NA	7	1	26.5	0.559615787935423	NA
233	Actinokineospora	cibodasensis	1	NA	NA	71.3	NA	NA	1	NA	NA	1	NA	7	1	26.5	0.500775287912489	NA
234	Actinokineospora	diospyrosa	0	NA	NA	NA	NA	NA	NA	NA	NA	NA	NA	NA	NA	NA	NA	NA
235	Actinokineospora	enzanensis	NA	NA	NA	NA	NA	8.11986	NA	NA	NA	NA	NA	NA	NA	NA	NA	NA
236	Actinokineospora	globicatena	0	NA	NA	NA	NA	NA	NA	NA	NA	NA	NA	NA	NA	NA	NA	0
237	Actinokineospora	inagensis	0	NA	NA	NA	NA	7.27876	NA	NA	NA	NA	NA	NA	NA	NA	NA	NA
238	Actinokineospora	mzabensis	NA	NA	NA	NA	NA	7.5466	NA	NA	NA	NA	NA	NA	NA	NA	NA	NA
239	Actinokineospora	riparia	0	NA	NA	NA	NA	NA	NA	NA	NA	NA	NA	NA	NA	NA	NA	NA
240	Actinokineospora	soli	NA	NA	NA	73.8	NA	NA	1	NA	NA	0	5	8	NA	37	NA	NA
241	Actinokineospora	spheciospongiae	NA	NA	NA	NA	NA	7.52948	NA	NA	NA	NA	NA	NA	NA	NA	NA	NA
242	Actinokineospora	terrae	0	NA	NA	NA	NA	7.58819	NA	NA	NA	NA	NA	NA	NA	NA	NA	NA
243	Actinomadura	alba	0.333333333333333	NA	NA	66.5	NA	NA	1	NA	NA	NA	5	7.5	NA	28	NA	NA
244	Actinomadura	atramentaria	1	NA	NA	NA	NA	6.71058	NA	NA	NA	NA	NA	NA	NA	NA	NA	NA
245	Actinomadura	bangladeshensis	NA	NA	NA	70.27	NA	NA	1	NA	NA	NA	5	7	NA	NA	NA	NA
246	Actinomadura	chibensis	NA	NA	NA	NA	NA	9.40889	NA	NA	NA	NA	NA	NA	NA	NA	NA	NA
247	Actinomadura	chokoriensis	NA	NA	NA	72.43	NA	NA	1	NA	NA	NA	5	7	NA	NA	NA	NA
248	Actinomadura	citrea	1	NA	NA	NA	NA	NA	NA	NA	NA	NA	NA	NA	NA	NA	NA	NA
249	Actinomadura	cremea	0	NA	NA	NA	NA	NA	NA	NA	NA	NA	NA	NA	NA	NA	NA	NA
250	Actinomadura	echinospora	0	NA	NA	NA	NA	8.64974	NA	NA	NA	NA	NA	NA	NA	NA	NA	NA
251	Actinomadura	fibrosa	1	NA	NA	NA	NA	NA	NA	NA	NA	NA	NA	NA	NA	NA	NA	NA
252	Actinomadura	flavalba	0.333333333333333	NA	NA	71.1	NA	6.16778	1	NA	1.6094379124341	0	5	7	NA	28	-0.510825623765991	NA
253	Actinomadura	formosensis	0	NA	NA	NA	NA	7.07973	NA	NA	NA	NA	NA	NA	NA	NA	NA	NA
254	Actinomadura	fulvescens	0	NA	NA	NA	NA	NA	NA	NA	NA	NA	NA	NA	NA	NA	NA	NA
255	Actinomadura	geliboluensis	NA	NA	NA	70.8	NA	NA	1	NA	NA	0	5	7	NA	30	NA	NA
256	Actinomadura	hallensis	1	NA	NA	67.5	NA	NA	1	NA	NA	0	5	7	0	32.5	NA	NA
257	Actinomadura	hibisca	1	NA	NA	NA	NA	9.02397	NA	NA	NA	NA	NA	NA	NA	NA	NA	NA
258	Actinomadura	keratinilytica	0.333333333333333	NA	NA	73.7	NA	NA	1	NA	NA	0	5	6	NA	45	NA	NA
259	Actinomadura	kijaniata	1	NA	NA	NA	NA	10.2589	NA	NA	NA	NA	NA	NA	NA	NA	NA	NA
260	Actinomadura	latina	NA	NA	NA	NA	NA	7.86765	NA	NA	NA	NA	NA	NA	NA	NA	NA	NA
261	Actinomadura	livida	0	NA	NA	NA	NA	NA	NA	NA	NA	NA	NA	NA	NA	NA	NA	NA
262	Actinomadura	luteofluorescens	0	NA	NA	NA	NA	NA	NA	NA	NA	NA	NA	NA	NA	NA	NA	NA
263	Actinomadura	macra	1	NA	NA	NA	NA	9.04635	NA	NA	NA	NA	NA	NA	NA	NA	NA	NA
264	Actinomadura	madurae	1	NA	NA	NA	NA	10.2551	NA	NA	NA	NA	NA	NA	NA	NA	NA	NA
265	Actinomadura	meridiana	1	NA	NA	68.9	NA	NA	1	NA	NA	0	NA	7.5	NA	NA	NA	NA
266	Actinomadura	mexicana	NA	NA	NA	NA	NA	8.78636	NA	NA	NA	NA	NA	NA	NA	NA	NA	NA
267	Actinomadura	meyerae	0	NA	NA	NA	NA	8.57296	NA	NA	NA	NA	NA	NA	NA	NA	NA	NA
268	Actinomadura	miaoliensis	NA	NA	NA	70.6	NA	NA	1	NA	NA	0	5	NA	NA	40	NA	NA
269	Actinomadura	montaniterrae	1	NA	NA	NA	NA	NA	1	NA	NA	NA	5	NA	NA	NA	NA	NA
270	Actinomadura	namibiensis	0	NA	NA	NA	NA	NA	NA	NA	NA	NA	NA	NA	NA	NA	NA	NA
271	Actinomadura	napierensis	1	NA	NA	70	NA	NA	1	NA	NA	NA	NA	NA	NA	NA	NA	NA
272	Actinomadura	nitritigenes	0	NA	NA	NA	NA	NA	NA	NA	NA	NA	NA	NA	NA	NA	NA	NA
273	Actinomadura	oligospora	1	NA	NA	NA	NA	9.35366	NA	NA	NA	NA	NA	NA	NA	NA	NA	NA
274	Actinomadura	rifamycini	1	NA	NA	NA	NA	8.38543	NA	NA	NA	NA	NA	NA	NA	NA	NA	NA
275	Actinomadura	rubrobrunea	1	NA	NA	NA	NA	6.72417	NA	NA	NA	NA	NA	NA	NA	NA	NA	0
276	Actinomadura	rudentiformis	0	NA	NA	NA	NA	NA	1	NA	NA	NA	5	NA	NA	37.5	NA	0
277	Actinomadura	rugatobispora	1	NA	NA	NA	NA	NA	NA	NA	NA	NA	NA	NA	NA	NA	NA	NA
278	Actinomadura	rupiterrae	NA	NA	NA	70.9	NA	NA	NA	NA	NA	NA	NA	8	NA	39.5	NA	NA
279	Actinomadura	scrupuli	1	NA	NA	71.8	NA	NA	1	NA	NA	0	5	7	0	25	NA	0
280	Actinomadura	sediminis	NA	NA	NA	69.7	NA	NA	1	NA	NA	0	5	7.5	NA	NA	NA	NA
281	Actinomadura	sputi	NA	NA	NA	NA	NA	NA	1	NA	NA	0	5	NA	NA	NA	NA	NA
282	Actinomadura	umbrina	0	NA	NA	NA	NA	7.39607	NA	NA	NA	NA	NA	NA	NA	NA	NA	NA
283	Actinomadura	verrucosospora	1	NA	NA	NA	NA	NA	NA	NA	NA	NA	NA	NA	NA	NA	NA	NA
284	Actinomadura	vinacea	0	NA	NA	NA	NA	NA	NA	NA	NA	NA	NA	NA	NA	NA	NA	NA
285	Actinomadura	viridilutea	0	NA	NA	NA	NA	6.72012	NA	NA	NA	NA	NA	NA	NA	NA	NA	NA
286	Actinomadura	viridis	1	NA	NA	NA	NA	NA	NA	NA	NA	NA	NA	NA	NA	NA	NA	NA
287	Actinomadura	xylanilytica	NA	NA	NA	NA	NA	NA	1	NA	NA	0	5	7	0	23.5	NA	0
288	Actinomyces	bovis	NA	NA	NA	NA	NA	2.59557	1	NA	NA	NA	1	NA	NA	NA	NA	NA
289	Actinomyces	bowdenii	NA	NA	NA	NA	NA	NA	1	NA	1.09861228866811	0	3	NA	NA	NA	NA	NA
290	Actinomyces	canis	NA	NA	NA	NA	NA	NA	1	NA	NA	0	3	NA	NA	NA	NA	NA
291	Actinomyces	cardiffensis	NA	NA	NA	NA	NA	2.21485	1	NA	NA	0	1.66666666666667	NA	NA	NA	NA	NA
292	Actinomyces	catuli	NA	NA	NA	NA	NA	NA	1	NA	NA	0	3	NA	NA	NA	NA	NA
293	Actinomyces	coleocanis	NA	0	NA	NA	NA	1.72384	1	NA	NA	0	2.33333333333333	NA	NA	NA	NA	NA
294	Actinomyces	dentalis	NA	NA	NA	62	NA	3.53139	1	NA	NA	0	1	NA	NA	NA	NA	NA
295	Actinomyces	denticolens	NA	NA	NA	NA	NA	2.90486	1	NA	NA	NA	1	NA	NA	NA	NA	NA
296	Actinomyces	europaeus	NA	NA	NA	NA	NA	2.07024	1	NA	NA	0	1.66666666666667	NA	NA	NA	NA	NA
297	Actinomyces	funkei	NA	NA	NA	NA	NA	NA	1	NA	NA	NA	3	NA	NA	NA	NA	0
298	Actinomyces	georgiae	NA	NA	NA	NA	NA	2.49802	1	NA	1.54756250871601	0	2	NA	NA	NA	-0.0512932943875506	NA
299	Actinomyces	gerencseriae	NA	NA	NA	NA	NA	3.42002	1	NA	NA	0	2.33333333333333	NA	NA	NA	NA	NA
300	Actinomyces	graevenitzii	NA	1	NA	NA	NA	2.20573	1	NA	NA	0	1.66666666666667	NA	NA	NA	NA	NA
301	Actinomyces	hominis	1	NA	NA	NA	NA	2.1538	0.6	NA	1.04731899428056	0	3	7	0.5	35	0.048790164169432	0
302	Actinomyces	hongkongensis	NA	NA	NA	NA	NA	2.14149	1	NA	NA	0	1.66666666666667	NA	NA	NA	NA	NA
303	Actinomyces	hordeovulneris	NA	NA	NA	NA	NA	2.52117	1	NA	NA	NA	3	NA	NA	NA	NA	NA
304	Actinomyces	howellii	NA	NA	NA	NA	NA	NA	1	NA	NA	NA	NA	NA	NA	NA	NA	NA
305	Actinomyces	hyovaginalis	NA	NA	NA	NA	NA	NA	1	NA	NA	NA	1	NA	NA	NA	NA	NA
306	Actinomyces	israelii	NA	NA	NA	NA	NA	4.02577	1	NA	NA	0	1	NA	NA	NA	NA	NA
307	Actinomyces	johnsonii	NA	NA	NA	NA	NA	3.32771	1	NA	NA	NA	1	NA	NA	NA	NA	NA
308	Actinomyces	liubingyangii	NA	NA	NA	NA	NA	2.02756	1	NA	0	0	2	NA	NA	NA	-0.22314355131421	0
309	Actinomyces	marimammalium	NA	NA	NA	NA	NA	1.84289	1	NA	NA	0	3	NA	NA	NA	NA	NA
310	Actinomyces	massiliensis	NA	NA	NA	NA	NA	3.37103	1	NA	0.0953101798043249	0	1.5	NA	NA	37	-0.606969484318893	NA
311	Actinomyces	meyeri	NA	NA	3	65.5	1804	2.04909	1	NA	-0.356674943938732	0	1	NA	NA	NA	0.667829372575655	0
312	Actinomyces	naeslundii	NA	NA	3	NA	NA	3.22986	1	NA	NA	0	1.57142857142857	NA	NA	NA	NA	NA
313	Actinomyces	nasicola	NA	NA	NA	NA	NA	2.63857	1	NA	NA	NA	1	NA	NA	NA	NA	0
314	Actinomyces	naturae	NA	NA	NA	NA	NA	NA	1	NA	NA	NA	1	NA	NA	NA	NA	NA
315	Actinomyces	neuii	NA	3	NA	NA	NA	2.27029	1	NA	NA	0	2.2	NA	NA	NA	NA	NA
316	Actinomyces	odontolyticus	NA	2	NA	NA	NA	2.39396	1	NA	NA	0	2	NA	NA	NA	NA	NA
317	Actinomyces	oricola	NA	NA	NA	NA	NA	NA	1	NA	NA	0	1.66666666666667	NA	NA	NA	NA	NA
318	Actinomyces	oris	NA	NA	3	68.5	2516	3.04292	1	NA	NA	NA	4	NA	NA	NA	NA	NA
319	Actinomyces	radicidentis	NA	NA	3	72.6	2604	3.05161	1	NA	NA	NA	3	NA	NA	NA	NA	NA
320	Actinomyces	radingae	NA	NA	NA	NA	NA	2.43029	1	NA	NA	NA	NA	NA	NA	NA	NA	NA
321	Actinomyces	ruminicola	NA	NA	NA	NA	NA	3.29943	1	NA	NA	NA	1	NA	NA	NA	NA	NA
322	Actinomyces	slackii	NA	NA	NA	NA	NA	3.17109	1	NA	NA	NA	NA	NA	NA	NA	NA	NA
323	Actinomyces	suimastitidis	NA	NA	NA	NA	NA	2.29413	1	NA	NA	0	3	NA	NA	NA	NA	NA
324	Actinomyces	timonensis	NA	NA	NA	NA	NA	2.93294	1	NA	0.741937344729377	0	1	7	0.25	34	-0.916290731874155	0
325	Actinomyces	turicensis	NA	2	NA	NA	NA	1.96775	1	NA	NA	0	1.66666666666667	NA	NA	NA	NA	NA
326	Actinomyces	urogenitalis	NA	2	NA	NA	NA	2.70281	1	NA	NA	0	3.25	NA	NA	NA	NA	NA
327	Actinomyces	vaccimaxillae	NA	NA	NA	NA	NA	2.33843	1	NA	NA	0	1.66666666666667	NA	NA	NA	NA	NA
328	Actinomyces	viscosus	NA	3	NA	NA	NA	3.1345	1	NA	NA	0	1	NA	NA	NA	NA	NA
329	Actinomyces	vulturis	NA	NA	NA	NA	NA	2.20267	1	NA	0.139761942375159	0	2	NA	NA	NA	-0.430782916092454	0
330	Actinomyces	weissii	NA	NA	NA	NA	NA	NA	1	NA	1.79175946922805	0	2	NA	NA	NA	0.22314355131421	0
331	Actinomycetospora	chiangmaiensis	0	NA	NA	69	NA	5.86108	1	NA	NA	0	5	NA	NA	NA	NA	NA
332	Actinomycetospora	cinnamomea	NA	NA	NA	NA	NA	5.97166	NA	NA	NA	NA	NA	NA	NA	NA	NA	NA
333	Actinophytocola	burenkhanensis	1	NA	NA	70.6	NA	NA	1	NA	NA	0	5	8	1	27.5	NA	NA
334	Actinophytocola	oryzae	NA	NA	NA	71.1	NA	NA	1	NA	NA	0	5	6.5	NA	23	NA	NA
335	Actinophytocola	xanthii	1	NA	NA	NA	NA	8.34563	1	NA	NA	0	5	NA	NA	NA	NA	NA
336	Actinophytocola	xinjiangensis	NA	NA	NA	NA	NA	9.53554	NA	NA	NA	NA	NA	NA	NA	NA	NA	NA
337	Actinoplanes	abujensis	NA	NA	NA	NA	NA	NA	1	NA	NA	NA	5	NA	NA	NA	NA	NA
338	Actinoplanes	atraurantiacus	NA	NA	NA	NA	NA	10.9067	1	NA	NA	NA	5	NA	NA	NA	NA	NA
339	Actinoplanes	auranticolor	0	NA	NA	NA	NA	NA	NA	NA	NA	NA	NA	NA	NA	NA	NA	NA
340	Actinoplanes	brasiliensis	0	NA	NA	NA	NA	NA	NA	NA	NA	NA	NA	NA	NA	NA	NA	NA
341	Actinoplanes	campanulatus	0	NA	NA	NA	NA	NA	NA	NA	NA	NA	NA	NA	NA	NA	NA	NA
342	Actinoplanes	consettensis	0	NA	NA	NA	NA	NA	NA	NA	NA	NA	NA	NA	NA	NA	NA	NA
343	Actinoplanes	couchii	0	NA	NA	NA	NA	NA	1	NA	NA	NA	NA	NA	NA	27.5	NA	NA
344	Actinoplanes	cyaneus	0	NA	NA	NA	NA	NA	NA	NA	NA	NA	NA	NA	NA	NA	NA	NA
345	Actinoplanes	deccanensis	0	NA	NA	NA	NA	NA	NA	NA	NA	NA	NA	NA	NA	NA	NA	NA
346	Actinoplanes	derwentensis	0	NA	NA	NA	NA	10.6542	NA	NA	NA	NA	NA	NA	NA	NA	NA	NA
347	Actinoplanes	durhamensis	0	NA	NA	NA	NA	NA	NA	NA	NA	NA	NA	NA	NA	NA	NA	NA
348	Actinoplanes	ferrugineus	0	NA	NA	NA	NA	NA	NA	NA	NA	NA	NA	NA	NA	NA	NA	NA
349	Actinoplanes	friuliensis	NA	NA	3	70.4	8694	9.37607	NA	NA	NA	NA	NA	NA	NA	NA	NA	NA
350	Actinoplanes	globisporus	NA	NA	NA	NA	NA	10.9885	NA	NA	NA	NA	NA	NA	NA	NA	NA	NA
351	Actinoplanes	humidus	0	NA	NA	NA	NA	NA	NA	NA	NA	NA	NA	NA	NA	NA	NA	NA
352	Actinoplanes	italicus	0	NA	NA	NA	NA	11.1528	NA	NA	NA	NA	NA	NA	NA	NA	NA	0
353	Actinoplanes	liguriensis	0	NA	NA	NA	NA	12.4463	NA	NA	NA	NA	NA	NA	NA	NA	NA	NA
354	Actinoplanes	lobatus	0	NA	NA	NA	NA	NA	NA	NA	NA	NA	NA	NA	NA	NA	NA	NA
355	Actinoplanes	lutulentus	NA	NA	NA	NA	NA	9.88759	NA	NA	NA	NA	NA	NA	NA	NA	NA	NA
356	Actinoplanes	missouriensis	0	NA	6	70.8	8066	8.77347	NA	NA	NA	NA	5	NA	NA	NA	NA	NA
357	Actinoplanes	palleronii	0	NA	NA	NA	NA	NA	NA	NA	NA	NA	NA	NA	NA	NA	NA	NA
358	Actinoplanes	philippinensis	NA	NA	NA	NA	NA	10.3812	NA	NA	NA	NA	NA	NA	NA	NA	NA	NA
359	Actinoplanes	rectilineatus	0	NA	NA	NA	NA	10.3203	NA	NA	NA	NA	NA	NA	NA	NA	NA	NA
360	Actinoplanes	regularis	0	NA	NA	NA	NA	10.0317	NA	NA	NA	NA	NA	NA	NA	NA	NA	NA
361	Actinoplanes	siamensis	NA	NA	NA	72	NA	NA	1	NA	NA	1	5	8.5	NA	27.5	NA	NA
362	Actinoplanes	sichuanensis	0	NA	NA	70.4	NA	NA	1	NA	NA	1	5	8.5	NA	NA	NA	NA
363	Actinoplanes	subglobosus	NA	NA	NA	NA	NA	NA	1	NA	NA	NA	5	NA	NA	NA	NA	NA
364	Actinoplanes	teichomyceticus	0	NA	NA	NA	NA	NA	NA	NA	NA	NA	NA	NA	NA	NA	NA	NA
365	Actinoplanes	tereljensis	0	NA	NA	70.6	NA	NA	1	NA	NA	NA	5	7.5	NA	24	NA	NA
366	Actinoplanes	toevensis	NA	NA	NA	70.6	NA	NA	1	NA	NA	NA	5	8.5	NA	27.5	NA	NA
367	Actinoplanes	utahensis	NA	NA	NA	NA	NA	9.48984	NA	NA	NA	NA	NA	NA	NA	NA	NA	NA
368	Actinoplanes	xinjiangensis	NA	NA	NA	71	NA	10.7974	1	NA	NA	1	5	7.5	NA	NA	NA	NA
369	Actinopolymorpha	alba	1	NA	NA	66.6	NA	7.98371	1	NA	NA	NA	5	6.5	NA	27.5	NA	NA
370	Actinopolymorpha	cephalotaxi	NA	NA	NA	69.3	NA	6.82286	1	NA	NA	NA	5	7	NA	NA	NA	NA
371	Actinopolymorpha	rutila	0.333333333333333	NA	NA	67.7	NA	NA	1	NA	NA	0	5	6	2.5	28	NA	0
372	Actinopolymorpha	singaporensis	NA	NA	NA	NA	NA	6.40367	NA	NA	NA	NA	NA	NA	NA	NA	NA	NA
373	Actinopolyspora	alba	NA	NA	NA	NA	NA	5.24064	NA	NA	NA	NA	NA	NA	NA	NA	NA	NA
374	Actinopolyspora	erythraea	NA	NA	5	68.8	4627	5.301915	NA	NA	NA	NA	NA	NA	NA	NA	NA	NA
375	Actinopolyspora	halophila	0	NA	NA	NA	NA	5.35329	NA	NA	NA	NA	NA	NA	NA	NA	NA	NA
376	Actinopolyspora	lacussalsi	NA	NA	NA	66.4	NA	NA	1	NA	NA	0	5	7	12	35	NA	NA
377	Actinopolyspora	mortivallis	NA	NA	NA	NA	NA	4.23335	NA	NA	NA	NA	NA	NA	NA	NA	NA	NA
378	Actinopolyspora	mzabensis	1	NA	NA	NA	NA	5.00425	1	NA	0.371563556432483	0	5	7	19	30	-0.59783700075562	NA
379	Actinopolyspora	righensis	NA	NA	NA	NA	NA	4.92401	NA	NA	NA	NA	NA	NA	NA	NA	NA	NA
380	Actinopolyspora	saharensis	NA	NA	NA	NA	NA	4.68223	NA	NA	NA	NA	NA	NA	NA	NA	NA	NA
381	Actinopolyspora	xinjiangensis	NA	NA	NA	NA	NA	5.03815	NA	NA	NA	NA	NA	NA	NA	NA	NA	NA
382	Actinorhabdospora	filicis	1	NA	NA	NA	NA	NA	1	NA	NA	0	5	NA	NA	NA	NA	NA
383	Actinospica	acidiphila	0.333333333333333	NA	NA	69.2	NA	7.30927	1	NA	-0.356674943938732	0	5	5	0.5	28	-0.693147180559945	NA
384	Actinospica	robiniae	1	NA	NA	70.8	NA	9.91889	1	NA	0.0953101798043249	0	5	5.5	0	25	-0.510825623765991	NA
385	Actinosynnema	mirum	0	NA	5	73.7	7160	8.24814	1	NA	NA	0	NA	NA	NA	NA	NA	NA
386	Actinosynnema	pretiosum	1	NA	NA	NA	NA	8.13157	NA	NA	NA	NA	NA	NA	NA	NA	NA	NA
387	Actinotalea	caeni	NA	NA	NA	NA	NA	NA	1	NA	NA	0	5	NA	NA	NA	NA	0
388	Actinotalea	fermentans	0	NA	NA	NA	NA	3.61774	NA	NA	NA	NA	NA	NA	NA	NA	NA	NA
389	Actinotalea	ferrariae	1	NA	NA	74.7	NA	3.98708	1	NA	0.139761942375159	0	5	7	3	28	-0.798507696217772	NA
390	Actinotignum	sanguinis	NA	NA	NA	NA	NA	NA	NA	NA	NA	NA	1	NA	NA	NA	NA	NA
391	Actinotignum	schaalii	NA	NA	3	62.2	1802	2.15931	1	NA	NA	0	2	NA	NA	NA	NA	NA
392	Actinotignum	urinale	NA	NA	NA	NA	NA	1.92034	NA	NA	NA	NA	1	NA	NA	NA	NA	NA
393	Acutalibacter	muris	NA	NA	NA	NA	NA	3.80291	NA	NA	NA	NA	1	NA	NA	NA	NA	NA
394	Acuticoccus	yangtzensis	NA	NA	NA	NA	NA	5.04326	NA	NA	NA	NA	NA	NA	NA	NA	NA	NA
395	Adhaeribacter	aerolatus	1	NA	NA	43.9	NA	NA	0	NA	0.832909122935104	0	5	7	0.75	30	0.0953101798043249	0
396	Adhaeribacter	aerophilus	1	NA	NA	44.5	NA	NA	0	NA	1.14740245283754	0	5	7	0.5	33.5	0	0
397	Adhaeribacter	aquaticus	NA	NA	NA	40	NA	5.16809	0	NA	1.23837423104327	0	5	NA	2	30	0.262364264467491	NA
398	Adhaeribacter	terreus	NA	NA	NA	48.1	NA	NA	0	NA	0.405465108108164	0	5	7.25	0	28	-0.916290731874155	NA
399	Adlercreutzia	equolifaciens	NA	NA	2	63.75	2326	2.86253	1	NA	0.741937344729377	0	1	NA	NA	NA	-0.430782916092454	0
400	Advenella	faeciporci	NA	NA	NA	49.5	NA	NA	0	NA	NA	0	NA	8	NA	30	0.559615787935423	NA
401	Advenella	incenata	1	NA	NA	54.25	NA	NA	0	NA	0.405465108108164	1	5	NA	NA	NA	NA	NA
402	Advenella	kashmirensis	NA	NA	2	54.7927	4318	4.634955	0	NA	0.336472236621213	0	5	NA	NA	NA	0.048790164169432	NA
403	Advenella	mimigardefordensis	NA	NA	2	54.2574	4414	4.76413	0	NA	0.559615787935423	1	5	NA	NA	NA	0.405465108108164	0
404	Aequorivita	antarctica	NA	NA	NA	NA	NA	3.80325	NA	NA	NA	NA	NA	NA	NA	NA	NA	NA
405	Aequorivita	capsosiphonis	1	NA	NA	36.9	NA	4.0429	0	NA	-1.04982212449868	0	5	7	NA	25	0.916290731874155	NA
406	Aequorivita	lipolytica	NA	NA	NA	NA	NA	3.30558	NA	NA	NA	NA	NA	NA	NA	NA	NA	NA
407	Aequorivita	soesokkakensis	NA	NA	NA	NA	NA	3.19078	NA	NA	NA	NA	NA	NA	NA	NA	NA	NA
408	Aequorivita	sublithincola	NA	NA	2	36.2	3218	3.52067	0	NA	2.32727770558442	0	5	NA	NA	NA	-0.798507696217772	NA
409	Aequorivita	viscosa	1	NA	NA	36.6	NA	3.53553	0	NA	1.44691898293633	0	5	7.75	2	30	0.693147180559945	0
410	Aequorivita	vladivostokensis	NA	NA	NA	NA	NA	3.26945	NA	NA	NA	NA	NA	NA	NA	NA	NA	NA
411	Aeribacillus	pallidus	NA	NA	7	39.3	4054	3.954035	NA	NA	NA	NA	NA	NA	NA	NA	NA	NA
412	Aeriscardovia	aeriphila	NA	NA	NA	54.7	NA	1.6311	1	NA	0.139761942375159	0	1.33333333333333	4.35	NA	37	-0.287682072451781	0
413	Aerococcus	christensenii	NA	NA	4	39.2	1575	1.63492	1	NA	NA	0	3	NA	NA	NA	NA	0
414	Aerococcus	sanguinicola	NA	NA	4	47.6	1838	2.03385	1	NA	NA	NA	2	NA	NA	NA	NA	0
415	Aerococcus	suis	1	NA	NA	37	NA	1.3822	1	NA	NA	0	3	9.6	6.5	37	NA	NA
416	Aerococcus	urinae	NA	3	4	42.25	1869.5	2.00983	NA	NA	NA	NA	NA	NA	NA	NA	NA	NA
417	Aerococcus	urinaeequi	NA	NA	5.5	39.4	1889.5	2.09843666666667	1	NA	NA	0	2	NA	NA	NA	NA	0
418	Aerococcus	urinaehominis	NA	NA	4	42.8	1716	1.8314	1	NA	NA	NA	3	NA	NA	NA	NA	0
419	Aerococcus	vaginalis	NA	NA	NA	NA	NA	NA	NA	NA	NA	NA	3	NA	NA	NA	NA	NA
420	Aerococcus	viridans	NA	1	7	39.4	2082	2.19988	NA	NA	NA	NA	NA	NA	NA	NA	NA	NA
421	Aeromicrobium	alkaliterrae	0.333333333333333	NA	NA	71.5	NA	NA	1	NA	0.22314355131421	0	5	7.25	0	19.5	0.22314355131421	0
422	Aeromicrobium	choanae	NA	NA	NA	NA	NA	3.42203	1	NA	0.405465108108164	0	5	NA	NA	NA	NA	0
423	Aeromicrobium	erythreum	0	NA	2	72.1	3452	3.62924	NA	NA	NA	NA	NA	NA	NA	NA	NA	NA
424	Aeromicrobium	fastidiosum	0	NA	NA	NA	NA	NA	NA	NA	NA	NA	NA	NA	NA	NA	NA	NA
425	Aeromicrobium	flavum	0.333333333333333	NA	NA	73.3	NA	NA	1	NA	-0.287682072451781	0	2.33333333333333	7	NA	30	-1.20397280432594	NA
426	Aeromicrobium	ginsengisoli	1	NA	NA	66.8	NA	NA	1	NA	-0.162518929497775	0	5	7	3	30	-1.04982212449868	NA
427	Aeromicrobium	halocynthiae	1	NA	NA	75.9	NA	NA	1	NA	1.61938824328727	0	5	7	3	25	-0.798507696217772	0
428	Aeromicrobium	marinum	NA	NA	NA	NA	NA	3.07984	NA	NA	NA	NA	NA	NA	NA	NA	NA	NA
429	Aeromicrobium	massiliense	NA	NA	NA	NA	NA	3.32212	NA	NA	NA	NA	NA	NA	NA	NA	NA	NA
430	Aeromicrobium	panaciterrae	0	NA	NA	65.5	NA	NA	1	NA	0.22314355131421	0	5	6.75	1.5	22.5	-1.20397280432594	0
431	Aeromicrobium	ponti	0	NA	NA	74	NA	NA	1	NA	0.8754687373539	0	5	6.1	NA	33.5	-0.356674943938732	NA
432	Aeromicrobium	tamlense	NA	NA	NA	72.7	NA	NA	1	NA	0.765467842139571	0	5	7.1	2.5	30	-0.693147180559945	0
433	Aeromonas	aquariorum	NA	NA	NA	NA	NA	NA	0	NA	NA	1	2	NA	NA	33.5	NA	NA
434	Aeromonas	australiensis	1	NA	NA	NA	NA	4.11003	0	NA	0.810930216216329	1	2.33333333333333	NA	NA	NA	-0.162518929497775	0
435	Aeromonas	bestiarum	NA	NA	NA	NA	NA	4.71484	NA	NA	NA	NA	NA	NA	NA	NA	NA	NA
436	Aeromonas	bivalvium	NA	NA	NA	62.6	NA	4.30259	0	NA	0.22314355131421	1	3	9	1.5	33.5	-0.430782916092454	0
437	Aeromonas	dhakensis	NA	NA	10	61.5	4486	4.925225	0	NA	NA	1	4	NA	NA	NA	NA	NA
438	Aeromonas	diversa	NA	NA	NA	NA	NA	4.50296	NA	NA	NA	NA	NA	NA	NA	NA	NA	NA
439	Aeromonas	encheleia	NA	NA	NA	NA	NA	4.47253	0	NA	NA	1	NA	NA	NA	NA	NA	NA
440	Aeromonas	enteropelogenes	NA	NA	NA	NA	NA	4.67835	NA	NA	NA	NA	NA	NA	NA	NA	NA	NA
441	Aeromonas	eucrenophila	NA	NA	NA	NA	NA	4.54006	NA	NA	NA	NA	NA	NA	NA	NA	NA	NA
442	Aeromonas	fluvialis	NA	NA	NA	NA	NA	3.90423	0	NA	1.17865499634165	1	2	9	NA	30	-0.430782916092454	0
443	Aeromonas	hydrophila	NA	NA	10	61.0340714285714	4601	4.959848	NA	NA	NA	NA	5	NA	NA	NA	NA	NA
444	Aeromonas	jandaei	NA	NA	NA	NA	NA	4.72621	NA	NA	NA	NA	NA	NA	NA	NA	NA	NA
445	Aeromonas	media	NA	NA	11	60.6889	4480	4.78843	0	NA	0.405465108108164	0	NA	NA	NA	NA	NA	NA
446	Aeromonas	molluscorum	NA	NA	NA	59.2	NA	4.23617	0	NA	0.53062825106217	1	3	6.75	1.5	27.5	-0.287682072451781	NA
447	Aeromonas	piscicola	NA	NA	NA	NA	NA	5.17797	NA	NA	NA	NA	NA	NA	NA	NA	NA	NA
448	Aeromonas	popoffii	NA	NA	NA	NA	NA	4.76247	0	NA	NA	1	NA	NA	NA	NA	NA	NA
449	Aeromonas	rivipollensis	NA	NA	NA	NA	NA	4.5089	NA	NA	NA	NA	NA	NA	NA	NA	NA	NA
450	Aeromonas	rivuli	NA	NA	NA	NA	NA	4.53415	0	NA	0.810930216216329	1	5	8.85	1.5	30	-0.510825623765991	0
451	Aeromonas	salmonicida	NA	NA	9.75	58.27334	4772.6	5.00536666666667	NA	NA	NA	NA	NA	NA	NA	NA	NA	NA
452	Aeromonas	sanarellii	1	NA	NA	63.1	NA	4.1869	0	NA	0.916290731874155	1	5	9	0	39	-0.356674943938732	0
453	Aeromonas	schubertii	NA	NA	9	61.5	4268	4.40003	NA	NA	NA	NA	NA	NA	NA	NA	NA	NA
454	Aeromonas	simiae	NA	NA	NA	NA	NA	3.98769	0	NA	NA	1	3	NA	3	30	NA	NA
455	Aeromonas	sobria	NA	NA	NA	NA	NA	4.79605	NA	NA	NA	NA	NA	NA	NA	NA	NA	NA
456	Aeromonas	taiwanensis	1	NA	NA	62.8	NA	4.25089	0	NA	0.765467842139571	1	3	9	0	30	-0.105360515657826	0
457	Aeromonas	tecta	NA	NA	NA	NA	NA	4.75522	NA	NA	NA	NA	NA	NA	NA	NA	NA	NA
458	Aeromonas	veronii	NA	NA	10	58.518975	4392.25	4.874762	NA	NA	NA	NA	NA	NA	NA	NA	NA	NA
459	Aeropyrum	camini	NA	NA	NA	56.7	1695	1.59352	0	NA	0.500775287912489	1	5	NA	NA	NA	NA	NA
460	Aeropyrum	pernix	NA	NA	NA	56.3	1752	1.6697	0	NA	-0.105360515657826	1	5	NA	NA	NA	NA	NA
461	Aestuariibacter	aggregatus	NA	NA	NA	NA	NA	4.91064	NA	NA	NA	NA	NA	NA	NA	NA	NA	NA
462	Aestuariibacter	halophilus	NA	NA	NA	54	NA	NA	0	NA	0.405465108108164	1	5	7.5	2.5	40	-0.59783700075562	0
463	Aestuariibacter	salexigens	NA	NA	NA	48	NA	3.78384	0	NA	0.336472236621213	1	5	7.5	4	35	-0.693147180559945	0
464	Aestuariibaculum	suncheonense	NA	NA	NA	46.4	NA	NA	0	NA	0.916290731874155	0	5	7	1.5	27.5	-0.510825623765991	NA
465	Aestuariimicrobium	kwangyangense	NA	NA	NA	69	NA	2.99015	1	NA	-0.105360515657826	0	5	8	NA	30	-0.105360515657826	NA
466	Aestuariispira	insulae	NA	NA	NA	NA	NA	4.82372	NA	NA	NA	NA	NA	NA	NA	NA	NA	NA
467	Aestuariivita	boseongensis	NA	NA	NA	NA	NA	3.94432	NA	NA	NA	NA	NA	NA	NA	NA	NA	NA
468	Afifella	marina	NA	NA	NA	NA	NA	3.96342	NA	NA	NA	NA	1	NA	NA	NA	NA	NA
469	Afifella	pfennigii	NA	NA	NA	NA	NA	3.87259	0	NA	0.405465108108164	1	NA	NA	NA	NA	-0.510825623765991	NA
470	Afipia	birgiae	NA	NA	NA	NA	NA	5.33415	0	NA	NA	0	NA	NA	NA	NA	NA	NA
471	Afipia	broomeae	NA	NA	NA	NA	NA	5.26197	NA	NA	NA	NA	NA	NA	NA	NA	NA	NA
472	Afipia	clevelandensis	NA	NA	NA	NA	NA	4.39955	NA	NA	NA	NA	NA	NA	NA	NA	NA	NA
473	Afipia	felis	NA	NA	NA	NA	NA	4.20329	NA	NA	NA	NA	NA	NA	NA	NA	NA	NA
474	Afipia	massiliensis	NA	NA	NA	NA	NA	4.50619	0	NA	NA	1	NA	NA	NA	NA	NA	NA
475	Agaricicola	taiwanensis	1	NA	NA	62.7	NA	NA	0	NA	-0.105360515657826	1	5	7	NA	32.5	-0.693147180559945	0
476	Agarivorans	albus	NA	NA	NA	49.5	NA	4.73428	0	NA	0.53062825106217	1	5	NA	NA	37	-0.22314355131421	0
477	Agarivorans	gilvus	NA	NA	7	47.6666666666667	4245	4.4166	0	NA	NA	1	5	8.5	3	30	NA	0
478	Agathobacter	ruminis	NA	NA	NA	NA	NA	2.85862	NA	NA	NA	NA	NA	NA	NA	NA	NA	NA
479	Agathobaculum	butyriciproducens	NA	NA	NA	NA	NA	2.80938	1	NA	0	0	1	NA	NA	NA	-0.430782916092454	0
480	Agathobaculum	desmolans	NA	NA	NA	NA	NA	2.6469	NA	NA	NA	NA	NA	NA	NA	NA	NA	NA
481	Aggregatibacter	actinomycetemcomitans	NA	NA	6	44.328725	2246.125	2.25499666666667	0	NA	NA	0	3	NA	NA	NA	NA	NA
482	Aggregatibacter	aphrophilus	NA	3	6	42.2333333333333	2252.66666666667	2.3732175	0	NA	NA	0	3	NA	NA	NA	NA	NA
483	Aggregatibacter	segnis	NA	3	NA	NA	NA	2.02283	0	NA	NA	0	3	NA	NA	NA	NA	NA
484	Agreia	bicolorata	0	NA	NA	NA	NA	3.92072	NA	NA	NA	NA	NA	NA	NA	NA	NA	NA
485	Agreia	pratensis	0	NA	NA	NA	NA	3.58269	NA	NA	NA	NA	NA	NA	NA	NA	NA	NA
486	Agrobacterium	salinitolerans	NA	NA	NA	NA	NA	4.99046	0	NA	0.126632650933366	NA	5	NA	NA	NA	-0.787457860031187	0
487	Agrobacterium	skierniewicense	NA	NA	NA	NA	NA	NA	0	NA	1.01160091167848	NA	5	NA	NA	NA	-0.693147180559945	0
488	Agrococcus	baldri	0	NA	NA	NA	NA	2.90448	NA	NA	NA	NA	NA	NA	NA	NA	NA	NA
489	Agrococcus	carbonis	NA	NA	NA	NA	NA	2.77331	NA	NA	NA	NA	NA	NA	NA	NA	NA	NA
490	Agrococcus	casei	0.333333333333333	NA	NA	65	NA	2.78732	1	NA	-0.105360515657826	0	5	8	NA	25	-1.04982212449868	NA
491	Agrococcus	citreus	0	NA	NA	NA	NA	NA	NA	NA	NA	NA	NA	NA	NA	NA	NA	NA
492	Agrococcus	jejuensis	1	NA	NA	73	NA	3.40018	1	NA	0.336472236621213	0	5	7	1.5	30	-1.04982212449868	0
493	Agrococcus	jenensis	0	NA	NA	NA	NA	NA	NA	NA	NA	NA	NA	NA	NA	NA	NA	NA
494	Agrococcus	lahaulensis	0.333333333333333	NA	NA	74.1	NA	2.67784	1	NA	0.22314355131421	0	5	8	3.5	30	-0.22314355131421	NA
495	Agrococcus	terreus	1	NA	NA	75.9	NA	NA	1	NA	-0.105360515657826	0	5	7	1	30	-0.798507696217772	NA
496	Agrococcus	versicolor	0.333333333333333	NA	NA	NA	NA	NA	1	NA	0	0	5	7	NA	21	-0.59783700075562	0
497	Agromyces	allii	NA	NA	NA	71.2	NA	NA	1	NA	0	0	5	7	NA	30	-1.20397280432594	NA
498	Agromyces	atrinae	0	NA	NA	69	NA	NA	1	NA	0.405465108108164	0	5	6.5	2	30	-0.287682072451781	NA
499	Agromyces	aurantiacus	0	NA	NA	NA	NA	NA	NA	NA	NA	NA	NA	NA	NA	NA	NA	NA
500	Agromyces	aureus	NA	NA	3	70.4	3950	4.37312	1	NA	1.25276296849537	1	3	NA	NA	NA	-0.916290731874155	NA
501	Agromyces	bauzanensis	1	NA	NA	69.7	NA	NA	1	NA	-0.916290731874155	0	5	7	1	27.5	NA	NA
502	Agromyces	bracchium	0	NA	NA	NA	NA	NA	NA	NA	NA	NA	NA	NA	NA	NA	NA	NA
503	Agromyces	cerinus	0	NA	NA	NA	NA	4.18751	NA	NA	NA	NA	NA	NA	NA	NA	NA	NA
504	Agromyces	flavus	NA	NA	NA	NA	NA	3.69241	NA	NA	NA	NA	NA	NA	NA	NA	NA	NA
505	Agromyces	hippuratus	0	NA	NA	NA	NA	NA	NA	NA	NA	NA	NA	NA	NA	NA	NA	NA
506	Agromyces	humatus	NA	NA	NA	70.6	NA	NA	1	NA	NA	0	5	7.25	1	28	-0.916290731874155	NA
507	Agromyces	italicus	NA	NA	NA	70.8	NA	3.7305	1	NA	NA	0	5	7.25	2	28	-0.693147180559945	NA
508	Agromyces	lapidis	NA	NA	NA	70.4	NA	NA	1	NA	NA	0	5	7.25	2	28	-0.693147180559945	NA
509	Agromyces	luteolus	0	NA	NA	NA	NA	NA	NA	NA	NA	NA	NA	NA	NA	NA	NA	NA
510	Agromyces	mediolanus	0	NA	NA	NA	NA	1.31435	NA	NA	NA	NA	NA	NA	NA	NA	NA	NA
511	Agromyces	neolithicus	0.333333333333333	NA	NA	65.3	NA	NA	1	NA	NA	0	5	NA	NA	28	-0.916290731874155	NA
512	Agromyces	ramosus	0	NA	NA	NA	NA	NA	NA	NA	NA	NA	3	NA	NA	NA	NA	NA
513	Agromyces	rhizospherae	0	NA	NA	NA	NA	NA	NA	NA	NA	NA	NA	NA	NA	NA	NA	NA
514	Agromyces	salentinus	0.333333333333333	NA	NA	72.3	NA	NA	1	NA	NA	0	5	NA	2	24	NA	NA
515	Agromyces	subbeticus	0.333333333333333	NA	NA	71.2	NA	4.30392	1	NA	1.17865499634165	NA	5	7.25	2	21.5	-0.916290731874155	NA
516	Agromyces	terreus	NA	NA	NA	71.1	NA	NA	1	NA	1.04731899428056	0	5	7.5	0.75	25	-1.04982212449868	NA
517	Agromyces	tropicus	NA	NA	NA	NA	NA	NA	1	NA	NA	0	5	8	4	27.5	NA	NA
518	Agromyces	ulmi	0	NA	NA	72	NA	2.22915	1	NA	NA	0	5	NA	NA	28	NA	0
519	Ahrensia	kielensis	NA	NA	NA	NA	NA	3.36477	NA	NA	NA	NA	NA	NA	NA	NA	NA	NA
520	Ahrensia	marina	NA	NA	NA	NA	NA	3.44103	NA	NA	NA	NA	NA	NA	NA	NA	NA	NA
521	Aidingimonas	halophila	NA	NA	NA	57.5	NA	3.88648	0	NA	0.0953101798043249	NA	2.33333333333333	7	NA	37	-1.6094379124341	0
522	Akkermansia	glycaniphila	NA	NA	3	57.6	2575	3.07408	0	NA	-0.22314355131421	0	1	NA	NA	NA	NA	NA
523	Akkermansia	muciniphila	NA	NA	3	55.75	2366	2.69116	0	3.20570261129539	NA	0	1	NA	NA	NA	NA	0.25
524	Albidovulum	inexpectatum	NA	NA	NA	NA	NA	2.99798	NA	NA	NA	NA	NA	NA	NA	NA	NA	NA
525	Albidovulum	xiamenense	NA	NA	NA	70.6	NA	3.12764	0	NA	1.38629436111989	1	5	8	NA	54	-0.693147180559945	0
526	Albimonas	donghaensis	NA	NA	NA	72	NA	5.01439	0	NA	0.741937344729377	0	5	7.5	3.5	29	0.182321556793955	0
527	Albimonas	pacifica	NA	NA	NA	69	NA	6.0272	0	NA	1.09861228866811	0	5	7.5	2	30	0	0
528	Alcaligenes	endophyticus	NA	NA	NA	NA	NA	NA	0	NA	NA	1	NA	NA	NA	NA	NA	NA
529	Alcaligenes	faecalis	NA	NA	3	56.469	3780.66666666667	4.155805	NA	NA	NA	NA	NA	NA	NA	NA	NA	NA
530	Alcanivorax	balearicus	NA	NA	NA	62.8	NA	NA	0	NA	NA	1	5	7	7.5	28	NA	NA
531	Alcanivorax	borkumensis	NA	NA	3	54.7	2832	3.12014	NA	NA	NA	NA	NA	NA	NA	NA	NA	NA
532	Alcanivorax	dieselolei	NA	NA	2	61.85	4467	4.92822	0	NA	0.336472236621213	1	5	NA	5.25	28	-0.693147180559945	0
533	Alcanivorax	hongdengensis	NA	NA	NA	54.7	NA	3.66488	0	NA	0.717839793150317	0	5	7.5	5.5	26.5	-0.430782916092454	0
534	Alcanivorax	jadensis	NA	NA	NA	NA	NA	3.62937	NA	NA	NA	NA	NA	NA	NA	NA	NA	NA
535	Alcanivorax	marinus	NA	NA	NA	66.1	NA	NA	0	NA	0.0953101798043249	1	5	7.5	3	28	-0.59783700075562	NA
536	Alcanivorax	nanhaiticus	NA	NA	NA	NA	NA	4.1328	0	NA	0.8754687373539	0	NA	NA	NA	NA	-0.693147180559945	NA
537	Alcanivorax	pacificus	NA	NA	2	62.6	3770	4.16843	NA	NA	NA	NA	NA	NA	NA	NA	NA	NA
538	Alcanivorax	venustensis	NA	NA	NA	NA	NA	0.174474	NA	NA	NA	NA	NA	NA	NA	NA	NA	NA
539	Alcanivorax	xenomutans	NA	NA	2	61.5	4388	4.73395	NA	NA	NA	NA	NA	NA	NA	NA	NA	NA
540	Algibacter	agarilyticus	1	NA	NA	38.3	NA	NA	0	NA	-0.105360515657826	0	5	7.5	2	25	-1.04982212449868	NA
541	Algibacter	agarivorans	1	NA	NA	41	NA	NA	0	NA	0.741937344729377	0	5	7.5	2	25	-1.04982212449868	NA
542	Algibacter	alginicilyticus	NA	NA	2	31.8	3351	3.99477	NA	NA	NA	NA	NA	NA	NA	NA	NA	NA
543	Algibacter	aquimarinus	1	NA	NA	38.6	NA	NA	0	NA	0.667829372575655	0	5	7	2.5	25	-1.20397280432594	NA
544	Algibacter	lectus	NA	NA	NA	32	NA	4.81634	0	NA	0.916290731874155	1	2.33333333333333	7.9	3.5	22	-0.798507696217772	0
545	Algibacter	mikhailovii	1	NA	NA	35.1	NA	NA	0	NA	1.79175946922805	1	5	NA	2.5	24	-1.04982212449868	NA
546	Algibacter	pectinivorans	NA	NA	NA	NA	NA	3.64936	NA	NA	NA	NA	NA	NA	NA	NA	NA	NA
547	Algibacter	undariae	1	NA	NA	35	NA	NA	0	NA	1.20896034583698	1	NA	7.5	2	25	-0.59783700075562	NA
548	Algibacter	wandonensis	1	NA	NA	35.8	NA	NA	0	NA	1.19392246847243	1	NA	7.5	2	25	-1.20397280432594	NA
549	Algicola	sagamiensis	NA	NA	NA	NA	NA	4.34128	NA	NA	NA	NA	NA	NA	NA	NA	NA	NA
550	Algimonas	ampicilliniresistens	1	NA	NA	54.9	NA	NA	0	NA	0.756121979721334	1	5	7	3	20	-0.967584026261706	NA
551	Algimonas	porphyrae	NA	NA	NA	59.2333333333333	NA	NA	0	NA	0.756121979721334	1	5	7.5	2.5	20	-0.994252273343867	NA
552	Algiphilus	aromaticivorans	NA	NA	NA	63.6	NA	3.80568	0	NA	0.048790164169432	1	5	7.6	3	30	-0.510825623765991	0
553	Algoriella	xinjiangensis	NA	NA	NA	NA	NA	3.26591	NA	NA	NA	NA	NA	NA	NA	NA	NA	NA
554	Algoriphagus	aestuariicola	NA	NA	NA	NA	NA	NA	0	NA	0.53062825106217	0	5	NA	NA	NA	-0.59783700075562	NA
555	Algoriphagus	alkaliphilus	NA	NA	NA	NA	NA	4.85379	NA	NA	NA	NA	NA	NA	NA	NA	NA	NA
556	Algoriphagus	antarcticus	NA	NA	NA	40	NA	5.88318	0	NA	0.916290731874155	0	5	NA	2.5	20	-0.693147180559945	NA
557	Algoriphagus	aquaeductus	NA	NA	NA	NA	NA	4.89979	0	NA	2.11021320034659	0	5	NA	NA	NA	0.405465108108164	0
558	Algoriphagus	aquatilis	1	NA	NA	43	NA	NA	0	NA	1.02961941718116	0	5	7.5	0.75	30	-1.20397280432594	0
559	Algoriphagus	aquimarinus	NA	NA	NA	41	NA	5.11953	0	NA	1.79175946922805	0	5	NA	5	24	-0.510825623765991	0
560	Algoriphagus	boritolerans	NA	NA	NA	NA	NA	4.85086	0	NA	0.832909122935104	0	NA	NA	NA	NA	-1.04982212449868	NA
561	Algoriphagus	chordae	NA	NA	NA	38.5	NA	5.18997	0	NA	1.79175946922805	0	5	NA	5.5	24	-0.510825623765991	0
562	Algoriphagus	chungangensis	NA	NA	NA	38	NA	NA	0	NA	0.470003629245736	0	5	7.5	0	30	-0.693147180559945	0
563	Algoriphagus	faecimaris	NA	NA	NA	NA	NA	4.66764	NA	NA	NA	NA	NA	NA	NA	NA	NA	NA
564	Algoriphagus	halophilus	NA	NA	NA	NA	NA	4.9785	0	NA	0.336472236621213	0	5	NA	NA	NA	-0.916290731874155	0
565	Algoriphagus	hitonicola	NA	NA	NA	43.4	NA	4.32974	0	NA	0	0	5	7	2.5	36	-1.20397280432594	0
566	Algoriphagus	iocasae	NA	NA	NA	NA	NA	NA	0	NA	-0.105360515657826	0	1	NA	NA	NA	-0.693147180559945	0
567	Algoriphagus	jejuensis	NA	NA	NA	48.5	NA	NA	0	NA	0.559615787935423	0	5	7.75	NA	25	-0.916290731874155	NA
568	Algoriphagus	litorisediminis	NA	NA	NA	NA	NA	NA	0	NA	1.64865862558738	0	5	NA	NA	NA	-1.20397280432594	NA
569	Algoriphagus	locisalis	NA	NA	NA	NA	NA	5.42616	0	NA	0.810930216216329	0	5	NA	NA	NA	-0.59783700075562	NA
570	Algoriphagus	lutimaris	NA	NA	NA	41.4	NA	NA	0	NA	0.993251773010283	0	5	7.5	2	30	-0.59783700075562	0
571	Algoriphagus	mannitolivorans	NA	NA	NA	NA	NA	4.15295	0	NA	0.336472236621213	0	5	NA	NA	NA	-0.798507696217772	0
572	Algoriphagus	marincola	NA	NA	NA	NA	NA	4.43168	NA	NA	NA	NA	NA	NA	NA	NA	NA	NA
573	Algoriphagus	namhaensis	NA	NA	NA	44.8	NA	NA	0	NA	0.916290731874155	NA	5	7.25	NA	30	-1.20397280432594	0
574	Algoriphagus	olei	NA	NA	NA	43	NA	NA	0	NA	0.500775287912489	NA	5	8	0.5	32	-0.693147180559945	NA
575	Algoriphagus	ornithinivorans	NA	NA	NA	NA	NA	4.09344	0	NA	0.53062825106217	0	5	NA	NA	NA	-1.04982212449868	0
576	Algoriphagus	ratkowskyi	NA	NA	NA	NA	NA	4.98453	NA	NA	NA	NA	NA	NA	NA	NA	NA	NA
577	Algoriphagus	resistens	NA	NA	NA	NA	NA	6.13158	0	NA	0.336472236621213	0	2	NA	NA	NA	-0.287682072451781	NA
578	Algoriphagus	roseus	NA	NA	NA	NA	NA	NA	0	NA	0.139761942375159	0	5	NA	NA	NA	-0.916290731874155	NA
579	Algoriphagus	terrigena	1	NA	NA	49	NA	5.78338	0	NA	0.500775287912489	0	5	7	2	25	-0.693147180559945	0
580	Algoriphagus	vanfongensis	NA	NA	NA	43.8	NA	4.71206	0	NA	0.559615787935423	0	5	NA	2.5	23.5	-0.798507696217772	NA
581	Algoriphagus	winogradskyi	NA	NA	NA	40.5	NA	NA	0	NA	1.79175946922805	0	5	NA	3	26.5	-0.510825623765991	0
582	Algoriphagus	yeomjeoni	NA	NA	NA	41	NA	4.97618	0	NA	0.693147180559945	0	5	7.5	4.5	27.5	-0.59783700075562	NA
583	Algoriphagus	zhangzhouensis	NA	NA	NA	38.4	NA	4.80215	0	NA	0.53062825106217	0	5	7.5	4	25	-0.430782916092454	0
584	Aliagarivorans	marinus	NA	NA	NA	52.9	NA	4.87835	0	NA	0.53062825106217	1	1	8	3	27.5	0.0953101798043249	NA
585	Aliagarivorans	taiwanensis	NA	NA	NA	52.4	NA	4.41327	0	NA	0.667829372575655	1	1	8	3	27.5	-0.162518929497775	NA
586	Alicycliphilus	denitrificans	NA	NA	3	67.9512	4764.5	4.99240333333333	NA	NA	NA	NA	5	NA	NA	NA	NA	NA
587	Alicyclobacillus	acidiphilus	NA	NA	NA	NA	NA	3.86526	1	NA	1.71379792775834	1	5	NA	NA	NA	0	NA
588	Alicyclobacillus	acidocaldarius	NA	NA	6	61.67885	3147.5	3.17847666666667	NA	NA	NA	NA	NA	NA	NA	NA	NA	0.66
589	Alicyclobacillus	acidoterrestris	NA	NA	NA	NA	NA	4.06355	NA	NA	NA	NA	NA	NA	NA	NA	NA	NA
590	Alicyclobacillus	aeris	NA	NA	NA	51.2	NA	NA	0.5	NA	-0.693147180559945	1	5	3.5	NA	30	0.693147180559945	NA
591	Alicyclobacillus	contaminans	NA	NA	NA	60.35	NA	3.27232	1	NA	1.47017584510059	1	5	4.25	1	52.5	-0.162518929497775	NA
592	Alicyclobacillus	fastidiosus	NA	NA	NA	53.9	NA	NA	1	NA	1.47017584510059	0	5	4.25	1	42.5	-0.0512932943875506	NA
593	Alicyclobacillus	ferrooxydans	1	NA	NA	48.6	NA	5.04418	1	NA	0.22314355131421	0	5	3	1.5	28	-0.693147180559945	NA
594	Alicyclobacillus	herbarius	NA	NA	NA	NA	NA	3.31051	NA	NA	NA	NA	NA	NA	NA	NA	NA	NA
595	Alicyclobacillus	hesperidum	NA	NA	NA	NA	NA	2.8597	NA	NA	NA	NA	NA	NA	NA	NA	NA	NA
596	Alicyclobacillus	kakegawensis	NA	NA	NA	61.5	NA	3.42158	1	NA	1.47017584510059	1	5	4.25	1	52.5	-0.430782916092454	NA
597	Alicyclobacillus	macrosporangiidus	NA	NA	NA	62.5	NA	4.09165	1	NA	1.67771941985051	1	5	4.25	2.5	52.5	-0.287682072451781	NA
598	Alicyclobacillus	pomorum	NA	NA	NA	NA	NA	3.39856	NA	NA	NA	NA	NA	NA	NA	NA	NA	NA
599	Alicyclobacillus	sacchari	NA	NA	NA	56.6	NA	NA	1	NA	1.47017584510059	1	5	4.25	1	47.5	-0.430782916092454	NA
600	Alicyclobacillus	sendaiensis	NA	NA	NA	NA	NA	2.79385	NA	NA	NA	NA	NA	NA	NA	NA	NA	NA
601	Alicyclobacillus	shizuokensis	NA	NA	NA	60.5	NA	3.62893	1	NA	1.47017584510059	1	5	4.25	2.5	47.5	-0.287682072451781	NA
602	Alicyclobacillus	tengchongensis	NA	NA	NA	NA	NA	2.80944	NA	NA	NA	NA	NA	NA	NA	NA	NA	NA
603	Alicyclobacillus	vulcanalis	NA	NA	NA	62	NA	2.99448	1	NA	0.693147180559945	NA	5	4	NA	55	-0.59783700075562	NA
604	Aliidiomarina	soli	NA	NA	NA	NA	NA	NA	0	NA	0.587786664902119	1	5	NA	NA	NA	-1.6094379124341	0
605	Aliidongia	dinghuensis	NA	NA	NA	NA	NA	NA	0	NA	0.559615787935423	1	5	NA	NA	NA	-0.693147180559945	0
606	Aliifodinibius	roseus	1	NA	NA	49	NA	5.08224	0	NA	-0.59783700075562	0	2.33333333333333	7	8	28	-1.20397280432594	0
607	Aliifodinibius	sediminis	1	NA	NA	48.4	NA	NA	0	NA	-0.59783700075562	0	5	7	8	28	-1.20397280432594	0
608	Aliiglaciecola	lipolytica	NA	NA	NA	40.8	NA	4.84214	0	NA	NA	NA	5	NA	NA	30	NA	NA
609	Aliiglaciecola	litoralis	NA	NA	NA	43	NA	NA	0	NA	NA	NA	5	NA	NA	30	NA	NA
610	Aliiroseovarius	pelagivivens	NA	NA	NA	NA	NA	3.33155	NA	NA	NA	NA	NA	NA	NA	NA	NA	NA
611	Aliivibrio	finisterrensis	NA	NA	NA	40	NA	NA	0	NA	NA	1	2.33333333333333	NA	2	NA	NA	NA
612	Aliivibrio	fischeri	NA	NA	NA	NA	NA	4.27372	NA	NA	NA	NA	NA	NA	NA	NA	NA	NA
613	Aliivibrio	logei	NA	NA	NA	NA	NA	5.28811	NA	NA	NA	NA	NA	NA	NA	NA	NA	NA
614	Aliivibrio	salmonicida	NA	NA	12	38.9398	4494	4.65566	NA	NA	NA	NA	NA	NA	NA	NA	NA	NA
615	Aliivibrio	sifiae	NA	NA	NA	NA	NA	4.74324	NA	NA	NA	NA	NA	NA	NA	NA	NA	NA
616	Aliivibrio	wodanis	NA	NA	7	38.4801	4232	4.63513	NA	NA	NA	NA	NA	NA	NA	NA	NA	NA
617	Alishewanella	aestuarii	1	NA	NA	49.5	NA	3.58805	0	NA	NA	1	NA	NA	5	37	NA	NA
618	Alishewanella	agri	1	NA	NA	54.8	NA	3.49171	0	NA	0.29266961396282	0	5	6	2	30	-0.693147180559945	NA
619	Alishewanella	fetalis	NA	NA	NA	NA	NA	NA	0	NA	0.693147180559945	0	2	NA	NA	NA	-0.287682072451781	NA
620	Alishewanella	jeotgali	NA	NA	NA	53.6	NA	3.83136	0	NA	1.38629436111989	1	2.33333333333333	8	1	37	0	NA
621	Alishewanella	tabrizica	NA	NA	NA	45.3	NA	NA	0	NA	0.559615787935423	1	5	7	NA	30	-0.105360515657826	NA
622	Alistipes	finegoldii	NA	NA	2	56.6	3259	3.73424	NA	NA	NA	NA	1	NA	NA	NA	NA	0.165
623	Alistipes	indistinctus	NA	6	NA	55.2	NA	2.85543	0	NA	0.8754687373539	NA	1	NA	NA	NA	-0.510825623765991	0
624	Alistipes	inops	NA	NA	NA	NA	NA	2.30482	NA	NA	NA	NA	NA	NA	NA	NA	NA	NA
625	Alistipes	onderdonkii	1	NA	NA	58	NA	3.86565	0	NA	0.559615787935423	0	1	7	0	37	-1.04982212449868	0
626	Alistipes	putredinis	NA	NA	NA	NA	NA	2.55068	NA	NA	NA	NA	1	NA	NA	NA	NA	NA
627	Alistipes	shahii	1	NA	NA	56	NA	3.76332	0	NA	0.832909122935104	0	1	7	0	37	-1.89711998488588	0
628	Alistipes	timonensis	NA	NA	NA	NA	NA	3.48896	NA	NA	NA	NA	1	NA	NA	NA	NA	NA
629	Alkalibacillus	filiformis	1	NA	NA	39.5	NA	NA	1	NA	2.30258509299405	0	5	9	10	30	-1.29098418131557	NA
630	Alkalibacillus	flavidus	NA	NA	NA	48.1	NA	NA	1	NA	1.63899671467564	1	5	8.75	10	37	-1.20397280432594	NA
631	Alkalibacillus	haloalkaliphilus	NA	NA	NA	NA	NA	2.90806	NA	NA	NA	NA	NA	NA	NA	NA	NA	NA
632	Alkalibacillus	silvisoli	NA	NA	NA	37	NA	NA	1	NA	1.61409372397029	1	5	9.25	NA	33.5	-0.916290731874155	NA
633	Alkalibacter	saccharofermentans	NA	NA	NA	NA	NA	2.33136	NA	NA	NA	NA	1	NA	NA	NA	NA	NA
634	Alkalibacterium	gilvum	0	NA	NA	36.8	NA	2.1819	1	NA	1.90210752639692	0	3.05263157894737	9	3.5	25	-0.356674943938732	0
635	Alkalibacterium	iburiense	1	NA	NA	42.9	NA	NA	1	NA	0.693147180559945	1	2.33333333333333	10.5	8	33.5	-0.510825623765991	0
636	Alkalibacterium	indicireducens	NA	NA	NA	47.4	NA	NA	0	NA	0.993251773010283	1	3.33333333333333	10.65	6	25	-0.22314355131421	0
637	Alkalibacterium	kapii	1	NA	NA	39.4	NA	NA	1	NA	-0.162518929497775	1	3	8.75	2	31	0.993251773010283	0
638	Alkalibacterium	olivapovliticus	NA	NA	NA	NA	NA	2.82653	NA	NA	NA	NA	NA	NA	NA	NA	NA	NA
639	Alkalibacterium	pelagium	1	NA	NA	42.2	NA	2.6389	1	NA	-0.510825623765991	1	3.66666666666667	9.25	1	37	1.50407739677627	0
640	Alkalibacterium	putridalgicola	1	NA	NA	42.5	NA	2.6004	1	NA	-0.287682072451781	1	3.66666666666667	8.5	3	38.5	1.67709656090792	0
641	Alkalibacterium	subtropicum	NA	NA	NA	NA	NA	2.49145	NA	NA	NA	NA	NA	NA	NA	NA	NA	NA
642	Alkalibacterium	thalassium	1	NA	NA	41.7	NA	2.36496	1	NA	0	0	3.66666666666667	9	1.75	37	1.84054963339749	0
643	Alkalibaculum	bacchi	1	NA	NA	34	NA	3.09894	0	NA	0.615185639090233	1	1	8.25	0	37	-0.430782916092454	0
644	Alkalicoccus	halolimnae	NA	NA	NA	NA	NA	NA	1	NA	0.300104592450338	0	5	NA	NA	NA	0.300104592450338	0
645	Alkalicoccus	saliphilus	NA	NA	NA	NA	NA	3.52522	1	NA	-0.162518929497775	0	5	NA	NA	NA	-0.162518929497775	0
646	Alkaliflexus	imshenetskii	NA	NA	NA	NA	NA	4.12227	0	NA	1.94591014905531	1	3	NA	NA	NA	-1.1239300966524	NA
647	Alkalilimnicola	ehrlichii	NA	NA	2	67.5	2942	3.27594	0	NA	0.693147180559945	1	2.33333333333333	9.3	NA	30	-0.916290731874155	NA
648	Alkalimicrobium	pacificum	NA	NA	NA	NA	NA	5.78607	NA	NA	NA	NA	NA	NA	NA	NA	NA	NA
649	Alkalimonas	amylolytica	NA	NA	NA	NA	NA	4.06006	NA	NA	NA	NA	NA	NA	NA	NA	NA	NA
650	Alkalimonas	collagenimarina	NA	NA	NA	49.3	NA	NA	0	NA	0.53062825106217	1	5	9.25	1	33	-0.356674943938732	0
651	Alkaliphilus	halophilus	NA	NA	NA	NA	NA	NA	NA	NA	NA	NA	1	NA	NA	NA	NA	NA
652	Alkaliphilus	namsaraevii	NA	NA	NA	NA	NA	NA	1	NA	1.98100146886658	1	4	NA	NA	NA	-1.20397280432594	NA
653	Alkaliphilus	oremlandii	NA	NA	8	36.3	3045	3.12356	NA	NA	NA	NA	1	NA	NA	NA	NA	0.75
654	Alkaliphilus	peptidifermentans	NA	NA	NA	NA	NA	4.45979	NA	NA	NA	NA	1	NA	NA	NA	NA	NA
655	Alkaliphilus	transvaalensis	NA	NA	NA	NA	NA	4.02484	NA	NA	NA	NA	1	NA	NA	NA	NA	NA
656	Alkalispirochaeta	alkalica	NA	NA	NA	NA	NA	3.35831	NA	NA	NA	NA	NA	NA	NA	NA	NA	NA
657	Alkalispirochaeta	americana	NA	NA	NA	NA	NA	3.30905	NA	NA	NA	NA	1	NA	NA	NA	NA	NA
658	Alkalispirochaeta	sphaeroplastigenens	NA	NA	NA	NA	NA	3.35488	NA	NA	NA	NA	NA	NA	NA	NA	NA	NA
659	Alkalitalea	saponilacus	NA	NA	4	39.4	3689	4.77557	1	NA	1.70474809223843	1	1	9.7	3.25	36	-0.916290731874155	0
660	Alkanibacter	difficilis	1	NA	NA	62.8	NA	NA	0	NA	-0.105360515657826	NA	5	7	0	30	-0.510825623765991	0
661	Alkanindiges	illinoisensis	NA	NA	NA	NA	NA	3.29941	NA	NA	NA	NA	NA	NA	NA	NA	NA	NA
662	Allisonella	histaminiformans	NA	NA	NA	NA	NA	1.70055	NA	NA	NA	NA	1	NA	NA	NA	NA	NA
663	Alloactinosynnema	album	0	NA	NA	68.2	NA	7.27306	1	NA	NA	NA	5	7.25	NA	30	NA	NA
664	Alloactinosynnema	iranicum	NA	NA	NA	NA	NA	6.57876	NA	NA	NA	NA	NA	NA	NA	NA	NA	NA
665	Allobacillus	halotolerans	1	NA	NA	45.3	NA	NA	1	NA	0.916290731874155	1	5	7	6	37	-0.510825623765991	NA
666	Allobaculum	stercoricanis	NA	NA	NA	NA	NA	2.05288	1	NA	NA	NA	1	NA	NA	NA	NA	NA
667	Allocatelliglobosispora	scoriae	1	NA	NA	70.1	NA	NA	1	NA	NA	0	5	7.1	0	30	NA	NA
668	Allochromatium	minutissimum	NA	NA	NA	NA	NA	NA	NA	NA	NA	NA	1	NA	NA	NA	NA	NA
669	Allochromatium	phaeobacterium	NA	NA	NA	59.8	NA	NA	0	NA	0.22314355131421	1	1	7.5	NA	30	1.09861228866811	NA
670	Allochromatium	renukae	NA	NA	NA	62.3	NA	NA	0	NA	1.38629436111989	1	1	7.6	NA	30	0.810930216216329	NA
671	Allochromatium	vinosum	NA	NA	3	64.2117	3327	3.66907	NA	NA	NA	NA	1	NA	NA	NA	NA	NA
672	Allochromatium	warmingii	NA	NA	NA	NA	NA	2.95851	NA	NA	NA	NA	1	NA	NA	NA	NA	NA
673	Allofrancisella	guangzhouensis	NA	NA	3	31.994	1557	1.66153	0	NA	NA	0	1	NA	NA	NA	NA	0
674	Allofrancisella	inopinata	NA	NA	NA	NA	NA	NA	0	NA	NA	0	5	NA	NA	NA	NA	0
675	Allofustis	seminis	NA	NA	NA	NA	NA	1.44129	NA	NA	NA	NA	1	NA	NA	NA	NA	NA
676	Alloiococcus	otitis	NA	NA	NA	NA	NA	1.8066	1	NA	NA	NA	5	NA	NA	NA	NA	0
677	Allokutzneria	albata	1	NA	NA	NA	NA	8.56562	NA	NA	NA	NA	NA	NA	NA	NA	NA	NA
678	Allokutzneria	multivorans	1	NA	NA	69.1	NA	NA	1	NA	NA	NA	NA	7	NA	28	NA	NA
679	Allonocardiopsis	opalescens	1	NA	NA	70.6	NA	6.97285	1	NA	NA	NA	5	8	NA	28	NA	NA
680	Alloprevotella	rava	1	NA	NA	47	NA	2.59387	0	NA	1.09861228866811	0	1	7	NA	35	-0.59783700075562	NA
681	Alloprevotella	tannerae	NA	NA	NA	NA	NA	2.58572	NA	NA	NA	NA	NA	NA	NA	NA	NA	NA
682	Allorhizobium	borbori	NA	NA	NA	NA	NA	NA	0	NA	NA	1	5	NA	NA	NA	NA	0
683	Allosalinactinospora	lopnorensis	NA	NA	NA	NA	NA	5.89247	NA	NA	NA	NA	NA	NA	NA	NA	NA	NA
684	Alloscardovia	criceti	NA	NA	NA	NA	NA	1.88465	NA	NA	NA	NA	1	NA	NA	NA	NA	NA
685	Alloscardovia	macacae	0	NA	NA	50.1	NA	1.82395	1	NA	0.371563556432483	NA	1	NA	NA	NA	-0.430782916092454	NA
686	Alloscardovia	omnicolens	NA	NA	NA	47.8	NA	1.84715	1	NA	NA	0	1.66666666666667	NA	NA	36.5	NA	0
687	Allostreptomyces	psammosilenae	1	NA	NA	NA	NA	NA	1	NA	NA	NA	NA	NA	NA	NA	NA	NA
688	Alpinimonas	psychrophila	NA	NA	NA	58.8	NA	NA	0.5	NA	0.139761942375159	0	3.33333333333333	NA	NA	NA	-1.04982212449868	NA
689	Altererythrobacter	aerius	NA	NA	NA	NA	NA	NA	0	NA	-0.162518929497775	0	5	NA	NA	NA	-0.59783700075562	NA
690	Altererythrobacter	aestuarii	NA	NA	NA	67.2	NA	NA	0	NA	1.52605630349505	0	5	7	1.5	30	0	NA
691	Altererythrobacter	atlanticus	NA	NA	2	61.9128	3297	3.47511	NA	NA	NA	NA	NA	NA	NA	NA	NA	NA
692	Altererythrobacter	confluentis	NA	NA	NA	NA	NA	NA	0	NA	1.64865862558738	0	5	NA	NA	NA	-1.20397280432594	0
693	Altererythrobacter	dongtanensis	NA	NA	1	65.8	2932	3.00949	NA	NA	NA	NA	NA	NA	NA	NA	NA	NA
694	Altererythrobacter	epoxidivorans	NA	NA	1	58	2758	2.78626	0	NA	-0.502526820951296	0	5	6.5	2	35	-0.693147180559945	NA
695	Altererythrobacter	gangjinensis	NA	NA	NA	60.2	NA	NA	0	NA	0.765467842139571	0	5	6.75	2	25	-0.510825623765991	0
696	Altererythrobacter	indicus	NA	NA	NA	66.8	NA	NA	0	NA	NA	0	5	7	NA	27.5	NA	NA
697	Altererythrobacter	ishigakiensis	NA	NA	1	56.9	2593	2.67398	NA	NA	NA	NA	NA	NA	NA	NA	NA	NA
698	Altererythrobacter	marensis	NA	NA	1	63.9	2738	2.88503	0	NA	0.405465108108164	1	5	7.1	2	30	-0.510825623765991	NA
699	Altererythrobacter	marinus	NA	NA	NA	66.5	NA	NA	0	NA	0.0953101798043249	0	NA	NA	3	31	-0.916290731874155	NA
700	Altererythrobacter	namhicola	NA	NA	1	64.4	2534	2.59168	0	NA	0.336472236621213	0	5	6.5	1	30	0	NA
701	Altererythrobacter	sediminis	NA	NA	NA	NA	NA	NA	0	NA	0.8754687373539	0	5	NA	NA	NA	-1.04982212449868	0
702	Altererythrobacter	soli	NA	NA	NA	NA	NA	NA	0	NA	0.182321556793955	1	5	NA	NA	NA	-0.916290731874155	NA
703	Altererythrobacter	troitsensis	NA	NA	NA	65	NA	2.90227	0	NA	-0.916290731874155	1	5	7.4	0	25	-0.105360515657826	NA
704	Altererythrobacter	xiamenensis	NA	NA	NA	NA	NA	3.08241	NA	NA	NA	NA	NA	NA	NA	NA	NA	NA
705	Altererythrobacter	xinjiangensis	1	NA	NA	64.6	NA	NA	0	NA	0.371563556432483	0	5	8	NA	30	0.139761942375159	NA
706	Alteribacillus	alkaliphilus	NA	NA	NA	NA	NA	NA	1	NA	1.09861228866811	0	5	NA	NA	NA	0.405465108108164	NA
707	Alteribacillus	bidgolensis	NA	NA	NA	38.9	NA	4.644	1	NA	0.896088024556636	0	5	7	6.25	35	-0.162518929497775	NA
708	Alteribacillus	iranensis	NA	NA	NA	NA	NA	3.31614	1	NA	0.615185639090233	1	5	NA	NA	NA	-0.356674943938732	NA
709	Alteribacillus	persepolensis	NA	NA	NA	NA	NA	3.6191	1	NA	1.01160091167848	1	5	NA	NA	NA	0.22314355131421	NA
710	Alteromonas	addita	NA	NA	5	43.5	4004	4.64915	0	NA	-0.22314355131421	1	5	7.75	5.5	20.5	NA	0
711	Alteromonas	australica	NA	NA	5	44.9	3876	4.35837666666667	NA	NA	NA	NA	NA	NA	NA	NA	NA	NA
712	Alteromonas	confluentis	NA	NA	NA	NA	NA	4.86496	NA	NA	NA	NA	NA	NA	NA	NA	NA	NA
713	Alteromonas	genovensis	1	NA	NA	44.5	NA	NA	0	NA	0.587786664902119	1	5	7	NA	20	-0.105360515657826	0
714	Alteromonas	gracilis	NA	NA	NA	NA	NA	4.32419	NA	NA	NA	NA	NA	NA	NA	NA	NA	NA
715	Alteromonas	hispanica	1	NA	NA	46.3	NA	NA	0	NA	0.405465108108164	1	5	7.5	8.75	32	-0.287682072451781	0
716	Alteromonas	lipolytica	NA	NA	NA	NA	NA	5.01845	0	NA	0.615185639090233	1	5	NA	NA	NA	-0.0512932943875506	NA
717	Alteromonas	litorea	NA	NA	NA	46	NA	NA	0	NA	1.09861228866811	1	1	7.5	3.5	33.5	0	0
718	Alteromonas	macleodii	NA	NA	5	44.6291833333333	4030	4.63461428571429	NA	NA	NA	NA	NA	NA	NA	NA	NA	NA
719	Alteromonas	marina	NA	NA	NA	NA	NA	4.31456	NA	NA	NA	NA	NA	NA	NA	NA	NA	NA
720	Alteromonas	mediterranea	NA	NA	5	44.7562857142857	4087.21428571429	4.6853	NA	NA	NA	NA	NA	NA	NA	NA	NA	NA
721	Alteromonas	naphthalenivorans	NA	NA	5	43.5	4373	4.97215	NA	NA	NA	NA	NA	NA	NA	NA	NA	NA
722	Alteromonas	simiduii	0	NA	NA	45.3	NA	NA	0	NA	0.615185639090233	1	5	7.5	6.75	30	-0.510825623765991	0
723	Alteromonas	stellipolaris	1	NA	5	43.65738	4092.5	4.794436	0	NA	1.50407739677627	1	5	7.75	5.5	21	-0.916290731874155	0
724	Alteromonas	tagae	0	NA	NA	43.1	NA	NA	0	NA	0.615185639090233	1	5	7.5	NA	30	-0.356674943938732	0
725	Alysiella	crassa	NA	NA	NA	NA	NA	2.76203	NA	NA	NA	NA	NA	NA	NA	NA	NA	NA
726	Alysiella	filiformis	NA	NA	NA	NA	NA	2.3856	NA	NA	NA	NA	NA	NA	NA	NA	NA	NA
727	Amantichitinum	ursilacus	NA	NA	NA	61.5	NA	4.92895	0	NA	0.810930216216329	1	2.33333333333333	7	0	22.5	-0.287682072451781	NA
728	Aminiphilus	circumscriptus	NA	NA	NA	52.7	NA	3.22321	0	NA	1.09861228866811	1	1	7.1	0.5	42	-2.30258509299405	0
729	Aminivibrio	pyruvatiphilus	1	NA	NA	61.9	NA	NA	0	NA	0.810930216216329	1	1	7.3	NA	38.5	-0.22314355131421	0
730	Aminobacter	aminovorans	NA	NA	3	63.0916	6706	6.89073	NA	NA	NA	NA	NA	NA	NA	NA	NA	NA
731	Aminobacter	ciceronei	1	NA	NA	62.85	NA	NA	0	NA	0.262364264467491	1	5	7	NA	29	-0.510825623765991	NA
732	Aminobacter	lissarensis	1	NA	NA	62.5	NA	NA	0	NA	0.336472236621213	1	5	6.95	NA	25	-0.59783700075562	NA
733	Aminobacterium	colombiense	NA	NA	3	45.3	1943	1.98059	NA	NA	NA	NA	1	NA	NA	NA	NA	NA
734	Aminobacterium	mobile	NA	NA	NA	NA	NA	2.10597	NA	NA	NA	NA	1	NA	NA	NA	NA	NA
735	Aminobacterium	thunnarium	NA	NA	NA	NA	NA	NA	NA	NA	NA	NA	1	NA	NA	NA	NA	NA
736	Ammonifex	degensii	NA	NA	2	59.4168	2236	2.15707	NA	NA	NA	NA	1	NA	NA	NA	NA	0.66
737	Ammonifex	thiophilus	1	NA	NA	56.2	NA	2.11183	1	NA	1.39128190263093	1	1	6.9	0	75	-0.430782916092454	NA
738	Ammoniphilus	resinae	NA	NA	NA	NA	NA	NA	0.5	NA	1.1314021114911	NA	2	NA	NA	NA	-0.59783700075562	NA
739	Amnibacterium	kyonggiense	0.333333333333333	NA	NA	72.7	NA	NA	1	NA	-1.29098418131557	0	5	6	2	30	-1.74296930505862	NA
740	Amnibacterium	soli	NA	NA	NA	71.5	NA	NA	1	NA	NA	0	5	7	1	30	NA	0
741	Amorphus	coralli	1	NA	NA	67.1	NA	4.31754	0	NA	NA	0	5	7.75	NA	27.5	0.559615787935423	0
742	Amorphus	orientalis	1	NA	NA	65.4	NA	NA	0	NA	0.559615787935423	0	5	7.5	NA	28	0.559615787935423	NA
743	Amorphus	suaedae	1	NA	NA	61.3	NA	NA	0	NA	0.615185639090233	0	5	7.25	3	31	-0.162518929497775	0
744	Amphibacillus	cookii	NA	NA	NA	35.4	NA	NA	0.5	NA	1.50407739677627	1	2	8	NA	39	-0.59783700075562	NA
745	Amphibacillus	iburiensis	1	NA	NA	38.4	NA	NA	1	NA	0.854415328156068	1	2.33333333333333	9	1.5	36	-1.04982212449868	NA
746	Amphibacillus	indicireducens	NA	NA	NA	37.5	NA	NA	1	NA	0.693147180559945	1	3	10	0.5	35	-0.916290731874155	NA
747	Amphibacillus	jilinensis	1	NA	NA	37.7	NA	3.8366	1	NA	0.955511445027436	1	2.33333333333333	9	0	32	-0.693147180559945	NA
748	Amphibacillus	marinus	1	NA	NA	36.7	NA	3.46852	1	NA	0.916290731874155	1	3.33333333333333	9	0	28	-1.04982212449868	NA
749	Amphibacillus	sediminis	NA	NA	NA	42.3	NA	3.44747	1	NA	NA	0	1.66666666666667	8.5	17.4	27	NA	NA
750	Amphibacillus	tropicus	NA	NA	NA	NA	NA	NA	NA	NA	NA	NA	5	NA	NA	NA	NA	NA
751	Amphibacillus	xylanus	NA	NA	6	35.7	2455	2.56949	1	NA	0.336472236621213	0	2	NA	NA	NA	-0.916290731874155	NA
752	Amphiplicatus	metriothermophilus	NA	NA	NA	NA	NA	3.16073	NA	NA	NA	NA	NA	NA	NA	NA	NA	NA
753	Amphritea	atlantica	NA	NA	NA	52.2	NA	4.73518	0	NA	0.22314355131421	1	5	8	3	32.5	-0.693147180559945	NA
754	Amphritea	balenae	1	NA	NA	46.7	NA	NA	0	NA	0.500775287912489	1	2.33333333333333	7	3	21	-0.287682072451781	0
755	Amphritea	japonica	1	NA	NA	46.8	NA	3.79953	0	NA	0.262364264467491	1	2.33333333333333	7	3	23	-0.287682072451781	0
756	Amycolatopsis	alba	1	NA	NA	NA	NA	9.81127	NA	NA	NA	NA	NA	NA	NA	NA	NA	NA
757	Amycolatopsis	albispora	NA	NA	NA	NA	NA	9.12144	1	NA	NA	0	5	NA	NA	NA	NA	NA
758	Amycolatopsis	australiensis	1	NA	NA	NA	NA	9.31214	NA	NA	NA	NA	NA	NA	NA	NA	NA	NA
759	Amycolatopsis	azurea	1	NA	NA	NA	NA	9.22345	NA	NA	NA	NA	NA	NA	NA	NA	NA	NA
760	Amycolatopsis	balhimycina	0	NA	NA	NA	NA	10.8585	NA	NA	NA	NA	NA	NA	NA	NA	NA	NA
761	Amycolatopsis	benzoatilytica	NA	NA	NA	NA	NA	8.70427	NA	NA	NA	NA	NA	NA	NA	NA	NA	NA
762	Amycolatopsis	cihanbeyliensis	NA	NA	NA	68.8	NA	NA	1	NA	NA	0	5	7.2	NA	28	NA	NA
763	Amycolatopsis	circi	NA	NA	NA	NA	NA	9.80461	NA	NA	NA	NA	NA	NA	NA	NA	NA	NA
764	Amycolatopsis	coloradensis	1	NA	NA	NA	NA	9.04949	NA	NA	NA	NA	NA	NA	NA	NA	NA	NA
765	Amycolatopsis	decaplanina	0	NA	NA	NA	NA	8.53328	1	NA	NA	0	5	NA	NA	NA	NA	NA
766	Amycolatopsis	dongchuanensis	NA	NA	NA	68.5	NA	NA	1	NA	NA	NA	5	7.5	NA	28	NA	NA
767	Amycolatopsis	echigonensis	NA	NA	NA	72.7	NA	NA	1	NA	NA	0	5	9	5	30	NA	NA
768	Amycolatopsis	eurytherma	1	NA	NA	NA	NA	NA	NA	NA	NA	NA	NA	NA	NA	NA	NA	NA
769	Amycolatopsis	granulosa	NA	NA	NA	NA	NA	NA	1	NA	0.0953101798043249	0	5	6	NA	NA	-0.798507696217772	NA
770	Amycolatopsis	halophila	0	NA	NA	66.1	NA	5.5513	1	NA	NA	NA	5	7	5	37	NA	NA
771	Amycolatopsis	halotolerans	1	NA	NA	72.5	NA	NA	1	NA	NA	NA	5	7	7	NA	NA	NA
772	Amycolatopsis	helveola	1	NA	NA	68.9	NA	NA	1	NA	-0.356674943938732	0	NA	7	2.5	28.5	0.405465108108164	NA
773	Amycolatopsis	japonica	1	NA	4	68.8928	8527	9.05386	NA	NA	NA	NA	NA	NA	NA	NA	NA	NA
774	Amycolatopsis	jejuensis	1	NA	NA	71.7	NA	10.1036	1	NA	NA	NA	5	NA	2	NA	NA	NA
775	Amycolatopsis	kentuckyensis	1	NA	NA	NA	NA	10.1839	NA	NA	NA	NA	NA	NA	NA	NA	NA	NA
776	Amycolatopsis	keratiniphila	0.5	NA	NA	NA	NA	9.47262	NA	NA	NA	NA	NA	NA	NA	NA	NA	NA
777	Amycolatopsis	lexingtonensis	1	NA	NA	NA	NA	10.536	NA	NA	NA	NA	NA	NA	NA	NA	NA	NA
778	Amycolatopsis	lurida	1	NA	NA	68.7	8294	9.017445	NA	NA	NA	NA	NA	NA	NA	NA	NA	NA
779	Amycolatopsis	magusensis	NA	NA	NA	70.8	NA	NA	1	NA	NA	0	5	7	NA	28	NA	NA
780	Amycolatopsis	marina	NA	NA	NA	70.1	NA	7.0207	1	NA	NA	0	5	7.5	5	28	NA	NA
781	Amycolatopsis	mediterranei	NA	NA	4	71.3	9478.75	10.2408	NA	NA	NA	NA	NA	NA	NA	NA	NA	NA
782	Amycolatopsis	methanolica	NA	NA	3	71.5	7185	7.23739	NA	NA	NA	NA	NA	NA	NA	NA	NA	NA
783	Amycolatopsis	minnesotensis	1	NA	NA	69.5	NA	NA	1	NA	NA	NA	5	7	0	30	NA	NA
784	Amycolatopsis	nigrescens	0	NA	NA	NA	NA	9.11101	1	NA	NA	0	5	7	6	31.5	NA	NA
785	Amycolatopsis	niigatensis	NA	NA	NA	72.4	NA	9.31296	1	NA	NA	0	5	9	5	30	NA	NA
786	Amycolatopsis	orientalis	1	NA	4	68.8998	8324.5	9.32135666666667	NA	NA	NA	NA	NA	NA	NA	NA	NA	NA
787	Amycolatopsis	palatopharyngis	NA	NA	NA	65.8	NA	7.01238	NA	NA	NA	0	2.33333333333333	NA	NA	NA	NA	0
788	Amycolatopsis	pigmentata	1	NA	NA	67.2	NA	NA	1	NA	0.405465108108164	0	NA	NA	1.5	31	-0.356674943938732	NA
789	Amycolatopsis	plumensis	0	NA	NA	NA	NA	NA	1	NA	NA	0	5	8	NA	28.5	NA	NA
790	Amycolatopsis	pretoriensis	1	NA	NA	NA	NA	10.299	NA	NA	NA	NA	NA	NA	NA	NA	NA	NA
791	Amycolatopsis	regifaucium	0.333333333333333	NA	NA	NA	NA	8.28761	1	NA	NA	0	5	7	5	32.5	NA	NA
792	Amycolatopsis	rifamycinica	0	NA	NA	NA	NA	9.20242	NA	NA	NA	NA	NA	NA	NA	NA	NA	NA
793	Amycolatopsis	ruanii	NA	NA	NA	NA	NA	7.25534	1	NA	0.405465108108164	0	5	7	NA	NA	-0.916290731874155	NA
794	Amycolatopsis	rubida	0	NA	NA	NA	NA	9.87359	NA	NA	NA	NA	NA	NA	NA	NA	NA	NA
795	Amycolatopsis	saalfeldensis	1	NA	NA	NA	NA	9.86195	1	NA	NA	0	5	6.25	2	27.5	NA	NA
796	Amycolatopsis	sacchari	1	NA	NA	NA	NA	7.58747	NA	NA	NA	NA	NA	NA	NA	NA	NA	0
797	Amycolatopsis	salitolerans	NA	NA	NA	66.4	NA	NA	1	NA	NA	0	5	7	NA	37	NA	NA
798	Amycolatopsis	samaneae	1	NA	NA	71.7	NA	NA	1	NA	NA	0	5	8	5	29.5	NA	NA
799	Amycolatopsis	sulphurea	1	NA	NA	NA	NA	6.85629	NA	NA	NA	NA	NA	NA	NA	NA	NA	NA
800	Amycolatopsis	taiwanensis	1	NA	NA	68.9	NA	8.77751	1	NA	NA	0	5	7	0.5	30	NA	NA
801	Amycolatopsis	thailandensis	NA	NA	NA	NA	NA	9.34826	NA	NA	NA	NA	NA	NA	NA	NA	NA	NA
802	Amycolatopsis	thermalba	NA	NA	NA	NA	NA	7.29664	1	NA	0.500775287912489	0	5	7	NA	NA	-1.04982212449868	NA
803	Amycolatopsis	thermoflava	NA	NA	NA	NA	NA	8.69347	NA	NA	NA	NA	NA	NA	NA	NA	NA	NA
804	Amycolatopsis	thermophila	NA	NA	NA	NA	NA	NA	1	NA	NA	0	5	7.5	NA	NA	NA	NA
805	Amycolatopsis	tolypomycina	1	NA	NA	NA	NA	10.3634	NA	NA	NA	NA	NA	NA	NA	NA	NA	0
806	Amycolatopsis	tucumanensis	NA	NA	NA	NA	NA	NA	1	NA	NA	0	5	NA	NA	NA	NA	NA
807	Amycolatopsis	ultiminotia	1	NA	NA	67.5	NA	NA	1	NA	NA	NA	5	7.1	2.5	28.5	NA	NA
808	Amycolatopsis	vancoresmycina	1	NA	NA	NA	NA	9.83765	NA	NA	NA	NA	NA	NA	NA	NA	NA	NA
809	Amycolatopsis	viridis	NA	NA	NA	NA	NA	NA	1	NA	NA	0	5	7.5	NA	NA	NA	NA
810	Amycolatopsis	xylanica	1	NA	NA	65.9	NA	9.40609	1	NA	NA	0	5	7	2.5	28	NA	NA
811	Anaeroarcus	burkinensis	NA	NA	NA	NA	NA	3.33846	NA	NA	NA	NA	1	NA	NA	NA	NA	NA
812	Anaerobacillus	alkalidiazotrophicus	NA	NA	NA	NA	NA	4.60936	1	NA	1.70474809223843	1	1	NA	NA	NA	-0.105360515657826	NA
813	Anaerobacillus	alkalilacustris	NA	NA	NA	NA	NA	4.04743	NA	NA	NA	NA	1	NA	NA	NA	NA	NA
814	Anaerobacillus	arseniciselenatis	NA	NA	NA	NA	NA	3.953	NA	NA	NA	NA	1	NA	NA	NA	NA	NA
815	Anaerobacterium	chartisolvens	NA	NA	NA	NA	NA	4.92719	NA	NA	NA	NA	1	NA	NA	NA	NA	NA
816	Anaerobiospirillum	succiniciproducens	NA	NA	NA	NA	NA	3.80474	NA	NA	NA	NA	1	NA	NA	NA	NA	NA
817	Anaerobiospirillum	thomasii	NA	NA	NA	NA	NA	3.02395	NA	NA	NA	NA	1	NA	NA	NA	NA	NA
818	Anaerobium	acetethylicum	NA	NA	NA	NA	NA	4.60904	NA	NA	NA	NA	1	NA	NA	NA	NA	NA
819	Anaerobranca	californiensis	NA	NA	NA	30	NA	2.03446	0	NA	1.30833281965018	1	1	9.25	1.75	58	-1.25526609871349	0
820	Anaerobranca	gottschalkii	NA	NA	NA	NA	NA	2.30017	NA	NA	NA	NA	1	NA	NA	NA	NA	NA
821	Anaerobranca	zavarzinii	1	NA	NA	32.5	NA	NA	0	NA	1.73165554515835	0	1	8.75	1.04	57	-0.916290731874155	0
822	Anaerocella	delicata	NA	NA	NA	NA	NA	NA	NA	NA	NA	NA	1	NA	NA	NA	NA	NA
823	Anaerococcus	hydrogenalis	NA	3	NA	NA	NA	2.42715	1	NA	NA	0	1	NA	NA	NA	NA	NA
824	Anaerococcus	lactolyticus	NA	0	NA	NA	NA	2.20668	1	NA	NA	0	1	NA	NA	NA	NA	NA
825	Anaerococcus	murdochii	NA	NA	NA	NA	NA	NA	1	NA	NA	NA	1	NA	NA	NA	NA	NA
826	Anaerococcus	octavius	NA	NA	NA	NA	NA	1.97904	1	NA	NA	0	1	NA	NA	NA	NA	NA
827	Anaerococcus	prevotii	NA	2	4	35.6663	1884	1.847865	1	NA	NA	0	1	NA	NA	NA	-0.287682072451781	NA
828	Anaerococcus	tetradius	NA	2	NA	NA	NA	2.14535	1	NA	NA	0	1	NA	NA	NA	NA	NA
829	Anaerococcus	vaginalis	NA	NA	NA	NA	NA	2.04943	1	NA	NA	0	1	NA	NA	NA	NA	NA
830	Anaerocolumna	aminovalerica	NA	NA	NA	NA	NA	4.62418	NA	NA	NA	NA	1	NA	NA	NA	NA	NA
831	Anaerocolumna	cellulosilytica	NA	NA	NA	NA	NA	NA	1	NA	2.37490575457367	1	1	NA	NA	NA	-0.22314355131421	NA
832	Anaerocolumna	jejuensis	NA	NA	NA	NA	NA	6.62127	1	NA	1.14740245283754	1	1	NA	NA	NA	-0.693147180559945	NA
833	Anaerocolumna	xylanovorans	NA	NA	NA	NA	NA	5.42033	NA	NA	NA	NA	1	NA	NA	NA	NA	NA
834	Anaerofilum	agile	NA	NA	NA	NA	NA	NA	NA	NA	NA	NA	1	NA	NA	NA	NA	NA
835	Anaerofilum	pentosovorans	NA	NA	NA	NA	NA	NA	NA	NA	NA	NA	1	NA	NA	NA	NA	NA
836	Anaerofustis	stercorihominis	NA	3	NA	NA	NA	2.2847	1	NA	NA	NA	1	NA	NA	NA	NA	NA
837	Anaeroglobus	geminatus	NA	3	NA	NA	NA	1.79885	NA	NA	NA	NA	NA	NA	NA	NA	NA	NA
838	Anaerolinea	thermolimosa	1	NA	NA	53.3	NA	4.17387	0	NA	NA	0	1	7	0	50	-1.04982212449868	0
839	Anaerolinea	thermophila	NA	NA	2	53.8	3184	3.53238	0	NA	NA	0	1	NA	NA	NA	-1.38629436111989	0
840	Anaeromicrobium	sediminis	NA	NA	NA	NA	NA	4.71059	0.5	NA	2.2512917986065	1	1	NA	NA	NA	-0.430782916092454	0
841	Anaeromusa	acidaminophila	NA	NA	NA	NA	NA	3.47581	NA	NA	NA	NA	1	NA	NA	NA	NA	NA
842	Anaeromyxobacter	dehalogenans	NA	NA	2	74.8	4541	5.02404666666667	NA	NA	NA	NA	2.77777777777778	NA	NA	NA	NA	0.17
843	Anaerophaga	thermohalophila	NA	NA	NA	NA	NA	4.32424	NA	NA	NA	NA	1	NA	NA	NA	NA	NA
844	Anaerorhabdus	furcosa	NA	NA	NA	NA	NA	2.40695	NA	NA	NA	NA	NA	NA	NA	NA	NA	NA
845	Anaerosalibacter	bizertensis	NA	NA	NA	31.1	NA	NA	1	NA	2.4423470353692	1	1	7.5	NA	40	-0.287682072451781	NA
846	Anaerosalibacter	massiliensis	NA	NA	NA	NA	NA	3.1966	NA	NA	NA	NA	NA	NA	NA	NA	NA	NA
847	Anaerosinus	glycerini	NA	NA	NA	NA	NA	NA	NA	NA	NA	NA	1	NA	NA	NA	NA	NA
848	Anaerosphaera	aminiphila	NA	NA	NA	32.5	NA	2.02191	1	NA	NA	0	1	6.7	NA	36	-0.22314355131421	NA
849	Anaerospora	hongkongensis	NA	NA	NA	NA	NA	NA	NA	NA	NA	NA	1	NA	NA	NA	NA	NA
850	Anaerosporobacter	mobilis	NA	NA	NA	41	NA	5.21777	1	NA	1.3609765531356	1	1	6.75	0.5	30	-0.693147180559945	NA
851	Anaerosporomusa	subterranea	NA	NA	NA	NA	NA	3.96819	0	NA	1.09861228866811	1	1	NA	NA	NA	-0.916290731874155	NA
852	Anaerostipes	butyraticus	NA	NA	NA	44	NA	NA	1	NA	2.30258509299405	0	1	6	NA	39	NA	NA
853	Anaerostipes	caccae	NA	7	NA	NA	NA	3.60694	1	NA	NA	NA	1	NA	NA	NA	NA	NA
854	Anaerostipes	hadrus	NA	NA	9	37.3	3147	3.17261	1	NA	NA	0	1	NA	NA	NA	NA	0.558
855	Anaerostipes	rhamnosivorans	NA	NA	NA	NA	NA	NA	NA	NA	NA	NA	1	NA	NA	NA	NA	NA
856	Anaerotaenia	torta	NA	NA	NA	NA	NA	NA	1	NA	2.04122032885964	1	1	NA	NA	NA	-0.798507696217772	NA
857	Anaerotruncus	colihominis	NA	1	NA	54	NA	3.71969	1	NA	-0.693147180559945	0	1	8.25	NA	37	1.25276296849537	0.66
858	Anaerovibrio	lipolyticus	NA	NA	NA	NA	NA	2.78113	NA	NA	NA	NA	1	NA	NA	NA	NA	NA
859	Anaerovirgula	multivorans	NA	NA	NA	NA	NA	5.389	NA	NA	NA	NA	1	NA	NA	NA	NA	NA
860	Anaerovorax	odorimutans	NA	NA	NA	NA	NA	3.26352	NA	NA	NA	NA	1	NA	NA	NA	NA	NA
861	Anaplasma	phagocytophilum	NA	NA	1	41.625	1181.25	1.489388	NA	NA	NA	NA	NA	NA	NA	NA	NA	NA
862	Ancylobacter	oerskovii	1	NA	NA	68	NA	NA	0	NA	0.262364264467491	0	5	7	4	30	-0.59783700075562	0
863	Ancylobacter	polymorphus	1	NA	NA	65.5	NA	NA	0	NA	NA	0	5	7	1.5	29	-0.105360515657826	0
864	Ancylobacter	rudongensis	NA	NA	NA	68.2	NA	4.50508	0	NA	NA	0	NA	6.9	2.5	29	NA	NA
865	Ancylobacter	vacuolatus	1	NA	NA	65.5	NA	NA	0	NA	NA	0	5	7	1.25	29	-0.105360515657826	0
866	Ancylomarina	subtilis	NA	NA	NA	NA	NA	NA	0	NA	2.80032547721138	0	2	NA	NA	NA	-1.04982212449868	0
867	Anderseniella	baltica	0	NA	NA	61.2	NA	NA	0	NA	1.09861228866811	0	5	7.25	2.25	27.5	-0.287682072451781	NA
868	Andreprevotia	chitinilytica	NA	NA	NA	62	NA	5.14901	0	NA	0.916290731874155	1	5	6.5	1	28	-0.22314355131421	NA
869	Andreprevotia	lacus	NA	NA	NA	63	NA	4.6262	0	NA	0.405465108108164	1	5	7	0.5	30	-0.693147180559945	0
870	Aneurinibacillus	aneurinilyticus	NA	NA	NA	NA	NA	5.31386	NA	NA	NA	NA	NA	NA	NA	NA	NA	NA
871	Aneurinibacillus	migulanus	NA	NA	NA	NA	NA	6.34899	NA	NA	NA	NA	NA	NA	NA	NA	NA	NA
872	Aneurinibacillus	soli	NA	NA	NA	NA	NA	4.11677	NA	NA	NA	NA	NA	NA	NA	NA	NA	NA
873	Aneurinibacillus	terranovensis	1	NA	NA	43.2	NA	4.24767	0.5	NA	1.6094379124341	1	3.33333333333333	5.25	NA	41	-0.105360515657826	NA
874	Aneurinibacillus	thermoaerophilus	NA	NA	NA	NA	NA	3.65853	NA	NA	NA	NA	NA	NA	NA	NA	NA	NA
875	Aneurinibacillus	tyrosinisolvens	NA	NA	NA	NA	NA	5.69382	NA	NA	NA	NA	NA	NA	NA	NA	NA	NA
876	Angulomicrobium	amanitiforme	NA	NA	NA	67.7	NA	NA	NA	NA	0.405465108108164	0	5	6.9	NA	29	0	0
877	Angustibacter	aerolatus	NA	NA	NA	73	NA	NA	1	NA	0.500775287912489	0	5	7	0	30	0.048790164169432	0
878	Angustibacter	luteus	1	NA	NA	70.9	NA	NA	1	NA	0.139761942375159	0	2.33333333333333	6	0	30	-0.916290731874155	0
879	Angustibacter	peucedani	NA	NA	NA	73.6	NA	NA	1	NA	0.139761942375159	1	5	7.5	1.5	30	-0.510825623765991	0
880	Annwoodia	aquaesulis	NA	NA	NA	NA	NA	NA	0	NA	-0.105360515657826	1	1	NA	NA	NA	-1.20397280432594	0
881	Anoxybacillus	amylolyticus	NA	NA	7	43.6322	3314	3.15827	NA	NA	NA	NA	NA	NA	NA	NA	NA	NA
882	Anoxybacillus	ayderensis	NA	NA	NA	54	NA	2.83235	1	NA	1.52605630349505	1	3	8	1.5	50	-0.59783700075562	NA
883	Anoxybacillus	bogrovensis	1	NA	NA	44.1	NA	NA	1	NA	0.993251773010283	0	2.33333333333333	8	0.5	65	-0.798507696217772	NA
884	Anoxybacillus	caldiproteolyticus	NA	NA	NA	40.2	NA	NA	1	NA	NA	1	5	6.75	NA	60	NA	NA
885	Anoxybacillus	contaminans	1	NA	NA	44.4	NA	NA	0.5	NA	1.94591014905531	1	2.33333333333333	7	NA	50	-0.162518929497775	NA
886	Anoxybacillus	eryuanensis	0.5	NA	NA	42.6	NA	NA	1	NA	1.52605630349505	1	3	8	0.5	55	-0.510825623765991	NA
887	Anoxybacillus	flavithermus	NA	NA	8.66666666666667	41.9362666666667	2987	3.052335	NA	NA	NA	NA	NA	NA	NA	NA	NA	NA
888	Anoxybacillus	geothermalis	NA	NA	NA	NA	NA	6.97598	1	NA	0.955511445027436	1	2	NA	NA	NA	-0.22314355131421	NA
889	Anoxybacillus	gonensis	NA	NA	8	41.7	2970	2.80367	NA	NA	NA	NA	NA	NA	NA	NA	NA	NA
890	Anoxybacillus	kamchatkensis	NA	NA	NA	NA	NA	2.96257	NA	NA	NA	NA	NA	NA	NA	NA	NA	NA
891	Anoxybacillus	kestanbolensis	NA	NA	NA	50	NA	NA	1	NA	1.55814461804655	1	3	8	2.5	52.5	-0.430782916092454	NA
892	Anoxybacillus	mongoliensis	NA	NA	NA	NA	NA	2.80752	NA	NA	NA	NA	NA	NA	NA	NA	NA	NA
893	Anoxybacillus	pushchinoensis	NA	NA	NA	NA	NA	2.62542	NA	NA	NA	NA	1	NA	NA	NA	NA	NA
894	Anoxybacillus	tengchongensis	0.666666666666667	NA	NA	41.1	NA	NA	1	NA	1.6094379124341	1	2.8	8.5	1.5	50	-0.105360515657826	NA
895	Anoxybacillus	tepidamans	NA	NA	NA	NA	NA	3.364	1	NA	1.45861502269952	1	5	NA	NA	NA	0.048790164169432	NA
896	Anoxybacillus	thermarum	NA	NA	NA	NA	NA	2.73691	NA	NA	NA	NA	NA	NA	NA	NA	NA	NA
897	Anoxybacillus	vitaminiphilus	NA	NA	NA	39.2	NA	3.55627	1	NA	1.6094379124341	1	5	7.25	0.25	58.5	-0.105360515657826	NA
898	Anoxybacillus	voinovskiensis	NA	NA	NA	43.9	NA	NA	1	NA	1.19392246847243	0	3.33333333333333	7.5	1.5	47	-0.693147180559945	NA
899	Anoxybacter	fermentans	NA	NA	NA	NA	NA	NA	NA	NA	NA	NA	1	NA	NA	NA	NA	NA
900	Anoxynatronum	sibiricum	NA	NA	NA	NA	NA	NA	NA	NA	NA	NA	1	NA	NA	NA	NA	NA
901	Antarctobacter	heliothermus	NA	NA	2	61.5257	5075	5.25278	NA	NA	NA	NA	NA	NA	NA	NA	NA	NA
902	Antricoccus	suffuscus	NA	NA	NA	NA	NA	4.6831	NA	NA	NA	NA	NA	NA	NA	NA	NA	NA
903	Apibacter	adventoris	NA	NA	NA	NA	NA	2.75624	NA	NA	NA	NA	NA	NA	NA	NA	NA	NA
904	Apibacter	mensalis	NA	NA	NA	NA	NA	2.3311	NA	NA	NA	NA	NA	NA	NA	NA	NA	NA
905	Aquabacterium	fontiphilum	NA	NA	NA	63.4	NA	NA	0	NA	NA	1	5	7	1	27.5	NA	0
906	Aquabacterium	limnoticum	NA	NA	NA	68.6	NA	NA	0	NA	0.500775287912489	0	2.33333333333333	8.5	0	33.5	-0.105360515657826	0
907	Aquabacterium	olei	NA	NA	NA	NA	NA	4.25631	NA	NA	NA	NA	NA	NA	NA	NA	NA	NA
908	Aquabacterium	parvum	NA	NA	NA	NA	NA	4.593	NA	NA	NA	NA	NA	NA	NA	NA	NA	NA
909	Aquamicrobium	aerolatum	1	NA	NA	NA	NA	3.64021	0	NA	-0.916290731874155	1	5	7.75	3.95	NA	0.559615787935423	0
910	Aquamicrobium	aestuarii	NA	NA	NA	56.9	NA	NA	0	NA	0.0953101798043249	1	5	7	1	32.5	-0.510825623765991	0
911	Aquamicrobium	ahrensii	NA	NA	NA	NA	NA	NA	0	NA	NA	NA	5	NA	NA	NA	NA	0
912	Aquamicrobium	defluvii	NA	NA	NA	NA	NA	4.77459	NA	NA	NA	NA	NA	NA	NA	NA	NA	NA
913	Aquamicrobium	segne	NA	NA	NA	58.7	NA	NA	0	NA	NA	NA	5	7.5	NA	NA	NA	0
914	Aquaspirillum	serpens	NA	NA	NA	NA	NA	2.6128	NA	NA	NA	NA	NA	NA	NA	NA	NA	NA
915	Aquaspirillum	soli	NA	NA	NA	NA	NA	NA	0	NA	1.98787434815435	1	3	NA	NA	NA	0	NA
916	Aquicella	lusitana	NA	NA	NA	NA	NA	2.52937	NA	NA	NA	NA	NA	NA	NA	NA	NA	NA
917	Aquifex	pyrophilus	NA	NA	6	NA	NA	NA	NA	NA	NA	NA	NA	NA	NA	NA	NA	NA
918	Aquiflexum	balticum	1	NA	NA	38.4	NA	5.98719	0	NA	1.09861228866811	NA	5	7	1.5	30	-0.798507696217772	NA
919	Aquihabitans	daechungensis	1	NA	NA	71.8	NA	NA	1	NA	-0.162518929497775	0	NA	7	0	30	-0.916290731874155	NA
920	Aquimarina	agarilytica	NA	NA	NA	NA	NA	4.25707	0	NA	0.641853886172395	0	5	NA	NA	NA	-0.59783700075562	NA
921	Aquimarina	agarivorans	NA	NA	NA	NA	NA	4.07388	NA	NA	NA	NA	NA	NA	NA	NA	NA	NA
922	Aquimarina	aggregata	NA	NA	NA	NA	NA	6.18689	0	NA	1.65822807660353	1	5	NA	NA	NA	-0.916290731874155	NA
923	Aquimarina	amphilecti	NA	NA	NA	NA	NA	5.30987	NA	NA	NA	NA	NA	NA	NA	NA	NA	NA
924	Aquimarina	atlantica	NA	NA	NA	NA	NA	5.68799	NA	NA	NA	NA	NA	NA	NA	NA	NA	NA
925	Aquimarina	brevivitae	NA	NA	NA	NA	NA	NA	0	NA	2.07944154167984	1	5	NA	NA	NA	-1.38629436111989	0
926	Aquimarina	gracilis	1	NA	NA	36.9	NA	NA	0	NA	1.38629436111989	0	5	7	2	27.5	-1.38629436111989	NA
927	Aquimarina	latercula	NA	NA	NA	NA	NA	6.24525	NA	NA	NA	NA	NA	NA	NA	NA	NA	NA
928	Aquimarina	longa	1	NA	NA	30.8	NA	5.5068	0	NA	NA	1	5	NA	NA	22	-1.20397280432594	NA
929	Aquimarina	macrocephali	1	NA	NA	33.1	NA	6.05621	0	NA	2.65675690671466	1	5	NA	NA	24	-0.693147180559945	0
930	Aquimarina	megaterium	NA	NA	NA	NA	NA	6.27071	NA	NA	NA	NA	NA	NA	NA	NA	NA	NA
931	Aquimarina	muelleri	NA	NA	NA	NA	NA	4.90322	NA	NA	NA	NA	NA	NA	NA	NA	NA	NA
932	Aquimarina	mytili	NA	NA	NA	37.9	NA	NA	0	NA	0.741937344729377	1	5	8	NA	27.5	-1.04982212449868	NA
933	Aquimarina	pacifica	NA	NA	NA	NA	NA	5.26277	NA	NA	NA	NA	NA	NA	NA	NA	NA	NA
934	Aquimarina	rubra	NA	NA	NA	NA	NA	NA	0	NA	1.32175583998232	0	2	NA	NA	NA	-0.916290731874155	NA
935	Aquimarina	spongiae	NA	NA	NA	36	NA	5.34532	0	NA	1.55814461804655	NA	5	7.5	3	32.5	-1.20397280432594	NA
936	Aquimarina	versatilis	NA	NA	NA	NA	NA	NA	0	NA	0.405465108108164	0	5	NA	NA	NA	-1.20397280432594	0
937	Aquimixticola	soesokkakensis	NA	NA	NA	NA	NA	3.49075	NA	NA	NA	NA	NA	NA	NA	NA	NA	NA
938	Aquimonas	voraii	1	NA	NA	75	NA	4.42817	0	NA	1.09861228866811	1	5	8.5	NA	33.5	-1.04982212449868	NA
939	Aquincola	tertiaricarbonis	NA	NA	NA	70.5	NA	6.31958	0	NA	0.559615787935423	1	5	6	NA	30	-0.0512932943875506	0
940	Aquipuribacter	hungaricus	NA	NA	NA	75	NA	NA	1	NA	1.6094379124341	0	5	NA	NA	24	0	0
941	Aquisalibacillus	elongatus	1	NA	NA	45.9	NA	NA	1	NA	1.54756250871601	0	5	7.5	10	37	-0.693147180559945	0
942	Aquisalimonas	asiatica	1	NA	NA	63.6	NA	4.03791	0	NA	1.79175946922805	1	3.33333333333333	8	8.5	37	-0.22314355131421	0
943	Aquitalea	denitrificans	1	NA	NA	64	NA	NA	0	NA	0.559615787935423	1	2.33333333333333	5	0.5	30	-0.356674943938732	NA
944	Aquitalea	magnusonii	1	NA	NA	59	NA	4.7506	0	NA	1.10635997545894	1	2.33333333333333	6	0.75	35	NA	0
945	Aquitalea	pelogenes	NA	NA	NA	NA	NA	4.39082	NA	NA	NA	NA	NA	NA	NA	NA	NA	NA
946	Arachidicoccus	ginsenosidivorans	NA	NA	NA	NA	NA	NA	0	NA	0.810930216216329	0	5	NA	NA	NA	-0.356674943938732	NA
947	Arachidicoccus	rhizosphaerae	NA	NA	NA	NA	NA	4.86871	NA	NA	NA	NA	NA	NA	NA	NA	NA	NA
948	Arcanobacterium	canis	NA	NA	NA	NA	NA	NA	1	NA	0.405465108108164	0	2	NA	NA	NA	-0.693147180559945	0
949	Arcanobacterium	haemolyticum	NA	NA	4	53.1	1858	1.98615	1	NA	NA	0	1	NA	NA	NA	NA	0
950	Arcanobacterium	hippocoleae	NA	NA	NA	NA	NA	NA	1	NA	NA	0	3	NA	NA	NA	NA	0
951	Arcanobacterium	phocae	NA	NA	NA	NA	NA	1.99834	NA	NA	NA	NA	NA	NA	NA	NA	NA	NA
952	Arcanobacterium	phocisimile	NA	NA	NA	NA	NA	NA	1	NA	0.405465108108164	0	2	NA	NA	NA	-0.693147180559945	0
953	Arcanobacterium	pluranimalium	NA	NA	NA	NA	NA	NA	1	NA	NA	0	2	NA	NA	NA	NA	NA
954	Archaeoglobus	fulgidus	NA	NA	1	48.35	2549	2.22436333333333	NA	NA	NA	NA	1	NA	NA	NA	NA	NA
955	Archaeoglobus	infectus	NA	NA	NA	46	NA	NA	NA	NA	NA	1	1	6.5	3	70	-0.287682072451781	NA
956	Archaeoglobus	profundus	NA	NA	1	41.9961	1858	1.56342	NA	NA	NA	NA	1	NA	NA	NA	NA	NA
957	Archaeoglobus	sulfaticallidus	1	NA	1	42.6	2267	2.07693	NA	NA	0.641853886172395	0	1	7	2	75	-0.916290731874155	NA
958	Archaeoglobus	veneficus	NA	NA	1	47	2152	1.90194	NA	NA	NA	NA	1	NA	NA	NA	NA	NA
959	Archangium	disciforme	1	NA	NA	NA	NA	NA	NA	NA	NA	NA	NA	NA	NA	NA	NA	NA
960	Archangium	gephyra	1	NA	3	69.4	9927	12.4894	NA	NA	NA	NA	NA	NA	NA	NA	NA	NA
961	Archangium	minus	1	NA	NA	NA	NA	NA	NA	NA	NA	NA	NA	NA	NA	NA	NA	NA
962	Archangium	violaceum	1	NA	NA	NA	NA	12.5378	NA	NA	NA	NA	NA	NA	NA	NA	NA	NA
963	Arcicella	aquatica	NA	NA	NA	34.5	NA	NA	NA	NA	1.01160091167848	NA	5	7	3.025	29	-0.553385238184787	NA
964	Arcicella	aurantiaca	1	NA	NA	39.9	NA	5.93309	0	NA	0.516807695443538	0	5	7	0	25	-0.59783700075562	0
965	Arcicella	rigui	NA	NA	NA	44.1	NA	NA	0	NA	1.50407739677627	0	5	7	0	25	-0.510825623765991	NA
966	Arcicella	rosea	1	NA	NA	NA	NA	NA	0	NA	NA	0	5	NA	NA	NA	NA	0
967	Arcobacter	anaerophilus	1	NA	NA	24.6	NA	3.2473	0	NA	0.405465108108164	0	1	7.5	2	30	-1.6094379124341	0
968	Arcobacter	bivalviorum	NA	NA	NA	NA	NA	2.68469	NA	NA	NA	NA	NA	NA	NA	NA	NA	NA
969	Arcobacter	butzleri	NA	NA	5	27.075	2288.25	2.308002	0	NA	0.693147180559945	1	3	NA	NA	NA	-1.20397280432594	NA
970	Arcobacter	cibarius	NA	NA	NA	27.05	NA	2.20135	0	NA	0.405465108108164	1	3	NA	3	21.5	-0.693147180559945	0
971	Arcobacter	cryaerophilus	NA	NA	NA	NA	NA	2.01974	NA	NA	NA	NA	3	NA	NA	NA	NA	NA
972	Arcobacter	defluvii	NA	NA	NA	NA	NA	NA	NA	NA	NA	NA	3	NA	NA	NA	NA	NA
973	Arcobacter	halophilus	NA	NA	NA	35	NA	2.81254	0	NA	0.693147180559945	1	5	NA	3	21.5	-0.798507696217772	NA
974	Arcobacter	lanthieri	NA	NA	NA	NA	NA	2.28777	NA	NA	NA	NA	NA	NA	NA	NA	NA	NA
975	Arcobacter	lekithochrous	NA	NA	NA	NA	NA	3.60785	0	NA	NA	1	3	NA	NA	NA	NA	NA
976	Arcobacter	marinus	NA	NA	NA	28	NA	2.81879	0	NA	0.0953101798043249	1	5	7	4	33.5	-1.6094379124341	NA
977	Arcobacter	molluscorum	NA	NA	NA	NA	NA	2.75656	NA	NA	NA	NA	NA	NA	NA	NA	NA	NA
978	Arcobacter	mytili	NA	NA	NA	26.9	NA	3.0376	0	NA	0.693147180559945	1	3.66666666666667	NA	3	30	-0.693147180559945	0
979	Arcobacter	nitrofigilis	NA	NA	4	28.4	3170	3.19224	NA	NA	NA	NA	3	NA	NA	NA	NA	NA
980	Arcobacter	skirrowii	NA	NA	NA	NA	NA	1.80719	0	NA	0.693147180559945	1	3	NA	NA	NA	-1.20397280432594	NA
981	Arcobacter	thereius	NA	NA	NA	NA	NA	1.90931	0	NA	0.916290731874155	1	3	NA	NA	NA	-0.693147180559945	0
982	Arcobacter	trophiarum	NA	NA	NA	28.5	NA	1.91561	0	NA	-0.321583624127462	NA	3.66666666666667	NA	2	27.5	0.318453731118535	0
983	Arcticibacter	eurypsychrophilus	NA	NA	NA	NA	NA	4.68667	NA	NA	NA	NA	NA	NA	NA	NA	NA	NA
984	Arcticibacter	pallidicorallinus	NA	NA	NA	NA	NA	4.11641	NA	NA	NA	NA	NA	NA	NA	NA	NA	NA
985	Arcticibacter	svalbardensis	1	NA	NA	38	NA	4.68769	0	NA	1.3609765531356	0	3.4	7	0.75	18	0.559615787935423	NA
986	Arcticibacterium	luteifluviistationis	NA	NA	NA	NA	NA	5.37984	0	NA	0.810930216216329	0	5	NA	NA	NA	-1.04982212449868	NA
987	Ardenticatena	maritima	NA	NA	NA	51.5	NA	3.56937	0	NA	NA	0	3.33333333333333	6.75	1.5	62.5	NA	0
988	Arenibacter	certesii	NA	NA	NA	37.7	NA	4.98975	0	NA	1.38629436111989	0	5	NA	5.5	16	-0.59783700075562	NA
989	Arenibacter	echinorum	NA	NA	NA	39.5	NA	5.19359	0	NA	0.741937344729377	1	5	NA	1	25	-0.798507696217772	NA
990	Arenibacter	hampyeongensis	NA	NA	NA	37.1	NA	5.43164	0	NA	1.06471073699243	0	5	7	1.5	25	-0.798507696217772	0
991	Arenibacter	latericius	NA	NA	NA	NA	NA	4.48017	NA	NA	NA	NA	NA	NA	NA	NA	NA	NA
992	Arenibacter	nanhaiticus	NA	NA	NA	38.9	NA	4.36245	0	NA	0.955511445027436	1	5	7.75	2.25	30	-0.49429632181478	NA
993	Arenibacter	palladensis	1	NA	NA	39.5	NA	5.55191	0	NA	0.667829372575655	1	5	7	5	24	-0.798507696217772	0
994	Arenibacter	troitsensis	NA	NA	NA	NA	NA	5.2876	NA	NA	NA	NA	NA	NA	NA	NA	NA	NA
995	Arenicella	chitinivorans	1	NA	NA	46.3	NA	NA	0	NA	0.993251773010283	0	5	8	2.25	26.5	-0.59783700075562	NA
996	Arenicella	xantha	1	NA	NA	48.1	NA	4.4407	0	NA	1.21935390636424	0	5	9	2.5	26.5	-0.59783700075562	NA
997	Arenimicrobium	luteum	NA	NA	NA	NA	NA	NA	0	NA	0.500775287912489	0	5	NA	NA	NA	-0.162518929497775	0
998	Arenimonas	composti	NA	NA	NA	NA	NA	3.15934	0	NA	0.336472236621213	1	NA	NA	NA	NA	-0.798507696217772	0
999	Arenimonas	daechungensis	NA	NA	NA	63.9	NA	NA	0	NA	0.810930216216329	0	5	7	0	30	-0.693147180559945	0
1000	Arenimonas	daejeonensis	NA	NA	NA	68.3	NA	NA	0	NA	0.22314355131421	1	5	7	NA	30	-0.798507696217772	0
1001	Arenimonas	donghaensis	0	NA	NA	65	NA	2.97706	0	NA	0.810930216216329	1	5	8	1.5	28	-0.693147180559945	0
1002	Arenimonas	malthae	NA	NA	NA	70.4	NA	3.11408	0	NA	NA	1	5	NA	NA	27.75	NA	NA
1003	Arenimonas	metalli	NA	NA	NA	70.5	NA	3.05662	0	NA	0.0953101798043249	0	5	8	NA	28	-0.798507696217772	0
1004	Arenimonas	oryziterrae	1	NA	NA	65.8	NA	3.09176	0	NA	-0.356674943938732	0	5	7.5	0	28	0.896088024556636	0
1005	Arenitalea	lutea	1	NA	NA	32.1	NA	3.38485	0	NA	0.0953101798043249	1	3.33333333333333	7	1.5	30	-0.798507696217772	NA
1006	Arhodomonas	aquaeolei	NA	NA	NA	NA	NA	3.95777	NA	NA	NA	NA	NA	NA	NA	NA	NA	NA
1007	Aridibacter	famidurans	NA	NA	NA	NA	NA	NA	0	NA	1.01160091167848	NA	NA	NA	NA	NA	-0.105360515657826	0
1008	Aridibacter	kavangonensis	NA	NA	NA	NA	NA	NA	0	NA	1.01160091167848	0	NA	NA	NA	NA	-0.430782916092454	0
1009	Arsenicicoccus	bolidensis	0	NA	NA	72.2	NA	3.99532	1	NA	NA	NA	2.33333333333333	NA	NA	NA	NA	0
1010	Arsenicicoccus	dermatophilus	NA	NA	NA	71.6	NA	NA	1	NA	0	0	2.33333333333333	NA	NA	NA	0	NA
1011	Arsenicitalea	aurantiaca	NA	NA	NA	NA	NA	NA	0	NA	NA	0	5	NA	NA	NA	NA	0
1012	Arsenophonus	nasoniae	NA	NA	NA	NA	NA	3.67055	NA	NA	NA	NA	NA	NA	NA	NA	NA	NA
1013	Arsukibacterium	ikkense	NA	NA	NA	NA	NA	4.12774	NA	NA	NA	NA	NA	NA	NA	NA	NA	NA
1014	Arthrobacter	agilis	0	NA	NA	NA	NA	3.87813	NA	NA	NA	NA	NA	NA	NA	NA	NA	NA
1015	Arthrobacter	alkaliphilus	NA	NA	NA	69	NA	NA	1	NA	NA	0	5	8.5	NA	30	NA	0
1016	Arthrobacter	alpinus	1	NA	7	61.5623666666667	3797	4.23791666666667	1	NA	0.470003629245736	0	5	7.1	2.5	22.5	-0.105360515657826	NA
1017	Arthrobacter	castelli	0.333333333333333	NA	NA	68.1	NA	4.5858	1	NA	NA	0	5	NA	NA	29.5	-0.105360515657826	0
1018	Arthrobacter	citreus	0	NA	NA	NA	NA	NA	NA	NA	NA	NA	NA	NA	NA	NA	NA	NA
1019	Arthrobacter	cryoconiti	NA	NA	NA	57.3	NA	NA	1	NA	0.262364264467491	0	5	7	NA	NA	-0.510825623765991	NA
1020	Arthrobacter	crystallopoietes	0	NA	NA	NA	NA	5.19847	NA	NA	NA	NA	NA	NA	NA	NA	NA	NA
1021	Arthrobacter	cupressi	NA	NA	NA	65	NA	4.05887	1	NA	NA	0	5	7	0.5	28	NA	0
1022	Arthrobacter	enclensis	NA	NA	NA	NA	NA	4.22623	NA	NA	NA	NA	NA	NA	NA	NA	NA	NA
1023	Arthrobacter	gandavensis	0	NA	NA	NA	NA	NA	NA	NA	NA	NA	NA	NA	NA	NA	NA	NA
1024	Arthrobacter	ginkgonis	NA	NA	NA	NA	NA	NA	1	NA	NA	0	5	NA	NA	NA	NA	0
1025	Arthrobacter	globiformis	0	NA	NA	NA	NA	4.95441	NA	NA	NA	NA	NA	NA	NA	NA	NA	NA
1026	Arthrobacter	humicola	NA	NA	NA	67	NA	4.70861	1	NA	NA	1	5	NA	NA	NA	NA	NA
1027	Arthrobacter	koreensis	NA	NA	NA	NA	NA	3.45418	NA	NA	NA	NA	NA	NA	NA	NA	NA	NA
1028	Arthrobacter	livingstonensis	NA	NA	NA	NA	NA	5.04261	NA	NA	NA	NA	NA	NA	NA	NA	NA	NA
1029	Arthrobacter	luteolus	0	NA	NA	NA	NA	3.91786	NA	NA	NA	NA	NA	NA	NA	NA	NA	NA
1030	Arthrobacter	monumenti	NA	NA	NA	NA	NA	NA	1	NA	NA	0	5	NA	NA	NA	-0.105360515657826	0
1031	Arthrobacter	oryzae	NA	NA	NA	67	NA	NA	1	NA	NA	1	5	8.5	NA	NA	NA	NA
1032	Arthrobacter	parietis	0.333333333333333	NA	NA	63.8	NA	NA	1	NA	NA	0	5	7.5	10	26	-0.105360515657826	0
1033	Arthrobacter	pascens	0	NA	NA	NA	NA	NA	NA	NA	NA	NA	NA	NA	NA	NA	NA	NA
1034	Arthrobacter	pigmenti	0.333333333333333	NA	NA	61.6	NA	NA	1	NA	NA	0	5	8.5	10	26	-0.105360515657826	0
1035	Arthrobacter	pityocampae	NA	NA	NA	NA	NA	3.63808	NA	NA	NA	NA	NA	NA	NA	NA	NA	NA
1036	Arthrobacter	psychrochitiniphilus	0	NA	NA	58.5	NA	4.04968	1	NA	NA	1	5	7	1.5	20	NA	0
1037	Arthrobacter	psychrolactophilus	NA	NA	NA	NA	NA	3.87115	NA	NA	NA	NA	NA	NA	NA	NA	NA	NA
1038	Arthrobacter	rhombi	NA	NA	NA	NA	NA	3.32655	NA	NA	NA	NA	NA	NA	NA	NA	NA	NA
1039	Arthrobacter	roseus	0	NA	NA	NA	NA	NA	NA	NA	NA	NA	NA	NA	NA	NA	NA	NA
1040	Arthrobacter	russicus	0	NA	NA	65.5	NA	NA	1	NA	0.896088024556636	0	5	NA	NA	30	-0.356674943938732	NA
1041	Arthrobacter	stackebrandtii	NA	NA	NA	NA	NA	7.01966	1	NA	NA	0	5	7.4	5	NA	NA	0
1042	Arthrobacter	subterraneus	NA	NA	NA	NA	NA	3.87138	NA	NA	NA	NA	NA	NA	NA	NA	NA	NA
1043	Arthrobacter	tecti	0.333333333333333	NA	NA	63.7	NA	NA	1	NA	NA	0	5	8	10	26	-0.105360515657826	0
1044	Arthrobacter	tumbae	1	NA	NA	64.7	NA	NA	1	NA	NA	0	5	8.5	7.5	26	-0.105360515657826	0
1045	Arthrobacter	woluwensis	0	NA	NA	NA	NA	3.85968	NA	NA	NA	NA	NA	NA	NA	NA	NA	NA
1046	Arvibacter	flaviflagrans	NA	NA	NA	NA	NA	NA	0	NA	1.32175583998232	1	5	NA	NA	NA	-0.22314355131421	0
1047	Asaccharobacter	celatus	NA	NA	NA	63	NA	2.82285	1	NA	0.916290731874155	NA	1	NA	NA	NA	-0.798507696217772	0
1048	Asaccharospora	irregularis	NA	NA	NA	NA	NA	2.6227	NA	NA	NA	NA	1	NA	NA	NA	NA	NA
1049	Asaia	astilbis	NA	NA	NA	NA	NA	3.14742	NA	NA	NA	NA	NA	NA	NA	NA	NA	NA
1050	Asaia	bogorensis	NA	NA	5	59.8	2835	3.19827	NA	NA	NA	NA	NA	NA	NA	NA	NA	NA
1051	Asaia	platycodi	NA	NA	NA	NA	NA	3.42065	NA	NA	NA	NA	NA	NA	NA	NA	NA	NA
1052	Asaia	prunellae	NA	NA	NA	NA	NA	3.18274	NA	NA	NA	NA	NA	NA	NA	NA	NA	NA
1053	Asaia	siamensis	NA	NA	NA	NA	NA	NA	0	NA	1.01160091167848	1	5	NA	NA	NA	-0.22314355131421	NA
1054	Asanoa	ferruginea	0	NA	NA	NA	NA	9.07191	NA	NA	NA	NA	NA	NA	NA	NA	NA	0
1055	Asanoa	hainanensis	NA	NA	NA	NA	NA	8.64497	NA	NA	NA	NA	NA	NA	NA	NA	NA	NA
1056	Asanoa	iriomotensis	0.333333333333333	NA	NA	69	NA	NA	1	NA	NA	0	5	NA	NA	25	NA	NA
1057	Asanoa	ishikariensis	NA	NA	NA	NA	NA	9.08576	NA	NA	NA	NA	NA	NA	NA	NA	NA	NA
1058	Asanoa	siamensis	1	NA	NA	72.3	NA	NA	1	NA	NA	0	NA	9	1	27.5	NA	NA
1059	Ascidiaceihabitans	donghaensis	NA	NA	NA	NA	NA	4.07764	NA	NA	NA	NA	NA	NA	NA	NA	NA	NA
1060	Asinibacterium	lactis	1	NA	NA	49.2	NA	NA	0	NA	0.139761942375159	0	5	5.5	0	25	-1.04982212449868	0
1061	Asticcacaulis	benevestitus	NA	NA	NA	NA	NA	4.98707	NA	NA	NA	NA	NA	NA	NA	NA	NA	NA
1062	Asticcacaulis	biprosthecium	NA	NA	NA	NA	NA	5.41153	NA	NA	NA	NA	NA	NA	NA	NA	NA	NA
1063	Asticcacaulis	excentricus	NA	NA	3	59.5298	3855	4.30878	NA	NA	NA	NA	NA	NA	NA	NA	NA	NA
1064	Asticcacaulis	solisilvae	1	NA	NA	63.7	NA	NA	0	NA	0.615185639090233	1	5	6	NA	27.5	1.65822807660353	NA
1065	Asticcacaulis	taihuensis	NA	NA	NA	59	NA	3.96783	0	NA	NA	1	5	NA	NA	NA	NA	0
1066	Atopobacter	phocae	NA	NA	NA	NA	NA	1.66639	NA	NA	NA	NA	NA	NA	NA	NA	NA	NA
1067	Atopobium	deltae	NA	NA	NA	NA	NA	1.4521	NA	NA	NA	NA	1	NA	NA	NA	NA	NA
1068	Atopobium	fossor	NA	NA	NA	NA	NA	1.65737	1	NA	-0.356674943938732	0	1	NA	NA	NA	-1.20397280432594	NA
1069	Atopobium	minutum	NA	NA	NA	NA	NA	1.71982	1	NA	NA	0	1	NA	NA	NA	NA	NA
1070	Atopobium	parvulum	NA	NA	1	45.7	1412	1.54381	1	NA	NA	0	1	NA	NA	NA	-0.798507696217772	NA
1071	Atopobium	rimae	NA	0	NA	NA	NA	1.62629	1	NA	NA	0	1	NA	NA	NA	NA	NA
1072	Atopobium	vaginae	NA	1	NA	NA	NA	1.43053	1	NA	-0.287682072451781	0	1	NA	NA	NA	NA	NA
1073	Atopococcus	tabaci	1	NA	NA	46	NA	2.2672	1	NA	NA	0	5	NA	NA	30	NA	0
1074	Atopostipes	suicloacalis	NA	NA	NA	NA	NA	2.12434	NA	NA	NA	NA	1	NA	NA	NA	NA	NA
1075	Aurantimicrobium	minutum	NA	NA	NA	NA	NA	1.62239	NA	NA	NA	NA	NA	NA	NA	NA	NA	NA
1076	Aurantimonas	coralicida	NA	NA	NA	NA	NA	4.61565	0	NA	0	1	5	NA	NA	NA	0.693147180559945	0
1077	Aurantimonas	endophytica	NA	NA	NA	NA	NA	NA	0	NA	0.0582689081239758	1	5	NA	NA	NA	-0.378336440719912	0
1078	Aurantimonas	manganoxydans	NA	NA	NA	NA	NA	4.32681	NA	NA	NA	NA	NA	NA	NA	NA	NA	NA
1079	Auraticoccus	monumenti	0.333333333333333	NA	NA	73.5	NA	4.46179	1	NA	NA	0	5	7.75	3	28	NA	0
1080	Aureicoccus	marinus	1	NA	NA	47	NA	3.05292	0	NA	0.693147180559945	1	5	7.5	2	27.5	0.693147180559945	0
1081	Aureimonas	altamirensis	NA	NA	NA	NA	NA	4.18755	0	NA	-0.22314355131421	0	4	NA	NA	NA	-0.105360515657826	0
1082	Aureimonas	ferruginea	NA	NA	NA	69.5	NA	NA	0	NA	0.955511445027436	NA	5	7	NA	NA	0.53062825106217	NA
1083	Aureimonas	frigidaquae	NA	NA	NA	NA	NA	4.09823	0	NA	0	1	2	NA	NA	NA	-0.356674943938732	NA
1084	Aureimonas	galii	NA	NA	NA	NA	NA	NA	0	NA	0.717839793150317	0	5	NA	NA	NA	0.048790164169432	NA
1085	Aureimonas	glaciei	NA	NA	NA	NA	NA	NA	1	NA	NA	1	5	NA	NA	NA	NA	NA
1086	Aureimonas	jatrophae	NA	NA	NA	NA	NA	4.5907	NA	NA	NA	NA	NA	NA	NA	NA	NA	NA
1087	Aureimonas	phyllosphaerae	NA	NA	NA	NA	NA	4.71569	NA	NA	NA	NA	NA	NA	NA	NA	NA	NA
1088	Aureimonas	pseudogalii	NA	NA	NA	NA	NA	NA	0	NA	0.8754687373539	0	5	NA	NA	NA	0.048790164169432	NA
1089	Aureimonas	rubiginis	NA	NA	NA	67.7	NA	NA	0	NA	0.832909122935104	NA	5	6.5	NA	NA	0.262364264467491	NA
1090	Aureimonas	ureilytica	NA	NA	NA	NA	NA	5.08718	0	NA	0.22314355131421	1	1	NA	NA	NA	-0.162518929497775	NA
1091	Aureisphaera	salina	NA	NA	NA	NA	NA	NA	0	NA	0.300104592450338	0	5	NA	NA	NA	-0.798507696217772	NA
1092	Aureispira	maritima	1	NA	NA	38.7	NA	NA	0	NA	-0.287682072451781	1	5	7	NA	30	1.50407739677627	0
1093	Aureitalea	marina	NA	NA	NA	48.1	NA	3.07465	0	NA	-0.59783700075562	1	5	7.5	NA	22.5	-0.693147180559945	0
1094	Aureivirga	marina	1	NA	NA	30.7	NA	NA	0	NA	1.50407739677627	0	5	7.5	NA	NA	-0.693147180559945	NA
1095	Auricoccus	indicus	NA	NA	4	34.1	1788	1.74579	1	NA	NA	0	5	NA	NA	NA	NA	0
1096	Auritidibacter	ignavus	NA	NA	NA	59.7	NA	NA	1	NA	0.832909122935104	1	5	9	6	23.5	-0.798507696217772	0
1097	Austwickia	chelonae	0	NA	NA	NA	NA	3.54112	NA	NA	NA	NA	NA	NA	NA	NA	NA	NA
1098	Avibacterium	avium	NA	NA	NA	NA	NA	2.20536	NA	NA	NA	NA	NA	NA	NA	NA	NA	NA
1099	Avibacterium	gallinarum	NA	NA	NA	NA	NA	2.45419	NA	NA	NA	NA	NA	NA	NA	NA	NA	NA
1100	Avibacterium	paragallinarum	NA	NA	NA	NA	NA	2.86925	NA	NA	NA	NA	3	NA	NA	NA	NA	NA
1101	Avibacterium	volantium	NA	NA	NA	NA	NA	NA	NA	NA	NA	NA	3	NA	NA	NA	NA	NA
1102	Azoarcus	anaerobius	NA	NA	NA	NA	NA	NA	NA	NA	NA	NA	1	NA	NA	NA	NA	NA
1103	Azoarcus	buckelii	NA	NA	NA	NA	NA	NA	NA	NA	NA	NA	5	NA	NA	NA	NA	NA
1104	Azoarcus	communis	NA	NA	NA	NA	NA	5.00469	NA	NA	NA	NA	NA	NA	NA	NA	NA	NA
1105	Azoarcus	evansii	NA	NA	NA	NA	NA	NA	NA	NA	NA	NA	5	NA	NA	NA	NA	NA
1106	Azoarcus	olearius	NA	NA	4	67.8	4094	4.45175	NA	NA	NA	NA	NA	NA	NA	NA	NA	NA
1107	Azoarcus	toluclasticus	NA	NA	NA	NA	NA	5.92598	NA	NA	NA	NA	NA	NA	NA	NA	NA	NA
1108	Azoarcus	tolulyticus	NA	NA	NA	NA	NA	5.11039	NA	NA	NA	NA	NA	NA	NA	NA	NA	NA
1109	Azoarcus	toluvorans	NA	NA	NA	NA	NA	NA	NA	NA	NA	NA	5	NA	NA	NA	NA	NA
1110	Azohydromonas	australica	NA	NA	NA	NA	NA	8.78678	NA	NA	NA	NA	NA	NA	NA	NA	NA	NA
1111	Azohydromonas	lata	NA	NA	NA	NA	NA	7.18325	NA	NA	NA	NA	NA	NA	NA	NA	NA	NA
1112	Azonexus	caeni	1	NA	NA	65.6	NA	NA	0	NA	0.667829372575655	1	5	7	0	27.5	-0.105360515657826	0
1113	Azonexus	hydrophilus	NA	NA	NA	65	NA	3.34118	0	NA	0.500775287912489	1	3.33333333333333	7.5	0.5	37.5	-0.916290731874155	0
1114	Azorhizobium	caulinodans	NA	NA	3	67.3	4892	5.36977	NA	NA	NA	NA	NA	NA	NA	NA	NA	NA
1115	Azorhizobium	doebereinerae	NA	NA	NA	NA	NA	5.81751	NA	NA	NA	NA	NA	NA	NA	NA	NA	NA
1116	Azorhizobium	oxalatiphilum	1	NA	NA	NA	NA	NA	0	NA	1.01160091167848	1	5	NA	2	NA	0	0
1117	Azospira	oryzae	NA	NA	NA	NA	NA	3.80698	NA	NA	NA	NA	3	NA	NA	NA	NA	NA
1118	Azospira	restricta	NA	NA	NA	67.9	NA	NA	0	NA	0.615185639090233	1	5	7	1	37	-0.693147180559945	0
1119	Azospirillum	brasilense	NA	NA	9.5	68.4244	6332	6.85544666666667	NA	NA	NA	NA	NA	NA	NA	NA	NA	NA
1120	Azospirillum	canadense	NA	NA	NA	67.9	NA	NA	0	NA	0.765467842139571	1	NA	6	0.75	27.5	-0.105360515657826	NA
1121	Azospirillum	fermentarium	1	NA	NA	69.6	NA	NA	0	NA	0.916290731874155	1	5	7	NA	30	0.0953101798043249	0
1122	Azospirillum	formosense	NA	NA	NA	65.5	NA	NA	0	NA	0.916290731874155	1	NA	7	NA	30	-0.22314355131421	0
1123	Azospirillum	halopraeferens	NA	NA	NA	NA	NA	6.51238	NA	NA	NA	NA	NA	NA	NA	NA	NA	NA
1124	Azospirillum	humicireducens	1	NA	4	67.6	2935	5.02216	0	NA	1.38629436111989	1	2.33333333333333	7.2	1	30	0.405465108108164	NA
1125	Azospirillum	lipoferum	NA	NA	9	67.6703	6137	7.308545	0	NA	0.22314355131421	0	2	NA	NA	NA	-0.693147180559945	NA
1126	Azospirillum	melinis	1	NA	NA	68.7	NA	NA	0	NA	0.22314355131421	0	2.33333333333333	6	1	26.5	-0.287682072451781	0
1127	Azospirillum	oryzae	NA	NA	NA	66.8	NA	7.67469	NA	NA	1.17865499634165	1	3.33333333333333	6.5	NA	30	0	NA
1128	Azospirillum	picis	NA	NA	NA	NA	NA	NA	0	NA	NA	1	5	NA	NA	29.5	NA	NA
1129	Azospirillum	rugosum	NA	NA	NA	70	NA	NA	0	NA	NA	1	5	NA	NA	NA	NA	NA
1130	Azospirillum	thiophilum	1	NA	9	67.5819	6684	7.60946	0	NA	1.66770682055808	1	5	7.5	1.5	37	0.438254930931155	NA
1131	Azospirillum	zeae	NA	NA	NA	67.6	NA	NA	0	NA	0.182321556793955	1	NA	6	0.75	30	1.47017584510059	NA
1132	Azotobacter	beijerinckii	NA	NA	NA	NA	NA	5.08446	NA	NA	NA	NA	NA	NA	NA	NA	NA	NA
1133	Azotobacter	chroococcum	NA	NA	6	65.90635	4743.5	5.13588	NA	NA	NA	NA	NA	NA	NA	NA	NA	NA
1134	Azotobacter	vinelandii	NA	NA	6	65.6666666666667	5009	5.3553175	NA	NA	NA	NA	NA	NA	NA	NA	NA	NA
1135	Azovibrio	restrictus	NA	NA	NA	NA	NA	4.02569	NA	NA	NA	NA	NA	NA	NA	NA	NA	NA
1136	Bacillus	abyssalis	NA	NA	NA	NA	NA	5.7739	NA	NA	NA	NA	NA	NA	NA	NA	NA	NA
1137	Bacillus	acidiceler	1	NA	NA	37.3	NA	4.77062	1	NA	1.51732262352629	0	NA	6	NA	30	-0.105360515657826	NA
1138	Bacillus	acidicola	1	NA	NA	43.2	NA	5.13836	1	NA	1.50407739677627	1	5	5.25	2	30	0.262364264467491	NA
1139	Bacillus	acidiproducens	NA	NA	NA	46.3	NA	3.31848	1	NA	1.44691898293633	1	3	6.875	NA	37	0	NA
1140	Bacillus	aerius	1	NA	NA	45	NA	3.86505	1	NA	NA	1	5	8	11.6	30	NA	NA
1141	Bacillus	aerophilus	1	NA	NA	44	NA	3.75304	1	NA	NA	1	5	8	5.8	28.5	NA	NA
1142	Bacillus	aidingensis	1	NA	NA	48.1	NA	4.41814	1	NA	0.641853886172395	1	5	7.475	12	37	-1.20397280432594	NA
1143	Bacillus	akibai	1	NA	NA	34.4	NA	4.74037	1	NA	1.25276296849537	1	5	9.5	4.5	37	-0.356674943938732	NA
1144	Bacillus	alcalophilus	NA	NA	NA	NA	NA	4.37029	1	NA	NA	1	5	NA	NA	NA	NA	NA
1145	Bacillus	algicola	NA	NA	NA	NA	NA	NA	1	NA	NA	NA	NA	NA	NA	NA	NA	NA
1146	Bacillus	alkalinitrilicus	NA	NA	NA	NA	NA	5.52357	1	NA	NA	NA	NA	NA	NA	NA	NA	NA
1147	Bacillus	alkalitelluris	1	NA	NA	37.9	NA	4.88312	1	NA	0.993251773010283	1	2.5	9.25	0.5	30	-0.798507696217772	NA
1148	Bacillus	altitudinis	1	NA	NA	43	NA	3.97216	1	NA	NA	1	5	5	1	37.5	NA	NA
1149	Bacillus	alveayuensis	1	NA	NA	38.7	NA	6.70169	1	NA	1.33500106673234	1	5	7.25	3	55	-0.287682072451781	NA
1150	Bacillus	amyloliquefaciens	NA	NA	8.5	46.3340136363636	3980.22727272727	3.96300956521739	1	NA	0.8754687373539	1	3.85714285714286	NA	NA	NA	-0.22314355131421	0.73
1151	Bacillus	andreesenii	NA	NA	NA	NA	NA	NA	1	NA	0.936093359170335	1	NA	NA	NA	NA	-0.356674943938732	NA
1152	Bacillus	anthracis	NA	NA	10.8409090909091	35.3148708333333	5983.70833333333	5.39511163265306	1	NA	1.38629436111989	1	3.58823529411765	NA	NA	NA	0.0953101798043249	0.73
1153	Bacillus	aquimaris	NA	NA	NA	NA	NA	4.03545	0.75	NA	0.854415328156068	1	5	NA	NA	NA	-0.510825623765991	NA
1154	Bacillus	asahii	NA	NA	NA	39.4	NA	NA	1	NA	0.78845736036427	1	5	7.5	0.5	30	-0.510825623765991	NA
1155	Bacillus	atrophaeus	NA	NA	7.75	43.25	4224.5	4.206112	1	NA	1.09861228866811	1	3	NA	NA	NA	-0.287682072451781	NA
1156	Bacillus	aurantiacus	NA	NA	NA	42.9	NA	4.02308	1	NA	1.34807314829969	0	5	9.875	5	28	-0.105360515657826	NA
1157	Bacillus	australimaris	NA	NA	NA	NA	NA	3.649	NA	NA	NA	NA	NA	NA	NA	NA	NA	NA
1158	Bacillus	axarquiensis	1	NA	NA	41	NA	NA	1	NA	0.693147180559945	1	5	7.2	0.5	32	-0.693147180559945	NA
1159	Bacillus	azotoformans	NA	NA	NA	NA	NA	4.22325	1	NA	1.87180217690159	1	4	6.5	NA	NA	-0.0512932943875506	NA
1160	Bacillus	badius	NA	NA	NA	NA	NA	3.96135	1	NA	NA	NA	NA	NA	NA	NA	NA	NA
1161	Bacillus	bataviensis	1	NA	NA	40.1	NA	5.37114	0.833333333333333	NA	-0.0512932943875506	1	2.5	7.5	NA	30	NA	NA
1162	Bacillus	beijingensis	NA	NA	NA	49.9	NA	NA	1	NA	-0.430782916092454	0	5	7.5	NA	30	0.22314355131421	0
1163	Bacillus	benzoevorans	NA	NA	NA	NA	NA	NA	1	NA	NA	NA	2	NA	NA	NA	NA	NA
1164	Bacillus	beveridgei	NA	NA	7	46.1	3424	3.58227	1	NA	NA	NA	1	NA	NA	NA	NA	NA
1165	Bacillus	bogoriensis	NA	NA	NA	37.5	NA	5.0024	1	NA	1.01160091167848	0	5	10	5.8	37	-1.04982212449868	NA
1166	Bacillus	boroniphilus	NA	NA	NA	NA	NA	4.36454	1	NA	NA	NA	NA	NA	NA	NA	NA	NA
1167	Bacillus	butanolivorans	1	NA	NA	37.4	NA	5.88938	1	NA	1.32175583998232	1	5	7	1	25	0.048790164169432	NA
1168	Bacillus	campisalis	NA	NA	NA	NA	NA	5.18206	NA	NA	NA	NA	NA	NA	NA	NA	NA	NA
1169	Bacillus	canaveralius	1	NA	NA	NA	NA	4.69499	1	NA	0	1	5	7.4	7.25	32	1.38629436111989	NA
1170	Bacillus	capparidis	NA	NA	NA	NA	NA	NA	1	NA	0.76080582903376	0	5	NA	NA	NA	-0.385662480811985	0
1171	Bacillus	carboniphilus	NA	NA	NA	NA	NA	NA	1	NA	1.38629436111989	1	5	NA	NA	NA	-0.356674943938732	NA
1172	Bacillus	caseinilyticus	NA	NA	NA	NA	NA	5.87263	NA	NA	NA	NA	NA	NA	NA	NA	NA	NA
1173	Bacillus	cecembensis	1	NA	NA	NA	NA	4.78297	1	NA	1.25276296849537	1	5	6	1.5	25	0.22314355131421	NA
1174	Bacillus	cellulosilyticus	1	NA	10	38.05	4337	4.68167	1	NA	0.916290731874155	1	4.33333333333333	9.5	7.5	37	-1.04982212449868	NA
1175	Bacillus	cereus	NA	NA	13.5227272727273	35.2693177777778	5919.17777777778	5.57760282608696	1	NA	NA	1	4.03333333333333	NA	NA	NA	NA	0.73
1176	Bacillus	chagannorensis	NA	NA	NA	53.8	NA	3.5197	1	NA	0.916290731874155	1	2.66666666666667	8.45	7	37	-0.430782916092454	NA
1177	Bacillus	chungangensis	NA	NA	NA	35	NA	NA	1	NA	0.916290731874155	1	5	7	5	30	-0.22314355131421	NA
1178	Bacillus	circulans	NA	NA	NA	NA	NA	5.09725	1	NA	NA	1	NA	NA	NA	NA	NA	NA
1179	Bacillus	clarkii	NA	NA	NA	NA	NA	5.47639	1	NA	NA	NA	NA	NA	NA	NA	NA	NA
1180	Bacillus	clausii	NA	NA	7	44.7216	4348.33333333333	4.355385	1	NA	NA	1	NA	8.75	NA	NA	NA	0.69
1181	Bacillus	coagulans	NA	NA	9.16666666666667	46.5666666666667	3472.83333333333	3.46826714285714	1	NA	1.53147637096439	1	3	NA	NA	NA	-0.25489224962879	0
1182	Bacillus	coahuilensis	NA	NA	NA	37	NA	3.38135	1	NA	0.810930216216329	NA	5	7.5	NA	33.5	-0.510825623765991	NA
1183	Bacillus	cohnii	NA	NA	15	36.1	4920	4.8982	1	NA	NA	1	NA	NA	NA	NA	-0.430782916092454	NA
1184	Bacillus	composti	NA	NA	NA	45.3	NA	NA	1	NA	0.916290731874155	0	2.5	7.25	0.75	50	-0.430782916092454	NA
1185	Bacillus	cucumis	NA	NA	NA	NA	NA	5.7079	NA	NA	NA	NA	NA	NA	NA	NA	NA	NA
1186	Bacillus	cytotoxicus	1	NA	13	35.8451	4277	4.09416	1	NA	0	1	3	NA	NA	33.5	NA	NA
1187	Bacillus	daliensis	NA	NA	NA	43.9	NA	3.77816	1	NA	1.09861228866811	1	2.5	9	NA	30	-0.798507696217772	NA
1188	Bacillus	decolorationis	NA	NA	NA	NA	NA	NA	0.75	NA	0.916290731874155	1	5	NA	NA	NA	-0.430782916092454	NA
1189	Bacillus	deserti	NA	NA	NA	NA	NA	4.91548	NA	NA	NA	NA	NA	NA	NA	NA	NA	NA
1190	Bacillus	drentensis	0	NA	NA	39.4	NA	5.30531	0.833333333333333	NA	-0.105360515657826	1	2.5	7.5	NA	30	NA	NA
1191	Bacillus	eiseniae	NA	NA	NA	38.5	NA	5.47108	0	NA	1.17865499634165	1	3	7	NA	30	-0.356674943938732	NA
1192	Bacillus	enclensis	NA	NA	NA	NA	NA	4.48199	NA	NA	NA	NA	NA	NA	NA	NA	NA	NA
1193	Bacillus	endophyticus	NA	NA	11	36.4535	5345	5.34691	1	NA	1.09861228866811	0	5	NA	NA	NA	0	NA
1194	Bacillus	endoradicis	NA	NA	NA	40.8	NA	NA	1	NA	0.832909122935104	1	5	7.5	NA	32.5	-0.22314355131421	NA
1195	Bacillus	farraginis	NA	NA	NA	43.7	NA	5.30878	0.333333333333333	NA	0.955511445027436	1	5	NA	NA	37.5	-0.430782916092454	NA
1196	Bacillus	fastidiosus	NA	NA	NA	NA	NA	4.41064	1	NA	NA	NA	NA	NA	NA	NA	NA	NA
1197	Bacillus	filamentosus	NA	NA	NA	NA	NA	5.14921	NA	NA	NA	NA	NA	NA	NA	NA	NA	NA
1198	Bacillus	firmus	NA	NA	NA	NA	NA	5.83561	1	NA	NA	NA	NA	NA	NA	NA	NA	NA
1199	Bacillus	flexus	NA	NA	12	37.9712	4244	4.10424	1	NA	NA	NA	NA	NA	NA	NA	NA	NA
1200	Bacillus	foraminis	NA	NA	NA	NA	NA	NA	1	NA	NA	NA	NA	NA	NA	NA	NA	NA
1201	Bacillus	fordii	NA	NA	NA	41.9	NA	4.50944	0	NA	0.940983344464527	1	5	8.33333333333333	NA	37.5	-0.356674943938732	NA
1202	Bacillus	fortis	NA	NA	NA	44.3	NA	NA	0.333333333333333	NA	0.821980052402914	1	5	NA	NA	37.5	0.916290731874155	NA
1203	Bacillus	fumarioli	NA	NA	NA	NA	NA	3.29421	1	NA	1.79175946922805	1	5	NA	NA	NA	-0.430782916092454	NA
1204	Bacillus	funiculus	NA	NA	NA	NA	NA	NA	0.75	NA	1.6094379124341	1	5	NA	NA	NA	0.336472236621213	NA
1205	Bacillus	galactosidilyticus	1	NA	NA	37.7	NA	5.18634	1	NA	1.25276296849537	1	2.5	8.25	NA	35	-0.22314355131421	NA
1206	Bacillus	galliciensis	0	NA	NA	48.1	NA	NA	1	NA	1.09861228866811	1	5	7.2	2	20	0	NA
1207	Bacillus	gibsonii	NA	NA	10	43.8	4228	4.10009	1	NA	NA	NA	NA	NA	NA	NA	NA	NA
1208	Bacillus	ginsengi	NA	NA	NA	49.6	NA	NA	1	NA	0.0953101798043249	0	5	7.5	NA	30	0.262364264467491	0
1209	Bacillus	ginsengihumi	NA	NA	NA	NA	NA	3.92174	1	NA	NA	NA	NA	NA	NA	NA	NA	NA
1210	Bacillus	ginsengisoli	NA	NA	NA	43.6	NA	NA	1	NA	1.87180217690159	1	5	6.75	0	33.5	0.182321556793955	NA
1211	Bacillus	gobiensis	NA	NA	NA	NA	NA	4.59771	NA	NA	NA	NA	NA	NA	NA	NA	NA	NA
1212	Bacillus	gottheilii	0	NA	NA	38.7	NA	4.58685	1	NA	1.87180217690159	1	5	8	0.5	30	-0.287682072451781	NA
1213	Bacillus	graminis	NA	NA	NA	NA	NA	NA	1	NA	NA	NA	NA	NA	NA	NA	NA	NA
1214	Bacillus	halmapalus	NA	NA	NA	NA	NA	4.70188	1	NA	NA	NA	NA	NA	NA	NA	NA	NA
1215	Bacillus	halodurans	NA	NA	8	43.7	4134	4.20235	1	NA	NA	1	4	9.5	NA	NA	NA	0.7
1216	Bacillus	halosaccharovorans	1	NA	NA	42.6	NA	5.39937	1	NA	1.87180217690159	1	5	7.75	10	40	-0.693147180559945	NA
1217	Bacillus	hemicellulosilyticus	1	NA	NA	36.8	NA	4.53806	0.666666666666667	NA	1.38629436111989	1	5	10	7.5	37	-0.916290731874155	NA
1218	Bacillus	hemicentroti	NA	NA	NA	NA	NA	NA	1	NA	NA	NA	NA	NA	NA	NA	NA	NA
1219	Bacillus	herbersteinensis	1	NA	NA	36.55	NA	NA	1	NA	NA	1	5	9.5	2.5	16	NA	NA
1220	Bacillus	hisashii	NA	NA	NA	NA	NA	3.83546	NA	NA	NA	NA	NA	NA	NA	NA	NA	NA
1221	Bacillus	horikoshii	NA	NA	8	40.5638	4343	4.29588	1	NA	NA	NA	NA	NA	NA	NA	NA	NA
1222	Bacillus	horneckiae	NA	NA	NA	35.6	NA	4.13159	1	NA	1.6094379124341	1	5	7	NA	30	0.22314355131421	NA
1223	Bacillus	horti	NA	NA	NA	NA	NA	NA	0.5	NA	1.32175583998232	1	5	NA	NA	NA	-0.356674943938732	NA
1224	Bacillus	humi	1	NA	NA	37.5	NA	4.83644	1	NA	1.70474809223843	1	1	7.5	7	30	-0.22314355131421	NA
1225	Bacillus	hwajinpoensis	NA	NA	NA	40.9	NA	NA	0.666666666666667	NA	1.17865499634165	0	5	6.5	3.5	32.5	0.139761942375159	NA
1226	Bacillus	idriensis	NA	NA	NA	NA	NA	NA	1	NA	NA	NA	NA	NA	NA	NA	NA	NA
1227	Bacillus	indicus	NA	NA	NA	41.2	NA	4.07217	0.9	NA	1.1314021114911	0.333333333333333	5	6.5	1	30	0.42744401482694	NA
1228	Bacillus	infantis	NA	NA	9	46	4893	4.88471	1	NA	1.87180217690159	NA	NA	NA	NA	NA	NA	0
1229	Bacillus	infernus	NA	NA	NA	NA	NA	NA	1	NA	NA	NA	1	NA	NA	NA	NA	NA
1230	Bacillus	isabeliae	NA	NA	NA	37.9	NA	NA	1	NA	1.45861502269952	0	5	7.75	5	36	-0.287682072451781	NA
1231	Bacillus	jeotgali	NA	NA	NA	NA	NA	4.70355	0.75	NA	1.6094379124341	1	2	NA	NA	NA	-0.0512932943875506	NA
1232	Bacillus	kochii	NA	NA	10	36.60765	4716	4.69437	1	NA	1.71649698472751	1	5	7	NA	30	-0.430782916092454	NA
1233	Bacillus	koreensis	1	NA	NA	36	NA	4.60358	1	NA	0.78845736036427	1	5	7	1.5	37.5	0.182321556793955	NA
1234	Bacillus	korlensis	NA	NA	NA	38.2	NA	4.95102	1	NA	0.8754687373539	1	5	7.5	1	33.5	-0.287682072451781	NA
1235	Bacillus	kribbensis	NA	NA	NA	43.3	NA	5.05227	1	NA	0.606135803570315	1	5	6.375	1.5	31.5	0.53062825106217	NA
1236	Bacillus	krulwichiae	NA	NA	15	38.2	4672	4.61086	1	NA	NA	NA	NA	NA	NA	NA	NA	NA
1237	Bacillus	lehensis	NA	NA	7	40.65	4024	3.99307	1	NA	0.8754687373539	1	5	8	6	25	-0.430782916092454	NA
1238	Bacillus	lentus	NA	NA	NA	NA	NA	4.33489	1	NA	NA	NA	NA	NA	NA	NA	NA	0
1239	Bacillus	licheniformis	NA	NA	8.08333333333333	45.7334916666667	4552.75	4.35511	1	NA	NA	1	4.27272727272727	NA	NA	NA	NA	0.72
1240	Bacillus	ligniniphilus	NA	NA	NA	NA	NA	3.85625	1	NA	NA	NA	NA	9	NA	NA	NA	NA
1241	Bacillus	litoralis	1	NA	NA	35.2	NA	5.6163	0.666666666666667	NA	1.25276296849537	1	5	7.5	NA	37	-0.105360515657826	NA
1242	Bacillus	loiseleuriae	NA	NA	NA	NA	NA	5.42842	NA	NA	NA	NA	NA	NA	NA	NA	NA	NA
1243	Bacillus	lonarensis	NA	NA	NA	NA	NA	2.58221	NA	NA	NA	NA	NA	NA	NA	NA	NA	NA
1244	Bacillus	luciferensis	NA	NA	NA	NA	NA	4.89412	0.75	NA	1.50407739677627	1	2	NA	NA	NA	-0.510825623765991	NA
1245	Bacillus	luteolus	NA	NA	NA	NA	NA	NA	1	NA	NA	NA	NA	NA	NA	NA	NA	NA
1246	Bacillus	macyae	0	NA	NA	37	NA	NA	1	NA	1.01160091167848	1	1	7.8	1.2	32.5	-0.510825623765991	NA
1247	Bacillus	mannanilyticus	1	NA	NA	37.4	NA	4.5346	0.5	NA	1.50407739677627	1	5	9	2	37	-0.356674943938732	NA
1248	Bacillus	marisflavi	NA	NA	NA	NA	NA	4.31209	1	NA	0.916290731874155	1	5	NA	NA	NA	-0.356674943938732	NA
1249	Bacillus	maritimus	NA	NA	NA	NA	NA	NA	1	NA	NA	NA	5	NA	NA	NA	NA	NA
1250	Bacillus	marmarensis	1	NA	NA	40.2	NA	4.02059	1	NA	0.810930216216329	1	5	10.125	2.5	35	-0.0512932943875506	NA
1251	Bacillus	massiliosenegalensis	NA	NA	NA	NA	NA	4.96791	1	NA	NA	1	5	NA	NA	NA	NA	0
1252	Bacillus	megaterium	NA	NA	12.3333333333333	38.0395333333333	5543.5	5.43284142857143	1	NA	NA	1	3.66666666666667	NA	NA	NA	NA	0
1253	Bacillus	mesonae	NA	NA	NA	NA	NA	5.80773	NA	NA	NA	NA	NA	NA	NA	NA	NA	NA
1254	Bacillus	methanolicus	NA	NA	9	38.6304	3454	3.42521	1	NA	NA	NA	5	NA	NA	NA	NA	0
1255	Bacillus	mojavensis	NA	NA	NA	NA	NA	3.95702	1	NA	1.09861228866811	NA	5	NA	NA	NA	-0.287682072451781	NA
1256	Bacillus	muralis	NA	NA	9	42.2722	4909	5.09916	1	NA	NA	NA	NA	NA	NA	NA	NA	NA
1257	Bacillus	murimartini	NA	NA	NA	39.6	NA	4.16914	1	NA	0.916290731874155	1	NA	8.5	NA	17.5	-0.693147180559945	NA
1258	Bacillus	mycoides	NA	NA	13.3333333333333	35.475625	6168.25	5.83689	1	NA	NA	0	5	NA	NA	NA	NA	0
1259	Bacillus	nakamurai	NA	NA	NA	NA	NA	3.88826	1	NA	0.539413080617903	1	5	NA	NA	NA	-0.180323554131282	NA
1260	Bacillus	nanhaiisediminis	1	NA	NA	40.3	NA	NA	1	NA	0.641853886172395	1	5	9	NA	37	-0.510825623765991	NA
1261	Bacillus	nealsonii	NA	NA	NA	NA	NA	4.97839	1	NA	1.50407739677627	1	2	NA	NA	NA	0	NA
1262	Bacillus	niabensis	1	NA	NA	35.2	NA	NA	1	NA	0.817574758934997	1	3	7	NA	30	-0.510825623765991	NA
1263	Bacillus	niacini	NA	NA	NA	NA	NA	6.18371	1	NA	NA	NA	NA	NA	NA	NA	NA	NA
1264	Bacillus	novalis	1	NA	NA	40.5	NA	5.66819	1	NA	-0.105360515657826	1	3.75	8	NA	35	NA	NA
1265	Bacillus	oceanisediminis	1	NA	11	42.8214	5892	5.84861	1	NA	0.817574758934997	NA	5	7	6.5	37	-0.356674943938732	NA
1266	Bacillus	okhensis	1	NA	NA	41.6	NA	4.86528	1	NA	0.817574758934997	1	5	9	5	37	-0.356674943938732	0
1267	Bacillus	okuhidensis	NA	NA	NA	NA	NA	4.20535	1	NA	NA	NA	NA	NA	NA	NA	NA	NA
1268	Bacillus	oleivorans	NA	NA	NA	NA	NA	4.51182	NA	NA	NA	NA	NA	NA	NA	NA	NA	NA
1269	Bacillus	oleronius	1	NA	NA	35.2	NA	5.08397	0.333333333333333	NA	NA	0	5	6.25	NA	37	NA	NA
1270	Bacillus	oryzisoli	NA	NA	NA	NA	NA	NA	1	NA	NA	NA	5	NA	NA	NA	NA	NA
1271	Bacillus	oryziterrae	NA	NA	NA	NA	NA	3.5758	1	NA	NA	0	3	7	NA	NA	NA	0
1272	Bacillus	oshimensis	NA	NA	NA	40.8	NA	4.05838	1	NA	1.01160091167848	0	5	8.5	7	30	-0.22314355131421	NA
1273	Bacillus	panaciterrae	NA	NA	NA	NA	NA	5.41169	1	NA	1.38629436111989	0	5	6.75	NA	NA	-0.430782916092454	0
1274	Bacillus	paraflexus	0	NA	NA	37.6	NA	NA	1	NA	0.405465108108164	1	5	7	NA	30	NA	NA
1275	Bacillus	paralicheniformis	NA	NA	7.33333333333333	45.9	4392	4.42071	NA	NA	NA	NA	NA	NA	NA	NA	NA	NA
1276	Bacillus	patagoniensis	NA	NA	NA	NA	NA	4.64691	1	NA	NA	NA	NA	NA	NA	NA	NA	NA
1277	Bacillus	persicus	NA	NA	NA	40.1	NA	4.6434	1	NA	1.79175946922805	0	5	7.75	2.5	35	-0.59783700075562	NA
1278	Bacillus	pervagus	NA	NA	NA	NA	NA	NA	1	NA	0.993251773010283	1	NA	NA	NA	NA	0.048790164169432	NA
1279	Bacillus	plakortidis	NA	NA	NA	41.1	NA	3.96776	1	NA	0.916290731874155	1	NA	8.5	NA	17.5	-0.693147180559945	NA
1280	Bacillus	pocheonensis	NA	NA	NA	NA	NA	NA	1	NA	NA	NA	NA	NA	NA	NA	NA	NA
1281	Bacillus	polygoni	NA	NA	NA	42.9	NA	NA	1	NA	0.810930216216329	0	5	9	NA	30	-0.798507696217772	NA
1282	Bacillus	pseudalcaliphilus	NA	NA	NA	NA	NA	4.48741	1	NA	NA	NA	NA	NA	NA	NA	NA	NA
1283	Bacillus	pseudofirmus	NA	NA	7	39.8927	4263	4.24925	1	NA	NA	1	3	9	NA	NA	NA	0
1284	Bacillus	pseudomycoides	NA	NA	NA	NA	NA	5.78251	1	NA	1.38629436111989	0	3.5	NA	NA	NA	0	NA
1285	Bacillus	psychrosaccharolyticus	NA	NA	NA	NA	NA	4.59045	1	NA	NA	NA	NA	NA	NA	NA	NA	NA
1286	Bacillus	pumilus	NA	NA	7.53846153846154	41.4486076923077	3914.30769230769	3.77983928571429	1	NA	NA	1	5	NA	NA	NA	NA	0.72
1287	Bacillus	rhizosphaerae	NA	NA	NA	NA	NA	4.24304	NA	NA	NA	NA	NA	NA	NA	NA	NA	NA
1288	Bacillus	ruris	1	NA	NA	39.2	NA	NA	1	NA	0.405465108108164	1	2.5	8.5	NA	35	-0.430782916092454	NA
1289	Bacillus	safensis	1	NA	8	41.4597166666667	4018	3.91550333333333	1	NA	0.125163142954006	1	5	6.36666666666667	5	33.5	-0.762140052046897	NA
1290	Bacillus	salarius	1	NA	NA	43	NA	NA	1	NA	0.470003629245736	0	5	8	NA	30	-0.916290731874155	NA
1291	Bacillus	salsus	NA	NA	NA	35.9	NA	4.78974	1	NA	1.38629436111989	1	5	8	3	35	-0.693147180559945	NA
1292	Bacillus	selenatarsenatis	NA	NA	NA	42.8	NA	4.75626	1	NA	1.50407739677627	1	2.5	8.25	3.5	32.5	0	NA
1293	Bacillus	selenitireducens	NA	NA	7	48.7	3386	3.59249	1	NA	NA	0	2	NA	NA	NA	NA	NA
1294	Bacillus	seohaeanensis	1	NA	NA	39	NA	NA	1	NA	0.438254930931155	0	5	7.5	NA	37.5	-0.59783700075562	NA
1295	Bacillus	shacheensis	NA	NA	NA	NA	NA	3.9822	NA	NA	NA	NA	NA	NA	NA	NA	NA	NA
1296	Bacillus	shackletonii	NA	NA	NA	35.4	NA	5.29759	0.666666666666667	NA	-0.22314355131421	1	5	7	NA	37	1.25276296849537	NA
1297	Bacillus	siamensis	1	NA	NA	41.4	NA	4.28071	1	NA	0.916290731874155	1	2.5	6	0	37	-0.798507696217772	NA
1298	Bacillus	simplex	NA	NA	13	39.84415	5383.5	5.56307333333333	1	NA	NA	1	5	7	NA	NA	-0.287682072451781	0
1299	Bacillus	siralis	NA	NA	NA	NA	NA	NA	1	NA	NA	NA	NA	NA	NA	NA	NA	NA
1300	Bacillus	smithii	NA	NA	11	40.7819	3284	3.38129	1	NA	NA	NA	NA	NA	NA	NA	NA	0
1301	Bacillus	solani	NA	NA	NA	NA	NA	5.3156	NA	NA	NA	NA	NA	NA	NA	NA	NA	NA
1302	Bacillus	soli	1	NA	NA	40.1	NA	5.46481	0.875	NA	-0.105360515657826	1	2.5	7.5	NA	30	NA	NA
1303	Bacillus	solimangrovi	NA	NA	NA	NA	NA	3.84402	NA	NA	NA	NA	NA	NA	NA	NA	NA	NA
1304	Bacillus	songklensis	NA	NA	NA	41.1	NA	NA	1	NA	1.11514159061932	1	5	8	0	30	0.048790164169432	NA
1305	Bacillus	sonorensis	NA	NA	8	45.2	5024	4.83229	1	NA	1.25276296849537	1	2	NA	NA	NA	0	NA
1306	Bacillus	sporothermodurans	1	NA	NA	36.7	NA	4.04783	1	NA	NA	1	5	7	NA	37	NA	NA
1307	Bacillus	stamsii	NA	NA	NA	NA	NA	NA	NA	NA	NA	NA	5	NA	NA	NA	NA	NA
1308	Bacillus	stratosphericus	1	NA	NA	44	NA	3.73311	1	NA	NA	1	5	8	8.7	28.5	NA	NA
1309	Bacillus	subterraneus	NA	NA	NA	NA	NA	3.89999	1	NA	NA	NA	NA	NA	NA	NA	NA	NA
1310	Bacillus	subtilis	NA	7	9.46875	43.8555712121212	4314.54545454545	4.15995253731343	1	NA	NA	1	3.53846153846154	8.95	NA	NA	NA	0.73
1311	Bacillus	taeanensis	NA	NA	NA	NA	NA	4.61127	1	NA	NA	NA	NA	NA	NA	NA	NA	NA
1312	Bacillus	tequilensis	1	NA	NA	NA	NA	3.9813	1	NA	1.38629436111989	1	5	7.25	0	45	-0.105360515657826	NA
1313	Bacillus	terrae	NA	NA	NA	NA	NA	NA	1	NA	0.993251773010283	1	5	NA	NA	NA	-0.0512932943875506	NA
1314	Bacillus	thermoamylovorans	NA	NA	NA	NA	NA	3.70707	1	NA	NA	NA	1	NA	NA	NA	NA	NA
1315	Bacillus	thermocloacae	NA	NA	NA	NA	NA	NA	1	NA	NA	NA	NA	NA	NA	NA	NA	NA
1316	Bacillus	thermocopriae	1	NA	NA	46.6	NA	NA	1	NA	0.405465108108164	1	2.5	7.2	1	50	-0.510825623765991	NA
1317	Bacillus	thermolactis	NA	NA	NA	NA	NA	NA	1	NA	NA	NA	NA	NA	NA	NA	NA	NA
1318	Bacillus	thermophilus	NA	NA	NA	47.9	NA	NA	1	NA	1.08180517035173	1	2.5	7.25	0.5	50	-0.510825623765991	NA
1319	Bacillus	thermotolerans	1	NA	NA	49.3	NA	NA	1	NA	0.0953101798043249	0	2.5	6.75	1.75	50	-0.287682072451781	NA
1320	Bacillus	thioparans	NA	NA	NA	NA	NA	NA	1	NA	NA	NA	NA	NA	NA	NA	NA	NA
1321	Bacillus	thuringiensis	NA	NA	13.3617021276596	35.1113886363636	6504.77272727273	6.14022355555556	1	NA	NA	0.821428571428571	3.33333333333333	NA	NA	NA	NA	0.73
1322	Bacillus	toyonensis	NA	NA	12	35.552	5377	5.81087	NA	NA	NA	NA	NA	NA	NA	NA	NA	NA
1323	Bacillus	trypoxylicola	NA	NA	NA	37.4	NA	4.34794	1	NA	0.336472236621213	0	5	9	NA	30	-0.510825623765991	NA
1324	Bacillus	urumqiensis	NA	NA	NA	NA	NA	3.28071	NA	NA	NA	NA	NA	NA	NA	NA	NA	NA
1325	Bacillus	vallismortis	NA	NA	9	46.5	3892	4.04255	1	NA	1.09861228866811	1	5	NA	NA	NA	-0.105360515657826	NA
1326	Bacillus	vedderi	NA	NA	NA	NA	NA	NA	1	NA	NA	NA	NA	NA	NA	NA	NA	NA
1327	Bacillus	velezensis	1	NA	8.65714285714286	46.4219414634146	3996.85	4.01755634146341	1	NA	0.916290731874155	1	5	7.5	NA	30	-0.693147180559945	NA
1328	Bacillus	vietnamensis	NA	NA	NA	NA	NA	4.41088	1	NA	0.916290731874155	1	5	NA	NA	NA	-0.287682072451781	NA
1329	Bacillus	vireti	0	NA	NA	40.2	NA	5.30909	0.333333333333333	NA	-0.287682072451781	1	2.66666666666667	7.25	NA	30	NA	NA
1330	Bacillus	wakoensis	1	NA	NA	38.1	NA	4.53094	1	NA	0.559615787935423	1	5	9.5	5	37	-0.430782916092454	NA
1331	Bacillus	weihenstephanensis	NA	NA	12.1428571428571	35.3601	5968	5.740545	1	NA	NA	1	2.66666666666667	NA	NA	NA	NA	0.73
1332	Bacillus	wiedmannii	NA	NA	NA	NA	NA	6.12736	1	NA	1.02961941718116	NA	2	NA	NA	NA	0.182321556793955	NA
1333	Bacillus	xiaoxiensis	NA	NA	NA	NA	NA	NA	1	NA	NA	NA	NA	NA	NA	NA	NA	NA
1334	Bacillus	zeae	NA	NA	NA	NA	NA	NA	1	NA	1.25276296849537	0	5	NA	NA	NA	0	0
1335	Bacillus	zhangzhouensis	NA	NA	NA	NA	NA	3.73619	1	NA	NA	NA	NA	NA	NA	NA	NA	NA
1336	Bacterioplanes	sanyensis	NA	NA	4	53.4	3952	4.29373	NA	NA	NA	NA	NA	NA	NA	NA	NA	NA
1337	Bacterioplanoides	pacificum	NA	NA	NA	NA	NA	NA	0	NA	0.300104592450338	1	5	NA	NA	NA	-1.04982212449868	NA
1338	Bacteriovorax	stolpii	NA	NA	NA	NA	NA	3.81031	0	NA	NA	NA	NA	NA	NA	NA	NA	NA
1339	Bacteroides	acidifaciens	NA	NA	NA	NA	NA	6.73196	0	NA	1.56861591791385	0	1	NA	NA	NA	0.048790164169432	NA
1340	Bacteroides	barnesiae	NA	NA	NA	NA	NA	3.61991	0	NA	1.7404661748405	0	1	NA	NA	NA	-0.0512932943875506	NA
1341	Bacteroides	caccae	NA	7	5	41.9	3743	4.5708	0	0.264192679785087	NA	0	1	NA	NA	NA	NA	0.18
1342	Bacteroides	caecimuris	NA	NA	5	42.6	4113	4.83993	NA	NA	NA	NA	1	NA	NA	NA	NA	NA
1343	Bacteroides	cellulosilyticus	NA	8	4	41.9	5447	7.08483	0	NA	0.53062825106217	0	1	6.8	NA	37	-0.105360515657826	NA
1344	Bacteroides	clarus	1	NA	NA	45.3	NA	4.21757	0	NA	0.587786664902119	0	1	7	0	37	-0.287682072451781	NA
1345	Bacteroides	coagulans	NA	NA	NA	NA	NA	1.80605	0	NA	NA	0	1	NA	NA	NA	NA	NA
1346	Bacteroides	coprocola	1	6	NA	42.4	NA	4.30012	0	NA	0.916290731874155	0	1	NA	NA	37	-0.22314355131421	0.17
1347	Bacteroides	coprophilus	0	6	NA	44.7	NA	4.0415	0	NA	1.19392246847243	0	2	NA	NA	NA	-0.287682072451781	NA
1348	Bacteroides	coprosuis	NA	NA	NA	36.4	NA	2.9918	0	NA	0.641853886172395	0	1.5	NA	NA	37	0	NA
1349	Bacteroides	dorei	1	8	7	42.04	4465.75	5.561434	0	NA	1.06471073699243	0	1	7	0	37	0	NA
1350	Bacteroides	eggerthii	NA	7	NA	NA	NA	4.61153	0	0.0712343391445897	NA	0	1	NA	NA	NA	NA	NA
1351	Bacteroides	faecichinchillae	NA	NA	NA	41	NA	4.78258	0	NA	0.916290731874155	0	1	NA	NA	37	0.336472236621213	0
1352	Bacteroides	faecis	1	NA	NA	42.7	NA	6.11451	0	NA	0.559615787935423	0	1	NA	0	37	0	NA
1353	Bacteroides	finegoldii	1	6	NA	42.7	NA	5.12411	0	NA	1.09861228866811	0	1	7	0	37	-0.22314355131421	0.17
1354	Bacteroides	fluxus	1	NA	NA	45.2	NA	4.33072	0	NA	0.559615787935423	0	1	7	0	37	0.182321556793955	NA
1355	Bacteroides	fragilis	NA	8	6	43.2101833333333	4603.83333333333	5.23003	0.0666666666666667	1.57112254907751	NA	0	1	NA	NA	NA	NA	0.17
1356	Bacteroides	galacturonicus	NA	NA	NA	NA	NA	2.92512	0	NA	NA	NA	1	NA	NA	NA	NA	NA
1357	Bacteroides	gallinarum	NA	NA	NA	NA	NA	4.91758	0	NA	1.2947271675944	0	1	NA	NA	NA	-0.693147180559945	NA
1358	Bacteroides	graminisolvens	NA	NA	NA	38	NA	3.6334	0	NA	1.04731899428056	0	1	7.18333333333333	0	33	-0.693147180559945	NA
1359	Bacteroides	helcogenes	NA	NA	5	44.7	3376	3.99891	0	NA	NA	0	1	NA	NA	NA	NA	NA
1360	Bacteroides	heparinolyticus	NA	NA	NA	NA	NA	3.60898	0	NA	NA	NA	1	NA	NA	NA	NA	NA
1361	Bacteroides	intestinalis	1	8	NA	44	NA	6.82835	0	NA	0.854415328156068	0	1	7	0	37	-0.22314355131421	0.17
1362	Bacteroides	luti	NA	NA	NA	NA	NA	4.11875	NA	NA	NA	NA	1	NA	NA	NA	NA	NA
1363	Bacteroides	massiliensis	NA	NA	NA	49	NA	4.64621	0	NA	1.09861228866811	0	1	NA	NA	37	0.0953101798043249	NA
1364	Bacteroides	nordii	NA	NA	NA	NA	NA	5.71828	0	NA	NA	NA	NA	NA	NA	NA	NA	NA
1365	Bacteroides	oleiciplenus	1	NA	NA	43.6	NA	7.08773	0	NA	3.33932197794407	0	1	7	0	37	0.371563556432483	NA
1366	Bacteroides	ovatus	NA	7	5	41.9	5000	6.47342666666667	0	0.380318607134528	NA	0	1	NA	NA	NA	NA	0.17
1367	Bacteroides	paurosaccharolyticus	NA	NA	NA	41	NA	3.43035	0	NA	1.14740245283754	0	1	7.7	1	35	-0.287682072451781	0
1368	Bacteroides	pectinophilus	NA	1	NA	NA	NA	3.02833	0	NA	NA	0	1	NA	NA	NA	NA	NA
1369	Bacteroides	plebeius	1	6	NA	43.9	NA	4.42192	0	0.0591429204549787	1.09861228866811	0	1	NA	NA	37	-0.22314355131421	NA
1370	Bacteroides	propionicifaciens	NA	NA	NA	46.85	NA	2.63469	0	NA	0.53062825106217	0	1	7.9	1	30	-0.287682072451781	NA
1371	Bacteroides	pyogenes	NA	NA	NA	NA	NA	3.37935	0	NA	NA	0	1	NA	NA	NA	NA	NA
1372	Bacteroides	reticulotermitis	NA	NA	NA	44.9	NA	5.36528	0	NA	0.741937344729377	0	1	NA	NA	37	-0.22314355131421	0
1373	Bacteroides	rodentium	NA	NA	NA	NA	NA	4.88449	0	NA	0.916290731874155	0	1	NA	NA	NA	0.336472236621213	NA
1374	Bacteroides	salanitronis	NA	NA	6	46.4428	3809	4.30866	0	NA	NA	0	1	NA	NA	NA	NA	NA
1375	Bacteroides	salyersiae	NA	NA	NA	NA	NA	5.31545	0	NA	1.01160091167848	NA	1	NA	NA	NA	0.139761942375159	0.17
1376	Bacteroides	sartorii	NA	NA	NA	NA	NA	5.90791	0	NA	2.14006616349627	0	2	NA	NA	NA	0.182321556793955	NA
1377	Bacteroides	stercorirosoris	NA	NA	NA	45.7	NA	6.26818	0	NA	2.14006616349627	0	1	NA	NA	37	0.182321556793955	0
1378	Bacteroides	stercoris	NA	8	NA	NA	NA	4.00983	0.5	NA	NA	0	1	NA	NA	NA	NA	NA
1379	Bacteroides	thetaiotaomicron	NA	7	5	42.76155	5023.5	6.35816	0	NA	NA	0	1	NA	NA	NA	NA	0.19
1380	Bacteroides	uniformis	NA	8	NA	NA	NA	4.7191	0	0.369476725166008	NA	0	1	NA	NA	NA	NA	0.176666666666667
1381	Bacteroides	vulgatus	NA	8	7	42.2	4333	5.16319	0	NA	NA	0	1.54545454545455	NA	NA	NA	NA	0.17
1382	Bacteroides	xylanisolvens	NA	7	NA	42.8	NA	7.8409	0	NA	0.765467842139571	0	1	6.8	NA	38	-1.38629436111989	0.19
1383	Bacteroides	zoogleoformans	NA	NA	NA	NA	NA	3.36179	0	NA	NA	NA	NA	NA	NA	NA	NA	NA
1384	Balnearium	lithotrophicum	NA	NA	NA	NA	NA	NA	NA	NA	0.916290731874155	1	1	NA	NA	NA	-0.162518929497775	NA
1385	Balneatrix	alpica	NA	NA	NA	NA	NA	3.65392	NA	NA	NA	NA	NA	NA	NA	NA	NA	NA
1386	Balneicella	halophila	NA	NA	NA	NA	NA	2.08952	0	NA	0.22314355131421	0	1	NA	NA	NA	-0.287682072451781	0
1387	Balneola	alkaliphila	NA	NA	NA	38.7	NA	NA	0	NA	0.955511445027436	0	5	8.5	NA	25	-0.356674943938732	NA
1388	Balneola	vulgaris	1	NA	NA	42	NA	2.85775	0	NA	0.851574417154464	1	5	8	NA	30	-1.6094379124341	0
1389	Barnesiella	intestinihominis	1	NA	NA	45.5	NA	3.44391	0	NA	0.765467842139571	0	1	7	0	37	-0.356674943938732	0
1390	Barnesiella	viscericola	NA	NA	5	51.85	2588	3.07686	0	NA	0.182321556793955	0	1	NA	NA	NA	1.8484548129046	0
1391	Barrientosiimonas	humi	1	NA	NA	68.4	NA	NA	1	NA	-1.1551826401565	0	5	8	2	32	0.22314355131421	0
1392	Barrientosiimonas	marina	NA	NA	NA	NA	NA	NA	1	NA	-0.59783700075562	0	5	NA	NA	NA	-0.59783700075562	0
1393	Bartonella	acomydis	NA	NA	NA	37.2	NA	NA	0	NA	0.3293037471426	NA	5	NA	NA	35	-0.653926467406664	NA
1394	Bartonella	alsatica	NA	NA	NA	NA	NA	1.6739	0	NA	-0.430782916092454	NA	3	NA	NA	NA	0.405465108108164	NA
1395	Bartonella	ancashensis	NA	NA	2	38.4	1317	1.46769	NA	NA	NA	NA	NA	NA	NA	NA	NA	NA
1396	Bartonella	apis	NA	NA	2	45.4	2411.66666666667	2.7647125	NA	NA	NA	NA	NA	NA	NA	NA	NA	NA
1397	Bartonella	bacilliformis	NA	NA	2	38.2	1287	1.42771	NA	NA	NA	NA	NA	NA	NA	NA	NA	NA
1398	Bartonella	birtlesii	NA	NA	NA	NA	NA	1.83401	NA	NA	NA	NA	3	NA	NA	NA	NA	NA
1399	Bartonella	bovis	NA	NA	NA	NA	NA	1.62467	0	NA	NA	NA	3	NA	NA	NA	NA	NA
1400	Bartonella	callosciuri	NA	NA	NA	35.5	NA	NA	0	NA	0.139761942375159	NA	5	NA	NA	35	-0.579818495252942	NA
1401	Bartonella	capreoli	NA	NA	NA	NA	NA	NA	0	NA	NA	NA	3	NA	NA	NA	NA	NA
1402	Bartonella	chomelii	1	NA	NA	NA	NA	NA	0	NA	NA	1	3	NA	NA	35	NA	NA
1403	Bartonella	clarridgeiae	NA	NA	2	35.7	1293	1.52274	NA	NA	NA	NA	NA	NA	NA	NA	NA	NA
1404	Bartonella	coopersplainsensis	1	NA	NA	NA	NA	NA	0	NA	0.405465108108164	0	3.66666666666667	NA	NA	NA	-0.693147180559945	NA
1405	Bartonella	doshiae	NA	NA	NA	NA	NA	1.81018	NA	NA	NA	NA	NA	NA	NA	NA	NA	NA
1406	Bartonella	elizabethae	NA	NA	NA	NA	NA	1.97856	NA	NA	NA	NA	NA	NA	NA	NA	NA	NA
1407	Bartonella	florencae	NA	NA	NA	NA	NA	2.05351	NA	NA	NA	NA	3	NA	NA	NA	NA	NA
1408	Bartonella	grahamii	NA	NA	2	38.0798	2081	2.36952	NA	NA	NA	NA	NA	NA	NA	NA	NA	NA
1409	Bartonella	henselae	NA	NA	2	38.175	1730.25	1.929672	NA	NA	NA	NA	NA	NA	NA	NA	NA	NA
1410	Bartonella	jaculi	NA	NA	NA	37.4	NA	NA	0	NA	0.371563556432483	NA	5	NA	NA	35	-0.527632742082372	NA
1411	Bartonella	japonica	NA	NA	NA	40.1	NA	NA	0	NA	-0.301105092783922	0	3	NA	NA	NA	-1.02165124753198	NA
1412	Bartonella	koehlerae	NA	NA	NA	NA	NA	1.74711	NA	NA	NA	NA	3	NA	NA	NA	NA	NA
1413	Bartonella	pachyuromydis	NA	NA	NA	35.7	NA	NA	0	NA	0.300104592450338	NA	5	NA	NA	35	-0.527632742082372	NA
1414	Bartonella	queenslandensis	1	NA	NA	NA	NA	2.37786	0	NA	0.405465108108164	0	3.66666666666667	NA	NA	NA	-0.693147180559945	NA
1415	Bartonella	quintana	NA	NA	2	38.8	1318	1.58347	NA	NA	NA	NA	3	NA	NA	NA	NA	NA
1416	Bartonella	rattaustraliani	1	NA	NA	NA	NA	2.15844	0	NA	0.405465108108164	0	3.66666666666667	NA	NA	NA	-0.693147180559945	NA
1417	Bartonella	schoenbuchensis	NA	NA	NA	NA	NA	1.72849	NA	NA	NA	NA	3	NA	NA	NA	NA	NA
1418	Bartonella	senegalensis	NA	NA	NA	NA	NA	2.00232	NA	NA	NA	NA	NA	NA	NA	NA	NA	NA
1419	Bartonella	silvatica	NA	NA	NA	40.4	NA	NA	0	NA	0.148420005118273	0	3	NA	NA	NA	-0.843970070294529	NA
1420	Bartonella	taylorii	NA	NA	NA	NA	NA	2.01568	NA	NA	NA	NA	NA	NA	NA	NA	NA	NA
1421	Bartonella	tribocorum	NA	NA	2	38.8158	2411.5	2.63866	NA	NA	NA	NA	NA	NA	NA	NA	NA	NA
1422	Bartonella	vinsonii	NA	NA	2	38.8	1668	1.8027	NA	NA	NA	NA	NA	NA	NA	NA	NA	NA
1423	Basfia	succiniciproducens	NA	NA	NA	42.5	NA	2.32131	0	NA	NA	0	4.33333333333333	NA	NA	NA	-1.20397280432594	NA
1424	Basilea	psittacipulmonis	NA	NA	3	40.3	1720	1.95907	NA	NA	NA	NA	3	NA	NA	NA	NA	NA
1425	Bauldia	litoralis	NA	NA	NA	NA	NA	5.09455	NA	NA	NA	NA	NA	NA	NA	NA	NA	NA
1426	Bavariicoccus	seileri	NA	NA	NA	38	NA	2.24244	1	NA	0.048790164169432	NA	1.66666666666667	5.5	11	NA	0.048790164169432	0
1427	Bdellovibrio	bacteriovorus	NA	NA	1.6	49	3501	3.71746166666667	NA	NA	NA	NA	NA	NA	NA	NA	NA	NA
1428	Bdellovibrio	exovorus	NA	NA	1	44	2643	2.65789	0	NA	-0.0512932943875506	1	NA	NA	NA	NA	-0.693147180559945	NA
1429	Beggiatoa	alba	NA	NA	NA	NA	NA	4.26515	NA	NA	NA	NA	NA	NA	NA	NA	NA	NA
1430	Beggiatoa	leptomitoformis	NA	NA	NA	NA	NA	4.2653	0	NA	1.32175583998232	1	NA	NA	NA	NA	0.559615787935423	NA
1431	Beijerinckia	doebereinerae	NA	NA	NA	57.1	NA	NA	0	NA	1.17865499634165	0	5	6.5	NA	30	0	0
1432	Beijerinckia	indica	NA	NA	3	57.0207	4012	4.41862	NA	NA	NA	NA	NA	NA	NA	NA	NA	NA
1433	Beijerinckia	mobilis	NA	NA	NA	NA	NA	4.32054	NA	NA	NA	NA	NA	NA	NA	NA	NA	NA
1434	Belliella	baltica	1	NA	4	36.1	3815	4.1966	0	NA	0.667829372575655	0	5	7	3	25	-0.916290731874155	NA
1435	Belliella	buryatensis	NA	NA	NA	NA	NA	3.88006	NA	NA	NA	NA	NA	NA	NA	NA	NA	NA
1436	Belliella	pelovolcani	NA	NA	NA	40	NA	4.10784	0	NA	1.25276296849537	0	5	8	3	37	-1.20397280432594	0
1437	Bellilinea	caldifistulae	NA	NA	NA	54.7	NA	3.65568	0	NA	NA	0	1	7	0.25	55	-1.20397280432594	0
1438	Belnapia	moabensis	1	NA	NA	75	NA	6.72709	0	NA	NA	0	4	7	0	25	NA	0
1439	Belnapia	rosea	NA	NA	NA	70.3	NA	6.02623	0	NA	0.587786664902119	0	5	7.25	NA	30	0.587786664902119	NA
1440	Belnapia	soli	NA	NA	NA	72.1	NA	NA	0	NA	-0.162518929497775	0	5	7	NA	30	-0.150822889734584	0
1441	Bergeriella	denitrificans	NA	NA	NA	NA	NA	2.3239	NA	NA	NA	NA	NA	NA	NA	NA	NA	NA
1442	Bermanella	marisrubri	1	NA	NA	44	NA	3.55224	0	NA	1.14740245283754	1	5	NA	6.5	27.5	-0.798507696217772	NA
1443	Bernardetia	litoralis	NA	NA	3	30.7	4049	4.91934	NA	NA	NA	NA	NA	NA	NA	NA	NA	NA
1444	Beutenbergia	cavernae	0	NA	2	73.1	4282	4.66918	NA	NA	NA	NA	NA	NA	NA	NA	NA	NA
1445	Bhargavaea	cecembensis	NA	NA	NA	59.5	NA	3.15567	1	NA	0.693147180559945	0	5	7.25	NA	37	1.79175946922805	0
1446	Bhargavaea	ullalensis	NA	NA	NA	NA	NA	NA	1	NA	0.916290731874155	0	5	7.5	NA	30	-0.105360515657826	0
1447	Bibersteinia	trehalosi	NA	NA	6	41.05	2254.75	2.410794	NA	NA	NA	NA	3	NA	NA	NA	NA	NA
1448	Bifidobacterium	actinocoloniiforme	NA	NA	2	62.7	1513	1.83006	1	NA	NA	NA	1	NA	NA	NA	NA	NA
1449	Bifidobacterium	adolescentis	NA	3	4.33333333333333	59.2666666666667	1799.66666666667	2.139055	1	2.78150112194421	1.6094379124341	0	1	NA	NA	NA	0	0.13
1450	Bifidobacterium	aesculapii	NA	NA	NA	NA	NA	2.69349	NA	NA	NA	NA	1	NA	NA	NA	NA	NA
1451	Bifidobacterium	angulatum	NA	3	4	59.35	1651	2.03619333333333	1	NA	NA	0	1	NA	NA	NA	NA	NA
1452	Bifidobacterium	animalis	NA	1	3.88888888888889	60.4888888888889	1656.11111111111	1.94610263157895	0.733333333333333	NA	NA	0	1.21052631578947	NA	NA	NA	NA	NA
1453	Bifidobacterium	aquikefiri	NA	NA	NA	NA	NA	2.40836	NA	NA	NA	NA	NA	NA	NA	NA	NA	NA
1454	Bifidobacterium	asteroides	NA	NA	2	60.1	1730	2.1673	1	NA	NA	0	1	NA	NA	NA	NA	NA
1455	Bifidobacterium	biavatii	NA	NA	NA	NA	NA	3.25215	NA	NA	NA	NA	1	NA	NA	NA	NA	NA
1456	Bifidobacterium	bifidum	NA	4	2.8	62.68	1854.6	2.21021166666667	0.909090909090909	NA	NA	0	1	NA	NA	NA	NA	0.13
1457	Bifidobacterium	bohemicum	NA	NA	NA	NA	NA	2.05247	1	NA	NA	NA	1	NA	NA	NA	NA	NA
1458	Bifidobacterium	bombi	NA	NA	NA	47	NA	1.89524	1	NA	0	0	1	4.5	NA	30	-0.798507696217772	NA
1459	Bifidobacterium	boum	NA	NA	NA	NA	NA	2.17144	1	NA	NA	NA	1	NA	NA	NA	NA	NA
1460	Bifidobacterium	breve	NA	4	2.46153846153846	58.7914181818182	2068.36363636364	2.32941833333333	0.9375	NA	NA	0	1	NA	NA	NA	NA	NA
1461	Bifidobacterium	callitrichos	NA	NA	NA	NA	NA	2.88731	NA	NA	NA	NA	1	NA	NA	NA	NA	NA
1462	Bifidobacterium	catenulatum	NA	3	5	56.2	1760	2.10206	1	NA	NA	0	1	NA	NA	NA	NA	NA
1463	Bifidobacterium	choerinum	NA	NA	NA	NA	NA	2.09612	1	NA	NA	0	1	6.9	NA	NA	NA	NA
1464	Bifidobacterium	coryneforme	NA	NA	3	60.5	1430	1.75515	1	NA	NA	1	1	NA	NA	NA	NA	NA
1465	Bifidobacterium	crudilactis	NA	NA	NA	NA	NA	2.36282	1	NA	NA	0	1	NA	NA	NA	NA	NA
1466	Bifidobacterium	cuniculi	NA	NA	NA	NA	NA	2.53159	1	NA	NA	NA	1	NA	NA	NA	NA	NA
1467	Bifidobacterium	dentium	NA	3	4	58.5	2239	2.63590333333333	1	NA	NA	0	1	NA	NA	NA	NA	NA
1468	Bifidobacterium	eulemuris	NA	NA	NA	NA	NA	2.91339	NA	NA	NA	NA	NA	NA	NA	NA	NA	NA
1469	Bifidobacterium	gallicum	NA	1	NA	NA	NA	2.00459	1	NA	NA	0	1	NA	NA	NA	NA	NA
1470	Bifidobacterium	gallinarum	NA	NA	NA	NA	NA	2.16084	1	NA	NA	NA	1	NA	NA	NA	NA	NA
1471	Bifidobacterium	hapali	NA	NA	NA	NA	NA	2.83431	NA	NA	NA	NA	NA	NA	NA	NA	NA	NA
1472	Bifidobacterium	indicum	NA	NA	3	60.5	1412	1.73455	1	NA	NA	NA	1	NA	NA	NA	NA	NA
1473	Bifidobacterium	kashiwanohense	NA	NA	5	56.2	2019	2.35973	1	NA	NA	0	1	NA	NA	NA	NA	NA
1474	Bifidobacterium	lemurum	NA	NA	NA	NA	NA	2.91202	NA	NA	NA	NA	1	NA	NA	NA	NA	NA
1475	Bifidobacterium	longum	NA	5	3.5	59.9863888888889	2143.05555555556	2.42798842105263	0.91304347826087	NA	NA	0	1.16666666666667	7	NA	NA	NA	NA
1476	Bifidobacterium	magnum	NA	NA	NA	NA	NA	1.82248	1	NA	2.70805020110221	0	1	5.4	NA	NA	0.693147180559945	NA
1477	Bifidobacterium	merycicum	NA	NA	NA	NA	NA	2.28023	1	NA	1.25276296849537	0	1	NA	NA	NA	NA	0
1478	Bifidobacterium	minimum	NA	NA	NA	NA	NA	1.89286	1	NA	0.336472236621213	NA	1	NA	NA	NA	-1.20397280432594	NA
1479	Bifidobacterium	mongoliense	NA	NA	NA	61.1	NA	2.17049	1	NA	0.336472236621213	0	2	6.75	NA	27.5	-0.693147180559945	NA
1480	Bifidobacterium	moukalabense	NA	NA	NA	NA	NA	2.51533	NA	NA	NA	NA	1	NA	NA	NA	NA	NA
1481	Bifidobacterium	myosotis	NA	NA	NA	NA	NA	2.9442	NA	NA	NA	NA	NA	NA	NA	NA	NA	NA
1482	Bifidobacterium	pseudocatenulatum	NA	2	6	56.4	1892	2.38613	1	NA	NA	0	1	NA	NA	NA	NA	0.11
1483	Bifidobacterium	pseudolongum	NA	NA	4	63.35	1709.5	2.0245	1	NA	NA	NA	1	NA	NA	NA	NA	NA
1484	Bifidobacterium	psychraerophilum	NA	NA	NA	59.2	NA	2.61508	1	NA	-0.162518929497775	0	1.33333333333333	4.25	NA	37	0.0953101798043249	0
1485	Bifidobacterium	pullorum	NA	NA	NA	NA	NA	2.15356	1	NA	NA	NA	1	NA	NA	NA	NA	NA
1486	Bifidobacterium	reuteri	NA	NA	NA	NA	NA	2.84757	NA	NA	NA	NA	1	NA	NA	NA	NA	NA
1487	Bifidobacterium	ruminantium	NA	NA	NA	NA	NA	2.24981	1	NA	1.50407739677627	0	1	NA	NA	NA	NA	0
1488	Bifidobacterium	saeculare	NA	NA	NA	NA	NA	2.26328	1	NA	NA	NA	1	NA	NA	NA	NA	NA
1489	Bifidobacterium	saguini	NA	NA	NA	NA	NA	2.78704	NA	NA	NA	NA	1	NA	NA	NA	NA	NA
1490	Bifidobacterium	scardovii	NA	NA	3	64.6	2557	3.15835	1	NA	NA	0	1	NA	NA	NA	NA	NA
1491	Bifidobacterium	stellenboschense	NA	NA	NA	NA	NA	2.81286	1	NA	1.94591014905531	0	1.66666666666667	NA	NA	NA	-0.287682072451781	NA
1492	Bifidobacterium	subtile	NA	NA	NA	NA	NA	2.79009	1	NA	0.916290731874155	NA	1	NA	NA	NA	-0.693147180559945	NA
1493	Bifidobacterium	thermacidophilum	NA	NA	NA	NA	NA	2.23307	1	NA	0.693147180559945	0	1	7.1	NA	NA	-0.693147180559945	NA
1494	Bifidobacterium	thermophilum	NA	NA	4	60.1	1746	2.29164	1	NA	NA	NA	1	NA	NA	NA	NA	NA
1495	Bifidobacterium	tsurumiense	NA	NA	NA	53	NA	2.16443	1	NA	NA	0	1.5	NA	NA	37	NA	NA
1496	Bilophila	wadsworthia	NA	6	NA	NA	NA	4.63044	0	NA	NA	NA	1	NA	NA	NA	NA	NA
1497	Bizionia	algoritergicola	NA	NA	NA	NA	NA	NA	0	NA	0.693147180559945	0	5	NA	NA	NA	-0.916290731874155	NA
1498	Bizionia	argentinensis	1	NA	NA	34	NA	3.27933	0	NA	0.851574417154464	0	5	7	NA	23.5	-1.20397280432594	0
1499	Bizionia	echini	NA	NA	NA	34.4	NA	3.31472	0	NA	0.896088024556636	0.666666666666667	5	NA	2.5	NA	-0.798507696217772	NA
1500	Bizionia	gelidisalsuginis	NA	NA	NA	39	NA	NA	0	NA	0.916290731874155	0	5	NA	1	12.5	-0.798507696217772	NA
1501	Bizionia	hallyeonensis	NA	NA	NA	37.1	NA	NA	0	NA	0.974559639998131	0	5	7	2	25	-0.916290731874155	0
1502	Bizionia	myxarmorum	NA	NA	NA	43	NA	NA	0	NA	0.916290731874155	0	5	NA	0.35	14	-0.916290731874155	NA
1503	Bizionia	paragorgiae	NA	NA	NA	NA	NA	3.14363	NA	NA	NA	NA	NA	NA	NA	NA	NA	NA
1504	Bizionia	psychrotolerans	NA	NA	NA	NA	NA	0.500897	NA	NA	NA	NA	NA	NA	NA	NA	NA	NA
1505	Bizionia	saleffrena	NA	NA	NA	40	NA	NA	0	NA	1.17865499634165	0	5	NA	1	12.5	-0.798507696217772	NA
1506	Blastocatella	fastidiosa	NA	NA	NA	NA	NA	NA	0	NA	2.30258509299405	1	NA	NA	NA	NA	-0.162518929497775	NA
1507	Blastochloris	gulmargensis	NA	NA	NA	NA	NA	NA	NA	NA	NA	NA	1	NA	NA	NA	NA	NA
1508	Blastochloris	sulfoviridis	NA	NA	NA	NA	NA	NA	NA	NA	NA	NA	1	NA	NA	NA	NA	NA
1509	Blastochloris	viridis	NA	NA	3	67.9	3261.66666666667	3.7248825	NA	NA	NA	NA	1	NA	NA	NA	NA	NA
1510	Blastococcus	aggregatus	NA	NA	NA	NA	NA	4.62031	NA	NA	NA	NA	NA	NA	NA	NA	NA	NA
1511	Blastococcus	capsensis	NA	NA	NA	NA	NA	NA	1	NA	NA	0	NA	NA	NA	NA	NA	NA
1512	Blastococcus	endophyticus	0	NA	NA	71.6	NA	4.87522	1	NA	NA	0	NA	7	NA	NA	NA	0
1513	Blastococcus	saxobsidens	1	NA	3	72.9	4646	4.87534	1	NA	NA	NA	5	6.8	NA	32	0.300104592450338	NA
1514	Blastomonas	natatoria	NA	NA	NA	NA	NA	4.04587	NA	NA	NA	NA	NA	NA	NA	NA	NA	NA
1515	Blastopirellula	cremea	NA	NA	NA	49.5	NA	7.12471	NA	NA	0	1	5	7	4	30	0.048790164169432	NA
1516	Blastopirellula	marina	NA	NA	2	NA	NA	6.66385	NA	NA	NA	NA	NA	NA	NA	NA	NA	NA
1517	Blautia	caecimuris	NA	NA	NA	NA	NA	NA	NA	NA	NA	NA	1	NA	NA	NA	NA	NA
1518	Blautia	coccoides	NA	NA	NA	NA	NA	6.11504	1	NA	NA	NA	1	NA	NA	NA	NA	NA
1519	Blautia	faecis	NA	NA	NA	41.6	NA	NA	1	NA	0.500775287912489	0	1	6.2	NA	37	-0.430782916092454	0
1520	Blautia	glucerasea	NA	NA	NA	NA	NA	NA	1	NA	NA	NA	1	NA	NA	NA	NA	NA
1521	Blautia	hansenii	NA	5	NA	NA	NA	3.05872	1	NA	NA	0	1	NA	NA	NA	NA	NA
1522	Blautia	hydrogenotrophica	NA	2	NA	NA	NA	3.62694	1	NA	NA	0	1	NA	NA	NA	NA	0.6
1523	Blautia	luti	NA	NA	NA	NA	NA	NA	1	NA	NA	0	1	NA	NA	NA	NA	0.508571428571429
1524	Blautia	obeum	NA	NA	NA	NA	NA	3.7317	1	0.922226495969492	NA	0	1	NA	NA	NA	NA	NA
1525	Blautia	producta	NA	NA	NA	NA	NA	6.08569	1	2.32065312613985	0.693147180559945	0	1	NA	NA	NA	0.693147180559945	0.58
1526	Blautia	schinkii	NA	NA	NA	NA	NA	6.67933	1	NA	NA	NA	1	NA	NA	NA	NA	NA
1527	Blautia	stercoris	NA	NA	NA	35.6	NA	NA	1	NA	0.693147180559945	0	1	NA	NA	37	-0.430782916092454	0
1528	Blautia	wexlerae	NA	NA	NA	NA	NA	4.82903	1	NA	0.693147180559945	NA	1	NA	NA	NA	0.22314355131421	0.48
1529	Bogoriella	caseilytica	0	NA	NA	NA	NA	NA	1	NA	0.559615787935423	0	3	NA	NA	NA	-0.430782916092454	0
1530	Bombella	intestini	NA	NA	NA	NA	NA	2.02318	NA	NA	NA	NA	NA	NA	NA	NA	NA	NA
1531	Bombiscardovia	coagulans	NA	NA	NA	NA	NA	1.74133	NA	NA	NA	NA	1	NA	NA	NA	NA	NA
1532	Bordetella	avium	NA	NA	3	61.6	3447	3.73225	0	NA	0.405465108108164	1	5	NA	NA	NA	-0.798507696217772	0
1533	Bordetella	bronchialis	NA	NA	3	67.3	5287	5.90814666666667	NA	NA	NA	NA	NA	NA	NA	NA	NA	NA
1534	Bordetella	bronchiseptica	NA	NA	3	68.2166666666667	4903.5	5.22394571428571	NA	NA	NA	NA	NA	NA	NA	NA	NA	NA
1535	Bordetella	flabilis	NA	NA	3	65.9427	5372	5.95432	NA	NA	NA	NA	NA	NA	NA	NA	NA	NA
1536	Bordetella	hinzii	NA	NA	3	67.1	4603.66666666667	4.8999125	0	NA	NA	1	NA	NA	NA	NA	NA	0
1537	Bordetella	holmesii	NA	NA	3	62.7	3637.2	3.698085	NA	NA	NA	NA	NA	NA	NA	NA	NA	NA
1538	Bordetella	parapertussis	NA	NA	3	67.9932666666667	4518.66666666667	4.8366	NA	NA	NA	NA	NA	NA	NA	NA	NA	0.3
1539	Bordetella	pertussis	NA	NA	3.00636942675159	67.7006329113924	3972.96202531646	4.10876220820189	NA	NA	0.336472236621213	NA	NA	NA	NA	NA	-0.22314355131421	NA
1540	Bordetella	petrii	NA	NA	3	65.5	5100	5.28795	0	NA	0.641853886172395	0	5	NA	NA	NA	-0.59783700075562	0
1541	Bordetella	pseudohinzii	NA	NA	3	66.4828	4266	4.55889	0	NA	NA	1	NA	NA	NA	NA	NA	NA
1542	Bordetella	trematum	NA	NA	5	65.502	4168	4.48554	0	NA	0.336472236621213	1	3	NA	NA	NA	-0.59783700075562	0
1543	Borrelia	afzelii	NA	NA	1	28.076525	1141.5	1.15162325	NA	NA	NA	NA	3	NA	NA	NA	NA	NA
1544	Borrelia	coriaceae	NA	NA	NA	NA	NA	1.73048	NA	NA	NA	NA	NA	NA	NA	NA	NA	NA
1545	Borrelia	mayonii	NA	NA	1	27.8537	1285	1.30838	NA	NA	NA	NA	NA	NA	NA	NA	NA	NA
1546	Borrelia	miyamotoi	NA	NA	1	28.69835	858.5	0.927741666666667	NA	NA	NA	NA	NA	NA	NA	NA	NA	NA
1547	Borrelia	turcica	NA	NA	NA	30	NA	NA	NA	NA	2.89037175789616	1	3	NA	NA	NA	-1.42711635564015	NA
1548	Borrelia	valaisiana	NA	NA	NA	NA	NA	NA	NA	NA	NA	NA	3	NA	NA	NA	NA	NA
1549	Borrelia	yangtzensis	NA	NA	NA	NA	NA	NA	NA	NA	NA	NA	3	NA	NA	NA	NA	NA
1550	Borreliella	bavariensis	NA	NA	1	28.1245	950	0.986914	NA	NA	NA	NA	3	NA	NA	NA	NA	NA
1551	Borreliella	burgdorferi	NA	NA	1	28.4418666666667	1376.33333333333	1.3630125	NA	NA	NA	NA	3	NA	NA	NA	NA	NA
1552	Borreliella	carolinensis	NA	NA	NA	NA	NA	NA	NA	NA	NA	NA	3	NA	NA	NA	NA	NA
1553	Borreliella	garinii	NA	NA	1	28.1739	1151	1.15611	NA	NA	NA	NA	3	NA	NA	NA	NA	NA
1554	Borreliella	japonica	NA	NA	NA	NA	NA	1.18486	NA	NA	NA	NA	NA	NA	NA	NA	NA	NA
1555	Borreliella	sinica	NA	NA	NA	NA	NA	NA	NA	NA	NA	NA	3	NA	NA	NA	NA	NA
1556	Borreliella	spielmanii	NA	NA	NA	NA	NA	1.25256	NA	NA	NA	NA	3	NA	NA	NA	NA	NA
1557	Bosea	eneae	NA	NA	NA	NA	NA	NA	0	NA	NA	1	NA	NA	NA	NA	NA	NA
1558	Bosea	lathyri	NA	NA	NA	66.4	NA	5.91861	0	NA	0.470003629245736	1	NA	NA	NA	NA	-0.356674943938732	NA
1559	Bosea	lupini	NA	NA	NA	66.9	NA	6.12808	0	NA	0.300104592450338	1	NA	NA	NA	NA	-0.22314355131421	NA
1560	Bosea	massiliensis	NA	NA	NA	NA	NA	NA	0	NA	NA	1	3	NA	NA	NA	NA	NA
1561	Bosea	minatitlanensis	NA	NA	NA	NA	NA	NA	0	NA	0.559615787935423	1	4	NA	NA	NA	-0.693147180559945	0
1562	Bosea	robiniae	NA	NA	NA	65	NA	5.2791	0	NA	0.22314355131421	1	NA	NA	NA	NA	-0.22314355131421	NA
1563	Bosea	thiooxidans	NA	NA	NA	NA	NA	5.36937	0	NA	0.405465108108164	1	4	NA	NA	NA	-0.162518929497775	0
1564	Bosea	vestrisii	NA	NA	NA	NA	NA	NA	0	NA	NA	1	NA	NA	NA	NA	NA	NA
1565	Boseongicola	aestuarii	NA	NA	NA	NA	NA	4.00127	NA	NA	NA	NA	NA	NA	NA	NA	NA	NA
1566	Bowmanella	denitrificans	NA	NA	NA	NA	NA	5.47991	NA	NA	NA	NA	NA	NA	NA	NA	NA	NA
1567	Bowmanella	pacifica	NA	NA	NA	49	NA	NA	0	NA	0.182321556793955	1	NA	8	3.75	31	-0.356674943938732	NA
1568	Brachybacterium	alimentarium	0	NA	NA	NA	NA	4.26309	NA	NA	NA	NA	NA	NA	NA	NA	NA	NA
1569	Brachybacterium	aquaticum	NA	NA	NA	NA	NA	NA	1	NA	NA	NA	5	NA	NA	NA	NA	NA
1570	Brachybacterium	conglomeratum	0	NA	NA	NA	NA	NA	NA	NA	NA	NA	NA	NA	NA	NA	NA	NA
1571	Brachybacterium	faecium	0	NA	3	72	3191	3.61499	NA	NA	NA	NA	NA	NA	NA	NA	NA	NA
1572	Brachybacterium	ginsengisoli	NA	NA	NA	NA	NA	3.95325	NA	NA	NA	NA	NA	NA	NA	NA	NA	NA
1573	Brachybacterium	muris	NA	NA	NA	NA	NA	3.25747	NA	NA	NA	NA	NA	NA	NA	NA	NA	NA
1574	Brachybacterium	nesterenkovii	0	NA	NA	NA	NA	3.02197	NA	NA	NA	NA	NA	NA	NA	NA	NA	NA
1575	Brachybacterium	paraconglomeratum	0	NA	NA	NA	NA	3.78448	NA	NA	NA	NA	NA	NA	NA	NA	NA	NA
1576	Brachybacterium	phenoliresistens	1	NA	NA	70.8	NA	4.18816	1	NA	0.262364264467491	0	2.33333333333333	7	2.5	32.5	-0.22314355131421	0
1577	Brachybacterium	rhamnosum	0	NA	NA	NA	NA	NA	NA	NA	NA	NA	NA	NA	NA	NA	NA	NA
1578	Brachybacterium	sacelli	0	NA	NA	NA	NA	NA	NA	NA	NA	NA	NA	NA	NA	NA	NA	NA
1579	Brachybacterium	saurashtrense	NA	NA	NA	73	NA	3.72065	1	NA	-0.59783700075562	0	5	8	8	30	-0.59783700075562	NA
1580	Brachybacterium	squillarum	1	NA	NA	71.5	NA	3.19148	1	NA	NA	0	5	7	5	31	NA	0
1581	Brachybacterium	tyrofermentans	0	NA	NA	NA	NA	NA	NA	NA	NA	NA	NA	NA	NA	NA	NA	NA
1582	Brachybacterium	zhongshanense	NA	NA	NA	71.2	NA	1.95072	1	NA	NA	0	1	7	5	32.5	NA	0
1583	Brachymonas	chironomi	1	NA	NA	60	NA	2.50356	0	NA	-0.0253178079842899	0	5	7	0.5	30	0.693147180559945	NA
1584	Brachymonas	denitrificans	NA	NA	NA	NA	NA	2.71287	NA	NA	NA	NA	NA	NA	NA	NA	NA	NA
1585	Brachyspira	alvinipulli	NA	NA	NA	NA	NA	3.42076	NA	NA	NA	NA	NA	NA	NA	NA	NA	NA
1586	Brachyspira	hampsonii	NA	NA	NA	NA	NA	3.18663	NA	NA	NA	NA	NA	NA	NA	NA	NA	NA
1587	Brachyspira	hyodysenteriae	NA	NA	1	27.04425	2661.5	3.06157	NA	NA	NA	NA	NA	NA	NA	NA	NA	NA
1588	Brachyspira	innocens	NA	NA	NA	NA	NA	3.28161	NA	NA	NA	NA	NA	NA	NA	NA	NA	NA
1589	Brachyspira	intermedia	NA	NA	1	27.1939	2884	3.30805	NA	NA	NA	NA	NA	NA	NA	NA	NA	NA
1590	Brachyspira	murdochii	NA	NA	1	27.8	2867	3.2418	NA	NA	NA	NA	1	NA	NA	NA	NA	NA
1591	Brachyspira	pilosicoli	NA	NA	1	27.8666666666667	2390.33333333333	2.61576	NA	NA	NA	NA	NA	NA	NA	NA	NA	NA
1592	Brachyspira	suanatina	NA	NA	NA	NA	NA	3.25801	NA	NA	NA	NA	NA	NA	NA	NA	NA	NA
1593	Brackiella	oedipodis	NA	NA	NA	NA	NA	1.9221	0	NA	0	0	5	NA	NA	NA	NA	NA
1594	Bradymonas	sediminis	NA	NA	NA	NA	NA	5.04568	NA	NA	NA	NA	NA	NA	NA	NA	NA	NA
1595	Bradyrhizobium	arachidis	NA	NA	NA	NA	NA	9.80027	NA	NA	NA	NA	NA	NA	NA	NA	NA	NA
1596	Bradyrhizobium	betae	NA	NA	NA	63.7	NA	NA	0	NA	NA	NA	NA	7.25	NA	28	NA	NA
1597	Bradyrhizobium	canariense	NA	NA	NA	NA	NA	8.37641	0	NA	NA	1	5	NA	NA	NA	NA	0
1598	Bradyrhizobium	daqingense	NA	NA	NA	61.2	NA	NA	0	NA	NA	NA	5	7	0	28	NA	0
1599	Bradyrhizobium	elkanii	NA	NA	NA	NA	NA	9.48477	NA	NA	NA	NA	NA	NA	NA	NA	NA	NA
1600	Bradyrhizobium	embrapense	NA	NA	NA	NA	NA	8.26783	NA	NA	NA	NA	NA	NA	NA	NA	NA	NA
1601	Bradyrhizobium	erythrophlei	NA	NA	NA	NA	NA	9.09214	NA	NA	NA	NA	NA	NA	NA	NA	NA	NA
1602	Bradyrhizobium	huanghuaihaiense	NA	NA	NA	61.5	NA	NA	0	NA	0.300104592450338	NA	5	7	NA	28	-0.776528789498996	0
1603	Bradyrhizobium	icense	NA	NA	1	62	7868	8.32277	NA	NA	NA	NA	NA	NA	NA	NA	NA	NA
1604	Bradyrhizobium	japonicum	NA	NA	1.66666666666667	63.5666666666667	9034.66666666667	9.4444175	NA	NA	NA	NA	NA	NA	NA	NA	NA	NA
1605	Bradyrhizobium	jicamae	NA	NA	NA	NA	NA	8.73885	0	NA	NA	NA	NA	NA	NA	NA	NA	NA
1606	Bradyrhizobium	lablabi	NA	NA	NA	NA	NA	7.9101	NA	NA	NA	NA	NA	NA	NA	NA	NA	NA
1607	Bradyrhizobium	liaoningense	NA	NA	NA	NA	NA	8.59056	0	NA	1.09861228866811	NA	NA	NA	NA	NA	-0.693147180559945	0
1608	Bradyrhizobium	lupini	NA	NA	NA	NA	NA	5.27224	NA	NA	NA	NA	NA	NA	NA	NA	NA	NA
1609	Bradyrhizobium	manausense	NA	NA	NA	NA	NA	9.14531	NA	NA	NA	NA	NA	NA	NA	NA	NA	NA
1610	Bradyrhizobium	mercantei	NA	NA	NA	NA	NA	8.84286	0	NA	NA	NA	5	NA	NA	NA	NA	0
1611	Bradyrhizobium	neotropicale	NA	NA	NA	NA	NA	8.67933	NA	NA	NA	NA	NA	NA	NA	NA	NA	NA
1612	Bradyrhizobium	oligotrophicum	NA	NA	2	65.1	7291	8.26417	0	NA	1.50407739677627	1	5	NA	NA	NA	-0.22314355131421	NA
1613	Bradyrhizobium	ottawaense	NA	NA	NA	NA	NA	8.79736	NA	NA	NA	NA	NA	NA	NA	NA	NA	NA
1614	Bradyrhizobium	pachyrhizi	NA	NA	NA	63.5	NA	8.96518	0	NA	NA	NA	5	7	NA	28	NA	NA
1615	Bradyrhizobium	paxllaeri	NA	NA	NA	NA	NA	8.29061	NA	NA	NA	NA	NA	NA	NA	NA	NA	NA
1616	Bradyrhizobium	retamae	NA	NA	NA	NA	NA	8.46622	NA	NA	NA	NA	NA	NA	NA	NA	NA	NA
1617	Bradyrhizobium	stylosanthis	NA	NA	NA	NA	NA	8.80172	NA	NA	NA	NA	NA	NA	NA	NA	NA	NA
1618	Bradyrhizobium	tropiciagri	NA	NA	NA	NA	NA	9.76731	NA	NA	NA	NA	NA	NA	NA	NA	NA	NA
1619	Bradyrhizobium	viridifuturi	NA	NA	NA	NA	NA	8.81192	NA	NA	NA	NA	NA	NA	NA	NA	NA	NA
1620	Bradyrhizobium	yuanmingense	NA	NA	NA	NA	NA	8.24575	NA	NA	NA	NA	NA	NA	NA	NA	NA	NA
1621	Branchiibius	hedensis	NA	NA	NA	NA	NA	4.00868	NA	NA	NA	NA	NA	NA	NA	NA	NA	NA
1622	Brassicibacter	mesophilus	NA	NA	NA	28.2	NA	NA	0	NA	1.48160454092422	1	1	7.5	1.5	37	-0.798507696217772	0
1623	Brenneria	goodwinii	NA	NA	NA	52.8	4786	5.355395	0	NA	0.139761942375159	1	2.33333333333333	NA	NA	NA	-0.22314355131421	NA
1624	Brenneria	roseae	NA	NA	NA	NA	NA	4.47784	NA	NA	NA	NA	NA	NA	NA	NA	NA	NA
1625	Brenneria	salicis	NA	NA	NA	NA	NA	3.90736	NA	NA	NA	NA	NA	NA	NA	NA	NA	NA
1626	Breoghania	corrubedonensis	NA	NA	NA	NA	NA	5.33159	NA	NA	NA	NA	NA	NA	NA	NA	NA	NA
1627	Brevibacillus	agri	NA	NA	NA	NA	NA	5.51372	NA	NA	NA	NA	NA	NA	NA	NA	NA	NA
1628	Brevibacillus	aydinogluensis	NA	NA	NA	NA	NA	NA	1	NA	1.14740245283754	1	5	NA	NA	NA	-0.798507696217772	NA
1629	Brevibacillus	borstelensis	NA	NA	NA	NA	NA	5.15509	NA	NA	NA	NA	NA	NA	NA	NA	NA	NA
1630	Brevibacillus	brevis	NA	NA	15	47.3	6055	6.29644	NA	NA	NA	NA	NA	NA	NA	NA	NA	0.7
1631	Brevibacillus	choshinensis	NA	NA	NA	NA	NA	6.27909	NA	NA	NA	NA	NA	NA	NA	NA	NA	NA
1632	Brevibacillus	fluminis	NA	NA	NA	52.4	NA	NA	1	NA	NA	1	5	7	NA	30	NA	NA
1633	Brevibacillus	formosus	NA	NA	17	47.2	6175	6.43701	NA	NA	NA	NA	NA	NA	NA	NA	NA	NA
1634	Brevibacillus	halotolerans	NA	NA	NA	NA	NA	NA	1	NA	1.01160091167848	1	5	NA	NA	NA	-0.693147180559945	NA
1635	Brevibacillus	laterosporus	NA	NA	12	41.0942	4609	5.15386	NA	NA	NA	NA	NA	NA	NA	NA	NA	NA
1636	Brevibacillus	levickii	1	NA	NA	50.3	NA	NA	0.5	NA	1.25276296849537	1	3.33333333333333	5.25	NA	42.5	-0.287682072451781	NA
1637	Brevibacillus	massiliensis	NA	NA	NA	NA	NA	5.06036	NA	NA	NA	NA	NA	NA	NA	NA	NA	NA
1638	Brevibacillus	nitrificans	NA	NA	NA	54.1	NA	NA	1	NA	0.916290731874155	1	2.33333333333333	7	NA	38	-0.510825623765991	NA
1639	Brevibacillus	panacihumi	1	NA	NA	50.1	NA	5.54594	1	NA	1.94591014905531	1	5	7	NA	30	-0.798507696217772	NA
1640	Brevibacillus	parabrevis	NA	NA	NA	NA	NA	5.65191	NA	NA	NA	NA	NA	NA	NA	NA	NA	NA
1641	Brevibacillus	reuszeri	NA	NA	NA	NA	NA	7.12773	NA	NA	NA	NA	NA	NA	NA	NA	NA	NA
1642	Brevibacillus	thermoruber	NA	NA	NA	NA	NA	4.4335	NA	NA	NA	NA	NA	NA	NA	NA	NA	NA
1643	Brevibacterium	album	0	NA	NA	70	NA	4.09497	1	NA	1.50407739677627	1	5	7.5	2.5	37	0.587786664902119	0
1644	Brevibacterium	ammoniilyticum	NA	NA	NA	70.7	NA	NA	1	NA	-0.510825623765991	0	5	8.5	NA	NA	-0.744440474947496	0
1645	Brevibacterium	antiquum	NA	NA	NA	NA	NA	3.87023	NA	NA	NA	NA	NA	NA	NA	NA	NA	NA
1646	Brevibacterium	aurantiacum	NA	NA	NA	NA	NA	4.20993	NA	NA	NA	NA	NA	NA	NA	NA	NA	NA
1647	Brevibacterium	casei	0	NA	NA	NA	NA	3.66464	NA	NA	NA	NA	NA	NA	NA	NA	NA	NA
1648	Brevibacterium	celere	NA	NA	NA	61.4	NA	3.76627	1	NA	NA	0	5	8.75	7.5	27	NA	0
1649	Brevibacterium	daeguense	NA	NA	NA	66.4	NA	NA	1	NA	-0.430782916092454	0	5	NA	2.5	26	0.117783035656383	0
1650	Brevibacterium	epidermidis	0	NA	NA	NA	NA	3.88592	NA	NA	NA	NA	NA	NA	NA	NA	NA	NA
1651	Brevibacterium	frigoritolerans	0	NA	NA	NA	NA	5.46025	NA	NA	NA	NA	NA	NA	NA	NA	NA	NA
1652	Brevibacterium	iodinum	0	NA	NA	NA	NA	3.61474	NA	NA	NA	NA	NA	NA	NA	NA	NA	NA
1653	Brevibacterium	jeotgali	1	NA	NA	69.3	NA	3.29771	1	NA	0.0953101798043249	0	5	8	5	30	-0.693147180559945	0
1654	Brevibacterium	linens	NA	NA	4	63.4	3648.5	3.97813666666667	NA	NA	NA	NA	NA	NA	NA	NA	NA	NA
1655	Brevibacterium	luteolum	NA	NA	NA	NA	NA	3.10051	NA	NA	NA	NA	NA	NA	NA	NA	NA	NA
1656	Brevibacterium	marinum	0.333333333333333	NA	NA	71.4	NA	NA	1	NA	0.667829372575655	0	NA	8.6	NA	30	-0.59783700075562	0
1657	Brevibacterium	mcbrellneri	NA	2	NA	NA	NA	2.5618	NA	NA	NA	NA	NA	NA	NA	NA	NA	NA
1658	Brevibacterium	oceani	NA	NA	NA	60	NA	NA	1	NA	0.916290731874155	0	NA	6.8	NA	27	0.0953101798043249	NA
1659	Brevibacterium	paucivorans	NA	NA	NA	NA	NA	2.9995	NA	NA	NA	NA	NA	NA	NA	NA	NA	NA
1660	Brevibacterium	picturae	0	NA	NA	63.3	NA	NA	1	NA	0	0	5	7	10	25	1.01160091167848	0
1661	Brevibacterium	pityocampae	0	NA	NA	69.8	NA	NA	1	NA	0	0	NA	8	NA	NA	-0.693147180559945	0
1662	Brevibacterium	ravenspurgense	0	NA	NA	NA	NA	2.34926	1	NA	-0.105360515657826	0	5	NA	NA	NA	-0.916290731874155	0
1663	Brevibacterium	salitolerans	1	NA	NA	69	NA	NA	1	NA	0.438254930931155	0	5	7.25	NA	34	-0.22314355131421	NA
1664	Brevibacterium	samyangense	1	NA	NA	70.7	NA	NA	1	NA	NA	1	5	9.55	2.5	42.5	NA	NA
1665	Brevibacterium	sandarakinum	0	NA	NA	NA	NA	4.44106	1	NA	NA	0	NA	8.5	NA	27.5	0	0
1666	Brevibacterium	sanguinis	NA	NA	NA	NA	NA	3.76358	NA	NA	NA	NA	NA	NA	NA	NA	NA	NA
1667	Brevibacterium	sediminis	NA	NA	NA	NA	NA	NA	1	NA	-0.0512932943875506	0	NA	NA	NA	NA	-0.798507696217772	0
1668	Brevibacterium	senegalense	NA	NA	NA	NA	NA	3.42733	NA	NA	NA	NA	NA	NA	NA	NA	NA	NA
1669	Brevibacterium	siliguriense	NA	NA	NA	64.6	NA	4.02308	1	NA	0.693147180559945	0	5	7	2	28	-0.916290731874155	0
1670	Brevibacterium	yomogidense	NA	NA	NA	67.4	NA	3.28603	1	NA	-0.162518929497775	0	5	8.5	1.5	30	-0.356674943938732	0
1671	Brevifollis	gellanilyticus	0	NA	NA	59.4	NA	NA	0	NA	1.01160091167848	0	5	7	NA	28	-0.105360515657826	NA
1672	Brevinema	andersonii	NA	NA	NA	NA	NA	1.5014	NA	NA	NA	NA	NA	NA	NA	NA	NA	NA
1673	Brevirhabdus	pacifica	NA	NA	NA	NA	NA	3.4535	NA	NA	NA	NA	NA	NA	NA	NA	NA	NA
1674	Brevitalea	aridisoli	NA	NA	NA	NA	NA	NA	0	NA	0.470003629245736	0	5	NA	NA	NA	-0.22314355131421	0
1675	Brevitalea	deliciosa	NA	NA	NA	NA	NA	NA	0	NA	0.300104592450338	0	5	NA	NA	NA	-0.356674943938732	0
1676	Brevundimonas	abyssalis	NA	NA	NA	67.6	NA	2.97923	0	NA	1.01160091167848	1	5	7.5	1.5	20	-0.916290731874155	NA
1677	Brevundimonas	aveniformis	NA	NA	NA	64.1	NA	2.57957	0	NA	0.405465108108164	1	3.33333333333333	8	0.5	30	-1.04982212449868	NA
1678	Brevundimonas	bacteroides	NA	NA	NA	NA	NA	3.22054	NA	NA	NA	NA	NA	NA	NA	NA	NA	NA
1679	Brevundimonas	balnearis	NA	NA	NA	NA	NA	NA	NA	NA	0.916290731874155	1	5	NA	NA	NA	-0.693147180559945	NA
1680	Brevundimonas	basaltis	1	NA	NA	66.3	NA	NA	0	NA	NA	1	5	7.5	0	30	NA	NA
1681	Brevundimonas	bullata	NA	NA	NA	NA	NA	3.40772	NA	NA	NA	NA	NA	NA	NA	NA	NA	NA
1682	Brevundimonas	canariensis	NA	NA	NA	NA	NA	NA	0	NA	1.67709656090792	1	NA	NA	NA	NA	0.405465108108164	NA
1683	Brevundimonas	denitrificans	NA	NA	NA	NA	NA	3.23122	NA	NA	NA	NA	NA	NA	NA	NA	NA	NA
1684	Brevundimonas	diminuta	NA	NA	NA	NA	NA	3.43881	NA	NA	NA	NA	NA	NA	NA	NA	NA	NA
1685	Brevundimonas	halotolerans	NA	NA	NA	64.6	NA	NA	0	NA	NA	NA	5	NA	NA	30	NA	0
1686	Brevundimonas	kwangchunensis	1	NA	NA	68.55	NA	NA	0	NA	0.516807695443538	1	5	7	0	30	-0.693147180559945	0
1687	Brevundimonas	lenta	NA	NA	NA	68.7	NA	NA	0	NA	-0.916290731874155	1	NA	6.75	0	25	0.717839793150317	NA
1688	Brevundimonas	naejangsanensis	1	NA	2	67.125	2859	2.97153	0	NA	-0.916290731874155	1	1	8	0.5	30	0.854415328156068	NA
1689	Brevundimonas	nasdae	NA	NA	NA	66.5	NA	3.40783	0	NA	1.01160091167848	1	5	NA	NA	30	-0.693147180559945	NA
1690	Brevundimonas	poindexterae	NA	NA	NA	67	NA	NA	0	NA	NA	NA	5	NA	NA	25	NA	0
1691	Brevundimonas	staleyi	NA	NA	NA	66.5	NA	NA	0	NA	NA	NA	5	NA	NA	30	NA	0
1692	Brevundimonas	subvibrioides	NA	NA	2	68.4	3351	3.44526	NA	NA	NA	NA	NA	NA	NA	NA	NA	NA
1693	Brevundimonas	vancanneytii	1	NA	NA	66.3	NA	NA	0	NA	NA	1	NA	NA	NA	30	NA	0
1694	Brevundimonas	vesicularis	NA	NA	2	66.1	3385	3.3455	NA	NA	NA	NA	NA	NA	NA	NA	NA	NA
1695	Brevundimonas	viscosa	NA	NA	NA	66.7	NA	2.99683	0	NA	0.470003629245736	1	5	7.5	0	29	-0.693147180559945	NA
1696	Brochothrix	campestris	NA	NA	NA	NA	NA	2.37285	NA	NA	NA	NA	NA	NA	NA	NA	NA	NA
1697	Brochothrix	thermosphacta	NA	NA	NA	NA	NA	2.50312	NA	NA	NA	NA	NA	NA	NA	NA	NA	NA
1698	Brockia	lithotrophica	0	NA	NA	63	NA	1.6898	1	NA	0.810930216216329	1	1	6.5	NA	62.5	-1.04982212449868	NA
1699	Brooklawnia	cerclae	1	NA	NA	67.7	NA	NA	1	NA	NA	0	1.66666666666667	6.5	0	37	NA	0
1700	Brucella	abortus	NA	NA	3	57.23129375	3368.25	3.31397823529412	NA	NA	NA	NA	NA	NA	NA	NA	NA	NA
1701	Brucella	canis	NA	NA	3	57.2361833333333	3347.83333333333	3.30241714285714	NA	NA	NA	NA	NA	NA	NA	NA	NA	NA
1702	Brucella	ceti	1	NA	3	57.2208	2919	3.31494666666667	0	NA	0.048790164169432	0	5	7	NA	37	-0.510825623765991	NA
1703	Brucella	inopinata	1	NA	NA	NA	NA	3.36677	0	NA	-0.105360515657826	0	5	NA	NA	NA	-0.510825623765991	0
1704	Brucella	melitensis	NA	NA	3	57.2310444444444	3375.74074074074	3.30933678571429	NA	NA	NA	NA	NA	NA	NA	NA	NA	0.17
1705	Brucella	microti	1	NA	3	57.2366	3366	3.33737	0	NA	0	0	5	NA	NA	NA	-0.430782916092454	0
1706	Brucella	neotomae	NA	NA	NA	NA	NA	3.32963	NA	NA	NA	NA	NA	NA	NA	NA	NA	NA
1707	Brucella	ovis	NA	NA	3	57.2	3395	3.293025	NA	NA	NA	NA	NA	NA	NA	NA	NA	NA
1708	Brucella	pinnipedialis	1	NA	3	57.2358	3439	3.37811666666667	0	NA	0.048790164169432	0	5	7	NA	37	-0.510825623765991	NA
1709	Brucella	suis	NA	NA	3	57.2278647058824	3352.70588235294	3.34481388888889	NA	NA	NA	NA	NA	NA	NA	NA	NA	0.19
1710	Brucella	vulpis	NA	NA	3	57.1328	3350	3.23814	NA	NA	NA	NA	NA	NA	NA	NA	NA	NA
1711	Brumimicrobium	mesophilum	1	NA	NA	34.3	NA	3.88284	0	NA	0.22314355131421	0	5	7.5	3.5	26	-0.916290731874155	NA
1712	Bryobacter	aggregatus	NA	NA	NA	56	NA	5.74799	0	NA	0.048790164169432	0	NA	6	NA	25	-0.430782916092454	NA
1713	Bryocella	elongata	NA	NA	NA	60.7	NA	5.66952	0	NA	1.04731899428056	0	5	4.95	NA	22	-0.162518929497775	NA
1714	Budvicia	aquatica	NA	NA	NA	NA	NA	5.66873	NA	NA	NA	NA	NA	NA	NA	NA	NA	NA
1715	Budvicia	diplopodorum	0	NA	NA	48.3	NA	NA	0	NA	-0.22314355131421	1	2.33333333333333	NA	1	28	1.01160091167848	0
1716	Bulleidia	extructa	NA	0	NA	NA	NA	1.41958	1	NA	NA	0	1	NA	NA	NA	NA	NA
1717	Burkholderia	acidipaludis	1	NA	NA	64	NA	NA	0	NA	0.405465108108164	0	5	4	0	30	-0.430782916092454	0
1718	Burkholderia	ambifaria	NA	NA	6	66.6544333333333	6820.33333333333	7.6988975	NA	NA	NA	NA	NA	NA	NA	NA	NA	NA
1719	Burkholderia	arboris	NA	NA	NA	67	NA	NA	0	NA	NA	NA	5	NA	NA	NA	NA	0
1720	Burkholderia	cenocepacia	NA	NA	6	66.93126875	7144.3125	7.74320117647059	NA	NA	NA	NA	NA	NA	NA	NA	NA	NA
1721	Burkholderia	cepacia	NA	NA	5.33333333333333	66.747425	7188.25	7.84862777777778	NA	NA	NA	NA	NA	NA	NA	NA	NA	NA
1722	Burkholderia	contaminans	NA	NA	5	66.6977	7855	9.430925	0	NA	NA	NA	5	NA	NA	36	NA	0
1723	Burkholderia	diffusa	NA	NA	6	66.7302	6346	6.88804	0	NA	NA	NA	5	NA	NA	NA	NA	0
1724	Burkholderia	gladioli	NA	NA	5	67.5627666666667	7773.33333333333	8.926515	NA	NA	NA	NA	NA	NA	NA	NA	NA	NA
1725	Burkholderia	glumae	NA	NA	5	68.2953666666667	6387.66666666667	7.4746125	NA	NA	NA	NA	NA	NA	NA	NA	NA	NA
1726	Burkholderia	lata	NA	NA	6	66.5888	7837.5	8.56913333333333	0	NA	NA	NA	5	NA	NA	33.5	NA	0
1727	Burkholderia	latens	NA	NA	6	66.6937	6145	6.61448	0	NA	NA	NA	5	NA	NA	NA	NA	0
1728	Burkholderia	mallei	NA	NA	3.9375	68.48215	6020.625	5.72042647058824	NA	NA	NA	NA	NA	NA	NA	NA	NA	NA
1729	Burkholderia	metallica	NA	NA	6	67.06175	6827	7.828635	0	NA	NA	NA	5	NA	NA	NA	NA	0
1730	Burkholderia	multivorans	NA	NA	5	66.8283833333333	6525.33333333333	6.93766714285714	NA	NA	NA	NA	NA	NA	NA	NA	NA	NA
1731	Burkholderia	oklahomensis	NA	NA	4	67.00555	6789.5	7.25609	0	NA	NA	1	5	NA	NA	NA	NA	NA
1732	Burkholderia	plantarii	NA	NA	5	68.5777	6879	8.08105	NA	NA	NA	NA	NA	NA	NA	NA	NA	NA
1733	Burkholderia	pseudomallei	NA	NA	4	68.0336430379747	7467.89873417722	7.28906625	NA	NA	NA	NA	NA	NA	NA	NA	NA	NA
1734	Burkholderia	pseudomultivorans	NA	NA	6	67.2873	7257	7.95679	NA	NA	NA	NA	NA	NA	NA	NA	NA	NA
1735	Burkholderia	pyrrocinia	NA	NA	6	66.4698	7298	8.109105	NA	NA	NA	NA	NA	NA	NA	NA	NA	NA
1736	Burkholderia	seminalis	NA	NA	6	67.1369	7091	7.661615	0	NA	NA	NA	5	NA	NA	NA	NA	0
1737	Burkholderia	stabilis	NA	NA	6	66.4094	7946	8.52795	NA	NA	NA	NA	NA	NA	NA	NA	NA	NA
1738	Burkholderia	stagnalis	NA	NA	6	67.6836	6857	7.756995	NA	NA	NA	NA	NA	NA	NA	NA	NA	NA
1739	Burkholderia	territorii	NA	NA	6	66.7484	6315	7.88406	NA	NA	NA	NA	NA	NA	NA	NA	NA	NA
1740	Burkholderia	thailandensis	NA	NA	4	67.6295333333333	6483.93333333333	6.784873125	NA	NA	NA	NA	NA	NA	NA	NA	NA	NA
1741	Burkholderia	ubonensis	NA	NA	5.83333333333333	67.1218833333333	6753.66666666667	7.39311714285714	NA	NA	NA	NA	NA	NA	NA	NA	NA	NA
1742	Burkholderia	vietnamiensis	NA	NA	6	66.80055	6510.66666666667	7.28846142857143	NA	NA	NA	NA	NA	NA	NA	NA	NA	NA
1743	Buttiauxella	agrestis	NA	NA	NA	NA	NA	5.28586	NA	NA	NA	NA	NA	NA	NA	NA	NA	NA
1744	Buttiauxella	brennerae	NA	NA	NA	NA	NA	4.75827	NA	NA	NA	NA	NA	NA	NA	NA	NA	NA
1745	Buttiauxella	ferragutiae	NA	NA	NA	NA	NA	5.08709	NA	NA	NA	NA	NA	NA	NA	NA	NA	NA
1746	Buttiauxella	gaviniae	NA	NA	NA	NA	NA	5.06808	NA	NA	NA	NA	NA	NA	NA	NA	NA	NA
1747	Buttiauxella	noackiae	NA	NA	NA	NA	NA	4.80358	NA	NA	NA	NA	NA	NA	NA	NA	NA	NA
1748	Butyricicoccus	faecihominis	NA	NA	NA	NA	NA	NA	1	NA	0.693147180559945	1	NA	NA	NA	NA	-0.0512932943875506	NA
1749	Butyricicoccus	pullicaecorum	1	NA	NA	54.5	NA	3.32572	1	NA	0.300104592450338	0	1	NA	0	42	NA	0.56
1750	Butyricimonas	synergistica	1	NA	NA	46.4	NA	4.77084	0	NA	0.117783035656383	0	1	NA	NA	NA	0.318453731118535	NA
1751	Butyricimonas	virosa	1	NA	NA	45.9	NA	4.71786	0	NA	0	0	1	NA	NA	NA	0.405465108108164	0
1752	Butyrivibrio	crossotus	NA	3	NA	NA	NA	2.49604	NA	NA	NA	NA	1	NA	NA	NA	NA	NA
1753	Butyrivibrio	fibrisolvens	NA	5	NA	NA	NA	4.83726	NA	NA	NA	NA	1	NA	NA	NA	NA	NA
1754	Butyrivibrio	hungatei	NA	NA	4	39.7046	3078	3.38631	NA	NA	NA	NA	1	NA	NA	NA	NA	NA
1755	Butyrivibrio	proteoclasticus	NA	NA	6	39.999	3888	4.286905	NA	NA	NA	NA	NA	NA	NA	NA	NA	NA
1756	Byssovorax	cruenta	NA	NA	NA	NA	NA	5.98731	NA	NA	NA	NA	NA	NA	NA	NA	NA	NA
1757	Caballeronia	choica	NA	NA	NA	NA	NA	9.77621	NA	NA	NA	NA	NA	NA	NA	NA	NA	NA
1758	Caballeronia	cordobensis	NA	NA	NA	NA	NA	9.0445	NA	NA	NA	NA	NA	NA	NA	NA	NA	NA
1759	Caballeronia	glathei	NA	NA	NA	NA	NA	8.63738	NA	NA	NA	NA	NA	NA	NA	NA	NA	NA
1760	Caballeronia	grimmiae	NA	NA	NA	NA	NA	6.7043	0	NA	0.559615787935423	1	5	NA	NA	NA	-0.693147180559945	0
1761	Caballeronia	humi	NA	NA	NA	NA	NA	7.6192	NA	NA	NA	NA	NA	NA	NA	NA	NA	NA
1762	Caballeronia	jiangsuensis	NA	NA	NA	NA	NA	8.61105	NA	NA	NA	NA	NA	NA	NA	NA	NA	NA
1763	Caballeronia	megalochromosomata	NA	NA	NA	NA	NA	9.50567	NA	NA	NA	NA	NA	NA	NA	NA	NA	NA
1764	Caballeronia	sordidicola	NA	NA	NA	NA	NA	6.87451	NA	NA	NA	NA	NA	NA	NA	NA	NA	NA
1765	Caballeronia	telluris	NA	NA	NA	NA	NA	7.05611	NA	NA	NA	NA	NA	NA	NA	NA	NA	NA
1766	Caballeronia	terrestris	NA	NA	NA	NA	NA	8.20136	NA	NA	NA	NA	NA	NA	NA	NA	NA	NA
1767	Caballeronia	udeis	NA	NA	NA	NA	NA	10.0516	NA	NA	NA	NA	NA	NA	NA	NA	NA	NA
1768	Caballeronia	zhejiangensis	NA	NA	NA	NA	NA	7.76722	0	NA	0.262364264467491	0	NA	NA	NA	NA	-1.04982212449868	0
1769	Caedibacter	taeniospiralis	NA	NA	NA	NA	NA	1.31707	NA	NA	NA	NA	NA	NA	NA	NA	NA	NA
1770	Caenibacillus	caldisaponilyticus	NA	NA	NA	NA	NA	3.35612	NA	NA	NA	NA	NA	NA	NA	NA	NA	NA
1771	Caenimicrobium	hargitense	NA	NA	NA	NA	NA	NA	0	NA	0.139761942375159	0	5	NA	NA	NA	-0.356674943938732	NA
1772	Caenimonas	koreensis	NA	NA	NA	62.7	NA	NA	0	NA	0.336472236621213	0	5	7.5	NA	30	-0.693147180559945	NA
1773	Caenispirillum	bisanense	NA	NA	NA	70	NA	5.27545	0	NA	1.34807314829969	1	1	7	2.75	37	-0.510825623765991	0
1774	Caenispirillum	salinarum	NA	NA	NA	71	NA	4.95247	0	NA	1.38629436111989	1	NA	7.5	NA	NA	0	0
1775	Caldalkalibacillus	thermarum	1	NA	NA	45.2	NA	2.89546	1	NA	1.55814461804655	0	5	8.5	NA	60	-0.693147180559945	NA
1776	Caldalkalibacillus	uzonensis	NA	NA	NA	45	NA	NA	1	NA	2.16905370036952	1	5	8.3	NA	51	-0.287682072451781	NA
1777	Caldanaerobacter	subterraneus	NA	NA	4	37.6	2680	2.68945	NA	NA	NA	NA	1	NA	NA	NA	NA	0.81
1778	Caldanaerobacter	uzonensis	NA	NA	NA	34.2	NA	NA	NA	NA	0.916290731874155	NA	1	6.8	0.5	69	-0.916290731874155	NA
1779	Caldanaerobius	fijiensis	NA	NA	NA	37.6	NA	2.76077	0	NA	2.32727770558442	1	1	6.8	NA	61.5	-0.162518929497775	NA
1780	Caldanaerobius	polysaccharolyticus	NA	NA	NA	NA	NA	2.49986	NA	NA	NA	NA	1	NA	NA	NA	NA	NA
1781	Caldanaerobius	zeae	NA	NA	NA	NA	NA	NA	NA	NA	NA	NA	1	NA	NA	NA	NA	NA
1782	Caldanaerovirga	acetigignens	NA	NA	NA	38.6	NA	2.26471	0	NA	1.50407739677627	0	1	8.4	NA	61	-0.510825623765991	0
1783	Calderihabitans	maritimus	NA	NA	NA	50.6	NA	3.06485	0	NA	0.693147180559945	0	1	7.25	2.46	65	NA	NA
1784	Caldibacillus	debilis	NA	NA	NA	NA	NA	3.05952	0	NA	1.79175946922805	1	5	NA	NA	NA	-0.693147180559945	NA
1785	Caldicellulosiruptor	acetigenus	NA	NA	NA	NA	NA	2.58996	NA	NA	NA	NA	1	NA	NA	NA	NA	NA
1786	Caldicellulosiruptor	bescii	NA	NA	3	35.2189	2835	2.93166	1	NA	NA	NA	1	NA	NA	NA	NA	0.63
1787	Caldicellulosiruptor	changbaiensis	NA	NA	NA	NA	NA	NA	NA	NA	NA	NA	1	NA	NA	NA	NA	NA
1788	Caldicellulosiruptor	hydrothermalis	NA	NA	3	36.25	2673	2.77068	1	NA	1.1314021114911	1	1	7	NA	65	-0.510825623765991	0.61
1789	Caldicellulosiruptor	kristjanssonii	NA	NA	3	36.0983	2672	2.80244	0	NA	1.80828877117927	0	1	NA	NA	NA	-0.162518929497775	0.58
1790	Caldicellulosiruptor	kronotskyensis	NA	NA	3	35.1	2624	2.84379	1	NA	1.1314021114911	1	1	7	NA	70	-0.510825623765991	0.61
1791	Caldicellulosiruptor	lactoaceticus	NA	NA	3	36.1	2536	2.67481	0	NA	0.916290731874155	0	1	NA	NA	NA	-0.356674943938732	0
1792	Caldicellulosiruptor	owensensis	NA	NA	3	35.4	2312	2.4289	NA	NA	NA	NA	1	NA	NA	NA	NA	0.58
1793	Caldicellulosiruptor	saccharolyticus	NA	NA	3	35.3	2854	2.97027	NA	NA	NA	NA	1	NA	NA	NA	NA	0.59
1794	Caldicoprobacter	algeriensis	NA	NA	NA	NA	NA	NA	NA	NA	NA	NA	1	NA	NA	NA	NA	NA
1795	Caldicoprobacter	faecalis	NA	NA	NA	NA	NA	2.57915	NA	NA	NA	NA	1	NA	NA	NA	NA	NA
1796	Caldicoprobacter	guelmensis	0	NA	NA	41.6	NA	NA	1	NA	2.14006616349627	0	1	6.8	0.1	65	-1.04982212449868	0
1797	Caldicoprobacter	oshimai	NA	NA	NA	45.4	NA	2.72504	1	NA	2.19722457733622	0	1	7.2	NA	70	-0.798507696217772	NA
1798	Caldilinea	aerophila	NA	NA	2	58.8	4160	5.14487	NA	NA	NA	NA	1	NA	NA	NA	NA	NA
1799	Caldilinea	tarbellica	NA	NA	NA	NA	NA	NA	NA	NA	NA	NA	1	NA	NA	NA	NA	NA
1800	Caldimicrobium	rimae	NA	NA	NA	35.2	NA	NA	0	NA	0.0953101798043249	1	1	7.1	NA	75	-0.693147180559945	NA
1801	Caldimicrobium	thiodismutans	NA	NA	1	38.3	1831	1.81495	NA	NA	NA	NA	NA	NA	NA	NA	NA	NA
1802	Caldimonas	manganoxidans	NA	NA	NA	NA	NA	3.53212	NA	NA	NA	NA	NA	NA	NA	NA	NA	NA
1803	Caldimonas	taiwanensis	NA	NA	NA	NA	NA	3.44881	NA	NA	NA	NA	NA	NA	NA	NA	NA	NA
1804	Caldisalinibacter	kiritimatiensis	NA	NA	NA	NA	NA	2.7882	NA	NA	NA	NA	1	NA	NA	NA	NA	NA
1805	Caldisericum	exile	NA	NA	1	35	1570	1.5581	0	NA	1.5993875765806	1	1	6.5	0	65	-1.20397280432594	0
1806	Caldisphaera	lagunensis	NA	NA	1	30	1558	1.54685	NA	NA	-0.0512932943875506	0	1	NA	NA	NA	NA	NA
1807	Calditerricola	satsumensis	NA	NA	NA	70	NA	2.22217	0	NA	NA	NA	5	7.5	2	78	NA	0
1808	Calditerricola	yamamurae	NA	NA	NA	64	NA	NA	0	NA	NA	NA	5	7	1.6	72	NA	0
1809	Calditerrivibrio	nitroreducens	1	NA	2	35.38775	2164	2.21655	0	NA	0.53062825106217	1	1	7.25	0.25	55	-0.798507696217772	0
1810	Caldithrix	abyssi	NA	NA	1	45.1	3916	4.97854	NA	NA	NA	NA	1	NA	NA	NA	NA	NA
1811	Caldithrix	palaeochoryensis	NA	NA	NA	43.3	NA	NA	NA	NA	1.90310205656343	1	1	7	3	60	-1.38629436111989	NA
1812	Caldivirga	maquilingensis	NA	NA	1	43.1	2068	2.07757	NA	NA	NA	NA	1	NA	NA	NA	NA	NA
1813	Calidifontibacter	indicus	NA	NA	NA	NA	NA	3.60064	NA	NA	NA	NA	NA	NA	NA	NA	NA	NA
1814	Calidifontibacter	terrae	NA	NA	NA	NA	NA	NA	1	NA	0.262364264467491	0	5	NA	NA	NA	-0.510825623765991	0
1815	Caloramator	australicus	NA	NA	NA	34	NA	2.63845	1	NA	1.20896034583698	1	1	7	NA	60	-0.105360515657826	0
1816	Caloramator	boliviensis	NA	NA	NA	32.6	NA	NA	0.5	NA	0.916290731874155	1	1	6.75	NA	60	-0.693147180559945	NA
1817	Caloramator	coolhaasii	NA	NA	NA	NA	NA	NA	NA	NA	NA	NA	1	NA	NA	NA	NA	NA
1818	Caloramator	fervidus	NA	NA	NA	NA	NA	1.76324	NA	NA	NA	NA	1	NA	NA	NA	NA	NA
1819	Caloramator	mitchellensis	NA	NA	NA	38.4	NA	2.41936	0	NA	0.693147180559945	1	1	7	NA	55	-0.510825623765991	0
1820	Caloramator	proteoclasticus	NA	NA	NA	NA	NA	2.65502	NA	NA	NA	NA	1	NA	NA	NA	NA	NA
1821	Caloramator	quimbayensis	0	NA	NA	32.6	NA	3.13136	1	NA	-0.105360515657826	1	1	7	0	50	0.916290731874155	NA
1822	Caloramator	viterbiensis	NA	NA	NA	NA	NA	NA	NA	NA	NA	NA	1	NA	NA	NA	NA	NA
1823	Caloranaerobacter	azorensis	NA	NA	NA	NA	NA	2.46193	NA	NA	NA	NA	1	NA	NA	NA	NA	NA
1824	Caloribacterium	cisternae	NA	NA	NA	43.1	NA	NA	1	NA	0.916290731874155	1	1	7.25	NA	50	-0.916290731874155	0
1825	Calorithrix	insularis	NA	NA	NA	NA	NA	NA	0	NA	2.39789527279837	1	1	NA	NA	NA	-1.38629436111989	NA
1826	Camelimonas	abortus	NA	NA	NA	NA	NA	NA	0	NA	0.22314355131421	1	5	NA	NA	NA	-0.693147180559945	0
1827	Camelimonas	lactis	1	NA	NA	65	NA	NA	0	NA	0.693147180559945	0	5	7	0	27.5	0	0
1828	Caminibacter	hydrogeniphilus	NA	NA	NA	NA	NA	NA	NA	NA	NA	NA	1	NA	NA	NA	NA	NA
1829	Caminibacter	mediatlanticus	NA	NA	NA	25.6	NA	1.66362	0	NA	0.405465108108164	1	1	5.5	NA	55	-0.287682072451781	0
1830	Caminibacter	profundus	NA	NA	NA	32.1	NA	NA	0	NA	0.300104592450338	1	1	7	3	55	-0.693147180559945	0
1831	Caminicella	sporogenes	NA	NA	NA	NA	NA	2.47392	NA	NA	NA	NA	1	NA	NA	NA	NA	NA
1832	Campylobacter	avium	NA	NA	2	34.6	1767	1.73863	0	NA	0.415415438961333	1	3.66666666666667	NA	NA	NA	-1.20397280432594	NA
1833	Campylobacter	canadensis	0	NA	NA	NA	NA	NA	0	NA	0.500775287912489	1	3.33333333333333	NA	NA	38.5	-0.59783700075562	NA
1834	Campylobacter	coli	NA	5	2.66666666666667	31.2193894736842	1902.47368421053	1.8269715	0	NA	-1.04982212449868	1	3.3125	NA	NA	NA	NA	NA
1835	Campylobacter	concisus	NA	NA	3	38.4194	1999.5	1.92649666666667	0	NA	NA	1	2.5	NA	NA	NA	NA	NA
1836	Campylobacter	corcagiensis	NA	NA	NA	NA	NA	1.67318	NA	NA	NA	NA	NA	NA	NA	NA	NA	NA
1837	Campylobacter	cuniculorum	NA	NA	2	31.7984	1908	1.93777	0	NA	0.955511445027436	1	3.6	4	1	39.5	-1.20397280432594	NA
1838	Campylobacter	curvus	NA	NA	3	44.5	2012	1.97127	0	NA	1.38629436111989	1	2.5	NA	NA	NA	-0.287682072451781	NA
1839	Campylobacter	fetus	NA	NA	3	33.1521444444444	1897.55555555556	1.866219	0	NA	NA	1	3.5	NA	NA	NA	NA	NA
1840	Campylobacter	gracilis	NA	3	3	46.6	2262	2.28165	0	NA	NA	0	1	NA	NA	NA	NA	NA
1841	Campylobacter	helveticus	NA	NA	2.8	34.3399	1994	1.87149	0	NA	NA	NA	NA	NA	NA	NA	NA	NA
1842	Campylobacter	hepaticus	NA	NA	NA	NA	NA	1.48238	0	NA	0.0953101798043249	1	NA	NA	NA	NA	-1.04982212449868	NA
1843	Campylobacter	hominis	NA	NA	3	31.7051	1672	1.71495	0	NA	0.139761942375159	0.333333333333333	2	NA	NA	NA	-0.980829253011726	NA
1844	Campylobacter	hyointestinalis	NA	NA	3	33.75	1818	1.75331333333333	0	NA	0.615185639090233	1	1	NA	NA	NA	-1.04982212449868	NA
1845	Campylobacter	iguaniorum	NA	NA	3	35.7640666666667	1789.33333333333	1.7157475	0	NA	NA	1	4	NA	NA	NA	NA	NA
1846	Campylobacter	insulaenigrae	NA	NA	3	28.2	1520	1.46508	0	NA	NA	1	3.33333333333333	NA	NA	NA	NA	NA
1847	Campylobacter	jejuni	NA	NA	2.13178294573643	30.4163763779528	1759.74015748032	1.67750046875	0	NA	NA	0.985507246376812	3.33980582524272	NA	NA	NA	NA	0.16
1848	Campylobacter	lanienae	NA	NA	3	34.6	1637	1.65194	0	NA	NA	NA	3	NA	NA	NA	NA	NA
1849	Campylobacter	lari	NA	NA	3	29.7168142857143	1608.42857142857	1.5755575	0	NA	NA	1	3.5	NA	NA	NA	NA	NA
1850	Campylobacter	mucosalis	NA	NA	NA	NA	NA	1.75173	0	NA	NA	1	2	NA	NA	NA	NA	NA
1851	Campylobacter	ornithocola	NA	NA	NA	NA	NA	1.6685	0	NA	0.741937344729377	NA	NA	NA	NA	NA	-0.916290731874155	0
1852	Campylobacter	peloridis	NA	NA	3	28.4457	1740	1.76279	0	NA	NA	NA	4	NA	NA	NA	NA	NA
1853	Campylobacter	pinnipediorum	NA	NA	3	30.4	1725.2	1.73473666666667	0	NA	NA	NA	3	NA	NA	NA	NA	NA
1854	Campylobacter	rectus	NA	4	NA	NA	NA	2.51311	0	NA	NA	1	1	NA	NA	NA	NA	NA
1855	Campylobacter	showae	NA	4	NA	NA	NA	2.12517	0.166666666666667	NA	1.25276296849537	1	1	NA	NA	NA	-0.430782916092454	NA
1856	Campylobacter	sputorum	NA	NA	3	29.575	1761.5	1.734634	0	NA	NA	1	3.25	NA	NA	NA	NA	NA
1857	Campylobacter	subantarcticus	NA	NA	3	29.9	1856	1.82950666666667	0	NA	NA	1	3.5	NA	NA	NA	NA	NA
1858	Campylobacter	upsaliensis	NA	4	NA	NA	NA	1.61905	0	NA	NA	1	3.66666666666667	NA	NA	NA	NA	NA
1859	Campylobacter	ureolyticus	NA	NA	3	29.2	1684	1.64189	0.25	NA	1.01160091167848	0	1.4	NA	NA	NA	-0.693147180559945	NA
1860	Campylobacter	volucris	NA	NA	3	28.8666666666667	1568	1.51795	0	NA	NA	1	3.25	4	0.5	37	NA	NA
1861	Candidimonas	bauzanensis	NA	NA	NA	61.6	NA	5.64141	0	NA	0.438254930931155	1	2.5	7	NA	27.5	-0.22314355131421	NA
1862	Candidimonas	nitroreducens	NA	NA	NA	NA	NA	5.607	NA	NA	NA	NA	NA	NA	NA	NA	NA	NA
1863	Canibacter	oris	NA	NA	NA	NA	NA	NA	NA	NA	NA	NA	3	NA	NA	NA	NA	NA
1864	Capnocytophaga	canimorsus	NA	NA	3	36.225	2219.25	2.501264	NA	NA	NA	NA	3	NA	NA	NA	NA	NA
1865	Capnocytophaga	canis	NA	NA	NA	NA	NA	2.57589	NA	NA	NA	NA	NA	NA	NA	NA	NA	NA
1866	Capnocytophaga	cynodegmi	NA	NA	NA	34.3	2329	2.648785	NA	NA	NA	NA	3	NA	NA	NA	NA	NA
1867	Capnocytophaga	gingivalis	NA	4	NA	40.1	2724	2.752885	NA	NA	NA	NA	1	NA	NA	NA	NA	NA
1868	Capnocytophaga	granulosa	NA	NA	NA	NA	NA	2.74628	NA	NA	NA	NA	2	NA	NA	NA	NA	NA
1869	Capnocytophaga	haemolytica	NA	NA	4	44.2	2380.5	2.68848666666667	NA	NA	NA	NA	2	NA	NA	NA	NA	NA
1870	Capnocytophaga	leadbetteri	NA	NA	NA	40.75	2249	2.570455	0	NA	1.38629436111989	1	2.33333333333333	NA	NA	NA	-0.916290731874155	NA
1871	Capnocytophaga	ochracea	NA	4	4	39.6	2322	2.61293	NA	NA	NA	NA	1	NA	NA	NA	NA	NA
1872	Capnocytophaga	sputigena	NA	4	NA	38.6666666666667	2737.33333333333	3.031785	NA	NA	NA	NA	1	NA	NA	NA	NA	NA
1873	Carboxydocella	manganica	NA	NA	NA	50.9	NA	NA	1	NA	1.05314991459135	1	1	6.5	NA	59	-0.59783700075562	0
1874	Carboxydocella	sporoproducens	1	NA	NA	49.5	NA	2.57892	1	NA	0.988301267850427	1	1	6	0	60	-0.693147180559945	NA
1875	Carboxydocella	thermautotrophica	NA	NA	NA	NA	NA	2.74313	NA	NA	NA	NA	1	NA	NA	NA	NA	NA
1876	Carboxydothermus	ferrireducens	NA	NA	NA	NA	NA	2.44199	NA	NA	NA	NA	1	NA	NA	NA	NA	NA
1877	Carboxydothermus	hydrogenoformans	NA	NA	4	42	2505	2.40152	NA	NA	NA	NA	1	NA	NA	NA	NA	0.67
1878	Carboxydothermus	islandicus	NA	NA	NA	NA	NA	2.3866	NA	NA	NA	NA	1	NA	NA	NA	NA	NA
1879	Carboxydothermus	pertinax	NA	NA	NA	42.2	NA	2.46564	NA	NA	0.693147180559945	1	1	6.25	NA	65	NA	NA
1880	Carboxydothermus	siderophilus	NA	NA	NA	41.5	NA	NA	1	NA	0.0953101798043249	0	1	6.85	NA	65	-0.693147180559945	0
1881	Carboxylicivirga	flava	NA	NA	NA	NA	NA	NA	0	NA	2.36085400111802	NA	5	NA	NA	NA	-0.798507696217772	NA
1882	Cardiobacterium	hominis	NA	3	NA	NA	NA	2.64249	NA	NA	NA	NA	3	NA	NA	NA	NA	NA
1883	Cardiobacterium	valvarum	NA	NA	NA	NA	NA	2.55354	NA	NA	NA	NA	3	NA	NA	NA	NA	NA
1884	Carnimonas	nigrificans	NA	NA	NA	NA	NA	2.72612	NA	NA	NA	NA	NA	NA	NA	NA	NA	NA
1885	Carnobacterium	divergens	NA	NA	NA	NA	NA	2.61922	NA	NA	NA	NA	NA	NA	NA	NA	NA	NA
1886	Carnobacterium	funditum	NA	NA	NA	NA	NA	2.35244	NA	NA	NA	NA	NA	NA	NA	NA	NA	NA
1887	Carnobacterium	gallinarum	NA	NA	NA	NA	NA	4.04143	NA	NA	NA	NA	NA	NA	NA	NA	NA	NA
1888	Carnobacterium	iners	NA	NA	NA	NA	NA	2.57135	NA	NA	NA	NA	2	NA	NA	NA	NA	NA
1889	Carnobacterium	inhibens	NA	NA	8	35.2081	2404	2.49711	NA	NA	NA	NA	3	NA	NA	NA	NA	NA
1890	Carnobacterium	jeotgali	1	NA	NA	43.9	NA	2.51824	1	NA	1.25276296849537	0	3	8.5	2	30	-0.287682072451781	NA
1891	Carnobacterium	maltaromaticum	NA	NA	6	34.5	3497	3.65042	NA	NA	NA	NA	NA	NA	NA	NA	NA	NA
1892	Carnobacterium	mobile	NA	NA	NA	NA	NA	2.63287	NA	NA	NA	NA	NA	NA	NA	NA	NA	NA
1893	Carnobacterium	pleistocenium	NA	NA	NA	NA	NA	2.66262	NA	NA	NA	NA	1	NA	NA	NA	NA	NA
1894	Carnobacterium	viridans	NA	NA	NA	NA	NA	2.76233	NA	NA	NA	NA	NA	NA	NA	NA	NA	NA
1895	Caryophanon	latum	NA	NA	NA	NA	NA	3.59059	NA	NA	NA	NA	NA	NA	NA	NA	NA	NA
1896	Caryophanon	tenue	NA	NA	NA	NA	NA	3.34096	NA	NA	NA	NA	NA	NA	NA	NA	NA	NA
1897	Castellaniella	caeni	1	NA	NA	63.5	NA	3.28222	0	NA	0.470003629245736	0	2.33333333333333	6.75	5	30	-0.916290731874155	0
1898	Castellaniella	daejeonensis	1	NA	NA	66.2	NA	NA	0	NA	0.438254930931155	1	2.33333333333333	6.75	0	30	-0.916290731874155	0
1899	Castellaniella	defragrans	NA	NA	2	68.9	3592	3.95282	NA	NA	NA	NA	5	NA	NA	NA	NA	NA
1900	Castellaniella	denitrificans	1	NA	NA	NA	NA	NA	0	NA	0.500775287912489	1	1.66666666666667	7	0	27.5	-0.693147180559945	0
1901	Castellaniella	ginsengisoli	NA	NA	NA	63.7	NA	NA	0	NA	0.717839793150317	1	NA	6.75	NA	30	-0.287682072451781	0
1902	Castellaniella	hirudinis	NA	NA	NA	NA	NA	NA	0	NA	0	1	1	8.25	NA	27.5	-0.693147180559945	0
1903	Catabacter	hongkongensis	NA	NA	NA	NA	NA	3.20364	NA	NA	NA	NA	NA	NA	NA	NA	NA	NA
1904	Catalinimonas	alkaloidigena	NA	NA	NA	NA	NA	7.10776	NA	NA	NA	NA	NA	NA	NA	NA	NA	NA
1905	Catellatospora	bangladeshensis	0.333333333333333	NA	NA	71	NA	NA	1	NA	NA	0	5	7	0	27.5	NA	NA
1906	Catellatospora	chokoriensis	0.333333333333333	NA	NA	71	NA	NA	1	NA	NA	0	5	6	0	22.5	NA	NA
1907	Catellatospora	coxensis	1	NA	NA	71	NA	NA	1	NA	NA	0	5	6	1	25	NA	NA
1908	Catellicoccus	marimammalium	1	NA	NA	38	NA	1.28587	1	NA	NA	0	3	NA	0	37	NA	0
1909	Catelliglobosispora	koreensis	NA	NA	NA	NA	NA	7.68859	NA	NA	NA	NA	NA	NA	NA	NA	NA	NA
1910	Catenibacterium	mitsuokai	NA	1	NA	NA	NA	2.67131	1	NA	NA	0	1	NA	NA	NA	NA	0.225
1911	Catenovulum	agarivorans	NA	NA	NA	NA	NA	5.03268	NA	NA	NA	NA	NA	NA	NA	NA	NA	NA
1912	Catenovulum	maritimum	NA	NA	NA	NA	NA	4.5495	NA	NA	NA	NA	NA	NA	NA	NA	NA	NA
1913	Catenulispora	acidiphila	1	NA	3	70.65	9052	10.4678	1	NA	-0.356674943938732	0	5	6	1.5	25	-0.693147180559945	NA
1914	Catenulispora	graminis	NA	NA	NA	72.8	NA	NA	1	NA	NA	NA	5	5	NA	NA	0	NA
1915	Catenulispora	rubra	0.333333333333333	NA	NA	69.1	NA	NA	1	NA	NA	0	5	5	NA	25	0.0953101798043249	NA
1916	Catenulispora	subtropica	NA	NA	NA	70.5	NA	NA	1	NA	NA	0	5	NA	NA	NA	NA	NA
1917	Catenulispora	yoronensis	NA	NA	NA	70.5	NA	NA	1	NA	NA	NA	5	6.5	NA	27.5	NA	NA
1918	Catenuloplanes	atrovinosus	0	NA	NA	NA	NA	1.90239	NA	NA	NA	NA	NA	NA	NA	NA	NA	NA
1919	Catenuloplanes	castaneus	0	NA	NA	NA	NA	2.01041	NA	NA	NA	NA	NA	NA	NA	NA	NA	NA
1920	Catenuloplanes	crispus	0	NA	NA	NA	NA	3.31556	NA	NA	NA	NA	NA	NA	NA	NA	NA	NA
1921	Catenuloplanes	indicus	0	NA	NA	NA	NA	2.12821	NA	NA	NA	NA	NA	NA	NA	NA	NA	NA
1922	Catenuloplanes	japonicus	NA	NA	NA	NA	NA	10.9715	NA	NA	NA	NA	NA	NA	NA	NA	NA	NA
1923	Catenuloplanes	nepalensis	0	NA	NA	NA	NA	2.63632	NA	NA	NA	NA	NA	NA	NA	NA	NA	NA
1924	Catenuloplanes	niger	0	NA	NA	NA	NA	2.32527	NA	NA	NA	NA	NA	NA	NA	NA	NA	NA
1925	Catonella	morbi	NA	NA	NA	NA	NA	3.4792	NA	NA	NA	NA	NA	NA	NA	NA	NA	NA
1926	Caulobacter	daechungensis	NA	NA	NA	64.7	NA	NA	0	NA	0.438254930931155	1	5	7	NA	30	-0.510825623765991	0
1927	Caulobacter	flavus	NA	NA	NA	NA	NA	5.83254	NA	NA	NA	NA	NA	NA	NA	NA	NA	NA
1928	Caulobacter	henricii	NA	NA	2	65.7906	3759	3.95729	NA	NA	NA	NA	NA	NA	NA	NA	NA	NA
1929	Caulobacter	mirabilis	NA	NA	NA	NA	NA	4.57726	NA	NA	NA	NA	NA	NA	NA	NA	NA	NA
1930	Caulobacter	rhizosphaerae	NA	NA	NA	NA	NA	NA	0	NA	0.916290731874155	1	5	NA	NA	NA	0.182321556793955	0
1931	Caulobacter	segnis	NA	NA	2	67.7	4330	4.65562	NA	NA	NA	NA	NA	NA	NA	NA	NA	NA
1932	Caulobacter	vibrioides	NA	NA	NA	67.1666666666667	4010.33333333333	4.4380325	NA	NA	NA	NA	NA	NA	NA	NA	NA	NA
1933	Caviibacter	abscessus	NA	NA	NA	NA	NA	1.21921	NA	NA	NA	NA	NA	NA	NA	NA	NA	NA
1934	Cecembia	calidifontis	NA	NA	NA	40.5	NA	NA	0	NA	0.693147180559945	0	5	8	1	45	-0.510825623765991	0
1935	Cecembia	lonarensis	NA	NA	NA	40.5	NA	4.84284	0	NA	0.810930216216329	0	5	8	2	33.5	-0.59783700075562	NA
1936	Cecembia	rubra	NA	NA	NA	NA	NA	4.74775	NA	NA	NA	NA	NA	NA	NA	NA	NA	NA
1937	Cedecea	davisae	NA	NA	NA	NA	NA	4.88698	NA	NA	NA	NA	NA	NA	NA	NA	NA	NA
1938	Cedecea	neteri	NA	NA	7	54.7666666666667	4578	4.8444075	NA	NA	NA	NA	NA	NA	NA	NA	NA	NA
1939	Celeribacter	baekdonensis	NA	NA	NA	60.9	NA	4.44262	0	NA	0.693147180559945	NA	1	7.75	NA	30	-0.22314355131421	NA
1940	Celeribacter	ethanolicus	NA	NA	NA	NA	NA	4.2073	NA	NA	NA	NA	NA	NA	NA	NA	NA	NA
1941	Celeribacter	halophilus	NA	NA	NA	NA	NA	3.85974	0	NA	-0.22314355131421	0	5	NA	NA	NA	-1.20397280432594	NA
1942	Celeribacter	indicus	NA	NA	2	65.7311	4860	4.96939	NA	NA	NA	NA	NA	NA	NA	NA	NA	NA
1943	Celeribacter	manganoxidans	NA	NA	NA	NA	NA	3.9568	NA	NA	NA	NA	NA	NA	NA	NA	NA	NA
1944	Celeribacter	marinus	NA	NA	2	56.2	3095	3.09671	NA	NA	NA	NA	NA	NA	NA	NA	NA	NA
1945	Celeribacter	neptunius	NA	NA	NA	59.1	NA	4.39858	0	NA	0.262364264467491	1	3	7.75	NA	25	-0.430782916092454	0
1946	Celeribacter	persicus	NA	NA	NA	NA	NA	4.29955	NA	NA	NA	NA	NA	NA	NA	NA	NA	NA
1947	Celerinatantimonas	diazotrophica	NA	NA	NA	41.5	NA	NA	0	NA	NA	1	2.33333333333333	6	7.25	31	NA	NA
1948	Celerinatantimonas	yamalensis	0	NA	NA	44.7	NA	NA	0	NA	1.09861228866811	1	2.33333333333333	6.1	7	20	-0.287682072451781	0
1949	Cellulomonas	aerilata	1	NA	NA	74	NA	NA	1	NA	0.262364264467491	1	5	7	0.5	28	-0.105360515657826	0
1950	Cellulomonas	biazotea	0	NA	NA	NA	NA	NA	NA	NA	NA	NA	NA	NA	NA	NA	NA	NA
1951	Cellulomonas	bogoriensis	0.333333333333333	NA	NA	71.5	NA	3.18336	1	NA	-0.510825623765991	1	2.33333333333333	9.5	NA	33.5	NA	NA
1952	Cellulomonas	carbonis	NA	NA	NA	74.4	NA	3.97625	1	NA	0.78845736036427	1	5	7	NA	28	-0.430782916092454	NA
1953	Cellulomonas	cellasea	0	NA	NA	NA	NA	3.9137	NA	NA	NA	NA	NA	NA	NA	NA	NA	NA
1954	Cellulomonas	chitinilytica	0.333333333333333	NA	NA	73.6	NA	1.17108	1	NA	0.615185639090233	0	2.33333333333333	7.2	0	25	-0.693147180559945	0
1955	Cellulomonas	composti	NA	NA	NA	73.7	NA	1.28076	1	NA	NA	0	5	7.15	5.5	30	NA	NA
1956	Cellulomonas	denverensis	NA	NA	NA	NA	NA	1.43844	NA	NA	NA	NA	NA	NA	NA	NA	NA	NA
1957	Cellulomonas	fimi	0	NA	2	74.7	3851	4.26634	1	NA	NA	1	5	NA	NA	NA	NA	NA
1958	Cellulomonas	flavigena	0	NA	2	74.3	3738	4.12318	1	NA	NA	0	5	NA	NA	NA	NA	NA
1959	Cellulomonas	gelida	0	NA	NA	NA	NA	NA	NA	NA	NA	NA	NA	NA	NA	NA	NA	NA
1960	Cellulomonas	hominis	0	NA	NA	NA	NA	0.84521	NA	NA	NA	NA	NA	NA	NA	NA	NA	NA
1961	Cellulomonas	humilata	NA	NA	NA	NA	NA	NA	NA	NA	NA	NA	3	NA	NA	NA	NA	NA
1962	Cellulomonas	iranensis	NA	NA	NA	NA	NA	3.96707	NA	NA	NA	NA	NA	NA	NA	NA	NA	NA
1963	Cellulomonas	marina	NA	NA	NA	70.3	NA	3.96263	1	NA	NA	1	2.5	7.5	NA	26.5	NA	0
1964	Cellulomonas	massiliensis	NA	NA	NA	NA	NA	3.41051	NA	NA	NA	NA	NA	NA	NA	NA	NA	NA
1965	Cellulomonas	oligotrophica	NA	NA	NA	75.8	NA	NA	1	NA	0.693147180559945	1	5	9	3	26	1.79175946922805	0
1966	Cellulomonas	pakistanensis	NA	NA	NA	NA	NA	0.715138	NA	NA	NA	NA	NA	NA	NA	NA	NA	NA
1967	Cellulomonas	persica	NA	NA	NA	NA	NA	0.821903	NA	NA	NA	NA	NA	NA	NA	NA	NA	NA
1968	Cellulomonas	soli	NA	NA	NA	73.6	NA	NA	1	NA	0.405465108108164	1	5	8.5	1.5	25	1.79175946922805	NA
1969	Cellulomonas	terrae	NA	NA	NA	73.9	NA	1.83601	1	NA	NA	0	2.33333333333333	NA	NA	NA	NA	NA
1970	Cellulomonas	uda	0	NA	NA	NA	NA	NA	NA	NA	NA	NA	NA	NA	NA	NA	NA	NA
1971	Cellulomonas	xylanilytica	NA	NA	NA	NA	NA	1.77814	1	NA	0.8754687373539	0	5	NA	NA	NA	0.336472236621213	0
1972	Cellulophaga	algicola	NA	NA	5	33.8	4275	4.88835	0	NA	1.01160091167848	1	5	NA	NA	NA	-0.798507696217772	NA
1973	Cellulophaga	baltica	NA	NA	4	34.7	3972	4.61025333333333	0	NA	1.20896034583698	0	5	NA	NA	NA	-0.356674943938732	NA
1974	Cellulophaga	fucicola	NA	NA	NA	NA	NA	3.92204	NA	NA	NA	NA	NA	NA	NA	NA	NA	NA
1975	Cellulophaga	geojensis	NA	NA	NA	35.4	NA	3.88812	0	NA	1.38629436111989	1	5	7.5	NA	25	-0.430782916092454	0
1976	Cellulophaga	lytica	NA	NA	4	32.0666666666667	3380.33333333333	3.82726	0	NA	1.17865499634165	1	5	NA	NA	NA	-0.510825623765991	NA
1977	Cellulophaga	pacifica	NA	NA	NA	33	NA	NA	0	NA	1.38629436111989	1	5	8	4.5	19	-0.510825623765991	0
1978	Cellulophaga	tyrosinoxydans	1	NA	NA	33.5	NA	3.55579	0	NA	0.559615787935423	1	5	7.75	3	27	-0.693147180559945	NA
1979	Cellulosilyticum	lentocellum	NA	NA	NA	NA	NA	4.71424	NA	NA	NA	NA	1	NA	NA	NA	NA	NA
1980	Cellulosilyticum	ruminicola	NA	NA	NA	33.7	NA	4.061	0	NA	1.17865499634165	0	1	6.7	NA	38	-0.430782916092454	NA
1981	Cellulosimicrobium	aquatile	NA	NA	NA	NA	NA	4.31771	NA	NA	NA	NA	NA	NA	NA	NA	NA	NA
1982	Cellulosimicrobium	cellulans	NA	NA	3	74.1	4188	4.79986	NA	NA	NA	NA	1	NA	NA	NA	NA	NA
1983	Cellulosimicrobium	funkei	0.333333333333333	NA	NA	74.5	NA	4.65873	1	NA	0	1	5	7	0	30	0	0
1984	Cellulosimicrobium	terreum	NA	NA	NA	72.9	NA	NA	1	NA	0.182321556793955	0	5	7	1	25	-0.510825623765991	0
1985	Cellvibrio	japonicus	NA	NA	3	52	3701	4.57657	0	NA	0.741937344729377	1	5	NA	NA	NA	-0.510825623765991	0
1986	Cellvibrio	mixtus	NA	NA	NA	NA	NA	5.18371	NA	NA	NA	NA	NA	NA	NA	NA	NA	NA
1987	Centipeda	periodontii	NA	2	NA	NA	NA	2.76126	NA	NA	NA	NA	1	NA	NA	NA	NA	NA
1988	Cephaloticoccus	capnophilus	NA	NA	NA	NA	NA	2.0925	NA	NA	NA	NA	NA	NA	NA	NA	NA	NA
1989	Cephaloticoccus	primus	NA	NA	NA	NA	NA	2.35697	NA	NA	NA	NA	NA	NA	NA	NA	NA	NA
1990	Cerasibacillus	quisquiliarum	1	NA	NA	35.5	NA	NA	1	NA	1.32175583998232	1	5	8.9	0.5	50	-0.22314355131421	NA
1991	Cerasicoccus	arenae	1	NA	NA	54	NA	NA	0	NA	-0.105360515657826	0	5	7.5	NA	27.5	-0.105360515657826	0
1992	Cereibacter	changlensis	NA	NA	NA	NA	NA	4.92436	0	NA	1.09861228866811	0	1	NA	NA	NA	-0.105360515657826	0
1993	Cesiribacter	andamanensis	NA	NA	NA	NA	NA	4.75996	NA	NA	NA	NA	NA	NA	NA	NA	NA	NA
1994	Cesiribacter	roseus	NA	NA	NA	47.1	NA	NA	0	NA	0.810930216216329	1	5	8	NA	30	-0.798507696217772	NA
1995	Cetia	pacifica	NA	NA	NA	NA	NA	NA	NA	NA	NA	NA	1	NA	NA	NA	NA	NA
1996	Cetobacterium	ceti	NA	NA	NA	NA	NA	2.58091	NA	NA	NA	NA	NA	NA	NA	NA	NA	NA
1997	Cetobacterium	somerae	NA	NA	NA	NA	NA	3.06825	NA	NA	NA	NA	1	NA	NA	NA	NA	NA
1998	Chania	multitudinisentens	NA	NA	7	50.9	4982	5.48818	NA	NA	NA	NA	NA	NA	NA	NA	NA	NA
1999	Chelativorans	multitrophicus	0	NA	NA	63.1	NA	NA	0	NA	0.300104592450338	0	5	7	NA	30	-0.287682072451781	0
[truncated: 8,907 more rows]
