# Supplementary material for: Trait-based community assembly and succession of the infant gut microbiome
Source: Nat Commun. 2019 Feb 1;10:512. doi: 10.1038/s41467-019-08377-w (PMC6358638; doi:10.1038/s41467-019-08377-w)
Supplement: Supplementary file 8 — Supplementary Data 5 [file 41467_2019_8377_MOESM8_ESM.csv]

	otu	B_vitamins	Copies_16S	GC_content	Gene_number	Genome_Mb	Gram_positive	Length	Motility	Oxygen_tolerance	Sporulation	Temp_optimum	Width
1	OTU1	7.93866664576004	6.89171248806382	42.2391508315867	4396.3784967058	5.32692371873023	0.00310388890197476	1.11332691918859	0.000138155734283213	1.26129226402318	0.131055639627124	36.9024880993003	-0.0830866886450511
2	OTU10	NA	NA	54.7126936862248	3354.9591788024	3.43597173167893	0.0157833197512212	0.603797594123459	0.627410370355335	3.20693901168155	0.0201145233792035	30.8715329456178	-0.479894750788492
3	OTU100	0.172387905973264	4.87576997126741	46.4952775616534	2922.45991868756	2.61780252226925	0.926414529578846	1.1664806038138	0.00194342331444963	3.05426782292754	6.75712586957584e-05	28.429960322807	0.0293436250870421
4	OTU1000	6.00173979525746	8.01146281110495	48.4624753437827	4173.22730110989	4.47933647428068	0.00102807292604973	0.661136450363913	0.886101685393919	3.07400019848563	0.0291885917852678	28.8151782618974	-0.249464269096696
5	OTU1002	3.61566142516182	2.1948990429428	68.3150500020472	3452.82467537834	3.47097738999103	0.994480365856127	0.0423643177123782	0.183202109301605	4.9774516054042	1.16459169068345e-08	28.8592651460337	-0.807036211107122
6	OTU1003	6.817069020993	5.09298382384579	43.7667272080372	3974.09196886655	4.61062349094641	0.0312049927087024	1.06383561600859	0.00418378215959214	1.08539230463425	0.118847461635701	36.8052829931601	-0.131751114537796
7	OTU1004	3.7107934136579	5.3110731977315	42.8598594799925	3677.83572165211	4.02876331157607	0.900210490614517	1.15462954552266	0.349850223603727	1.00914984704249	0.357961958591035	37.7111805314143	-0.332269809020382
8	OTU1005	6.21431106694375	NA	43.9690547099616	3838.36332756846	4.08292647443257	0.0259076092903231	1.12967998491531	0.0271970895020016	1.23553695283012	0.0788074427984958	36.1882972685062	-0.234399156329013
9	OTU1006	NA	1.69127753633771	63.056498513123	3864.28536637626	3.78026743266701	0.0509239581915497	0.373617670632324	0.313545773831011	4.97094712257644	0.000211248039006953	28.4440135405565	-0.591183461960514
10	OTU1007	2.86369791793497	NA	42.6002650497073	3105.46995276634	2.90417753696386	0.765197630019264	0.934251940583471	0.45542254559616	1.07445220781678	0.158056185561376	41.2408448572547	-0.384842892514793
11	OTU1008	NA	NA	50.5711228660813	NA	3.69978433469281	NA	0.855655651359398	NA	NA	NA	36.5606406212763	NA
12	OTU1009	NA	NA	50.278593933897	NA	NA	NA	0.988624216581704	NA	2.32283918530491	NA	36.5592912666319	-0.439060848939493
13	OTU101	2.16914096529537	NA	42.6002650497073	3105.46995276634	3.17998186170171	0.905009468923373	0.934251940583471	0.472574579719701	1.0212700608255	0.177142140553818	41.2408448572547	-0.384842892514793
14	OTU1011	2.02536251073823	6.7813559291907	40.5967785205529	2951.97874241387	1.96137089730968	0.989845051850215	0.923039715764184	0.360829008066743	3.16493508997773	0.0382931452661847	35.0764648304262	-0.312170502163444
15	OTU1012	2.16914096529537	NA	42.6002650497073	3105.46995276634	3.11514947034611	0.905009468923373	0.934251940583471	0.472574579719701	1.02513734469984	0.177142140553818	41.2408448572547	-0.384842892514793
16	OTU1013	6	NA	38.6	3336	3.44078	1	1.33163763562432	0.248782458451093	1	0.5675	38.5374754002941	-0.347435625443
17	OTU1014	4.28469840572573	3.4523953648107	67.7990739888488	3192.59998896118	3.60793920750259	0.999831398796433	0.395029244693838	0.0351318025774073	4.98993978854073	1.60609016752949e-06	31.6913983409303	-0.0940141060951413
18	OTU1015	NA	NA	NA	NA	1.67308	0.16630120334016	NA	0.323835782744701	1	NA	38.3161200239471	NA
19	OTU1018	3.40440934084085	2.69117542782681	51.9441890659866	1905.30325573816	1.96383915275076	0.98708667945615	0.556616493772862	0.00623754490456825	1.25937691191008	0.0613746143433747	33.8504539179651	-0.488035370389605
20	OTU1019	3.37519937494406	NA	44.8381146632531	2431.34998415666	2.45647171038096	0.161452565210758	0.00391661919944035	0.0870452712642513	1.18056817560231	0.0494792968091005	35.0685145596045	-0.458910064197012
21	OTU102	4.07988410165355	5.68805448741271	41.9209552831304	3478.36307227873	3.45832730863237	0.927869367002624	1.26312922219049	0.235129487687334	1.01726396414592	0.334217205463659	37.7111805314143	-0.34743562544429
22	OTU1020	6	NA	38.6	3336	3.44078	1	1.33163763562432	0.248782458451093	1	0.5675	38.5374754002941	-0.347435625443
23	OTU1022	NA	1.86680664721465	63.5809234770588	3924.38823237058	4.08362042889761	0.000143549717557899	0.251515492188005	0.465170268833425	4.95544349869786	1.37008355914369e-06	26.5094463267041	-0.53370612530181
24	OTU1025	NA	NA	41.8405375244972	NA	2.66359339988714	0.773591145575744	0.928642113177452	0.462614095509654	1.17559665085241	NA	39.9902939042447	-0.404041329769656
25	OTU1026	2.80935733339994	NA	45.4624073847009	3373.46766886945	3.08339344169614	0.708067245859529	0.511877749272536	0.422870047207339	1.0109129866628	0.294320821202165	39.3019790630985	-0.192057315432152
26	OTU1028	7.32631763413146	5.08388905710626	43.5269934583416	4532.60922581239	5.32786880141055	0.0140205759734698	1.00713800669544	0.000592764443248151	1.02707116082717	0.146043039436101	37.0155704343296	-0.130711410325615
27	OTU1029	NA	2.96292387896288	65.2148455785242	4360.56876052848	4.4142532531422	0.012195996359196	0.54256613700577	0.3798718999973	4.38617688311641	4.9454467584575e-07	27.7339323892008	-0.295820052045719
28	OTU103	NA	NA	43.957817842273	3432.5023984687	3.10430921703474	0.83981041855831	1.11923695917887	0.40424031853713	1.01831600107562	NA	40.5758622316176	-0.358859389737295
29	OTU1030	NA	NA	43.957817842273	3432.5023984687	3.10430921703424	0.839810418553629	1.11923695917887	0.40424031853713	1.01831600107562	0.197117286995296	40.5758622316176	-0.358859389737295
30	OTU1033	3.84485560919321	NA	49.9591630555329	NA	2.34179935914787	0.0403894010393794	1.00777859327826	0.425264483237705	3.0154352234057	NA	35.9037236748705	-0.54766677514005
31	OTU1034	3.21683295569523	5.3110731977315	43.4212323330143	3860.13565807571	4.60079448681304	0.89305389750832	1.15462954555454	0.518071871706142	1.00462480043164	0.263843239676542	36.6505548286116	-0.332269809003338
32	OTU1035	3.53577397098353	NA	43.3639974065485	3432.50239847069	3.33224796508252	0.829243923663025	1.29092366211315	0.328846526154555	1.02211846839782	0.245735432706059	40.2926117608813	-0.339935681555955
33	OTU1036	NA	NA	42.6567643884546	3373.46766888153	3.14345181566238	0.811829358856434	0.97033555706302	0.442883803547822	1.03780037223447	NA	40.8878574683785	-0.327261241931476
34	OTU1037	NA	3.16466717770727	52.3720128634834	3017.09831431813	3.54932559695907	0.123487782530868	0.833544557350955	0.321019056947542	2.02265419615737	0.0617929086206639	35.8912877200649	-0.694448135498534
35	OTU1038	3.71079341086779	5.3110731977315	42.859859480117	3677.83572165211	4.02876331176938	0.900210490643933	1.15462954555454	0.349850223617844	1.00914984703744	0.35796195855092	36.6505548286116	-0.332269809003338
36	OTU1039	NA	NA	45.3687057326832	3483.55479363801	3.45905337324164	0.82383797834608	1.11395502803362	0.484446324189553	1.00695569763814	0.213356644065463	40.6816000598477	-0.438041611590043
37	OTU104	2.89774515530782	NA	42.656764388529	3373.46766886945	2.85489591442666	0.835725343477536	0.970335557047104	0.381418575404252	1.02828953740941	0.245225852964594	40.8878574683302	-0.327261241931884
38	OTU1041	NA	NA	54.7126936862248	3354.9591788024	3.43597173167893	0.0157833197512212	0.603797594123459	0.627410370355335	3.20693901168155	0.0201145233792035	30.8715329456178	-0.479894750788492
39	OTU1042	2.34063768487931	NA	48.5170024843039	NA	3.20533492267311	0.618920312058762	0.915717321621844	0.617141884264872	1.08953273051991	NA	43.4899680224106	-0.416401924126352
40	OTU1043	1.91744701595449	NA	41.8405375243971	NA	3.31520130957495	0.233545531670588	0.768031494270243	0.154408472842002	1.02189544191093	0.139360442632952	39.9902939045608	-0.62176954026187
41	OTU1044	3.45726115304937	4	63.4	3648.5	3.97813666666667	0.999924789779017	0.490139907595136	0.0105167108261683	4.97878241796753	1.7830427903746e-05	27.8962589567689	-0.360497543504927
42	OTU1046	7.07999968643144	5.37568732095729	43.9072624738325	4354.42745058701	4.83148778095328	0.0465583335305235	1.11332691919089	0.00207233601428835	1.10120214216505	0.13105563962469	36.9024880992942	-0.083086688644517
43	OTU1047	NA	NA	54.7126936862248	3354.9591788024	3.43597173167893	0.0157833197512212	0.603797594123459	0.627410370355335	3.20693901168155	0.0201145233792035	30.8715329456178	-0.479894750788492
44	OTU1048	1.79687973918021	6.78135592939077	40.5967785203963	2951.97874241865	2.31003850179389	0.998160335480282	0.496249113245396	0.0209176236587558	4.62891336171433	0.00166491935856923	37.9308607897645	0.386547991869344
45	OTU105	NA	NA	48.7701859654218	3488.71837043462	3.4618799078466	0.82383797834608	1.11395502803362	0.484446324189553	1.00689091139917	0.213356644065463	40.6816000598477	-0.438041611590043
46	OTU1052	3.83965857454152	3.89583188737288	36.430498174608	3101.23245786241	3.19276089453262	0.0133731287409284	0.709061249915426	0.105858298171209	4.19643029013315	0.00400884373124084	31.024787462386	-0.737810420908455
47	OTU1053	2.16914096529537	NA	42.6002650497073	3105.46995276634	3.11514947034611	0.905009468923373	0.934251940583471	0.472574579719701	1.02513734469984	0.177142140553818	41.2408448572547	-0.384842892514793
48	OTU1054	0.256776357542406	2.07725887786338	53.9256791912282	1640.6602235411	1.86203771430035	0.973809330008951	0.801057588074951	0.00817236891382294	1.04437143456162	0.0552011276199697	33.354272694675	-0.245431466289378
49	OTU1055	NA	NA	50.278593933897	NA	NA	NA	0.988624216581704	NA	2.32283918530491	NA	36.5592912666319	-0.439060848939493
50	OTU1056	NA	4.81202505610567	61.726855437963	5026.13906891956	4.05149507217316	0.00021027236255566	0.304205927301775	0.999194666025834	3.43360785772804	0.00159999922803657	29.2393185571554	-0.523503622734617
51	OTU1057	NA	3.16466717770727	52.3720128634834	3017.09831431813	3.54932559695907	0.123487782530868	0.833544557350955	0.321019056947542	2.02265419615737	0.0617929086206639	35.8912877200649	-0.694448135498534
52	OTU1058	NA	NA	50.278593933897	NA	NA	NA	0.988624216581704	NA	2.32283918530491	NA	36.5592912666319	-0.439060848939493
53	OTU1059	4.95422411295042	3.95331433372242	49.9154261488567	2521.68440839496	3.0137307299752	5.83942634877624e-05	1.20076213686612	0.000154854808021876	1.00058555157266	0.0171207759488302	35.9373783867591	-0.459553397433747
54	OTU106	2.7517830667841	5.19795570727563	42.5248626222263	3754.32773405888	5.22113332712732	0.828692331220094	1.41922035925948	0.926700756023125	1.00010420766928	0.310977458984276	35.3230806987275	-0.34462394958745
55	OTU1060	3.86225811240352	5.47577508589832	42.1607212938979	3537.3803741843	3.76567739214328	0.876690969191974	1.26312922218406	0.297817264483092	1.0310569459137	0.361930745012699	37.7111805314143	-0.335622220969963
56	OTU1061	NA	5	59.2	5483	6.09351	0	0.473227737732687	1	5	0.0344889557966155	27.776753413162	-0.482810264943064
57	OTU1062	6.00173979525746	7.63132304668405	49.9546233178447	4227.03132373141	4.38358613295756	0.00177729981950071	0.796083804514653	0.885111462173447	3.44542296035338	0.00554958229639138	31.321035113881	-0.209325801200221
58	OTU1064	3.71079341086779	5.3110731977315	42.859859480117	3677.83572165211	4.02876331176938	0.900210490643933	1.15462954555454	0.349850223617844	1.00914984703744	0.35796195855092	36.6505548286116	-0.332269809003338
59	OTU1065	NA	NA	49.679564436712	NA	NA	0.328162884591212	0.888823697055078	NA	1.9889311576187	NA	38.7313077433673	-0.434744071454979
60	OTU1066	NA	NA	54.8919521596715	3354.9591788024	3.41178440992376	0.0213135146128089	0.653342360769516	0.625101978677256	3.28597465716942	NA	31.4038428188418	-0.525601466853705
61	OTU1067	NA	NA	42.6002650497119	3105.46995276634	2.90417753696816	0.765197630020552	0.934251940578712	0.455422545591424	1.07445220781341	0.158056185566382	41.2408448570487	-0.384842892512944
62	OTU1068	4.07988410165355	5.68805448741271	41.9209552831304	3478.36307227873	3.45832730863237	0.927869367002624	1.26312922219049	0.235129487687334	1.06905585658368	0.334217205463659	37.7111805314143	-0.34743562544429
63	OTU1069	3.12119870985049	NA	43.3639974065485	3432.50239847069	2.66320661633023	0.967771157281788	1.29092366211315	0.352832398216006	1.00302394565075	0.201296712877823	40.2926117608813	-0.348388469847372
64	OTU107	NA	NA	45.3687057326832	3483.55479363801	3.33815476524167	0.798671989448985	1.16217232049229	0.482224373248112	1.0117635765381	0.198836171897172	40.6816000598477	-0.435169647602012
65	OTU1071	7.07999968643144	5.37568732095729	43.9072624738325	4354.42745058701	4.83148778095328	0.0465583335305235	1.11332691919089	0.00207233601428835	1.10120214216505	0.13105563962469	36.9024880992942	-0.083086688644517
66	OTU1072	NA	NA	42.656764388529	3373.46766886945	2.85489591442103	0.835725343478558	0.970335557047104	0.381418575404252	1.02828953740941	0.245225852964594	40.8878574683302	-0.327261241931884
67	OTU1074	NA	NA	45.3687057325087	3483.55479362088	3.33815476523933	0.798671989451535	1.16217232049487	0.482224373245069	1.01176357653839	0.198836171891206	40.6816000598477	-0.435169647600363
68	OTU1075	2.80935733339994	NA	45.4624073847009	3373.46766886945	3.08339344169614	0.708067245859529	0.511877749272536	0.422870047207339	1.0109129866628	0.294320821202165	39.3019790630985	-0.192057315432152
69	OTU1076	5.54402976475623	5.18218563449261	33.9552623863138	2637.98647227483	2.52314323376475	0.0119354609272882	1.08821142775931	0.0274816160321531	1.06691067535222	0.169546288031591	38.3161200209292	-0.518725078688346
70	OTU1077	NA	NA	50.278593933897	NA	NA	NA	0.988624216581704	NA	2.32283918530491	NA	36.5592912666319	-0.439060848939493
71	OTU1078	NA	NA	54.7126936862248	3354.9591788024	3.43597173167893	0.0157833197512212	0.603797594123459	0.627410370355335	3.20693901168155	0.0201145233792035	30.8715329456178	-0.479894750788492
72	OTU1079	NA	NA	52.3720128634834	NA	3.54932559695907	0.123487782530868	0.833544557350955	NA	2.02265419615737	NA	35.8912877200649	-0.694448135498534
73	OTU108	NA	NA	45.3687057326832	3483.55479363801	3.33815476524167	0.798671989448985	1.16217232049229	0.482224373248112	1.0117635765381	0.198836171897172	40.6816000598477	-0.435169647602012
74	OTU1080	3.71079341230012	5.3110731977315	42.8598594800412	3677.83572165211	4.03533569139671	0.956398968190212	1.1546295455368	0.162307731472039	1.00393342141869	0.357961958575378	36.6505548286116	-0.258028219991281
75	OTU1082	NA	NA	47.0831435814993	NA	4.09418567070176	NA	1.06387919572574	NA	2.24675499819914	NA	35.8033940690066	-0.445378715145224
76	OTU1083	3.99619416218876	5.18218563449261	33.9552623863138	2637.98647227483	2.76058939330264	0.0436695898508529	1.08821142775931	0.0902185527029636	1.15456342587239	0.104464982082462	38.3161200209292	-0.518725078688346
77	OTU1084	NA	4.19472912936926	48.7701859654218	3488.71837043462	3.4618799078466	0.82383797834608	1.11395502803362	0.484446324189553	1.00689091139917	0.213356644065463	40.6816000598477	-0.438041611590043
78	OTU1085	NA	4.11404331091768	34.7226592283561	2591.63154567312	1.58108709805204	0.0368028007622113	1.46049873519091	0.112809666671744	1.79130768773244	NA	37.4658303806342	-0.530789123163596
79	OTU1086	NA	NA	54.7126936862248	3354.9591788024	3.43597173167893	0.0157833197512212	0.603797594123459	0.627410370355335	3.20693901168155	0.0201145233792035	30.8715329456178	-0.479894750788492
80	OTU1088	3.7107934136579	5.3110731977315	42.8598594799925	3677.83572165211	4.02876331160676	0.900210490623122	1.15462954552266	0.349850223593337	1.00914984704131	0.357961958591035	37.7111805314143	-0.332269809014115
81	OTU109	3.71079341356135	5.47577508589832	42.1607212938979	3537.3803741843	4.02876331150597	0.900210490606748	1.15462954552201	0.349850223607495	1.00914984704655	0.357961958599445	37.7111805314143	-0.33226980902364
82	OTU1091	NA	NA	45.3687057326832	3483.55479363801	3.45905337324164	0.82383797834608	1.11395502803362	0.484446324189553	1.00695569763814	0.213356644065463	40.6816000598477	-0.438041611590043
83	OTU1092	4.13021629033182	5.24402157967867	41.862754338748	3449.4696887734	3.45394306132141	0.888119444951751	1.25441383552246	0.248782458448514	1.05053111230675	0.31654315596693	38.5374754002941	-0.34743562544429
84	OTU1093	NA	NA	47.0831435814993	NA	4.09418567070176	NA	1.06387919572574	NA	2.24675499819914	NA	35.8033940690066	-0.445378715145224
85	OTU1094	3	NA	46.813440513664	2565.3105117229	2.82776	0	0.52182777651914	0	1	0.0197547414794194	35.7670864615602	-0.401925820259546
86	OTU1096	NA	NA	44.0292675720116	NA	2.96914247507185	0.586935337738849	0.928642113177452	NA	1.41513793583237	NA	38.9256768876763	-0.394578165558121
87	OTU1097	NA	NA	NA	NA	NA	NA	NA	NA	NA	NA	40.8220540868202	NA
88	OTU1098	NA	3.05032708576469	63.9565098871083	4508.0540712321	4.15867145109423	0.000193733688649468	0.520801582374965	0.212897471848198	4.40844157129313	1.23636174142929e-08	28.0092066239145	-0.19884090008377
89	OTU1099	NA	NA	45.3687057326832	3483.55479363801	3.33815476524167	0.798671989448985	1.16217232049229	0.482224373248112	1.0117635765381	0.198836171897172	40.6816000598477	-0.435169647602012
90	OTU11	1	NA	42.6002650497073	3105.46995276634	2.53948	1	0.934251940583471	0	1	0.504	41.2408448572547	-0.105360515657826
91	OTU110	NA	4.19472912936926	48.7701859654218	3488.71837043462	3.4618799078466	0.82383797834608	1.11395502803362	0.484446324189553	1.00689091139917	0.213356644065463	40.6816000598477	-0.438041611590043
92	OTU1102	2.27645963230073	8.55896799596349	41.0839280889832	3649.7591983617	2.64173667249166	0.986134026423524	0.995785825672363	0.42066023486875	2.31554230447718	0.0660978580495505	35.0401257910527	-0.291725266676316
93	OTU1104	3.83965857454152	4.94833629383875	36.3938854217994	3838.28913064362	4.32451126558263	1.19451059533972e-05	0.764860483397736	9.89591176923718e-05	4.80851838928188	5.86406471667779e-06	28.8868928981837	-0.284784760911853
94	OTU1105	NA	2.32008398832312	63.7614887792001	4314.63293941024	4.38509940055586	1.1332872438877e-05	0.380180413549321	0.457371741866776	4.84888042047031	1.11087856151001e-07	23.6788273696267	-0.340626808660777
95	OTU1106	NA	NA	NA	NA	NA	NA	NA	NA	NA	NA	38.3161200209292	NA
96	OTU1107	3.71079341086779	5.3110731977315	42.859859480117	3677.83572165211	4.02876331176938	0.900210490643933	1.15462954555454	0.349850223617844	1.00914984703744	0.35796195855092	36.6505548286116	-0.332269809003338
97	OTU1108	NA	NA	NA	NA	NA	NA	NA	NA	NA	NA	40.8220540868202	NA
98	OTU1109	6.817069020993	5.09298382384579	43.7667272080372	3974.09196886655	4.61062349094641	0.0312049927087024	1.06383561600859	0.00418378215959214	1.08539230463425	0.118847461635701	36.8052829931601	-0.131751114537796
99	OTU111	NA	NA	48.0712023132871	NA	NA	0.417891192878877	0.920325247512478	NA	1.72354351735034	NA	41.1083634505287	-0.39229362850849
100	OTU1110	NA	4.8700301996916	52.877522824424	3483.55479363801	3.73928830539198	0.0887413354477145	1.32898890214093	0.942469372674582	1.0013070641082	0.310981796358271	35.6312889189197	-0.66448300916965
101	OTU1112	3	NA	41.8186241252693	3432.50239847069	2.8708	1	1.33163763562432	0.303899171423992	1	0.270726727880635	38.5374754002941	-0.335215285461959
102	OTU1114	3.7743335017625	NA	41.8186241252693	3432.50239847069	3.45394306132372	0.888119444940342	1.33163763562432	0.248782458451093	1.0505311123024	0.270726727880635	38.5374754002941	-0.347435625443
103	OTU1115	2	2	41.56	1423.2	1.68215	0.5	0.405465108108164	0.0095993390218773	1	0.0810211817372189	33.354272694675	-0.693147180559945
104	OTU1117	6.13605958860833	4.48846880022086	44.22502250573	3680.67979375526	4.14476272710013	0.085114808063412	1.10704262639234	0.0728120908218425	1.41088098288982	0.0816908869939021	35.865316980095	-0.28459470568588
105	OTU1118	NA	4.8700301996916	45.3687057326832	3483.55479363801	3.33815476524167	0.798671989448985	1.16217232049229	0.482224373248112	1.0117635765381	0.198836171897172	40.6816000598477	-0.435169647602012
106	OTU112	2.84510702042911	NA	41.8405375243971	NA	3.38203446250669	0.233545531670588	0.768031494270243	0.154408472842002	1.03162675023785	0.139360442632952	39.9902939045608	-0.62176954026187
107	OTU1120	3.71079341086779	5.3110731977315	42.859859480117	3677.83572165211	4.02876331176938	0.900210490643933	1.15462954555454	0.349850223617844	1.00914984703744	0.35796195855092	36.6505548286116	-0.332269809003338
108	OTU1121	3.71079341230012	5.3110731977315	42.8598594800412	3677.83572165211	4.03533569139671	0.956398968190212	1.1546295455368	0.162307731472039	1.00393342141869	0.357961958575378	36.6505548286116	-0.258028219991281
109	OTU1122	3.86225811196209	5.47577508589832	42.1607212938979	3537.3803741843	3.7656773921973	0.87669096920136	1.26312922218406	0.297817264491696	1.03105694590754	0.3619307450267	37.7111805314143	-0.335622220969963
110	OTU1123	NA	NA	50.2785939311054	NA	NA	NA	0.988624216679736	NA	2.3228391853745	NA	36.5592912654652	-0.439060849000025
111	OTU1124	3.7107934136579	5.3110731977315	42.8598594799925	3677.83572165211	4.02876331157607	0.900210490614517	1.15462954552266	0.349850223603727	1.00914984704249	0.357961958591035	37.7111805314143	-0.332269809020382
112	OTU1126	5	4.79333905691833	43.4017714051731	3631.31612508583	2.36288	1	0.928642113169494	NA	1	NA	38.9256768875283	-0.394578165557547
113	OTU1127	2.99804813554831	9.19941208005579	29.6056454328222	3332.15707656187	3.73789733651119	0.917453691407323	1.66994071690582	0.971036960543293	1.00295685642723	0.284460814106864	36.040886184062	-0.100066684820614
114	OTU1128	NA	NA	47.6449366355562	NA	3.83189540209692	0.238649385969841	1.0254279501834	NA	2.57264597436608	NA	36.913700481507	-0.57763219449957
115	OTU1129	3.4389873044303	3.52066518357547	67.6235982684371	4095.27554757639	4.91655985922221	0.991371196018141	0.457607013769828	0.0686196075823272	4.11664308347816	0.0011992346271248	30.5646323752742	-0.355359335125881
116	OTU113	NA	NA	NA	NA	NA	NA	NA	NA	NA	NA	37.9378388199508	NA
117	OTU1130	NA	NA	50.278593933897	NA	NA	NA	0.988624216581704	NA	2.32283918530491	NA	36.5592912666319	-0.439060848939493
118	OTU1131	NA	NA	34.7226592283561	2591.63154567312	2.16844940831173	0.0368028007622113	1.46049873519091	0.112809666671744	1.79130768773244	NA	37.4658303806342	-0.530789123163596
119	OTU1132	2.3888476905612	4.33868495948495	44.0292675720116	3134.44490873957	1.96790666180079	0.964700483853864	0.928642113177452	NA	1.03529151893458	0.114226428476586	38.9256768876763	-0.394578165558121
120	OTU1133	3.58763201344148	4.80014245818278	70.1510128681309	4600.441814917	6.12518671603668	0.999960111274235	-0.351382788997294	0.0161438378183657	4.99724086558634	0.00241846054080837	30.6390221354521	-0.342656351412613
121	OTU1134	NA	NA	38	NA	3.57245	0	0.832909122935104	0	3.8132493239942	NA	25	-0.798507696217772
122	OTU1135	NA	NA	50.278593933897	NA	NA	NA	0.988624216581704	NA	2.32283918530491	NA	36.5592912666319	-0.439060848939493
123	OTU1136	NA	4.87767700401815	62.1982794590931	3685.38371036469	4.09794229190541	1.82684886478584e-06	0.541049720079201	0.686772629251697	4.76228469096777	7.75065724423101e-06	31.9782145452556	-0.344615635760145
124	OTU1138	NA	NA	50.5711228671489	NA	NA	NA	0.855655651360826	NA	2.7803538486381	NA	36.5606406209253	-0.440825389496687
125	OTU114	6	NA	NA	NA	3.2841	0	NA	0	1	NA	37.8879666858636	NA
126	OTU1140	NA	1.88772740581821	41.0731940171599	1011.11137451324	1.1302516672433	NA	NA	NA	NA	NA	NA	NA
127	OTU1141	NA	NA	49.7501109153551	NA	4.00304105820431	0.21660071652505	0.933493076265378	NA	2.20562558413608	NA	36.5592912654126	-0.415034233727365
128	OTU1142	1.91744701595449	NA	41.8405375243971	NA	3.31520130957495	0.233545531670588	0.768031494270243	0.154408472842002	1.02189544191093	0.139360442632952	39.9902939045608	-0.62176954026187
129	OTU1145	4.17598221118766	5.3110731977315	41.3108201619935	3677.83572165211	4.27765066968332	0.978489259120342	0.922759913444319	0.0883804637846613	1.001793127844	0.351041372160666	36.7776257595939	-0.236519565024397
130	OTU1148	2.78226380910863	NA	45.9890514883509	2778.9990740772	2.5486147587072	0.713237941420671	NA	0.111708564482461	1.47397578656731	NA	38.3161200239471	-0.518725078700507
131	OTU1149	6.817069020993	5.09298382384579	43.9072624738697	3974.09196886655	4.83148778093349	0.0465583335313076	1.11332691919351	0.00207233601453383	1.1012021421717	0.118847461635452	36.902488099273	-0.0830866886453931
132	OTU115	3.86225811196209	5.47577508589832	42.1607212938979	3537.3803741843	3.76567739222839	0.876690969204048	1.26312922218406	0.297817264491696	1.03105694590497	0.36193074503041	37.7111805314143	-0.335622220969963
133	OTU1150	7.07999968640061	5.37568732095729	43.9072624738005	4354.42745058701	4.8314877809535	0.0465583335296214	1.11332691918859	0.00207233601424819	1.10120214216581	0.131055639627124	36.9024880993003	-0.0830866886450511
134	OTU1152	6.00173979525746	8.01146281110495	48.4624753437827	4173.22730110989	4.47933647428068	0.00102807292604973	0.661136450363913	0.886101685393919	3.07400019848563	0.0291885917852678	28.8151782618974	-0.249464269096696
135	OTU1153	6.21431106717461	NA	43.9690547099544	3838.36332756846	4.08292647443304	0.0259076092899568	1.12967998491461	0.0271970895013892	1.23553695283074	0.0788074427984958	36.1882972685062	-0.234399156328166
136	OTU1154	6.817069020993	5.09298382384579	43.7667272080372	3974.09196886655	4.61062349094641	0.0312049927087024	1.06383561600859	0.00418378215959214	1.08539230463425	0.118847461635701	36.8052829931601	-0.131751114537796
137	OTU1158	7.07999968640061	5.37568732095729	43.9072624738005	4354.42745058701	4.8314877809535	0.0465583335296214	1.11332691918859	0.00207233601424819	1.10120214216581	0.131055639627124	36.9024880993003	-0.0830866886450511
138	OTU1159	NA	3.98178013280304	41.8861116617568	4193.68007183548	5.7204090895859	0.00020959493111464	0.554289742430384	0.0665836366594032	4.59801560732395	0.000117814918897868	26.8009728051299	-0.667238220580982
139	OTU116	2.86369791793497	NA	42.6002650497073	3105.46995276634	3.10037529815612	0.888833544434813	0.934251940583471	0.45542254559616	1.03119048482512	0.163481560567917	41.2408448572547	-0.384842892514793
140	OTU1160	1.91744701595449	NA	41.8405375243971	NA	3.31520130957495	0.233545531670588	0.768031494270243	0.154408472842002	1.02189544191093	0.139360442632952	39.9902939045608	-0.62176954026187
141	OTU1161	NA	NA	34.7226592283561	2591.63154567312	1.46048	0.0368028007622113	1.46049873519091	0.112809666671744	1.79130768773244	NA	37.4658303806342	-0.530789123163596
142	OTU1163	NA	NA	44.0292675720116	NA	2.96914247507185	0.586935337738849	0.928642113177452	NA	1.41513793583237	NA	38.9256768876763	-0.394578165558121
143	OTU1165	NA	NA	43.957817842273	3432.5023984687	3.10430921703424	0.839810418553629	1.11923695917887	0.40424031853713	1.01831600107562	0.197117286995296	40.5758622316176	-0.358859389737295
144	OTU1166	NA	3.98178013280304	42.9399206343375	4193.68007183548	5.61780826766272	0.000294848198638293	0.437184389230097	0.0492310607173252	4.14724998987292	0.00014495759776346	27.4169479283153	-0.677184320286413
145	OTU1167	2.81825432353617	5.00758796589215	42.1532170708548	2431.34998415666	1.81999019252847	0.348685187339957	-0.275588930214396	0.0486779152164121	1.04536837032926	0.0170022767808007	35.6648705399867	-0.833945627573096
146	OTU117	6	NA	43.9	3838.36332756846	4.42192	0	1.09861228866811	0	1	0.0788074427984958	37	-0.22314355131421
147	OTU1170	NA	NA	41.8405375246702	NA	2.8036935585266	0.586935337738849	0.928642113177452	NA	1.41513793583237	NA	38.9256768876763	-0.394578165558121
148	OTU1171	5.94903461944276	5.18218563449261	33.9552623863138	2637.98647227483	3.3817105609116	0.00118687903766682	1.08821142775931	0.00307171589404792	1.00742804682047	0.169546288031591	38.3161200209292	-0.518725078688346
149	OTU1172	6.817069020993	5.09298382384579	43.9072624738697	3974.09196886655	4.83148778093349	0.0465583335313076	1.11332691919351	0.00207233601453383	1.1012021421717	0.118847461635452	36.902488099273	-0.0830866886453931
150	OTU1175	4.55051337833713	NA	54.9697112179301	3106.6020238588	3.38501781944657	0.00611914857141726	0.424662077093916	0.618380580873828	2.24772392611062	0.0278269556695905	30.3175133235555	-0.453322801439548
151	OTU1176	4.93333814510131	2.98748184953756	66.3422994484675	4731.90122225137	3.83561	3.31435506500449e-06	0.586203044822485	0.771252661983027	4.39399503757295	2.89793273214457e-05	33.3412208726723	-0.363631970504236
152	OTU1177	3.71079341356135	5.47577508589832	42.1607212938979	3537.3803741843	4.02876331148733	0.900210490606748	1.15462954552201	0.349850223607495	1.00914984704655	0.357961958599445	37.7111805314143	-0.33226980902364
153	OTU1178	NA	NA	39.4	NA	2.65011	0	-0.644357016390513	0	1	NA	36.3798611469005	-0.393042588109607
154	OTU1179	NA	NA	52.7561344563208	NA	NA	NA	0.929147110262149	NA	NA	NA	35.9644022817705	-0.488897798923506
155	OTU118	NA	NA	NA	NA	NA	NA	NA	NA	NA	NA	37.9378388199508	NA
156	OTU1181	6.817069020993	5.09298382384579	43.7667272080372	3974.09196886655	4.61062349094641	0.0312049927087024	1.06383561600859	0.00418378215959214	1.08539230463425	0.118847461635701	36.8052829931601	-0.131751114537796
157	OTU1182	2.16914096529537	NA	42.6002650497073	3105.46995276634	3.17998186170171	0.905009468923373	0.934251940583471	0.472574579719701	1.0212700608255	0.177142140553818	41.2408448572547	-0.384842892514793
158	OTU1183	3.7107934136579	5.3110731977315	42.8598594799925	3677.83572165211	4.02876331157607	0.900210490614517	1.15462954552266	0.349850223603727	1.00914984704249	0.357961958591035	37.7111805314143	-0.332269809020382
159	OTU1184	4.07988410165355	5.68805448741271	41.9209552831304	3478.36307227873	3.45832730863237	0.927869367002624	1.26312922219049	0.235129487687334	1.06905585658368	0.334217205463659	37.7111805314143	-0.34743562544429
160	OTU1185	NA	NA	38	3432.50239847069	2.89401938077685	1	1.11923695921618	0.404240318531379	1	NA	40.5758622316176	-0.358859389734828
161	OTU1186	4.17598221118766	5.3110731977315	41.3108201619935	3677.83572165211	4.27765066966243	0.978489259117768	0.922759913444319	0.0883804637927104	1.00179312784436	0.351041372167577	36.7776257595939	-0.236519565021767
162	OTU1188	NA	1.69127753633771	66.1105839276867	3864.28536637626	5.40191249420015	0.0325294179515576	0.259145876321688	0.725194124692013	4.99948940449565	8.72925914534844e-06	28.1217537893261	-0.768371528564384
163	OTU119	NA	NA	NA	NA	NA	NA	NA	NA	NA	NA	38.1071324168005	NA
164	OTU1191	2.80935733339994	NA	45.4624073847009	3373.46766886945	3.06586704694221	0.757634165676554	0.511877749272536	0.351776607578306	1.01553001971778	0.290370177287471	39.3019790630985	-0.192057315432152
165	OTU1192	NA	NA	47.6449366352697	NA	3.83189540216567	0.238649385877588	1.02542795009632	0.480437658530438	3.52421531808843	NA	36.9137004771685	-0.577632194484377
166	OTU1193	3.52072842260026	9.05076621018354	36.5037651873273	3373.21860730718	3.1736016117435	0.802903586627278	1.44346189325112	0.889905708314067	1.07625616294638	0.0974211561219466	37.4950452445422	-0.305924424944917
167	OTU1194	2.86369791793497	NA	42.6002650497073	3105.46995276634	2.90417753696386	0.765197630019264	0.934251940583471	0.45542254559616	1.07445220781678	0.158056185561376	41.2408448572547	-0.384842892514793
168	OTU1195	2.25065073827825	8.31996352644303	40.9905558344164	3835.1888767784	3.93786606566497	0.944066607295131	1.02391191242808	0.774323626038871	4.21504950064499	0.122143870179696	33.5865284554688	-0.368595619857665
169	OTU1196	NA	NA	49.679564436712	NA	NA	0.328162884591212	0.888823697055078	NA	1.9889311576187	NA	38.7313077433673	-0.434744071454979
170	OTU1197	6.55408829664593	6.32765257643225	39.8636094197061	3421.60198729093	3.10576044388695	8.04346024773718e-05	0.0490001256913292	0.00369711168283717	4.34423287162299	0.00217103178398562	30.4151466064381	-0.234103890338592
171	OTU1199	7.24395084880361	5.11863810136512	43.0648190292307	4469.30165106048	5.31545	0	1.01160091167848	0.000381238542339881	1	0.17	37.0155704343296	0.139761942375159
172	OTU12	7	5	41.9	3743	4.5708	0	1.00713800669544	0	1	0.18	37.0155704343296	-0.130711410325615
173	OTU120	NA	NA	45.3687057326832	3483.55479363801	3.33815476524167	0.798671989448985	1.16217232049229	0.482224373248112	1.0117635765381	0.198836171897172	40.6816000598477	-0.435169647602012
174	OTU1200	3.4389873044303	3.52066518357547	67.6235982684371	4095.27554757639	4.91655985922221	0.991371196018141	0.457607013769828	0.0686196075823272	4.11664308347816	0.0011992346271248	30.5646323752742	-0.355359335125881
175	OTU1203	NA	NA	42.6567643884546	3373.46766888153	2.97947692123139	0.811829358856434	0.97033555706302	0.442883803547822	1.03780037223447	NA	40.8878574683785	-0.327261241931476
176	OTU1204	6.13605958860833	NA	44.7148773237474	3680.67979375526	4.74023817150535	0.0616961843904059	1.22178857541543	0.0192478344573352	1.1430988895206	0.0934087217397627	35.9715992574165	-0.127892797470142
177	OTU1205	3.99619416218876	5.18218563449261	33.9552623863138	2637.98647227483	2.50944827101099	0.0140588231779802	1.08821142775931	0.0902185527029636	1.15456342587239	0.104464982082462	38.3161200209292	-0.518725078688346
178	OTU1206	NA	NA	49.679564436712	NA	NA	0.328162884591212	0.888823697055078	NA	1.9889311576187	NA	38.7313077433673	-0.434744071454979
179	OTU1207	4.93333814510131	3.11037256941286	64.9092625141648	5333.6075597385	5.27969310180125	2.33222435941626e-08	0.439886914306911	0.836640317263856	4.40693573460935	4.22497107960886e-07	27.7575361299051	-0.615224778948434
180	OTU121	NA	NA	42.656764388529	3373.46766886945	1.82343	1	0.970335557047104	0.381418575404252	1.02828953740941	NA	40.8878574683302	-0.327261241931884
181	OTU1210	6.13605958860833	4.48846880022086	44.22502250573	3680.67979375526	4.14476272710013	0.085114808063412	1.10704262639234	0.0728120908218425	1.41088098288982	0.0816908869939021	35.865316980095	-0.28459470568588
182	OTU1211	2.84510702042911	NA	41.8405375243971	NA	3.38203446250669	0.233545531670588	0.768031494270243	0.154408472842002	1.03162675023785	0.139360442632952	39.9902939045608	-0.62176954026187
183	OTU1213	3.86225811196209	5.47577508589832	42.1607212938979	3537.3803741843	3.7656773921973	0.87669096920136	1.26312922218406	0.297817264491696	1.03105694590754	0.3619307450267	37.7111805314143	-0.335622220969963
184	OTU1216	3.86225811240352	5.68805448741271	41.9209552831304	3478.36307227873	3.76567739210359	0.87669096919389	1.26312922218406	0.297817264483092	1.03105694592469	0.334217205462991	37.7111805314143	-0.335622220969963
185	OTU1217	2.84510702042911	NA	41.8405375243971	NA	3.38203446250669	0.233545531670588	0.768031494270243	0.154408472842002	1.03162675023785	0.139360442632952	39.9902939045608	-0.62176954026187
186	OTU1218	2.7517830667841	5.3110731977315	43.4212323330143	3860.13565807571	4.47879423993938	0.856035723133884	1.4152603321602	0.694586483371439	1.00077282751467	0.177975777506745	36.6505548286116	-0.351310216919273
187	OTU1219	2.02536251073823	7.05769483922039	40.8538260568549	3284.66296138998	2.55423576044133	0.970867646569089	0.962096998857123	0.303138873848939	3.42605603834131	0.0840615690749362	34.1586620759194	-0.409605153864139
188	OTU122	2.16914096529537	NA	42.6002650497073	3105.46995276634	3.11514947034611	0.905009468923373	0.934251940583471	0.472574579719701	1.02513734469984	0.177142140553818	41.2408448572547	-0.384842892514793
189	OTU1221	NA	1.88182882360657	65.0808691899907	4550.90239954834	4.06737236672469	0.000310691335156716	-0.0227567737265015	0.456874075265536	4.99981158841597	2.61253462779595e-06	27.8628924532345	-0.141809516474842
190	OTU1222	5.49474287804838	3.93882938491959	52.1083105789635	2410.10359410029	2.31123051403664	0.0647316186282757	0.0669267003482957	0.183027143805997	3.20781106448321	0.00927565188931209	25.8537427499232	-0.252586612109223
191	OTU1225	NA	NA	61.2662270390015	2415.37410884186	2.85332589026751	0.94163818839608	0.235332677416642	0.218047921591235	1.07254692342416	0.0364772871613857	37.0154175808999	-0.567556923481185
192	OTU1226	NA	3.16466717770727	52.3720128634834	3017.09831431813	3.54932559695907	0.123487782530868	0.833544557350955	0.321019056947542	2.02265419615737	0.0617929086206639	35.8912877200649	-0.694448135498534
193	OTU1227	6.21431106717461	NA	43.9690547099544	3838.36332756846	4.08292647443304	0.0259076092899568	1.12967998491461	0.0271970895013892	1.23553695283074	0.0788074427984958	36.1882972685062	-0.234399156328166
194	OTU1228	7.24026382799218	5.37568732095729	43.8379151618147	4354.42745058701	5.07644188799069	0.0250187731458411	1.10918943357312	0.00110067256581422	1.05297620400412	0.133527739728976	36.9631263398172	-0.0642847018283277
195	OTU1229	5	NA	46	2565.3105117229	2.42674	0	1.17865499634165	0	1	NA	36.3798611469005	-0.356674943938732
196	OTU123	NA	NA	NA	NA	NA	NA	NA	NA	NA	NA	38.1071324168005	NA
197	OTU1230	NA	NA	50.5711228671489	NA	NA	NA	0.855655651360826	NA	2.7803538486381	NA	36.5606406209253	-0.440825389496687
198	OTU1231	3.71079341086779	5.3110731977315	42.859859480117	3677.83572165211	4.02876331176938	0.900210490643933	1.15462954555454	0.349850223617844	1.00914984703744	0.35796195855092	36.6505548286116	-0.332269809003338
199	OTU1232	4.93333814510131	3.15291066275881	63.4772425797539	4152.04196243581	4.11679782160804	9.0431435890324e-05	0.522368582718048	0.829064005681282	4.02230681251651	0.000439197413487225	31.8212328098764	-0.515110034725275
200	OTU1236	1.40238880149852	10.7907551469871	44.3823506943868	5516.50258166926	6.52720900417711	0.560494011294861	0.917955628685318	0.837064009338216	2.40248799641677	0.308434993365973	26.7924926276427	-0.231110352518782
201	OTU1237	NA	NA	47.0831435814993	NA	4.09418567070176	NA	1.06387919572574	NA	2.24675499819914	NA	35.8033940690066	-0.445378715145224
202	OTU1238	6.817069020993	5.09298382384579	43.9072624738697	3974.09196886655	4.83148778093349	0.0465583335313076	1.11332691919351	0.00207233601453383	1.1012021421717	0.118847461635452	36.902488099273	-0.0830866886453931
203	OTU1239	3.71079341230012	5.3110731977315	42.8598594800412	3677.83572165211	4.03533569139671	0.956398968190212	1.1546295455368	0.162307731472039	1.00393342141869	0.357961958575378	36.6505548286116	-0.258028219991281
204	OTU124	7	5.37568732095729	43.9072624738325	4354.42745058701	4.61153	0	1.11332691919089	0	1	0.13105563962469	36.9024880992942	-0.083086688644517
205	OTU1241	NA	NA	46.4013251834515	3612.73402146062	4.7915652942857	0.125282824763479	1.08185819069765	0.543860033843758	4.07662096104916	NA	33.1945923202208	-0.629530778579779
206	OTU1242	3.53577397098353	NA	43.3639974065485	3432.50239847069	3.33224796508252	0.829243923663025	1.29092366211315	0.328846526154555	1.02211846839782	0.245735432706059	40.2926117608813	-0.339935681555955
207	OTU1244	NA	2.50117582648848	61.2662270390015	2415.37410884186	2.87667194064879	0.94163818839608	0.235332677416642	0.218047921591235	1.02872181979691	0.0364772871613857	37.0154175808999	-0.567556923481185
208	OTU1245	3.86225811240352	5.47577508589832	42.1607212938979	3537.3803741843	3.76567739214328	0.876690969191974	1.26312922218406	0.297817264483092	1.0310569459137	0.361930745012699	37.7111805314143	-0.335622220969963
209	OTU1246	NA	NA	54.7126936862248	3354.9591788024	3.43597173167893	0.0157833197512212	0.603797594123459	0.627410370355335	3.20693901168155	0.0201145233792035	30.8715329456178	-0.479894750788492
210	OTU1247	NA	NA	50.5711228674945	NA	NA	NA	0.855655651367555	NA	NA	NA	36.5606406206299	-0.440825389504252
211	OTU125	3.71079341356135	5.47577508589832	42.1607212938979	3537.3803741843	3.91908573693197	0.920168376519036	1.15462954552201	0.379880154861736	1.00731987910122	0.357961958599445	37.7111805314143	-0.33226980902364
212	OTU1250	1.91744701595449	NA	41.8405375243971	NA	3.31520130957495	0.233545531670588	0.768031494270243	0.154408472842002	1.02189544191093	0.139360442632952	39.9902939045608	-0.62176954026187
213	OTU1251	2.80935733339994	NA	45.4624073847009	3373.46766886945	3.08339344169614	0.708067245859529	0.511877749272536	0.422870047207339	1.0109129866628	0.294320821202165	39.3019790630985	-0.192057315432152
214	OTU1252	2.16914096529537	NA	42.6002650497073	3105.46995276634	3.11514947034611	0.905009468923373	0.934251940583471	0.472574579719701	1.02513734469984	0.177142140553818	41.2408448572547	-0.384842892514793
215	OTU1253	NA	NA	47.6449366358556	NA	NA	NA	1.0254279500711	NA	2.57264597437659	NA	36.9137004768693	-0.577632194454937
216	OTU1254	2.84510702042911	NA	41.8405375243971	NA	3.38203446250669	0.233545531670588	0.768031494270243	0.154408472842002	1.03162675023785	0.139360442632952	39.9902939045608	-0.62176954026187
217	OTU1257	2.99804813554831	9.11583377519138	30.0455772804239	3470.40389138084	3.8458980471832	0.922467564226867	1.66994071690582	0.959913473288542	1.00576230471675	0.255114723441661	36.040886184062	-0.100066684820614
218	OTU1258	4.49399725913077	5.1716586006587	43.0297352533925	2526.51704738911	2.66475164894478	0.00737589689305175	0.71632956304987	0.324438011374765	2.8392803756543	0.015373692537735	31.2483692583201	-0.512015750670863
219	OTU126	NA	NA	49.9591630550914	NA	NA	NA	1.00777859327717	NA	3.01543522334471	NA	35.9037236748705	-0.547666775141868
220	OTU1260	3.86225811196209	5.47577508589832	42.1607212938979	3537.3803741843	3.7656773921973	0.87669096920136	1.26312922218406	0.297817264491696	1.03105694590754	0.3619307450267	37.7111805314143	-0.335622220969963
221	OTU1261	NA	5.43753303123474	44.7543524796126	3373.46766886945	3.25902208334628	0.910514549498181	0.618080722636397	0.161347154254295	1.00964294260853	0.384438906475804	39.7952598035832	-0.222979062955468
222	OTU1262	2.16914096529537	NA	42.6002650497073	3105.46995276634	3.11514947034611	0.905009468923373	0.934251940583471	0.472574579719701	1.02513734469984	0.177142140553818	41.2408448572547	-0.384842892514793
223	OTU1263	3.71079341230012	5.3110731977315	42.8598594800412	3677.83572165211	4.03533569139671	0.956398968190212	1.1546295455368	0.162307731472039	1.00393342141869	0.357961958575378	36.6505548286116	-0.258028219991281
224	OTU1266	4.6582486792983	NA	46.0682704206935	2565.3105117229	3.04791909075416	0.000905320576362056	0.597879908485208	0.00235503408737729	1.00907815007143	0.0197547414794194	35.7670864615602	-0.347251169369902
225	OTU1267	6.817069020993	5.09298382384579	43.9072624738697	3974.09196886655	4.83148778093349	0.0465583335313076	1.11332691919351	0.00207233601453383	1.1012021421717	0.118847461635452	36.902488099273	-0.0830866886453931
226	OTU127	1.30103681701748	6.1462933046733	42.8259054460564	2764.73394714909	2.83731054678721	0.949292433715686	0.866541086002727	0.43901102618956	3.21150446945725	0.0709664304651643	35.3390485428429	-0.359313502440053
227	OTU1270	NA	2.52929527015455	66.3767612414841	5021.86718245649	4.21663037716676	9.25463551537174e-05	0.243067272042702	0.456874075265536	4.99993350179387	9.33048081541473e-07	28.2834496164897	-0.379564041150899
228	OTU1273	6.13605958860833	4.48846880022086	44.22502250573	3680.67979375526	4.14476272710013	0.085114808063412	1.10704262639234	0.0728120908218425	1.41088098288982	0.0816908869939021	35.865316980095	-0.28459470568588
229	OTU1274	6.13605958860833	NA	44.4413426958357	3680.67979375526	4.22059991224596	0.0777957828332279	1.10350735316195	0.0625836135111948	1.46528068471752	0.0816908869930669	35.9715992574165	-0.265092334211862
230	OTU1276	NA	NA	42.6567643884546	3373.46766888153	3.14345181566238	0.811829358856434	0.97033555706302	0.442883803547822	1.03780037223447	NA	40.8878574683785	-0.327261241931476
231	OTU1278	6.817069020993	5.09298382384579	43.7667272080372	3974.09196886655	4.61062349094641	0.0312049927087024	1.06383561600859	0.00418378215959214	1.08539230463425	0.118847461635701	36.8052829931601	-0.131751114537796
232	OTU1279	3.71079341086779	5.3110731977315	42.859859480117	3677.83572165211	4.02876331176938	0.900210490643933	1.15462954555454	0.349850223617844	1.00914984703744	0.35796195855092	36.6505548286116	-0.332269809003338
233	OTU128	0.0972539078786179	4.06467920033622	38.2933953562201	1996.77194238555	1.99584813284585	0.999917119386074	-0.279440137716108	7.81680469414718e-05	1.82164006589916	0.00267650792944837	34.4697821488351	-0.276476899757314
234	OTU1280	2.99804813554831	9.13519414515144	30.3413111256594	3926.23513938284	4.4290069763481	0.830022947403986	1.69328218114249	0.885092340702977	1.08474804659709	0.143618538860975	36.363607407349	0.0123435065365064
235	OTU1281	NA	1.59693276449845	63.6084201600496	3923.58764183872	4.04625968592805	0.000503179356566837	0.309360013183113	0.327305407823994	4.98848833326187	4.23985174305787e-06	28.0092013834118	-0.581717475288217
236	OTU1282	6.817069020993	5.09298382384579	43.9072624738697	3974.09196886655	4.83148778093349	0.0465583335313076	1.11332691919351	0.00207233601453383	1.1012021421717	0.118847461635452	36.902488099273	-0.0830866886453931
237	OTU1284	2.84510702042911	NA	41.8405375243971	NA	3.38203446250669	0.233545531670588	0.768031494270243	0.154408472842002	1.03162675023785	0.139360442632952	39.9902939045608	-0.62176954026187
238	OTU1285	3.53577397098353	NA	43.3639974065485	3432.50239847069	3.33224796508252	0.829243923663025	1.29092366211315	0.328846526154555	1.02211846839782	0.245735432706059	40.2926117608813	-0.339935681555955
239	OTU1287	3.72559176831396	5.20286054871831	45.3521697418914	2301.19234669435	2.34074849573834	0.0992428576119325	0.00391661919944035	0.0486490715549657	1.16970304809609	0.0706787829086068	35.3169107076449	-0.479212275728554
240	OTU1288	NA	NA	43.957817842273	3432.5023984687	2.54845589894788	0.909326661138499	1.11923695917887	0.40424031853713	1.01831600107562	NA	40.5758622316176	-0.358859389737295
241	OTU1289	3.71079341356135	5.47577508589832	42.1607212938979	3537.3803741843	4.02876331150597	0.900210490606748	1.15462954552201	0.349850223607495	1.00914984704655	0.357961958599445	37.7111805314143	-0.33226980902364
242	OTU129	NA	NA	NA	NA	NA	NA	NA	NA	NA	NA	38.1071324168005	NA
243	OTU1290	7.07999968640061	5.37568732095729	43.9072624738005	4354.42745058701	4.8314877809535	0.0465583335296214	1.11332691918859	0.00207233601424819	1.10120214216581	0.131055639627124	36.9024880993003	-0.0830866886450511
244	OTU1291	3.7107934136579	5.3110731977315	42.8598594799925	3677.83572165211	4.02876331157607	0.900210490614517	1.15462954552266	0.349850223603727	1.00914984704249	0.357961958591035	37.7111805314143	-0.332269809020382
245	OTU1293	3.7107934136579	5.3110731977315	42.8598594799925	3677.83572165211	4.02876331157607	0.900210490614517	1.15462954552266	0.349850223603727	1.00914984704249	0.357961958591035	37.7111805314143	-0.332269809020382
246	OTU1294	NA	NA	45.3687057326832	3483.55479363801	3.45905337324164	0.82383797834608	1.11395502803362	0.484446324189553	1.00695569763814	0.213356644065463	40.6816000598477	-0.438041611590043
247	OTU1296	6.13605958860833	NA	44.4413426958357	3680.67979375526	4.22059991224596	0.0777957828332279	1.10350735316195	0.0625836135111948	1.46528068471752	0.0816908869930669	35.9715992574165	-0.265092334211862
248	OTU1297	2.80935733339994	NA	45.4624073847009	3373.46766886945	3.08339344169614	0.708067245859529	0.511877749272536	0.422870047207339	1.0109129866628	0.294320821202165	39.3019790630985	-0.192057315432152
249	OTU1299	NA	3.09533363586389	53.5858978084943	2786.95167658136	3.73618321060987	0.0940615319304664	0.75676168458914	0.148572644943226	2.29374095849024	0.0791652157774928	35.8912877199156	-0.484325413662442
250	OTU13	2.58260122553063	5.97914530037009	40.4322644016719	2194.95172564191	2.30351431459122	4.07215382748805e-06	0.71632956304987	0.0382578097782837	3.0075845677451	0.015373692537735	31.2483692583201	-0.512015750670863
251	OTU130	NA	NA	52.3720128634834	3017.09831431813	3.54932559695907	0.123487782530868	0.833544557350955	0.321019056947542	2.02265419615737	NA	35.8912877200649	-0.694448135498534
252	OTU1301	NA	1.69255682591426	62.6520444252729	3874.02030470774	3.65258698989923	0.0208338490067256	0.425489495012881	0.283648710135309	4.98799157887295	9.37155993276119e-05	28.4119559846183	-0.653347240125077
253	OTU1304	NA	NA	48.7701859654218	3488.71837043462	3.4618799078466	0.82383797834608	1.11395502803362	0.484446324189553	1.00689091139917	0.213356644065463	40.6816000598477	-0.438041611590043
254	OTU1306	7.24026382799218	5.37568732095729	43.8379151618147	4354.42745058701	5.07644188799069	0.0250187731458411	1.10918943357312	0.00110067256581422	1.05297620400412	0.133527739728976	36.9631263398172	-0.0642847018283277
255	OTU1307	3.71079341356135	5.47577508589832	42.1607212938979	3537.3803741843	4.02876331148733	0.900210490606748	1.15462954552201	0.349850223607495	1.00914984704655	0.357961958599445	37.7111805314143	-0.33226980902364
256	OTU1308	3.2999258500767	2.60224656840623	57.5300495768792	1888.36299920604	2.14686113725126	0.928910701835685	0.559810918803853	0.00782653122869273	1.11845562664968	0.0787436868839405	33.0012970946064	-0.461506926670218
257	OTU1309	NA	4.8572986651448	65.8845589277975	5638.9679228153	6.46976693496114	0.000124367321037755	0.725332670961553	0.706450231156366	4.88248396672137	8.8281097338806e-05	30.1525455566524	-0.076926461002162
258	OTU131	NA	NA	42.656764388529	3373.46766886945	1.82343	1	0.970335557047104	0.381418575404252	1.02828953740941	NA	40.8878574683302	-0.327261241931884
259	OTU1310	NA	NA	47.3328114314395	NA	2.91637004505591	0.00613553716185656	0.76175442730504	0.015205131227587	1.06152442414156	NA	36.4631679791622	-0.624532554521435
260	OTU1312	NA	NA	42.6567643884546	3373.46766888153	2.97947692123139	0.811829358856434	0.97033555706302	0.442883803547822	1.03780037223447	NA	40.8878574683785	-0.327261241931476
261	OTU1313	4.13021629033182	5.24402157967867	41.862754338748	3449.4696887734	3.45394306132141	0.888119444951751	1.25441383552246	0.248782458448514	1.05053111230675	0.31654315596693	38.5374754002941	-0.34743562544429
262	OTU1314	2.3888476905612	4.33868495948495	44.0292675720116	3134.44490873957	1.82956	1	0.928642113177452	NA	1	0.114226428476586	38.9256768876763	-0.394578165558121
263	OTU1315	6.817069020993	5.09298382384579	43.9072624738697	3974.09196886655	4.83148778093349	0.0465583335313076	1.11332691919351	0.00207233601453383	1.1012021421717	0.118847461635452	36.902488099273	-0.0830866886453931
264	OTU1316	3.71079341356135	5.47577508589832	42.1607212938979	3537.3803741843	4.02876331150597	0.900210490606748	1.15462954552201	0.349850223607495	1.00914984704655	0.357961958599445	37.7111805314143	-0.33226980902364
265	OTU1317	3.86225811240352	5.47577508589832	42.1607212938979	3537.3803741843	3.76567739214328	0.876690969191974	1.26312922218406	0.297817264483092	1.0310569459137	0.361930745012699	37.7111805314143	-0.335622220969963
266	OTU1318	3.71079341086779	5.3110731977315	42.859859480117	3677.83572165211	4.02876331176938	0.900210490643933	1.15462954555454	0.349850223617844	1.00914984703744	0.35796195855092	36.6505548286116	-0.332269809003338
267	OTU132	2.16914096529537	NA	42.6002650497073	3105.46995276634	3.17998186170171	0.905009468923373	0.934251940583471	0.472574579719701	1.0212700608255	0.177142140553818	41.2408448572547	-0.384842892514793
268	OTU1320	2.16914096529537	NA	42.6002650497073	3105.46995276634	3.11514947034611	0.905009468923373	0.934251940583471	0.472574579719701	1.02513734469984	0.177142140553818	41.2408448572547	-0.384842892514793
269	OTU1321	NA	4.8572986651448	66.5619742659793	5638.9679228153	5.76242700870218	0.000104624635378545	0.968932673122303	0.865325115023306	4.94619893770173	2.97901734649273e-05	26.2081430140292	0.0256054352843363
270	OTU1322	7.24026382799218	5.37568732095729	43.8379151618147	4354.42745058701	5.07644188799069	0.0250187731458411	1.10918943357312	0.00110067256581422	1.05297620400412	0.133527739728976	36.9631263398172	-0.0642847018283277
271	OTU1323	NA	NA	44.7543524796126	3373.46766886945	2.99356387100391	0.809328033227747	0.618080722636397	0.343791969110632	1.02054679081716	0.280758137105678	39.7952598035832	-0.222979062955468
272	OTU1324	NA	5.24402157966099	43.957817842273	3432.5023984687	3.10430921703474	0.83981041855831	1.11923695917887	0.40424031853713	1.01831600107493	NA	40.5758622316176	-0.358859389737295
273	OTU1325	NA	NA	43.957817842273	3432.5023984687	3.10430921703424	0.839810418553629	1.11923695917887	0.40424031853713	1.01831600107562	NA	40.5758622316176	-0.358859389737295
274	OTU1326	2.81825432353617	5.00758796589215	42.1532170708548	2431.34998415666	1.81999019252847	0.348685187339957	-0.275588930214396	0.0486779152164121	1.04536837032926	0.0170022767808007	35.6648705399867	-0.833945627573096
275	OTU1327	2.99804813554831	9.13519414515144	30.7872170330649	3926.23513938284	4.27480551304932	0.873819358697986	1.60809779076359	0.885092340702977	1.03308827728812	0.143618538860975	36.363607407349	-0.0986455965014004
276	OTU1328	2.3888476905612	4.33868495948495	44.0292675720116	3134.44490873957	1.96790666180079	0.964700483853864	0.928642113177452	NA	1.03529151893458	0.114226428476586	38.9256768876763	-0.394578165558121
277	OTU133	NA	NA	45.3687057326832	3483.55479363801	3.33815476524167	0.798671989448985	1.16217232049229	0.482224373248112	1.0117635765381	0.198836171897172	40.6816000598477	-0.435169647602012
278	OTU1331	NA	NA	50.2785939311054	NA	NA	NA	0.988624216679736	NA	2.3228391853745	NA	36.5592912654652	-0.439060849000025
279	OTU1332	3.53577397098353	NA	43.3639974065485	3432.50239847069	3.33224796508252	0.829243923663025	1.29092366211315	0.328846526154555	1.02211846839782	0.245735432706059	40.2926117608813	-0.339935681555955
280	OTU1333	6.21431106717461	NA	43.9690547099544	3838.36332756846	4.09533814754422	0.0228743121855924	1.12967998491461	0.0271970895013892	1.23553695283074	0.0788074427984958	36.1882972685062	-0.234399156328166
281	OTU1335	6.21431106717461	5.09298382384579	43.6733653909397	3974.09196886655	4.16417659538859	0.0216005776653498	1.10188538911441	0.0147523070744415	1.14296436148048	0.0936200503726138	36.3168175103474	-0.204208766685743
282	OTU1336	3.53577397098353	NA	43.3639974065485	3432.50239847069	3.33224796508252	0.829243923663025	1.29092366211315	0.328846526154555	1.02211846839782	0.245735432706059	40.2926117608813	-0.339935681555955
283	OTU1337	7.24395084880361	5.11863810136512	43.0648190292307	4469.30165106048	5.36218886552062	0.0100326667880217	1.00021090670917	0.000381238542339881	1.01470169806489	0.154565512383435	37.0155704343296	-0.0988271589899416
284	OTU1338	7.07999968643144	5.37568732095729	43.9072624738325	4354.42745058701	4.83148778095328	0.0465583335305235	1.11332691919089	0.00207233601428835	1.10120214216505	0.13105563962469	36.9024880992942	-0.083086688644517
285	OTU1339	NA	NA	NA	NA	3.21007555050205	0.0719004552874034	NA	0.163547487134916	1.67622462742261	NA	37.8879666858636	NA
286	OTU134	NA	NA	49.679564436712	NA	NA	0.328162884591212	0.888823697055078	NA	1.9889311576187	NA	38.7313077433673	-0.434744071454979
287	OTU1340	NA	6.76629041583571	67.9735013309231	6240.0100640644	6.79405752632518	6.90295529246108e-05	1.30052821177896	0.94078735663394	4.88073306368838	5.26960859851893e-05	28.0679461879224	0.143892932420047
288	OTU1343	NA	NA	50.2785939311054	NA	NA	NA	0.988624216679736	NA	2.3228391853745	NA	36.5592912654652	-0.439060849000025
289	OTU1346	NA	NA	64.232137821561	3815.76873819651	3.74901138285354	0.00981351474237047	0.429741022980879	0.407396578364386	4.39957837198976	0.00354882079433963	31.4590059407028	-0.478633871220275
290	OTU1348	2.16914096529537	NA	42.6002650497073	3105.46995276634	3.11514947034611	0.905009468923373	0.934251940583471	0.472574579719701	1.02513734469984	0.177142140553818	41.2408448572547	-0.384842892514793
291	OTU1349	4.49399725913077	5.65674641987085	41.3489683135361	2326.55343403838	2.46416135090675	0.0010694428858233	0.71632956304987	0.0703036251205816	2.83111925980115	0.015373692537735	31.2483692583201	-0.512015750670863
292	OTU135	3.86225811240352	5.68805448741271	41.9209552831304	3478.36307227873	3.76567739210359	0.87669096919389	1.26312922218406	0.297817264483092	1.03105694592469	0.334217205462991	37.7111805314143	-0.335622220969963
293	OTU1350	NA	NA	45.5050497265144	NA	3.82636754111152	0.0889334776606986	1.03923484666129	NA	1.68698140672819	NA	35.6151329992772	-0.366444488291787
294	OTU1352	3.61566142600991	3.33380353349264	71.5395913373135	5584.40027408714	5.34651390781304	0.999549380643754	0.283834443912967	0.419881281841516	4.85489217630122	0.00213989190042159	29.1672761134741	-0.150498019754475
295	OTU1353	2.3888476905612	4.33868495948495	44.0292675720116	3134.44490873957	2.11052832986888	0.932174499451717	0.928642113177452	NA	1.05646643135471	0.114226428476586	38.9256768876763	-0.394578165558121
296	OTU1355	4.15032661408611	6.21466813099707	49.4740763520859	3246.95551727312	3.50693533774196	0.00621739450103636	0.455841931192317	0.0782823546058157	4.34318520248418	0.0398022482021599	31.3421836535593	-0.473591105963678
297	OTU1356	3.7107934136579	5.3110731977315	42.8598594799925	3677.83572165211	4.02876331157607	0.900210490614517	1.15462954552266	0.349850223603727	1.00914984704249	0.357961958591035	37.7111805314143	-0.332269809020382
298	OTU1357	3.7107934136579	5.3110731977315	42.8598594799925	3677.83572165211	4.02876331157607	0.900210490614517	1.15462954552266	0.349850223603727	1.00914984704249	0.357961958591035	37.7111805314143	-0.332269809020382
299	OTU1358	2.80935733339994	NA	45.4624073847009	3373.46766886945	3.08339344169614	0.708067245859529	0.511877749272536	0.422870047207339	1.0109129866628	0.294320821202165	39.3019790630985	-0.192057315432152
300	OTU136	3.52072842260026	9.05076621018354	36.5037651873273	3373.21860730718	3.3747832960673	0.802903586627278	1.44346189325112	0.889905708314067	1.02348734771837	0.0974211561219466	37.4950452445422	-0.305924424944917
301	OTU1361	NA	NA	44.0292675720116	3134.44490873957	2.39364432284161	0.778706676769678	0.928642113177452	NA	1.22324038936214	NA	38.9256768876763	-0.394578165558121
302	OTU1364	4.07988410086407	5.68805448741271	41.9209552831304	3478.36307227873	3.47203777323853	0.908634529529578	1.26312922218406	0.235129487690433	1.08919714998195	0.334217205462991	37.7111805314143	-0.343768647768104
303	OTU1365	4.07988410086407	5.68805448741271	41.9209552831304	3478.36307227873	3.47203777323853	0.908634529529578	1.26312922218406	0.235129487690433	1.08919714998195	0.334217205462991	37.7111805314143	-0.343768647768104
304	OTU1368	4.07988410086407	5.68805448741271	41.9209552831304	3478.36307227873	3.47203777323853	0.908634529529578	1.26312922218406	0.235129487690433	1.08919714998195	0.334217205462991	37.7111805314143	-0.343768647768104
305	OTU1369	6.817069020993	5.09298382384579	43.9072624738697	3974.09196886655	4.83148778093349	0.0465583335313076	1.11332691919351	0.00207233601453383	1.1012021421717	0.118847461635452	36.902488099273	-0.0830866886453931
306	OTU137	NA	NA	47.0831435814993	NA	4.09418567070176	NA	1.06387919572574	NA	2.24675499819914	NA	35.8033940690066	-0.445378715145224
307	OTU1370	4.07988410086407	5.68805448741271	41.9209552831304	3478.36307227873	3.47203777323853	0.908634529529578	1.26312922218406	0.235129487690433	1.08919714998195	0.334217205462991	37.7111805314143	-0.343768647768104
308	OTU1371	3.83965857454152	NA	36.4521548894943	2992.9385602412	3.17507071548745	0.0227330719095264	0.832972916975165	0.179949206886451	4.09217504186252	0.00661397524637885	31.3037116149171	-0.808017680595939
309	OTU1372	NA	3.16466717770727	52.3720128634834	3017.09831431813	3.54932559695907	0.123487782530868	0.833544557350955	0.321019056947542	2.02265419615737	0.0617929086206639	35.8912877200649	-0.694448135498534
310	OTU1373	NA	NA	49.0333702169239	3561.71877548418	3.52528704459525	0.0722002388416833	0.627094166498889	0.152115620017365	1.40187519471202	0.0179527526514216	36.5592912654126	0.358915181119365
311	OTU1374	4.07988410086407	5.68805448741271	41.9209552831304	3478.36307227873	3.47203777323853	0.908634529529578	1.26312922218406	0.235129487690433	1.08919714998195	0.334217205462991	37.7111805314143	-0.343768647768104
312	OTU1375	2.84510702042911	NA	41.8405375243971	NA	3.34917416891513	0.276008357540823	0.768031494270243	0.18248274190756	1.03936756364452	0.129607795395642	39.9902939045608	-0.62176954026187
313	OTU1377	NA	3.26327712786396	56.6076694634451	4458.73980481449	4.62846767779886	0.00819454809454871	0.517913793680695	0.390770607163476	4.32833702988948	7.18899464693046e-05	29.3151298275389	-0.357981467421803
314	OTU1378	NA	NA	46.5707572961621	NA	2.66346228373967	0.172281577600231	1.00071405964739	0.379616889632218	1.48067689450754	0.0364064029603637	39.2468942297901	-0.586412584173838
315	OTU138	2.3888476905612	4.33868495948495	44.0292675720116	3134.44490873957	1.96790666180079	0.964700483853864	0.928642113177452	NA	1.03529151893458	0.114226428476586	38.9256768876763	-0.394578165558121
316	OTU1381	NA	1.69255682591426	62.6520444252729	3874.02030470774	3.65258698989923	0.0208338490067256	0.425489495012881	0.283648710135309	4.98799157887295	9.37155993276119e-05	28.4119559846183	-0.653347240125077
317	OTU1385	NA	NA	48.0712023132871	NA	3.49526615630168	0.417891192878877	0.920325247512478	NA	1.7235435173499	NA	41.1083634505287	-0.39229362850849
318	OTU1388	NA	NA	50.0768797538684	NA	3.4411292070945	0.177101742032361	0.796828391867096	NA	2.22329043638696	NA	36.185102139499	-0.392299083346914
319	OTU1389	3.7107934136579	5.3110731977315	42.8598594799925	3677.83572165211	4.02876331157607	0.900210490614517	1.15462954552266	0.349850223603727	1.00914984704249	0.357961958591035	37.7111805314143	-0.332269809020382
320	OTU139	3.91416227363029	5.3226358892345	33.9474481655971	3043.25289679976	2.49531624892549	0.176812866535038	1.71611486079687	0.130001852260564	1.00594460873739	0.0261068175507655	31.2304785035931	0.370847468270686
321	OTU1392	NA	2.96212934823942	40.0791935614134	3650.86381490573	3.77091885303465	0.000248713386554742	1.03637589473264	0.269374845041977	4.78290655258581	0.000126671327786194	27.953682791653	-0.659960427656396
322	OTU1393	NA	NA	42.0660320232816	3105.46995276634	2.83895629829604	0.734252929089774	0.98556356280193	0.48545083542793	1.13216514686898	NA	41.022862473705	-0.40832859008797
323	OTU1394	NA	NA	41.8405375243971	NA	2.80369355852203	0.717623685447277	1.01932073083409	0.531678755769686	1.22002748386919	NA	39.9902939045608	-0.404041329771104
324	OTU1395	NA	NA	42.6002650496803	3105.46995276634	2.90417753696816	0.765197630025027	0.934251940576596	0.455422545588586	1.07445220781035	NA	41.2408448569016	-0.384842892508882
325	OTU1396	NA	NA	47.0831435814993	NA	4.09418567070176	NA	1.06387919572574	NA	2.24675499819914	NA	35.8033940690066	-0.445378715145224
326	OTU1398	6	5.09298382384579	42.4	3974.09196886655	4.30012	0	0.916290731874155	0	1	0.17	37	-0.22314355131421
327	OTU14	3.32509344887404	5.20286054871831	45.3521697418914	2301.19234669435	2.23654288642867	0.0109129065002607	-0.445325331512891	0.0274079312143074	1.01246644371378	0.0598145385219935	35.3169107076449	-0.479212275728554
328	OTU140	3	NA	41.8186241252693	3432.50239847069	2.8708	1	1.33163763562432	0.303899171423992	1	0.270726727880635	38.5374754002941	-0.335215285461959
329	OTU1400	2	3.19461695599151	66.9930079276258	4162.53451688914	1.96775	1	0.289933836301262	0	1.66666666666667	0.000355580183569114	31.4130889009082	-0.382642748559515
330	OTU1401	2.52152220359156	NA	48.0712023132411	NA	3.25456623608858	0.515111891838106	0.920325247502422	0.501187762314931	1.68876694242733	NA	41.1083634492554	-0.392293628501754
331	OTU1402	NA	NA	40.3780184729111	3496.43145767727	4.01917568177104	0.000702649388178157	1.01491006635903	0.327768709799423	4.87411220287881	0.000318456918160875	27.9075744701907	-0.688017508023914
332	OTU1403	NA	NA	50.3654794720329	NA	3.61058820138993	0.298995050715343	0.81207400027235	0.544135472945148	2.25656153237234	0.0711364397401024	38.3858694991346	-0.456791391399862
333	OTU1404	NA	NA	NA	NA	NA	NA	NA	NA	NA	NA	40.8220540868202	NA
334	OTU1405	NA	NA	NA	NA	NA	NA	NA	NA	NA	NA	40.8220540868202	NA
335	OTU1406	NA	NA	54.7126936862248	3354.9591788024	3.43597173167893	0.0157833197512212	0.603797594123459	0.627410370355335	3.20693901168155	0.0201145233792035	30.8715329456178	-0.479894750788492
336	OTU1408	6.00173979525746	8.01146281110495	50.0543427066786	4173.22730110989	4.47933647428068	0.00266900708367545	0.7058402197136	0.725273758448949	3.09575135749131	0.016003459219408	30.4241272393647	-0.164023720255631
337	OTU1409	6.21431106717461	5.09298382384579	43.6733653909397	3974.09196886655	4.16417659538859	0.0216005776653498	1.10188538911441	0.0147523070744415	1.14296436148048	0.0936200503726138	36.3168175103474	-0.204208766685743
338	OTU141	4.64985347322201	5.67065779365489	35.2655594728402	2447.94086984748	2.46183186828323	0.999918894514464	0.453098782279872	0.00138232111266556	3.10765270290313	0.00197981091563856	32.8723609931737	0.266628370025401
339	OTU1410	NA	NA	NA	NA	NA	NA	NA	NA	NA	NA	38.1071324168005	NA
340	OTU1413	NA	NA	57.8916429634736	3562.44903431622	4.01771704030735	0.00234359370171905	0.753033164582521	0.60231221618581	3.34756112188371	0.00484052634350972	29.8930180834982	-0.428811515367942
341	OTU1414	NA	NA	42.656764388529	3373.46766886945	1.82343	1	0.970335557047104	0.381418575404252	1.02828953740941	NA	40.8878574683302	-0.327261241931884
342	OTU1415	4.28469840572573	3.1302961586155	57.532799083709	2852.01142565946	2.74704543915744	0.999896546088116	0.0798956148682469	0.0696270058304547	3.92574021254192	1.63104191089814e-05	31.7196540290674	-0.363559158607251
343	OTU1417	4.13021629033182	5.24402157967867	41.862754338748	3449.4696887734	3.45394306132141	0.888119444951751	1.25441383552246	0.248782458448514	1.05053111230675	0.31654315596693	38.5374754002941	-0.34743562544429
344	OTU1418	0.861939528281475	5.00615977028184	44.7355184540987	2552.88191364136	2.49931033134561	0.99131708781468	1.04818555915055	0.0265601186300136	2.95426693641648	0.000213975652736842	28.4299603251105	-0.101407515409048
345	OTU142	NA	NA	48.7701859654218	3488.71837043462	3.4618799078466	0.82383797834608	1.11395502803362	0.484446324189553	1.00689091139917	0.213356644065463	40.6816000598477	-0.438041611590043
346	OTU1420	4.93333814510131	6.2634499490944	62.8365834755859	4517.87069159562	4.36249021946174	1.58802389124226e-05	0.412520254658581	0.947261492081517	4.18314539818576	0.000110631368762664	29.5749304574351	-0.259039186837545
347	OTU1422	NA	NA	36.3	3835.2692015069	5.9334634367486	0	0.765467842139571	0	5	0	27.5	-0.510825623765991
348	OTU1423	NA	NA	43.9543310363579	3708.50732433819	4.0096741872898	0.0556570925998114	1.12752981912756	0.0687315630097067	1.32719587172114	NA	35.821580604159	-0.28363466220209
349	OTU1424	6.00173979525746	8.01146281110495	48.4624753437827	4173.22730110989	4.47933647428068	0.00102807292604973	0.661136450363913	0.886101685393919	3.07400019848563	0.0291885917852678	28.8151782618974	-0.249464269096696
350	OTU1426	NA	7.95438960427625	68.1391135684728	5747.50989958734	6.95787885637291	1.78063832501509e-05	0.373738274279311	0.60330719059308	3.54415862602361	0.000289705432244721	28.5818293020677	0.466304572450831
351	OTU1427	NA	NA	50.2785939311054	NA	NA	NA	0.988624216679736	NA	2.3228391853745	NA	36.5592912654652	-0.439060849000025
352	OTU1428	3.71079341356135	5.47577508589832	42.1607212938979	3537.3803741843	4.02876331150597	0.900210490606748	1.15462954552201	0.349850223607495	1.00914984704655	0.357961958599445	37.7111805314143	-0.33226980902364
353	OTU1429	NA	1.56270333451183	63.2246570736616	3242.96196064405	3.29011099192205	0.00105362079706408	0.405409194936959	0.286783566012019	4.99788504657521	1.41088514359486e-05	29.5837885996543	-0.653296867004005
354	OTU143	NA	NA	50.2785939321286	NA	4.05872601356547	NA	0.988624216662254	NA	2.32283918539158	NA	36.5592912656005	-0.439060848980546
355	OTU1430	NA	NA	42.6567643884546	3373.46766888153	3.14345181566238	0.811829358856434	0.97033555706302	0.442883803547822	1.03780037223447	NA	40.8878574683785	-0.327261241931476
356	OTU1432	2.25490203477121	NA	49.3652314777727	3016.48882412536	2.42196092031785	0.696827702557184	1.50433624709357	0.962173287821917	1.01098616059775	0.087022726299869	35.5741461713138	-0.171998907199927
357	OTU1433	NA	NA	50.2785939321286	NA	4.05872601356547	NA	0.988624216662254	NA	2.32283918539158	NA	36.5592912656005	-0.439060848980546
358	OTU1436	NA	NA	45.3687057326832	3483.55479363801	3.45905337324164	0.82383797834608	1.11395502803362	0.484446324189553	1.00695569763814	0.213356644065463	40.6816000598477	-0.438041611590043
359	OTU1437	6.64492354481409	5.09298382384579	43.6521311896919	3974.09196886655	4.45170236790044	0.0262533009633608	1.06650461484576	0.00722495981050807	1.09804655335906	0.114160929263755	36.6648073427086	-0.160106158132556
360	OTU1438	7.24026382799218	5.37568732095729	43.8379151618147	4354.42745058701	5.07644188799069	0.0250187731458411	1.10918943357312	0.00110067256581422	1.05297620400412	0.133527739728976	36.9631263398172	-0.0642847018283277
361	OTU1439	1.30103681701748	6.1462933046733	44.0064868942432	2764.73394714909	2.60294868357342	0.953771893352474	0.932866941510673	0.367779138827232	2.75618229720663	0.0544551291127385	34.7634957376207	-0.380136789391047
362	OTU144	NA	NA	48.6327118667723	NA	3.7460753941572	0.063022369795883	0.569236833174894	0.0986732007705881	1.47564736528679	NA	38.107132416475	-0.240336663620158
363	OTU1442	4.13021629033182	5.24402157967867	41.862754338748	3449.4696887734	3.45394306132141	0.888119444951751	1.25441383552246	0.248782458448514	1.05053111230675	0.31654315596693	38.5374754002941	-0.34743562544429
364	OTU1443	4.13021629033182	5.24402157967867	41.862754338748	3449.4696887734	3.45394306132141	0.888119444951751	1.25441383552246	0.248782458448514	1.05053111230675	0.31654315596693	38.5374754002941	-0.34743562544429
365	OTU1444	NA	NA	NA	NA	NA	NA	NA	NA	NA	NA	38.1071324168005	NA
366	OTU1445	6.817069020993	5.09298382384579	43.9072624738697	3974.09196886655	4.83148778093349	0.0465583335313076	1.11332691919351	0.00207233601453383	1.1012021421717	0.118847461635452	36.902488099273	-0.0830866886453931
367	OTU1446	2.89774515530782	NA	42.656764388529	3373.46766886945	2.85489591442666	0.835725343477536	0.970335557047104	0.381418575404252	1.02828953740941	0.245225852964594	40.8878574683302	-0.327261241931884
368	OTU1449	3	NA	41.8186241252693	3432.50239847069	2.8708	1	1.33163763562432	0.303899171423992	1	0.270726727880635	38.5374754002941	-0.335215285461959
369	OTU145	3.86225811240352	5.68805448741271	41.9209552831304	3478.36307227873	3.76567739210359	0.87669096919389	1.26312922218406	0.297817264483092	1.03105694592469	0.334217205462991	37.7111805314143	-0.335622220969963
370	OTU1450	4.07988410165355	5.68805448741271	41.9209552831304	3478.36307227873	3.47203777321602	0.908634529533028	1.26312922219049	0.235129487687334	1.08919715000548	0.334217205463659	37.7111805314143	-0.34743562544429
371	OTU1451	4.07988410086407	5.68805448741271	41.9209552831304	3478.36307227873	3.47203777323853	0.908634529529578	1.26312922218406	0.235129487690433	1.08919714998195	0.334217205462991	37.7111805314143	-0.343768647768104
372	OTU1452	2.81825432353617	5.00758796589215	42.1532170708548	2431.34998415666	1.81999019252847	0.348685187339957	-0.275588930214396	0.0486779152164121	1.04536837032926	0.0170022767808007	35.6648705399867	-0.833945627573096
373	OTU1454	2.84510702042911	NA	41.8405375243971	NA	3.34917416891513	0.276008357540823	0.768031494270243	0.18248274190756	1.03936756364452	0.129607795395642	39.9902939045608	-0.62176954026187
374	OTU1455	3.53577397098353	NA	43.3639974065485	3432.50239847069	3.33224796508252	0.829243923663025	1.29092366211315	0.328846526154555	1.02211846839782	0.245735432706059	40.2926117608813	-0.339935681555955
375	OTU1456	NA	NA	54.7126936862248	3354.9591788024	3.43597173167893	0.0157833197512212	0.603797594123459	0.627410370355335	3.20693901168155	0.0201145233792035	30.8715329456178	-0.479894750788492
376	OTU1457	2.16914096529537	NA	42.6002650497073	3105.46995276634	3.11514947034611	0.905009468923373	0.934251940583471	0.472574579719701	1.02513734469984	0.177142140553818	41.2408448572547	-0.384842892514793
377	OTU1458	NA	NA	42.6002650496803	3105.46995276634	2.97947692120874	0.811829358853403	0.934251940576596	0.455422545588586	1.07445220781035	NA	41.2408448569016	-0.384842892508882
378	OTU146	NA	NA	49.9591630550914	NA	NA	NA	1.00777859327717	NA	3.01543522334471	NA	35.9037236748705	-0.547666775141868
379	OTU1461	4.07988410165355	5.68805448741271	41.9209552831304	3478.36307227873	3.45832730863237	0.927869367002624	1.26312922219049	0.235129487687334	1.06905585658368	0.334217205463659	37.7111805314143	-0.34743562544429
380	OTU1462	4.07988410165355	5.68805448741271	41.9209552831304	3478.36307227873	3.45832730863237	0.927869367002624	1.26312922219049	0.235129487687334	1.06905585658368	0.334217205463659	37.7111805314143	-0.34743562544429
381	OTU1463	2.99804813554831	8.68050674241179	31.6665851687467	3760.13971445594	3.97412034438211	0.875715664575738	1.4606344795325	0.801503219624529	1.05900041028569	0.133476768050976	37.7365601437562	-0.157905377355416
382	OTU1465	6.817069020993	5.09298382384579	43.7667272080372	3974.09196886655	4.61062349094641	0.0312049927087024	1.06383561600859	0.00418378215959214	1.08539230463425	0.118847461635701	36.8052829931601	-0.131751114537796
383	OTU1466	2.56776357526358	2.54081214504365	56.6567919122832	2172.62156478769	2.31467714300207	0.921427990027017	0.801057588074951	0.0245171067414177	1.44371434561536	0.0552011276199697	33.354272694675	-0.245431466289378
384	OTU1468	NA	NA	48.5170024843039	NA	3.20533492267311	0.618920312058762	0.915717321621844	0.617141884264872	1.35339894403772	0.183599779993663	43.4899680224106	-0.416401924126352
385	OTU147	NA	NA	45.3687057326832	3483.55479363801	3.45905337324164	0.82383797834608	1.11395502803362	0.484446324189553	1.00695569763814	0.213356644065463	40.6816000598477	-0.438041611590043
386	OTU1470	3.07820857871442	5.96524216728348	40.848218447231	2218.58620940318	2.34298406954161	8.38863688591781e-05	0.71632956304987	0.0209600640035624	3.15169135489716	0.015373692537735	31.2483692583201	-0.512015750670863
387	OTU1472	4.07988410086407	5.68805448741271	41.9209552831304	3478.36307227873	3.47203777323853	0.908634529529578	1.26312922218406	0.235129487690433	1.08919714998195	0.334217205462991	37.7111805314143	-0.343768647768104
388	OTU1474	2.99804813554831	9.13519414515144	30.7872170330649	3926.23513938284	4.27480551304932	0.873819358697986	1.60809779076359	0.885092340702977	1.03308827728812	0.143618538860975	36.363607407349	-0.0986455965014004
389	OTU1475	3.72559176796981	5.20286054871831	45.3521697418914	2301.19234669435	2.31960388001141	0.129954499953282	0.00391661919944035	0.0486490715558745	1.14845453491073	0.0598145385219935	35.3169107076449	-0.479212275728554
390	OTU1477	1.90238098227493	NA	47.3818192848419	3143.47377817605	2.44126886193907	0.911767311974687	0.894093687953398	0.186537760094473	2.55491643371821	0.153997507780948	40.8448626890593	-0.405518695386015
391	OTU1478	NA	NA	52.7561344563208	NA	NA	NA	0.929147110262149	NA	NA	NA	35.9644022817705	-0.488897798923506
392	OTU1479	3.71079341230012	5.3110731977315	42.8598594800412	3677.83572165211	4.03533569139671	0.956398968190212	1.1546295455368	0.162307731472039	1.00393342141869	0.357961958575378	36.6505548286116	-0.258028219991281
393	OTU148	4.07365677155734	NA	52.3720128634834	NA	3.54932559695907	0.123487782530868	0.833544557350955	NA	2.02265419615737	0.0617929086206639	35.8912877200649	-0.694448135498534
394	OTU1482	3.7743335017625	NA	41.8186241252693	3432.50239847069	3.45394306132372	0.888119444940342	1.33163763562432	0.248782458451093	1.0505311123024	0.270726727880635	38.5374754002941	-0.347435625443
395	OTU1484	NA	NA	60.0174201523114	2381.61011798381	2.75843326364076	0.897389259560608	0.252919793805177	0.135834749566532	1.11093912525904	NA	37.1776352045267	-0.622837394988016
396	OTU1485	4.13021629033182	5.24402157967867	41.862754338748	3449.4696887734	3.45394306132141	0.888119444951751	1.25441383552246	0.248782458448514	1.05053111230675	0.31654315596693	38.5374754002941	-0.34743562544429
397	OTU1486	1.30103681701748	6.1462933046733	44.0064868942432	2764.73394714909	2.31933983018013	0.973952830751896	0.932866941510673	0.367779138815002	2.54984143997091	0.0544551291073462	34.7634957376207	-0.380136789391047
398	OTU1487	6.66743839889574	7.32823434887778	50.8773786664254	4226.47225330712	4.81247707367721	0.00612084343679343	0.690459960609152	0.823470406011171	2.93624005448122	0.0140967078448626	31.3772851717056	-0.161296193512387
399	OTU1488	3.12119870985049	NA	43.3639974065485	3432.50239847069	3.16075018136378	0.811231064079291	1.29092366211315	0.352832398216006	1.01771168166867	0.201296712877823	40.2926117608813	-0.348388469847372
400	OTU149	3.61566142516182	3.19461695599151	66.9930079276258	4162.53451688914	3.37968858639334	0.998848867397939	0.289933836301262	0.0456953495543978	2.49431077851214	0.000484725528691068	31.4130889009082	-0.382642748559515
401	OTU1490	3.83965857454152	4.94833629383875	36.5	3838.28913064362	2.78864	0	0.470003629245736	0	3.8	5.14734570092418e-05	30	-0.0512932943875506
402	OTU1491	3.7743335017625	NA	41.8186241252693	3432.50239847069	3.45394306132372	0.888119444940342	1.33163763562432	0.248782458451093	1.0505311123024	0.270726727880635	38.5374754002941	-0.347435625443
403	OTU1492	NA	NA	43.9578178420714	3432.50239847069	3.10430921706008	0.839810418556716	1.11923695921618	0.404240318531379	1.01831600107312	0.19711728699326	40.5758622316176	-0.358859389734828
404	OTU1493	4.20249295263021	4.03463872910533	59.1059006917737	3135.01201750647	3.15803239393601	0.0121359083587036	0.953581649580872	0.942819907386235	1.07448054646279	0.0468188104877942	35.7927153191584	-0.468792271873099
405	OTU1496	3.12119870985049	NA	43.3639974065485	3432.50239847069	3.16075018136378	0.811231064079291	1.29092366211315	0.352832398216006	1.01771168166867	0.201296712877823	40.2926117608813	-0.348388469847372
406	OTU1497	NA	NA	47.1020428050102	3095.12645873931	2.66869854925894	0.298233344609011	0.89181040614408	0.218930227727943	1.25367190671412	0.0583124463641752	36.9198874692758	-0.48685262494961
407	OTU1498	NA	NA	54.1130594069645	3631.43321202006	4.04753730066764	0.00431507998089763	0.739261374168162	0.635755224705757	3.9181836597592	0.00681522396581796	29.3778737917633	-0.465166732327184
408	OTU1499	NA	NA	41.8405375243971	NA	2.83895629829082	0.734252929086404	0.985563562802131	0.485450835428151	1.08345333957961	0.136943816776965	39.9902939045608	-0.408328590089935
409	OTU15	NA	3.09533363586389	53.5858978084943	2786.95167658136	3.73618321060987	0.0940615319304664	0.75676168458914	0.148572644943226	2.29374095849024	0.0791652157774928	35.8912877199156	-0.484325413662442
410	OTU150	4.55051337833713	NA	56.1596877592853	3106.60202391053	3.38501781946571	0.00602721259312281	0.464531351186754	0.697891538968859	3.32130428887858	0.025665676889745	30.3175133235555	-0.492695110344085
411	OTU1502	3.61566142516182	3.19461695599151	67.3403622349743	4162.53451688914	4.54367187365024	0.996269854399925	0.289933836301262	0.0930896872134936	3.66357402423422	0.000864197411371707	31.4130889009082	-0.382642748559515
412	OTU1507	2.86369791793497	NA	42.6002650497073	3105.46995276634	2.90417753696386	0.765197630019264	0.934251940583471	0.45542254559616	1.07445220781678	0.158056185561376	41.2408448572547	-0.384842892514793
413	OTU1508	3.61566142516182	3.19461695599151	66.9930079276258	4162.53451688914	3.85900299041177	0.997803425285589	0.289933836301262	0.0624532588301145	2.90438130473414	0.000864197411371707	31.4130889009082	-0.382642748559515
414	OTU1509	NA	NA	42.656764388529	3373.46766886945	1.82343	1	0.970335557047104	0.381418575404252	1.02828953740941	NA	40.8878574683302	-0.327261241931884
415	OTU151	1.53725654008976	NA	46.5707572961621	NA	2.97566941965946	0.947973713233475	1.17727637485479	0.230525065672621	1.04352976966272	0.205243157498507	39.2468942297901	-0.240887851510239
416	OTU1512	NA	NA	47.0831435814993	NA	4.09418567070176	NA	1.06387919572574	NA	2.24675499819914	NA	35.8033940690066	-0.445378715145224
417	OTU1513	3.86225811240352	5.47577508589832	42.1607212938979	3537.3803741843	3.7656773921211	0.876690969189644	1.26312922218406	0.297817264483092	1.03105694591713	0.361930745012699	37.7111805314143	-0.335622220969963
418	OTU1515	NA	NA	43.957817842273	3432.5023984687	3.10430921703424	0.839810418553629	1.11923695917887	0.40424031853713	1.01831600107562	NA	40.5758622316176	-0.358859389737295
419	OTU1518	6.00173979525746	8.01146281110495	48.4624753437827	4173.22730110989	4.47933647428068	0.00102807292604973	0.661136450363913	0.886101685393919	3.07400019848563	0.0291885917852678	28.8151782618974	-0.249464269096696
420	OTU1519	NA	NA	42.656764388529	3373.46766886945	1.82343	1	0.970335557047104	0.381418575404252	1.02828953740941	NA	40.8878574683302	-0.327261241931884
421	OTU152	NA	5.43753303123474	44.7543524796126	3373.46766886945	3.25902208334628	0.910514549498181	0.618080722636397	0.161347154254295	1.00964294260853	0.384438906475804	39.7952598035832	-0.222979062955468
422	OTU1521	4.07988410086407	5.68805448741271	41.9209552831304	3478.36307227873	3.47203777323853	0.908634529529578	1.26312922218406	0.235129487690433	1.08919714998195	0.334217205462991	37.7111805314143	-0.343768647768104
423	OTU1522	2.3888476905612	4.33868495948495	44.0292675720116	3134.44490873957	1.82956	1	0.928642113177452	NA	1	0.114226428476586	38.9256768876763	-0.394578165558121
424	OTU153	0.983414561706792	6.45261162535938	38.8667301851711	2180.36001578286	2.1602857226333	0.982568031408302	0.768579568288296	0.188964415703001	2.64157597884642	0.00170559511658473	32.0112483591137	-0.219599063798817
425	OTU1530	NA	NA	47.0495013381281	NA	3.29384661275572	0.395359603401116	0.871050817193775	NA	1.79183137052553	NA	38.4254098800047	-0.385195877555566
426	OTU1531	4.07988410086407	5.68805448741271	41.9209552831304	3478.36307227873	3.47203777323853	0.908634529529578	1.26312922218406	0.235129487690433	1.08919714998195	0.334217205462991	37.7111805314143	-0.343768647768104
427	OTU1532	3.86225811240352	5.68805448741271	41.9209552831304	3478.36307227873	3.76567739210359	0.87669096919389	1.26312922218406	0.297817264483092	1.03105694592469	0.334217205462991	37.7111805314143	-0.335622220969963
428	OTU1533	NA	NA	49.6795644364207	NA	3.48100616410773	0.328162884566998	0.888823697086115	NA	1.79671301907372	NA	38.7313077422034	-0.434744071464226
429	OTU1534	NA	NA	48.0712023131023	NA	NA	0.417891192838521	0.920325247478885	NA	1.72354351733485	NA	41.1083634449035	-0.392293628488169
430	OTU1536	5.90616216040828	NA	44.0696213764232	3838.36332756846	4.04926004648593	0.0326419866356561	1.15273532640816	0.0373047693029065	1.24404280605442	0.0788074427984958	35.821580604159	-0.258585645610124
431	OTU1538	NA	NA	42.6002650496803	3105.46995276634	1.82343	1	0.934251940576596	0.455422545588586	1.07445220781035	NA	41.2408448569016	-0.384842892508882
432	OTU1539	3.71079341356135	5.47577508589832	42.1607212938979	3537.3803741843	4.02876331150597	0.900210490606748	1.15462954552201	0.349850223607495	1.00914984704655	0.357961958599445	37.7111805314143	-0.33226980902364
433	OTU154	7.13377627541745	7.66666666666667	48.6339	4277	4.7075825	0.000688491170162002	0.545756998765251	0.992341458077197	2.45688227657597	0.0038365657396604	32.8001170615667	-0.433636978166877
434	OTU1540	4.07988410086407	5.68805448741271	41.9209552831304	3478.36307227873	3.47203777323853	0.908634529529578	1.26312922218406	0.235129487690433	1.08919714998195	0.334217205462991	37.7111805314143	-0.343768647768104
435	OTU1541	4.13021629033182	5.24402157967867	41.862754338748	3449.4696887734	3.45394306132141	0.888119444951751	1.25441383552246	0.248782458448514	1.05053111230675	0.31654315596693	38.5374754002941	-0.34743562544429
436	OTU1542	NA	NA	44.7543524796126	3373.46766886945	2.99356387100391	0.809328033227747	0.618080722636397	0.343791969110632	1.02054679081716	0.280758137105678	39.7952598035832	-0.222979062955468
437	OTU1543	NA	2.04438744229024	66.9347347652054	3900.7268747652	4.4274720038161	7.19668323064994e-05	0.663635324970356	0.473225594264397	4.77373949050061	3.49239111728312e-05	29.8698053283702	-0.322487784571372
438	OTU1544	3.12119870985049	NA	43.3639974065485	3432.50239847069	3.16075018136378	0.811231064079291	1.29092366211315	0.352832398216006	1.01771168166867	0.201296712877823	40.2926117608813	-0.348388469847372
439	OTU1545	3	NA	41.8186241252693	3432.50239847069	2.8708	1	1.33163763562432	0.303899171423992	1	0.270726727880635	38.5374754002941	-0.335215285461959
440	OTU1546	NA	NA	45.5050497265144	NA	3.82636754111152	0.0889334776606986	1.03923484666129	NA	1.68698140672819	NA	35.6151329992772	-0.366444488291787
441	OTU1547	NA	NA	42.6002650496803	3105.46995276634	2.90417753696816	0.765197630025027	0.934251940576596	0.455422545588586	1.07445220781035	NA	41.2408448569016	-0.384842892508882
442	OTU1548	4.07988410086407	5.68805448741271	41.9209552831304	3478.36307227873	3.47203777323853	0.908634529529578	1.26312922218406	0.235129487690433	1.08919714998195	0.334217205462991	37.7111805314143	-0.343768647768104
443	OTU1549	NA	NA	48.7701859654218	3488.71837043462	3.4618799078466	0.82383797834608	1.11395502803362	0.484446324189553	1.00689091139917	0.213356644065463	40.6816000598477	-0.438041611590043
444	OTU155	NA	5.43753303123474	46.7987795873149	3373.46766886945	3.22455027229386	0.955870181596039	0.618080722636397	0.079568472609892	1.00475542452776	0.384438906475804	39.7952598035832	-0.222979062955468
445	OTU1551	7.24026382799218	5.37568732095729	43.8379151618147	4354.42745058701	5.07644188799069	0.0250187731458411	1.10918943357312	0.00110067256581422	1.05297620400412	0.133527739728976	36.9631263398172	-0.0642847018283277
446	OTU1553	6.13605958860833	NA	44.7148773237474	3680.67979375526	4.74023817150535	0.0616961843904059	1.22178857541543	0.0192478344573352	1.1430988895206	0.0934087217397627	35.9715992574165	-0.127892797470142
447	OTU1554	2	5.3110731977315	42.8598594800412	3677.83572165211	3.62694	1	1.0183684672058	0	1	0.6	36.6505548286116	-0.25802821997931
448	OTU1555	7.07999968643144	5.37568732095729	43.9072624738325	4354.42745058701	4.83148778095328	0.0465583335305235	1.11332691919089	0.00207233601428835	1.10120214216505	0.13105563962469	36.9024880992942	-0.083086688644517
449	OTU1556	4	2.8	62.68	1854.6	2.21021166666667	0.909090909090909	0.559810918803853	0	1	0.13	33.0012970946064	-0.461506926670218
450	OTU1557	2.16914096529537	NA	42.6002650497073	3105.46995276634	3.11514947034611	0.905009468923373	0.934251940583471	0.472574579719701	1.02513734469984	0.177142140553818	41.2408448572547	-0.384842892514793
451	OTU1558	3.72559176796981	5.20286054871831	45.3521697418914	2301.19234669435	2.31960388001141	0.129954499953282	0.00391661919944035	0.0486490715558745	1.14845453491073	0.0598145385219935	35.3169107076449	-0.479212275728554
452	OTU1559	3.71079341356135	5.47577508589832	42.1607212938979	3537.3803741843	4.02876331148733	0.900210490606748	1.15462954552201	0.349850223607495	1.00914984704655	0.357961958599445	37.7111805314143	-0.33226980902364
453	OTU156	NA	NA	49	NA	3.78981	0	0.438254930931155	0	1	NA	38.107132416475	-0.0512932943875506
454	OTU1560	NA	NA	49.9591630550914	NA	NA	NA	1.00777859327717	NA	3.01543522334471	NA	35.9037236748705	-0.547666775141868
455	OTU1561	3.52072842260026	NA	36.0822241081382	3069.71059991522	2.9209742396244	0.865272065456775	1.42153852859961	0.76028329256342	1.03413757711974	0.0687105371990855	39.1778168830742	-0.457020039912851
456	OTU1562	1.91744701595449	NA	41.8405375243971	NA	3.31520130957495	0.233545531670588	0.768031494270243	0.154408472842002	1.02189544191093	0.139360442632952	39.9902939045608	-0.62176954026187
457	OTU1563	1.53725654008976	NA	46.5707572961621	NA	2.97566941965946	0.947973713233475	1.17727637485479	0.230525065672621	1.04352976966272	0.205243157498507	39.2468942297901	-0.240887851510239
458	OTU1564	3.21683295569523	5.3110731977315	43.4212323330143	3860.13565807571	4.60079448681304	0.89305389750832	1.15462954555454	0.518071871706142	1.00462480043164	0.263843239676542	36.6505548286116	-0.332269809003338
459	OTU1566	4.07988410086407	5.68805448741271	41.9209552831304	3478.36307227873	3.47203777323853	0.908634529529578	1.26312922218406	0.235129487690433	1.08919714998195	0.334217205462991	37.7111805314143	-0.343768647768104
460	OTU1567	3.71079341230012	5.3110731977315	42.8598594800412	3677.83572165211	4.03533569139671	0.956398968190212	1.1546295455368	0.162307731472039	1.00393342141869	0.357961958575378	36.6505548286116	-0.258028219991281
461	OTU157	NA	3.96486611874505	49.6795644364039	3348.8890689701	2.46108326088413	0.0439644973045541	0.692597094606464	0.402553762643975	1.13248866111051	0.0511209045673346	38.7313077420503	-0.549967820812548
462	OTU1570	NA	NA	49.0333702169239	3561.71877548418	3.52528704459525	0.0722002388416833	0.627094166498889	0.152115620017365	1.40187519471202	0.0179527526514216	36.5592912654126	0.358915181119365
463	OTU1571	4.6582486792983	NA	46.0682704206935	2565.3105117229	3.04791909075416	0.000905320576362056	0.597879908485208	0.00235503408737729	1.00907815007143	0.0197547414794194	35.7670864615602	-0.347251169369902
464	OTU1572	1.91744701595449	NA	41.8405375243971	NA	3.31520130957495	0.233545531670588	0.768031494270243	0.154408472842002	1.02189544191093	0.139360442632952	39.9902939045608	-0.62176954026187
465	OTU1573	4	2.46153846153846	58.7914181818182	2068.36363636364	2.32941833333333	0.9375	0.559810918803853	0	1	0.0787436868839405	33.0012970946064	-0.461506926670218
466	OTU1574	NA	NA	44.246940223078	3708.50732433819	4.04318189636348	0.0730355936862204	1.10704262639234	0.0916066683973737	1.40482023002247	NA	35.865316980095	-0.28459470568588
467	OTU1575	3.71079341230012	5.3110731977315	42.8598594800412	3677.83572165211	4.03533569139671	0.956398968190212	1.1546295455368	0.162307731472039	1.00393342141869	0.357961958575378	36.6505548286116	-0.258028219991281
468	OTU158	NA	NA	50.2785939311054	NA	NA	NA	0.988624216679736	NA	2.3228391853745	NA	36.5592912654652	-0.439060849000025
469	OTU1581	NA	4.91336221518376	61.5278091283847	5189.6221191316	5.41641219076024	0.0104948808082215	0.632842243696267	0.810750096980012	4.73011683694626	0.0194476292629603	29.6658309686108	-0.530625245701712
470	OTU1582	2.84510702042911	NA	41.8405375243971	NA	3.38203446250669	0.233545531670588	0.768031494270243	0.154408472842002	1.03162675023785	0.139360442632952	39.9902939045608	-0.62176954026187
471	OTU1583	4.07988410086407	5.68805448741271	41.9209552831304	3478.36307227873	3.47203777323853	0.908634529529578	1.26312922218406	0.235129487690433	1.08919714998195	0.334217205462991	37.7111805314143	-0.343768647768104
472	OTU1585	NA	NA	42.656764388529	3373.46766886945	1.82343	1	0.970335557047104	0.381418575404252	1.02828953740941	NA	40.8878574683302	-0.327261241931884
473	OTU1587	NA	NA	46.4530089914078	NA	3.08361367600348	0.00684752868625777	0.563081908391281	NA	1.06866395689589	NA	36.3798611469005	-0.474200277743199
474	OTU1588	1.91744701595449	NA	41.8405375243971	NA	3.31520130957495	0.233545531670588	0.768031494270243	0.154408472842002	1.02189544191093	0.139360442632952	39.9902939045608	-0.62176954026187
475	OTU159	NA	NA	44.7543524796126	3373.46766886945	2.99356387100391	0.809328033227747	0.618080722636397	0.343791969110632	1.02054679081716	0.280758137105678	39.7952598035832	-0.222979062955468
476	OTU1591	NA	NA	48.0712023131023	NA	NA	0.417891192838521	0.920325247478885	NA	1.72354351733485	NA	41.1083634449035	-0.392293628488169
477	OTU1592	4.6582486792983	NA	46.0682704206935	2565.3105117229	3.04791909075416	0.000905320576362056	0.597879908485208	0.00235503408737729	1.00907815007143	0.0197547414794194	35.7670864615602	-0.347251169369902
478	OTU1594	6.817069020993	5.09298382384579	43.9072624738697	3974.09196886655	4.83148778093349	0.0465583335313076	1.11332691919351	0.00207233601453383	1.1012021421717	0.118847461635452	36.902488099273	-0.0830866886453931
479	OTU1596	7.32631763413146	5.08388905710626	43.5269934583416	4532.60922581239	5.32786880141055	0.0140205759734698	1.00713800669544	0.000592764443248151	1.02707116082717	0.146043039436101	37.0155704343296	-0.130711410325615
480	OTU1597	3.45726115304937	3.45110412602955	66.6925271441875	4076.47409489582	2.34926	1	-0.105360515657826	0	5	0	30.9120274163759	-0.916290731874155
481	OTU1598	2.16914096529537	NA	42.6002650497073	3105.46995276634	3.17998186170171	0.905009468923373	0.934251940583471	0.472574579719701	1.0212700608255	0.177142140553818	41.2408448572547	-0.384842892514793
482	OTU16	4.07988410165355	5.68805448741271	41.3762602655403	3478.36307227873	3.45832730863237	0.951912903320566	1.26312922219049	0.134359726444152	1.04603724539533	0.334217205463659	37.7111805314143	-0.34743562544429
483	OTU160	NA	NA	50.5711228671489	NA	NA	0.287314108479045	0.855655651360826	NA	2.7803538486381	NA	36.5606406209253	-0.440825389496687
484	OTU1600	NA	NA	43.9578178420714	3432.50239847069	3.10430921706008	0.839810418556716	1.11923695921618	0.404240318531379	1.01831600107312	0.19711728699326	40.5758622316176	-0.358859389734828
485	OTU1602	4.20249295263021	4.03463872910533	59.1059006917737	3135.01201750647	3.51541236163772	0.0229233844030181	0.953581649580872	0.942819907386235	1.17378795783947	0.0468188104877942	35.7927153191584	-0.468792271873099
486	OTU1607	NA	NA	47.0831435814993	NA	4.09418567070176	NA	1.06387919572574	NA	2.24675499819914	NA	35.8033940690066	-0.445378715145224
487	OTU1608	NA	NA	43.9578178420714	3432.50239847069	3.10430921706008	0.839810418556716	1.11923695921618	0.404240318531379	1.01831600107312	0.19711728699326	40.5758622316176	-0.358859389734828
488	OTU1609	3.53577397098353	NA	43.3639974065485	3432.50239847069	3.33224796508252	0.829243923663025	1.29092366211315	0.328846526154555	1.02211846839782	0.245735432706059	40.2926117608813	-0.339935681555955
489	OTU161	2.7517830667841	5.19795570727563	42.5248626222263	3754.32773405888	4.47879424004728	0.856035723119395	1.41526033219107	0.694586483429686	1.00139108968047	0.177975777493545	35.3230806987275	-0.351310216926072
490	OTU1610	4.13021629033182	5.24402157967867	41.862754338748	3449.4696887734	3.45394306132141	0.888119444951751	1.25441383552246	0.248782458448514	1.05053111230675	0.31654315596693	38.5374754002941	-0.34743562544429
491	OTU1611	NA	NA	50.278593933897	NA	NA	NA	0.988624216581704	NA	2.32283918530491	NA	36.5592912666319	-0.439060848939493
492	OTU1612	4.07988410086407	5.68805448741271	41.9209552831304	3478.36307227873	3.47203777323853	0.908634529529578	1.26312922218406	0.235129487690433	1.08919714998195	0.334217205462991	37.7111805314143	-0.343768647768104
493	OTU1613	NA	NA	46.1069882145161	NA	NA	0.115295826641728	1.05583799888402	NA	1.98227481538939	NA	35.8033940690095	-0.403396079762155
494	OTU1614	4.13021629033182	5.24402157967867	41.862754338748	3449.4696887734	3.45394306132141	0.888119444951751	1.25441383552246	0.248782458448514	1.05053111230675	0.31654315596693	38.5374754002941	-0.34743562544429
495	OTU1616	4.07988410086407	5.68805448741271	41.9209552831304	3478.36307227873	3.47203777323853	0.908634529529578	1.26312922218406	0.235129487690433	1.08919714998195	0.334217205462991	37.7111805314143	-0.343768647768104
496	OTU162	3.7107934136579	5.3110731977315	42.8598594799925	3677.83572165211	4.02876331157607	0.900210490614517	1.15462954552266	0.349850223603727	1.00914984704249	0.357961958591035	37.7111805314143	-0.332269809020382
497	OTU1620	4.07988410086407	5.68805448741271	41.9209552831304	3478.36307227873	3.47203777323853	0.908634529529578	1.26312922218406	0.235129487690433	1.08919714998195	0.334217205462991	37.7111805314143	-0.343768647768104
498	OTU1621	2.84510702042911	NA	41.8405375243971	NA	2.83895629829082	0.734252929086404	0.985563562802131	0.485450835428151	1.08345333957961	0.136943816776965	39.9902939045608	-0.408328590089935
499	OTU1622	4.13021629033182	5.24402157967867	41.862754338748	3449.4696887734	3.45394306132141	0.888119444951751	1.25441383552246	0.248782458448514	1.05053111230675	0.31654315596693	38.5374754002941	-0.34743562544429
500	OTU1624	3.71079341230012	5.3110731977315	42.8598594800412	3677.83572165211	4.03533569139671	0.956398968190212	1.1546295455368	0.162307731472039	1.00393342141869	0.357961958575378	36.6505548286116	-0.258028219991281
501	OTU1625	3.86225811240352	5.47577508589832	42.1607212938979	3537.3803741843	3.76567739214328	0.876690969191974	1.26312922218406	0.297817264483092	1.0310569459137	0.361930745012699	37.7111805314143	-0.335622220969963
502	OTU1628	3.71079341230012	5.3110731977315	42.8598594800412	3677.83572165211	4.03533569139671	0.956398968190212	1.1546295455368	0.162307731472039	1.00393342141869	0.357961958575378	36.6505548286116	-0.258028219991281
503	OTU1629	3.86225811196209	5.47577508589832	42.1607212938979	3537.3803741843	3.76567739229244	0.876690969204048	1.26312922218406	0.297817264491696	1.03105694589864	0.36193074503041	37.7111805314143	-0.335622220969963
504	OTU163	6.0001023408975	7.00067428300617	39.566507961399	3743.41337065352	3.99755976386396	4.11229170402621e-05	0.661136450363913	0.995444067416003	3.00296000793927	0.0291885917852678	28.8151782618974	-0.249464269096696
505	OTU1630	6.817069020993	5.09298382384579	43.9072624738697	3974.09196886655	4.83148778093349	0.0465583335313076	1.11332691919351	0.00207233601453383	1.1012021421717	0.118847461635452	36.902488099273	-0.0830866886453931
506	OTU1631	NA	NA	54.7126936862248	3354.9591788024	3.43597173167893	0.0157833197512212	0.603797594123459	0.627410370355335	3.20693901168155	0.0201145233792035	30.8715329456178	-0.479894750788492
507	OTU1632	6.817069020993	5.09298382384579	43.7667272080372	3974.09196886655	4.61062349094641	0.0312049927087024	1.06383561600859	0.00418378215959214	1.08539230463425	0.118847461635701	36.8052829931601	-0.131751114537796
508	OTU1634	4.15032661408611	6.21466813099707	49.4740763520859	3246.95551727312	3.57467663832999	0.00167354233573352	0.455841931192317	0.0324540128537252	3.82784410390025	0.0398022482021599	31.3421836535593	-0.473591105963678
509	OTU1637	0.861939531278775	5.00307988512543	43.4550582019284	2555.19095677549	2.58779	1	1.04818555919462	0.0265601186524229	3.02668274094129	0.000213975652472	28.4299603199882	-0.101407515452263
510	OTU164	4.17598221118766	5.3110731977315	41.3108201619935	3677.83572165211	4.55632005149468	0.99886785574309	0.710809698474128	0.004651603357254	1.0000943751497	0.294695490166737	36.7776257595939	0.102897386291014
511	OTU1640	NA	5.43753303123474	46.7987795873149	3373.46766886945	3.32197523785361	0.944837738372294	0.618080722636397	0.0994605702485722	1.00594427943369	0.384438906475804	39.7952598035832	-0.222979062955468
512	OTU1641	NA	5.43753303123474	44.7543524796126	3373.46766886945	3.25902208334628	0.910514549498181	0.618080722636397	0.161347154254295	1.00964294260853	0.384438906475804	39.7952598035832	-0.222979062955468
513	OTU1642	4.07988410086407	5.68805448741271	41.9209552831304	3478.36307227873	3.47203777323853	0.908634529529578	1.26312922218406	0.235129487690433	1.08919714998195	0.334217205462991	37.7111805314143	-0.343768647768104
514	OTU1643	4.07988410086407	5.68805448741271	41.9209552831304	3478.36307227873	3.47203777323853	0.908634529529578	1.26312922218406	0.235129487690433	1.08919714998195	0.334217205462991	37.7111805314143	-0.343768647768104
515	OTU1644	3.3751993747876	5.00758796589215	44.8304120323416	2431.34998415666	2.28418472433615	0.2446982058995	0.137393733808567	0.139948989731464	1.15732579679615	0.0467562559668209	35.6648705399867	-0.526739657981423
516	OTU1645	NA	NA	43.957817842273	3432.5023984687	2.91096878800299	0.863989999263859	1.11923695917887	0.40424031853713	1.01831600107562	NA	40.5758622316176	-0.358859389737295
517	OTU1647	6.13605958860833	NA	44.4413426958357	3680.67979375526	4.22059991224596	0.0777957828332279	1.10350735316195	0.0625836135111948	1.46528068471752	0.0816908869930669	35.9715992574165	-0.265092334211862
518	OTU165	4.13021629033182	5.24402157967867	41.862754338748	3449.4696887734	3.47203777321535	0.908634529532112	1.25441383552246	0.235129487686755	1.08919715000494	0.31654315596693	38.5374754002941	-0.34743562544429
519	OTU1650	3.2999258500767	2.60359693157542	58.0625544949722	1871.24425230729	2.15612766549067	0.948746345428407	0.559810918803853	0.00782653122869273	1.13150436977702	0.0787436868839405	33.0012970946064	-0.461506926670218
520	OTU1651	NA	NA	48.0712023131023	NA	NA	0.417891192838521	0.920325247478885	NA	1.72354351733485	NA	41.1083634449035	-0.392293628488169
521	OTU1652	1.40238880149852	NA	46.0784080291685	3263.06996487239	2.95869445575188	0.921327531662837	0.900590794019708	0.380667099440798	3.54003235262656	0.0857266051580829	36.7329326342865	-0.376332885044288
522	OTU1653	2.80935733339994	NA	45.4624073847009	3373.46766886945	3.08339344169614	0.708067245859529	0.511877749272536	0.422870047207339	1.0109129866628	0.294320821202165	39.3019790630985	-0.192057315432152
523	OTU1656	NA	NA	48.0712023131023	NA	NA	0.417891192838521	0.920325247478885	NA	1.72354351733485	NA	41.1083634449035	-0.392293628488169
524	OTU1657	6.817069020993	5.09298382384579	43.7667272080372	3974.09196886655	4.61062349094641	0.0312049927087024	1.06383561600859	0.00418378215959214	1.08539230463425	0.118847461635701	36.8052829931601	-0.131751114537796
525	OTU1658	2.84510702042911	NA	41.8405375243971	NA	3.38203446250669	0.233545531670588	0.768031494270243	0.154408472842002	1.03162675023785	0.139360442632952	39.9902939045608	-0.62176954026187
526	OTU166	1	NA	54	3373.46766886945	3.71969	1	-0.693147180559945	0	1	0.66	37	1.25276296849537
527	OTU1660	0.861939531278775	5.14130450934714	47.7135376537257	2605.66857550453	2.58748117070097	0.997576861714595	1.18514982020438	0.102826700581072	2.78374891245582	6.41926957160568e-05	24.4458683492722	0.0050417473654985
528	OTU1662	NA	NA	45.3687057326832	3483.55479363801	3.33815476524167	0.798671989448985	1.16217232049229	0.482224373248112	1.0117635765381	0.198836171897172	40.6816000598477	-0.435169647602012
529	OTU1663	3.53577397098353	NA	43.3639974065485	3432.50239847069	3.33224796508252	0.829243923663025	1.29092366211315	0.328846526154555	1.02211846839782	0.245735432706059	40.2926117608813	-0.339935681555955
530	OTU1664	4.17598221118766	5.3110731977315	41.3108201619935	3677.83572165211	4.27765066968387	0.985659506081134	0.922759913444319	0.0662853478365429	1.00115272504249	0.351041372160666	36.7776257595939	-0.236519565024397
531	OTU1665	4.49399725913077	NA	51.1968208744793	3937.67826008151	4.35820544317788	0.00101150268094529	0.694864549325312	0.835708723371575	3.2093228020931	0.00614027346449856	28.0265497249168	-0.373125587319505
532	OTU1666	NA	NA	45.3687057326832	3483.55479363801	3.33815476524167	0.798671989448985	1.16217232049229	0.482224373248112	1.0117635765381	0.198836171897172	40.6816000598477	-0.435169647602012
533	OTU1667	4.13021629033182	5.24402157967867	41.862754338748	3449.4696887734	3.45394306132141	0.888119444951751	1.25441383552246	0.248782458448514	1.05053111230675	0.31654315596693	38.5374754002941	-0.34743562544429
534	OTU1668	3.71079341230012	5.3110731977315	42.8598594800412	3677.83572165211	4.03533569139671	0.956398968190212	1.1546295455368	0.162307731472039	1.00393342141869	0.357961958575378	36.6505548286116	-0.258028219991281
535	OTU167	NA	NA	42.0660320232816	3105.46995276634	1.82343	1	0.98556356280193	0.48545083542793	1.13216514686898	NA	41.022862473705	-0.40832859008797
536	OTU1672	3.52072842260026	NA	35.8774763089895	3176.43139286449	3.0178237993141	0.865272065456775	1.42153852859961	0.76028329256342	1.040379700316	0.0687105371990855	39.1778168830742	-0.457020039912851
537	OTU1673	3.53577397098353	NA	43.3639974065485	3432.50239847069	3.33224796508252	0.829243923663025	1.29092366211315	0.328846526154555	1.02211846839782	0.245735432706059	40.2926117608813	-0.339935681555955
538	OTU1674	NA	NA	43.957817842273	3432.5023984687	3.10430921703424	0.839810418553629	1.11923695917887	0.40424031853713	1.01831600107562	NA	40.5758622316176	-0.358859389737295
539	OTU1675	4.49399725913077	5.1716586006587	43.0297352533925	2526.51704738911	2.66475164894478	0.00737589689305175	0.71632956304987	0.324438011374765	2.8392803756543	0.015373692537735	31.2483692583201	-0.512015750670863
540	OTU1676	NA	NA	47.1020428050102	3095.12645873931	2.9055004152734	0.269207695333043	0.89181040614408	0.323667845060308	1.34996456682461	NA	36.9198874692758	-0.48685262494961
541	OTU1677	6.817069020993	5.09298382384579	43.9072624738697	3974.09196886655	4.83148778093349	0.0465583335313076	1.11332691919351	0.00207233601453383	1.1012021421717	0.118847461635452	36.902488099273	-0.0830866886453931
542	OTU1678	2.75178306732108	5.3110731977315	43.4212323330143	3860.13565807571	4.7816288578454	0.898992808122441	1.4152603321602	0.572008256009344	1.0004316828519	0.185983446742417	36.6505548286116	-0.351310216919273
543	OTU1679	NA	NA	49.679564436712	NA	NA	0.328162884591212	0.888823697055078	NA	1.9889311576187	NA	38.7313077433673	-0.434744071454979
544	OTU168	0.650436691054105	4.187613946998	36.64964280136	2137.44887022198	2.08297277198518	0.999978416181174	2.34599117579437	0.144025691974737	2.35541555505888	0.098971946116551	36.0134293295905	-0.14194943575448
545	OTU1681	3.71079341356135	5.47577508589832	42.1607212938979	3537.3803741843	4.02876331150597	0.900210490606748	1.15462954552201	0.349850223607495	1.00914984704655	0.357961958599445	37.7111805314143	-0.33226980902364
546	OTU1682	2.86369791793497	NA	42.6002650497073	3105.46995276634	2.90417753696386	0.765197630019264	0.934251940583471	0.45542254559616	1.07445220781678	0.158056185561376	41.2408448572547	-0.384842892514793
547	OTU1683	1.79687973918021	6.61664330576305	41.3186532638904	2945.64258367981	3.31845746492301	0.91965516383888	1.01378133329568	0.656670081472686	3.92953396103591	0.0382524288734397	37.5903789305852	-0.340931780260018
548	OTU1684	3.72559176796981	5.20286054871831	45.3521697418914	2301.19234669435	2.31960388001141	0.129954499953282	0.00391661919944035	0.0486490715558745	1.14845453491073	0.0598145385219935	35.3169107076449	-0.479212275728554
549	OTU1686	6.21431106717461	5.09298382384579	43.6733653909397	3974.09196886655	4.16417659538859	0.0216005776653498	1.10188538911441	0.0147523070744415	1.14296436148048	0.0936200503726138	36.3168175103474	-0.204208766685743
550	OTU1688	NA	NA	43.9578178420714	3432.50239847069	3.10430921706008	0.839810418556716	1.11923695921618	0.404240318531379	1.01831600107312	0.19711728699326	40.5758622316176	-0.358859389734828
551	OTU1689	NA	2.40961549458181	67.5790679690056	3765.09017169646	3.62353735642506	6.98158054896593e-05	0.501803767770166	0.327125678542449	4.85168980029485	8.58715278848847e-05	30.1543617934423	-0.672990772068164
552	OTU169	NA	NA	43.9578178422794	3373.46766888153	2.84495575936631	0.916091177435021	0.7402379456193	0.330792542208954	1.00959409513761	0.236585248576888	40.575862231662	-0.358859389734039
553	OTU1690	NA	5.24402157966099	43.957817842273	3432.5023984687	3.10430921703474	0.83981041855831	1.11923695917887	0.40424031853713	1.01831600107493	NA	40.5758622316176	-0.358859389737295
554	OTU1691	NA	NA	66.4205234318329	3970.84349593127	7.46585216465362	0.00159572867046755	0.638464579917611	0.938079924667023	4.68306921285762	NA	28.38928077972	-0.377449141996639
555	OTU1692	6.817069020993	5.09298382384579	43.9072624738697	3974.09196886655	4.83148778093349	0.0465583335313076	1.11332691919351	0.00207233601453383	1.1012021421717	0.118847461635452	36.902488099273	-0.0830866886453931
556	OTU1693	4.07988410086407	5.68805448741271	41.9209552831304	3478.36307227873	3.47203777323853	0.908634529529578	1.26312922218406	0.235129487690433	1.08919714998195	0.334217205462991	37.7111805314143	-0.343768647768104
557	OTU1695	6.817069020993	5.09298382384579	43.9072624738697	3974.09196886655	4.83148778093349	0.0465583335313076	1.11332691919351	0.00207233601453383	1.1012021421717	0.118847461635452	36.902488099273	-0.0830866886453931
558	OTU1697	6.21431106717461	NA	43.9690547099544	3838.36332756846	4.09533814754422	0.0228743121855924	1.12967998491461	0.0271970895013892	1.23553695283074	0.0788074427984958	36.1882972685062	-0.234399156328166
559	OTU1698	6.21431106717461	5.09298382384579	43.6733653909397	3974.09196886655	4.16417659538859	0.0216005776653498	1.10188538911441	0.0147523070744415	1.14296436148048	0.0936200503726138	36.3168175103474	-0.204208766685743
560	OTU17	NA	3.16466717770727	56.5249866168954	3017.09831431813	3.72674112828241	0.015059485747957	0.713004181261868	0.0291835508968996	1.10001507672481	0.0498907702738694	36.8992079736351	-1.37846827780445
561	OTU170	NA	NA	45.3687057326832	3483.55479363801	3.45905337324164	0.82383797834608	1.11395502803362	0.484446324189553	1.00695569763814	0.213356644065463	40.6816000598477	-0.438041611590043
562	OTU1700	NA	NA	42.656764388529	3373.46766886945	2.97947692121695	0.811829358855815	0.970335557047104	0.442883803544152	1.0378003722365	NA	40.8878574683302	-0.327261241931884
563	OTU1701	4.07988410086407	5.68805448741271	41.9209552831304	3478.36307227873	3.47203777323853	0.908634529529578	1.26312922218406	0.235129487690433	1.08919714998195	0.334217205462991	37.7111805314143	-0.343768647768104
564	OTU1704	NA	NA	48.5170024843039	NA	3.23166858878995	0.618920312058762	0.915717321621844	0.617141884264872	1.79068551249487	NA	43.4899680224106	-0.416401924126352
565	OTU1705	NA	NA	43.9578178420714	3432.50239847069	3.10430921706008	0.839810418556716	1.11923695921618	0.404240318531379	1.01831600107312	0.19711728699326	40.5758622316176	-0.358859389734828
566	OTU1706	6.817069020993	5.09298382384579	43.7667272080372	3974.09196886655	4.61062349094641	0.0312049927087024	1.06383561600859	0.00418378215959214	1.08539230463425	0.118847461635701	36.8052829931601	-0.131751114537796
567	OTU1707	6.21431106717461	NA	43.9690547099544	3838.36332756846	4.08292647443304	0.0259076092899568	1.12967998491461	0.0271970895013892	1.23553695283074	0.0788074427984958	36.1882972685062	-0.234399156328166
568	OTU1709	NA	NA	43.957817842273	3432.5023984687	2.91096878800299	0.863989999263859	1.11923695917887	0.40424031853713	1.01831600107562	NA	40.5758622316176	-0.358859389737295
569	OTU171	NA	4.8700301996916	45.3687057326832	3483.55479363801	3.33815476524167	0.798671989448985	1.16217232049229	0.482224373248112	1.0117635765381	0.198836171897172	40.6816000598477	-0.435169647602012
570	OTU1710	3.71079341230012	5.3110731977315	42.8598594800412	3677.83572165211	4.03533569139671	0.956398968190212	1.1546295455368	0.162307731472039	1.00393342141869	0.357961958575378	36.6505548286116	-0.258028219991281
571	OTU1712	NA	NA	42.6002650496803	3105.46995276634	2.90417753696816	0.765197630025027	0.934251940576596	0.455422545588586	1.07445220781035	NA	41.2408448569016	-0.384842892508882
572	OTU1714	3.12119870985049	NA	43.3639974065485	3432.50239847069	3.16075018136378	0.811231064079291	1.29092366211315	0.352832398216006	1.01771168166867	0.201296712877823	40.2926117608813	-0.348388469847372
573	OTU1715	3.58763201344148	NA	66.5881804924066	3752.66435824262	2.83706269339912	0.998866303712337	0.371201106101413	0.00302469033922004	3.99468829863923	0.00451044364583151	30.9381508513964	-0.353638784364484
574	OTU1716	4.07988410086407	5.68805448741271	41.9209552831304	3478.36307227873	3.47203777323853	0.908634529529578	1.26312922218406	0.235129487690433	1.08919714998195	0.334217205462991	37.7111805314143	-0.343768647768104
575	OTU1719	NA	NA	50.278593933897	NA	NA	NA	0.988624216581704	NA	2.32283918530491	NA	36.5592912666319	-0.439060848939493
576	OTU172	3.72559176796981	5.20286054871831	45.3521697418914	2301.19234669435	2.31960388001141	0.129954499953282	0.00391661919944035	0.0486490715558745	1.14845453491073	0.0598145385219935	35.3169107076449	-0.479212275728554
577	OTU1720	NA	NA	NA	NA	NA	NA	NA	NA	NA	NA	42.2160974674103	NA
578	OTU1721	4.07988410086407	5.68805448741271	41.9209552831304	3478.36307227873	3.47203777323853	0.908634529529578	1.26312922218406	0.235129487690433	1.08919714998195	0.334217205462991	37.7111805314143	-0.343768647768104
579	OTU1725	NA	NA	43.9578178422794	3373.46766888153	3.03964868592806	0.916091177435021	0.7402379456193	0.330792542208954	1.00959409513761	0.236585248576888	40.575862231662	-0.358859389734039
580	OTU1726	4.13021629033182	5.24402157967867	41.862754338748	3449.4696887734	3.45394306132141	0.888119444951751	1.25441383552246	0.248782458448514	1.05053111230675	0.31654315596693	38.5374754002941	-0.34743562544429
581	OTU1727	3.7107934136579	5.3110731977315	42.8598594800235	3677.83572165211	4.0287633116371	0.900210490630895	1.15462954552929	0.349850223585863	1.0091498470402	0.357961958575292	36.6505548287616	-0.332269809008221
582	OTU1729	NA	NA	46.0335697783557	NA	4.50207821690146	0.0180505403350262	0.174477729909681	0.0626358916981962	1.18968307184038	0.0295844015805328	NA	0.264448629747037
583	OTU173	6	5.20286054871831	45.3521697418914	2301.19234669435	2.29904177331685	0	0.00391661919944035	0	2.33333333333333	0.0706787829086068	35.3169107076449	-0.479212275728554
584	OTU1730	6.817069020993	5.09298382384579	43.9072624738697	3974.09196886655	4.83148778093349	0.0465583335313076	1.11332691919351	0.00207233601453383	1.1012021421717	0.118847461635452	36.902488099273	-0.0830866886453931
585	OTU1731	NA	NA	39.2276057429447	3173.83398792007	3.24240021665715	0.0677337514452748	0.834145588521274	0.266932332518373	3.9564015866471	NA	31.0973293555337	-0.742363347829966
586	OTU1732	NA	NA	42.656764388529	3373.46766886945	1.82343	1	0.970335557047104	0.381418575404252	1.02828953740941	NA	40.8878574683302	-0.327261241931884
587	OTU1733	6.21431106717461	5.09298382384579	43.6733653909397	3974.09196886655	4.16417659538859	0.0216005776653498	1.10188538911441	0.0147523070744415	1.14296436148048	0.0936200503726138	36.3168175103474	-0.204208766685743
588	OTU1736	NA	NA	45.5050497265144	NA	3.82636754111152	0.0889334776606986	1.03923484666129	0.258285650268639	1.68698140672819	NA	35.6151329992772	-0.366444488291787
589	OTU1737	NA	NA	NA	NA	NA	NA	NA	NA	NA	NA	37.9378388199508	NA
590	OTU1738	4.17598221118766	5.3110731977315	41.3108201619935	3677.83572165211	4.27765066967222	0.978489259120342	0.922759913444319	0.0883804637846613	1.0017931278441	0.351041372160666	36.7776257595939	-0.236519565024397
591	OTU1739	NA	NA	43.957817842273	3432.5023984687	2.91096878800299	0.863989999263859	1.11923695917887	0.40424031853713	1.01831600107562	NA	40.5758622316176	-0.358859389737295
592	OTU174	2.34063768487931	NA	48.5170024843039	NA	3.20533492267311	0.618920312058762	0.915717321621844	0.617141884264872	1.10743927707156	NA	43.4899680224106	-0.416401924126352
593	OTU1742	NA	NA	43.9543310363579	3708.50732433819	4.0096741872898	0.0556570925998114	1.12752981912756	0.0687315630097067	1.32719587172114	NA	35.821580604159	-0.28363466220209
594	OTU1743	NA	NA	49.0333702169239	3561.71877548418	3.52528704459525	0.0722002388416833	0.627094166498889	0.152115620017365	1.40187519471202	0.0179527526514216	36.5592912654126	0.358915181119365
595	OTU1745	2.84510702042911	NA	41.8405375243971	NA	2.83895629829082	0.734252929086404	0.985563562802131	0.485450835428151	1.08345333957961	0.136943816776965	39.9902939045608	-0.408328590089935
596	OTU1746	3.71079341356135	5.47577508589832	42.1607212938979	3537.3803741843	4.02876331148733	0.900210490606748	1.15462954552201	0.349850223607495	1.00914984704655	0.357961958599445	37.7111805314143	-0.33226980902364
597	OTU1748	4.07988410086407	5.68805448741271	41.9209552831304	3478.36307227873	3.47203777323853	0.908634529529578	1.26312922218406	0.235129487690433	1.08919714998195	0.334217205462991	37.7111805314143	-0.343768647768104
598	OTU1749	1.91744701595449	NA	41.8405375243971	NA	3.31520130957495	0.233545531670588	0.768031494270243	0.154408472842002	1.02189544191093	0.139360442632952	39.9902939045608	-0.62176954026187
599	OTU175	3.86225811207502	5.47577508589832	42.1607212938979	3537.3803741843	3.76567739216993	0.876690969197129	1.26312922218406	0.297817264490027	1.03105694591051	0.361930745015175	37.7111805314143	-0.335622220969963
600	OTU1750	4.07988410086407	5.68805448741271	41.9209552831304	3478.36307227873	3.47203777323853	0.908634529529578	1.26312922218406	0.235129487690433	1.08919714998195	0.334217205462991	37.7111805314143	-0.343768647768104
601	OTU1751	NA	NA	41.8405375243971	NA	1.82343	1	1.01932073083409	0.531678755769686	1.22002748386919	NA	39.9902939045608	-0.404041329771104
602	OTU1752	6.817069020993	5.09298382384579	43.7667272080372	3974.09196886655	4.61062349094641	0.0312049927087024	1.06383561600859	0.00418378215959214	1.08539230463425	0.118847461635701	36.8052829931601	-0.131751114537796
603	OTU1753	4.78201344475506	3.68737469590729	61.9675346814524	3102.75707803275	3.17986024976074	0.999504965427479	0.367713551309941	0.00084258943838908	3.47928119473523	0.000321305976144894	31.4324056386539	-0.314865003832193
604	OTU1756	3.53577397098353	NA	43.3639974065485	3432.50239847069	3.33224796508252	0.829243923663025	1.29092366211315	0.328846526154555	1.02211846839782	0.245735432706059	40.2926117608813	-0.339935681555955
605	OTU1758	3.86225811196209	5.47577508589832	42.1607212938979	3537.3803741843	3.7656773921973	0.87669096920136	1.26312922218406	0.297817264491696	1.03105694590754	0.3619307450267	37.7111805314143	-0.335622220969963
606	OTU176	NA	NA	NA	NA	NA	NA	NA	NA	NA	NA	41.746279543003	NA
607	OTU1760	6.66743839889574	7.44610760260706	50.682268630438	4165.8094634708	4.55025868118102	0.00405661555639167	0.67489020600122	0.826547522968939	2.91131738718472	0.0140967078448626	31.8978378237227	-0.194458287797747
608	OTU1762	NA	NA	42.6002650496803	3105.46995276634	2.90417753696816	0.765197630025027	0.934251940576596	0.455422545588586	1.07445220781035	NA	41.2408448569016	-0.384842892508882
609	OTU1765	4.93333814510131	3.15291066275881	63.4772425797539	4152.04196243581	4.73982691024733	9.0431435890324e-05	0.522368582718048	0.829064005681282	4.21518564064983	0.000439197413487225	31.8212328098764	-0.515110034725275
610	OTU1767	NA	NA	44.0292675720116	NA	2.96914247507185	0.586935337738849	0.928642113177452	NA	1.41513793583237	NA	38.9256768876763	-0.394578165558121
611	OTU1768	2.16914096529537	NA	42.6002650497073	3105.46995276634	3.17998186170171	0.905009468923373	0.934251940583471	0.472574579719701	1.0212700608255	0.177142140553818	41.2408448572547	-0.384842892514793
612	OTU1769	2.80935733339994	NA	45.4624073847009	3373.46766886945	3.06586704694221	0.757634165676554	0.511877749272536	0.351776607578306	1.01553001971778	0.290370177287471	39.3019790630985	-0.192057315432152
613	OTU177	1.26997550932497	NA	45.2045668879258	3263.06996487239	1.82026895409989	0.986270295583746	0.93790991947505	0.468700451686462	2.77105057723544	0.0646992619697775	35.3829669408377	-0.399977895953233
614	OTU1770	4	2	34.8	2314	2.6204	0.00624699029187147	1.20978244282549	0.941039841198543	2.58325224302471	0.0144125490210504	34.602657129867	-0.371733828681119
615	OTU1771	6.21431106717461	5.09298382384579	43.6733653909397	3974.09196886655	4.16417659538859	0.0216005776653498	1.10188538911441	0.0147523070744415	1.14296436148048	0.0936200503726138	36.3168175103474	-0.204208766685743
616	OTU1772	NA	NA	50.278593933897	NA	NA	NA	0.988624216581704	NA	2.32283918530491	NA	36.5592912666319	-0.439060848939493
617	OTU1775	3.71079341230012	5.3110731977315	42.859859480117	3677.83572165211	4.02876331173343	0.900210490643638	1.15462954555454	0.349850223599809	1.00914984703786	0.357961958565782	36.6505548286116	-0.332269809003338
618	OTU1777	NA	NA	43.9578178420714	3432.50239847069	3.10430921706008	0.839810418556716	1.11923695921618	0.404240318531379	1.01831600107312	0.19711728699326	40.5758622316176	-0.358859389734828
619	OTU1778	NA	NA	41.8405375243971	NA	2.83895629829082	0.734252929086404	0.985563562802131	0.485450835428151	1.1321651468792	NA	39.9902939045608	-0.408328590089935
620	OTU1779	6.21431106717461	NA	43.9690547099544	3838.36332756846	4.09533814754422	0.0228743121855924	1.12967998491461	0.0271970895013892	1.23553695283074	0.0788074427984958	36.1882972685062	-0.234399156328166
621	OTU178	3.7107934136579	5.3110731977315	42.8598594799925	3677.83572165211	4.02876331157607	0.900210490614517	1.15462954552266	0.349850223603727	1.00914984704249	0.357961958591035	37.7111805314143	-0.332269809020382
622	OTU1780	3.61389960047815	2.22804421295679	70.4	4248.41412081441	4.26549220021204	1	0.500775287912489	1	5	2.20334563247016e-05	32	-0.287682072451781
623	OTU1781	NA	NA	46.1069882145161	NA	NA	0.115295826641728	1.05583799888402	NA	1.98227481538939	NA	35.8033940690095	-0.403396079762155
624	OTU1782	4.13021629033182	5.24402157967867	41.862754338748	3449.4696887734	3.45394306132141	0.888119444951751	1.25441383552246	0.248782458448514	1.05053111230675	0.31654315596693	38.5374754002941	-0.34743562544429
625	OTU1783	NA	NA	41.8405375243971	NA	2.80369355852203	0.717623685447277	1.01932073083409	0.531678755769686	1.22002748386919	NA	39.9902939045608	-0.404041329771104
626	OTU1786	1.91744701595449	NA	41.8405375243971	NA	3.31520130957495	0.233545531670588	0.768031494270243	0.154408472842002	1.02189544191093	0.139360442632952	39.9902939045608	-0.62176954026187
627	OTU1787	NA	NA	42.0660320232816	3105.46995276634	2.83895629829604	0.734252929089774	0.98556356280193	0.48545083542793	1.13216514686898	NA	41.022862473705	-0.40832859008797
628	OTU1788	NA	NA	48.0712023131023	NA	NA	0.417891192838521	0.920325247478885	NA	1.72354351733485	NA	41.1083634449035	-0.392293628488169
629	OTU1789	1.91744701595449	NA	41.8405375243971	NA	3.31520130957495	0.233545531670588	0.768031494270243	0.154408472842002	1.02189544191093	0.139360442632952	39.9902939045608	-0.62176954026187
630	OTU179	NA	NA	NA	NA	NA	NA	NA	NA	NA	NA	37.9378388199508	NA
631	OTU1792	NA	NA	40.2805404658973	3105.46995276634	2.79277923878202	0.775715329375281	1.14375651652267	0.615199097211354	1.1572102019354	NA	40.2218570621608	-0.41906118347326
632	OTU1793	NA	NA	49.8962758837078	NA	NA	NA	0.867661837672691	NA	NA	NA	35.8912877205056	NA
633	OTU1794	4.07988410086407	5.68805448741271	41.9209552831304	3478.36307227873	3.47203777323853	0.908634529529578	1.26312922218406	0.235129487690433	1.08919714998195	0.334217205462991	37.7111805314143	-0.343768647768104
634	OTU1799	6	NA	38.6	3336	3.44078	1	1.33163763562432	0.248782458451093	1	0.5675	38.5374754002941	-0.347435625443
635	OTU18	7.89506713607593	7.32713594213081	54.4717822013693	5023.22657364651	4.88346222703666	0.0457524545993167	0.681618783802828	0.853447425545408	3.17596898905448	0.0803441948783878	29.3418024137916	0.0171652796259548
636	OTU180	NA	NA	45.6062522131136	2565.3105117229	2.95009224633965	0.00227373770376109	0.584207784172918	0.00585533047293418	1.02280002535761	NA	36.3798611469005	-0.334220218952843
637	OTU1800	6.21431106717461	NA	43.9690547099544	3838.36332756846	4.08292647443304	0.0259076092899568	1.12967998491461	0.0271970895013892	1.23553695283074	0.0788074427984958	36.1882972685062	-0.234399156328166
638	OTU1801	3.61566142516182	2.19489904297142	67.7220400017004	3452.82467540251	3.47097739001445	0.99558429268751	0.372752682271897	0.246561687439826	4.98196128433493	9.31673350642653e-09	25.7374121179546	-0.622582835876145
639	OTU1808	NA	3.09533363586389	53.5858978084943	2786.95167658136	3.73618321060987	0.0940615319304664	0.75676168458914	0.148572644943226	2.29374095849024	0.0791652157774928	35.8912877199156	-0.484325413662442
640	OTU1809	NA	NA	NA	NA	NA	NA	NA	NA	NA	NA	40.8220540868202	NA
641	OTU181	2.22744883744024	3.04324821804901	68.0301296306897	2664.11883702781	2.35312414323028	0.999988130041145	0.498089110265862	0.000804556668481815	1.55385601689246	7.23213932682944e-05	34.4782720975111	-0.150968873614722
642	OTU1811	3.94054855724128	5.3110731977315	42.8598594800412	3677.83572165211	4.0353356914027	0.956398968201954	1.0183684672058	0.162307731432817	1.00393342141759	0.388076826179608	36.6505548286116	-0.25802821997931
643	OTU1813	NA	NA	44.7543524796126	3373.46766886945	2.99356387100391	0.809328033227747	0.618080722636397	0.343791969110632	1.02054679081716	0.280758137105678	39.7952598035832	-0.222979062955468
644	OTU1815	6.817069020993	5.09298382384579	43.9072624738697	3974.09196886655	4.83148778093349	0.0465583335313076	1.11332691919351	0.00207233601453383	1.1012021421717	0.118847461635452	36.902488099273	-0.0830866886453931
645	OTU1817	NA	2.15535602582213	66.5820772583425	3741.08576028362	3.82909262499768	0.000161925372688324	0.556464586837397	0.703646475975238	4.49091385363046	7.73315175949046e-05	29.9754639936188	-0.419082321310012
646	OTU1819	NA	NA	47.0495013381281	NA	3.29384661275572	0.395359603401116	0.871050817193775	NA	1.79183137052553	NA	38.4254098800047	-0.385195877555566
647	OTU182	NA	NA	45.3687057326832	3483.55479363801	3.33815476524167	0.798671989448985	1.16217232049229	0.482224373248112	1.0117635765381	0.198836171897172	40.6816000598477	-0.435169647602012
648	OTU1820	3.7107934136579	5.3110731977315	42.8598594799925	3677.83572165211	4.02876331157607	0.900210490614517	1.15462954552266	0.349850223603727	1.00914984704249	0.357961958591035	37.7111805314143	-0.332269809020382
649	OTU1822	3.71079341230012	5.3110731977315	42.8598594800412	3677.83572165211	4.03533569139671	0.956398968190212	1.1546295455368	0.162307731472039	1.00393342141869	0.357961958575378	36.6505548286116	-0.258028219991281
650	OTU1823	NA	NA	42.6567643884546	3373.46766888153	3.14345181566238	0.811829358856434	0.97033555706302	0.442883803547822	1.03780037223447	NA	40.8878574683785	-0.327261241931476
651	OTU1827	NA	NA	54.7126936862248	3354.9591788024	3.43597173167893	0.0157833197512212	0.603797594123459	0.627410370355335	3.20693901168155	0.0201145233792035	30.8715329456178	-0.479894750788492
652	OTU1828	NA	NA	53.515445889537	3427.3378750017	3.76311703562091	0.0140097465494323	0.71632956304987	0.593688059900937	3.52910848898619	NA	31.2483692583201	-0.512015750670863
653	OTU1829	6.817069020993	5.09298382384579	43.7667272080372	3974.09196886655	4.61062349094641	0.0312049927087024	1.06383561600859	0.00418378215959214	1.08539230463425	0.118847461635701	36.8052829931601	-0.131751114537796
654	OTU183	NA	NA	66.1617273248193	3752.66435824262	2.02294	1	0.371201106101413	0.143673347296968	1	0.00998310803910775	31.1197838196683	-0.353638784364484
655	OTU1830	3.71079341230012	5.3110731977315	42.8598594800412	3677.83572165211	4.03533569139671	0.956398968190212	1.1546295455368	0.162307731472039	1.00393342141869	0.357961958575378	36.6505548286116	-0.258028219991281
656	OTU1831	2.84510702042911	NA	41.8405375243971	NA	2.83895629829082	0.734252929086404	0.985563562802131	0.485450835428151	1.08345333957961	0.136943816776965	39.9902939045608	-0.408328590089935
657	OTU1832	NA	NA	NA	NA	NA	NA	NA	NA	NA	NA	40.8220540868202	NA
658	OTU1833	4.07988410165355	5.68805448741271	41.9209552831304	3478.36307227873	3.45832730863237	0.927869367002624	1.26312922219049	0.235129487687334	1.06905585658368	0.334217205463659	37.7111805314143	-0.34743562544429
659	OTU1834	NA	NA	43.9578178420714	3432.50239847069	3.10430921706008	0.839810418556716	1.11923695921618	0.404240318531379	1.01831600107312	0.19711728699326	40.5758622316176	-0.358859389734828
660	OTU1835	3.53577397098353	NA	43.3639974065485	3432.50239847069	3.33224796508252	0.829243923663025	1.29092366211315	0.328846526154555	1.02211846839782	0.245735432706059	40.2926117608813	-0.339935681555955
661	OTU1836	3.71079341086779	5.3110731977315	42.859859480117	3677.83572165211	4.02876331176938	0.900210490643933	1.15462954555454	0.349850223617844	1.00914984703744	0.35796195855092	36.6505548286116	-0.332269809003338
662	OTU1837	2.84510702042911	NA	41.8405375243971	NA	2.83895629829082	0.734252929086404	0.985563562802131	0.485450835428151	1.08345333957961	0.136943816776965	39.9902939045608	-0.408328590089935
663	OTU1838	3.12119870985049	NA	43.3639974065485	3432.50239847069	3.16075018136378	0.811231064079291	1.29092366211315	0.352832398216006	1.01771168166867	0.201296712877823	40.2926117608813	-0.348388469847372
664	OTU1839	NA	NA	49.0333702169239	3561.71877548418	3.52528704459525	0.0722002388416833	0.627094166498889	0.152115620017365	1.40187519471202	0.0179527526514216	36.5592912654126	0.358915181119365
665	OTU184	3.71079341356135	5.47577508589832	42.1607212938979	3537.3803741843	4.02876331150597	0.900210490606748	1.15462954552201	0.349850223607495	1.00914984704655	0.357961958599445	37.7111805314143	-0.33226980902364
666	OTU1842	NA	NA	48.7701859654218	3488.71837043462	3.4618799078466	0.82383797834608	1.11395502803362	0.484446324189553	1.00689091139917	0.213356644065463	40.6816000598477	-0.438041611590043
667	OTU1843	NA	NA	45.3687057326832	3483.55479363801	3.45905337324164	0.82383797834608	1.11395502803362	0.484446324189553	1.00695569763814	0.213356644065463	40.6816000598477	-0.438041611590043
668	OTU1845	3.86225811240352	5.47577508589832	42.1607212938979	3537.3803741843	3.7656773921211	0.876690969189644	1.26312922218406	0.297817264483092	1.03105694591713	0.361930745012699	37.7111805314143	-0.335622220969963
669	OTU1848	6.21431106717461	NA	43.9690547099544	3838.36332756846	4.08292647443304	0.0259076092899568	1.12967998491461	0.0271970895013892	1.23553695283074	0.0788074427984958	36.1882972685062	-0.234399156328166
670	OTU1849	6.00173979525746	8.01146281110495	50.0543427066786	4173.22730110989	4.47933647428068	0.00266900708367545	0.7058402197136	0.725273758448949	3.09575135749131	0.016003459219408	30.4241272393647	-0.164023720255631
671	OTU185	2.16914096529537	NA	42.6002650497073	3105.46995276634	3.17998186170171	0.905009468923373	0.934251940583471	0.472574579719701	1.0212700608255	0.177142140553818	41.2408448572547	-0.384842892514793
672	OTU1850	2.16914096529537	NA	42.6002650497073	3105.46995276634	3.11514947034611	0.905009468923373	0.934251940583471	0.472574579719701	1.02513734469984	0.177142140553818	41.2408448572547	-0.384842892514793
673	OTU1851	2.99804813554831	NA	35.0124456052835	3388.49535410663	3.51851064120295	0.776144497850324	1.23217502895353	0.672948128140734	1.02010118934353	0.154751867671864	39.0037785783672	-0.20195530089303
674	OTU1855	NA	NA	50.2785939311054	NA	NA	NA	0.988624216679736	NA	2.3228391853745	NA	36.5592912654652	-0.439060849000025
675	OTU1857	6.13605958860833	4.48846880022086	44.22502250573	3680.67979375526	4.14476272710013	0.085114808063412	1.10704262639234	0.0728120908218425	1.41088098288982	0.0816908869939021	35.865316980095	-0.28459470568588
676	OTU1858	4.49399725913077	6.78817685445371	50.3532504602773	3990.53871511546	4.45185125337711	0.000831899299395375	0.676370158011157	0.874019129096754	3.15512615341087	0.01096806165254	28.4090842266393	-0.312020415278445
677	OTU186	NA	NA	45.3687057326832	3483.55479363801	3.45905337324164	0.82383797834608	1.11395502803362	0.484446324189553	1.00695569763814	0.213356644065463	40.6816000598477	-0.438041611590043
678	OTU1860	4.49399725913077	NA	51.100375557606	3834.98482598826	4.26222276994628	0.00134363423689692	0.733836192989883	0.816275030103451	3.46571890735082	0.00614027346449856	27.7948441343664	-0.406968661591502
679	OTU1861	3.21683295569523	5.3110731977315	43.4212323330143	3860.13565807571	4.60079448681304	0.89305389750832	1.15462954555454	0.518071871706142	1.00462480043164	0.263843239676542	36.6505548286116	-0.332269809003338
680	OTU1863	4.07988410086407	5.68805448741271	41.9209552831304	3478.36307227873	3.47203777323853	0.908634529529578	1.26312922218406	0.235129487690433	1.08919714998195	0.334217205462991	37.7111805314143	-0.343768647768104
681	OTU1864	4.13021629033182	NA	41.862754338748	3449.4696887734	3.45394306132141	0.888119444951751	1.25441383552246	0.248782458448514	1.05053111230675	0.31654315596693	38.5374754002941	-0.34743562544429
682	OTU1865	NA	2	69.1147	2383.25	2.194808	0.0145371852663089	1.20158364337041	0.165000182040274	4.82643777714606	0.17	65.5661972286031	-0.696900888307045
683	OTU1866	4.02507573810008	2.90560671468728	36.4577339797337	1949.30173263181	1.9238104408836	0.0331120878510778	0.737026987719109	0.750735739236587	2.31332457229819	0.020161889536443	36.3007196111079	-0.713183506667631
684	OTU1867	7.07999968640061	5.37568732095729	43.9072624738005	4354.42745058701	4.8314877809535	0.0465583335296214	1.11332691918859	0.00207233601424819	1.10120214216581	0.131055639627124	36.9024880993003	-0.0830866886450511
685	OTU1868	NA	NA	42.6002650496803	3105.46995276634	2.90417753696816	0.765197630025027	0.934251940576596	0.455422545588586	1.07445220781035	NA	41.2408448569016	-0.384842892508882
686	OTU1869	6.00173979525746	8.01146281110495	50.0543427066786	4173.22730110989	4.47933647428068	0.00266900708367545	0.7058402197136	0.725273758448949	3.09575135749131	0.016003459219408	30.4241272393647	-0.164023720255631
687	OTU187	5.88108077869977	5.18218563449261	33.9552623863138	2637.98647227483	2.39580199727338	0.000224544682801832	1.08821142775931	0.00716733708611181	1.01733210924777	0.169546288031591	38.3161200209292	-0.518725078688346
688	OTU1870	NA	NA	43.957817842273	3432.5023984687	3.10430921703424	0.839810418553629	1.11923695917887	0.40424031853713	1.01831600107562	0.197117286995296	40.5758622316176	-0.358859389737295
689	OTU1871	NA	4.8700301996916	45.3687057326832	3483.55479363801	3.33815476524167	0.798671989448985	1.16217232049229	0.482224373248112	1.0117635765381	0.198836171897172	40.6816000598477	-0.435169647602012
690	OTU1872	NA	5.24402157966099	43.957817842273	3432.5023984687	3.10430921703474	0.83981041855831	1.11923695917887	0.40424031853713	1.01831600107493	NA	40.5758622316176	-0.358859389737295
691	OTU1873	3.72559176796981	5.20286054871831	45.3521697418914	2301.19234669435	2.31960388001141	0.129954499953282	0.00391661919944035	0.0486490715558745	1.14845453491073	0.0598145385219935	35.3169107076449	-0.479212275728554
692	OTU1874	NA	NA	43.957817842273	3432.5023984687	3.10430921703424	0.839810418553629	1.11923695917887	0.40424031853713	1.01831600107562	NA	40.5758622316176	-0.358859389737295
693	OTU1877	NA	NA	43.957817842273	3432.5023984687	3.10430921703424	0.839810418553629	1.11923695917887	0.40424031853713	1.01831600107562	NA	40.5758622316176	-0.358859389737295
694	OTU1878	6.21431106717461	5.09298382384579	43.6733653909397	3974.09196886655	4.16417659538859	0.0216005776653498	1.10188538911441	0.0147523070744415	1.14296436148048	0.0936200503726138	36.3168175103474	-0.204208766685743
695	OTU1879	4.49399725913077	6.78817685445371	50.3532504602773	3990.53871511546	4.45185125337711	0.000831899299395375	0.676370158011157	0.874019129096754	3.15512615341087	0.01096806165254	28.4090842266393	-0.312020415278445
696	OTU188	NA	5.24402157966099	43.957817842273	3432.5023984687	3.10430921703474	0.83981041855831	1.11923695917887	0.40424031853713	1.01831600107493	NA	40.5758622316176	-0.358859389737295
697	OTU1880	6.00173979525746	8.01146281110495	48.4624753437827	4173.22730110989	4.47933647428068	0.00102807292604973	0.661136450363913	0.886101685393919	3.07400019848563	0.0291885917852678	28.8151782618974	-0.249464269096696
698	OTU1885	3.71079341356135	5.47577508589832	42.1607212938979	3537.3803741843	4.02876331150597	0.900210490606748	1.15462954552201	0.349850223607495	1.00914984704655	0.357961958599445	37.7111805314143	-0.33226980902364
699	OTU189	NA	4.19472912936926	48.7701859654218	3488.71837043462	3.4618799078466	0.82383797834608	1.11395502803362	0.484446324189553	1.00689091139917	0.213356644065463	40.6816000598477	-0.438041611590043
700	OTU1890	6.00173979525746	8.01146281110495	48.4624753437827	4173.22730110989	4.47933647428068	0.00102807292604973	0.661136450363913	0.886101685393919	3.07400019848563	0.0291885917852678	28.8151782618974	-0.249464269096696
701	OTU1892	6.66743839889574	7.44610760260706	50.682268630438	4165.8094634708	4.55025868118102	0.00405661555639167	0.67489020600122	0.826547522968939	2.91131738718472	0.0140967078448626	31.8978378237227	-0.194458287797747
702	OTU1893	3.7107934136579	5.3110731977315	42.8598594799925	3677.83572165211	4.02876331157607	0.900210490614517	1.15462954552266	0.349850223603727	1.00914984704249	0.357961958591035	37.7111805314143	-0.332269809020382
703	OTU1894	2.34063768487931	NA	48.5170024843039	NA	3.20533492267311	0.618920312058762	0.915717321621844	0.617141884264872	1.10743927707156	NA	43.4899680224106	-0.416401924126352
704	OTU1895	NA	NA	49.0333702169239	3561.71877548418	3.52528704459525	0.0722002388416833	0.627094166498889	0.152115620017365	1.40187519471202	0.0179527526514216	36.5592912654126	0.358915181119365
705	OTU1898	5.54402976475623	5.18218563449261	33.9552623863138	2637.98647227483	2.52314323376475	0.0119354609272882	1.08821142775931	0.0274816160321531	1.06691067535222	0.169546288031591	38.3161200209292	-0.518725078688346
706	OTU1899	NA	NA	43.9578178420714	3432.50239847069	3.10430921706008	0.839810418556716	1.11923695921618	0.404240318531379	1.01831600107312	0.19711728699326	40.5758622316176	-0.358859389734828
707	OTU19	2.99804813554831	9.13519414515144	30.3413111256594	3926.23513938284	4.71084	0.830022947403986	1.69328218114249	0.885092340702977	1.08474804659709	0.143618538860975	36.363607407349	0.0123435065365064
708	OTU190	NA	NA	43.9578178422794	3373.46766888153	3.03964868592806	0.916091177435021	0.7402379456193	0.330792542208954	1.00959409513761	0.236585248576888	40.575862231662	-0.358859389734039
709	OTU1900	NA	NA	52.3720128634834	3017.09831431813	3.54932559695907	0.123487782530868	0.833544557350955	0.321019056947542	2.02265419615737	0.0617929086206639	35.8912877200649	-0.694448135498534
710	OTU1907	NA	NA	45.3687057326832	3483.55479363801	3.45905337324164	0.82383797834608	1.11395502803362	0.484446324189553	1.00695569763814	0.213356644065463	40.6816000598477	-0.438041611590043
711	OTU1909	2.84510702042911	NA	41.8405375243971	NA	3.38203446250669	0.233545531670588	0.768031494270243	0.154408472842002	1.03162675023785	0.139360442632952	39.9902939045608	-0.62176954026187
712	OTU191	1.53725654008976	NA	46.5707572961621	NA	2.71123206984934	0.883885321625497	1.17727637485479	0.230525065669961	1.11066421653333	0.20524315749494	39.2468942297901	-0.240887851510239
713	OTU1910	NA	NA	50.278593933897	NA	NA	NA	0.988624216581704	NA	2.32283918530491	NA	36.5592912666319	-0.439060848939493
714	OTU1911	2.99804813554831	NA	36.2240867931593	3341.2673894343	3.37529862525766	0.790155245094359	1.17703010370309	0.657710564769756	1.01915921059042	0.182709582378819	40.2976378869181	-0.225326324248587
715	OTU1912	NA	NA	43.9543310363579	3708.50732433819	3.99830020367877	0.0415525120682668	1.15273532640816	0.0498994564263697	1.26881821296359	0.0788074427984958	35.821580604159	-0.258585645610124
716	OTU1913	NA	NA	44.7543524796126	3373.46766886945	2.99356387100391	0.809328033227747	0.618080722636397	0.343791969110632	1.02054679081716	0.280758137105678	39.7952598035832	-0.222979062955468
717	OTU1914	7.32631763413146	5.08388905710626	43.5269934583416	4532.60922581239	5.32786880141055	0.0140205759734698	1.00713800669544	0.000592764443248151	1.02707116082717	0.146043039436101	37.0155704343296	-0.130711410325615
718	OTU1915	2.99804813554831	9.70580646509442	30.6851628108162	4041.96982998998	4.349799924393	0.86026847166625	1.508187190351	0.779784996933983	1.0169545210763	0.114894854077314	34.6719572693154	-0.165908504973021
719	OTU1917	2.99804813554831	8.94166028888324	30.7311844713487	3660.06555149814	4.06955931580336	0.895176254390884	1.66994071690582	0.943063338951678	1.01173870062929	0.146119641818432	36.040886184062	-0.100066684820614
720	OTU1919	4.13021629033182	5.24402157967867	41.862754338748	3449.4696887734	3.45394306132141	0.888119444951751	1.25441383552246	0.248782458448514	1.05053111230675	0.31654315596693	38.5374754002941	-0.34743562544429
721	OTU192	3.7743335017625	NA	41.8186241252693	3432.50239847069	2.8411	1	1.33163763562432	0.248782458451093	1.0505311123024	0.270726727880635	38.5374754002941	-0.347435625443
722	OTU1920	3.71079341230012	5.3110731977315	42.8598594800412	3677.83572165211	4.03533569139671	0.956398968190212	1.1546295455368	0.162307731472039	1.00393342141869	0.357961958575378	36.6505548286116	-0.258028219991281
723	OTU1921	4.13021629033182	5.24402157967867	41.862754338748	3449.4696887734	3.45394306132141	0.888119444951751	1.25441383552246	0.248782458448514	1.05053111230675	0.31654315596693	38.5374754002941	-0.34743562544429
724	OTU1923	3.12119870985049	NA	43.3639974065485	3432.50239847069	3.16075018136378	0.811231064079291	1.29092366211315	0.352832398216006	1.01771168166867	0.201296712877823	40.2926117608813	-0.348388469847372
725	OTU1924	4.13021629033182	5.24402157967867	41.862754338748	3449.4696887734	3.45394306132141	0.888119444951751	1.25441383552246	0.248782458448514	1.05053111230675	0.31654315596693	38.5374754002941	-0.34743562544429
726	OTU1925	4.78201344475506	3.68900064869964	62.0849941345495	2757.77456201962	2.82445115481115	0.999501848853065	0.367713551309941	0.00084258943838908	3.03458662761785	0.000321305976144894	31.4324056386539	-0.314865003832193
727	OTU1927	1.79687973918021	6.78135592939077	40.5967785203579	2951.97874241865	2.61667321510556	0.957687716046508	0.92303971579011	0.481105344184497	3.68722954167955	0.0382931452446082	35.0764648317447	-0.312170502173174
728	OTU1928	7.07999968640061	5.37568732095729	43.9072624738005	4354.42745058701	4.8314877809535	0.0465583335296214	1.11332691918859	0.00207233601424819	1.10120214216581	0.131055639627124	36.9024880993003	-0.0830866886450511
729	OTU1929	4.07988410086407	5.68805448741271	41.9209552831304	3478.36307227873	3.47203777323853	0.908634529529578	1.26312922218406	0.235129487690433	1.08919714998195	0.334217205462991	37.7111805314143	-0.343768647768104
730	OTU193	4.22861467777005	3	38.4194	1999.5	1.92649666666667	0	0.631179316866663	1	2.5	0.020161889536443	37.8043725651455	-0.799266332209649
731	OTU1930	NA	NA	43.9578178420714	3432.50239847069	3.10430921706008	0.839810418556716	1.11923695921618	0.404240318531379	1.01831600107312	0.19711728699326	40.5758622316176	-0.358859389734828
732	OTU1931	NA	NA	47.0495013381281	NA	3.29384661275572	0.395359603401116	0.871050817193775	NA	1.79183137052553	NA	38.4254098800047	-0.385195877555566
733	OTU1932	7.24026382799218	5.37568732095729	43.8379151618147	4354.42745058701	5.07644188799069	0.0250187731458411	1.10918943357312	0.00110067256581422	1.05297620400412	0.133527739728976	36.9631263398172	-0.0642847018283277
734	OTU1933	NA	NA	42.6002650497073	3105.46995276634	2.90417753696386	0.765197630019264	0.934251940583471	0.45542254559616	1.07445220781678	0.158056185561376	41.2408448572547	-0.384842892514793
735	OTU1935	6.817069020993	5.09298382384579	43.9072624738697	3974.09196886655	4.83148778093349	0.0465583335313076	1.11332691919351	0.00207233601453383	1.1012021421717	0.118847461635452	36.902488099273	-0.0830866886453931
736	OTU1939	3.99619416218876	5.18218563449261	33.9552623863138	2637.98647227483	2.76058939330264	0.0436695898508529	1.08821142775931	0.0902185527029636	1.15456342587239	0.104464982082462	38.3161200209292	-0.518725078688346
737	OTU194	NA	5.24402157966099	43.957817842273	3432.5023984687	3.10430921703474	0.83981041855831	1.11923695917887	0.40424031853713	1.00716712998982	NA	40.5758622316176	-0.358859389737295
738	OTU1941	4.13021629033182	5.24402157967867	41.862754338748	3449.4696887734	3.45394306132141	0.888119444951751	1.25441383552246	0.248782458448514	1.05053111230675	0.31654315596693	38.5374754002941	-0.34743562544429
739	OTU1944	2.84510702042911	NA	41.8405375243971	NA	3.38203446250669	0.233545531670588	0.768031494270243	0.154408472842002	1.03162675023785	0.139360442632952	39.9902939045608	-0.62176954026187
740	OTU1945	NA	NA	43.9578178422794	3373.46766888153	3.10430921702735	0.839810418553425	1.11923695915867	0.404240318537032	1.0183160010768	0.197117286996901	40.575862231662	-0.358859389734039
741	OTU1946	NA	NA	42.6002650496803	3105.46995276634	2.90417753696816	0.765197630025027	0.934251940576596	0.455422545588586	1.07445220781035	NA	41.2408448569016	-0.384842892508882
742	OTU1948	4.49399725913077	7.58803190316987	49.3542951051018	4094.8700753155	4.56701146487219	0.000802597665945602	0.663423561361588	0.902060133165325	3.18927498220841	0.0194119886620774	29.2293765679754	-0.224944605558275
743	OTU1949	NA	NA	43.9578178420714	3432.50239847069	3.10430921706008	0.839810418556716	1.11923695921618	0.404240318531379	1.01831600107312	0.19711728699326	40.5758622316176	-0.358859389734828
744	OTU195	NA	NA	49.8962758835579	NA	3.61026446962717	NA	0.867661837674814	NA	2.69270084490506	NA	35.8912877200649	-0.484325413661654
745	OTU1950	3.71079341086779	5.3110731977315	42.859859480117	3677.83572165211	4.02876331176938	0.900210490643933	1.15462954555454	0.349850223617844	1.00914984703744	0.35796195855092	36.6505548286116	-0.332269809003338
746	OTU1954	NA	NA	43.9578178420714	3432.50239847069	3.10430921706008	0.839810418556716	1.11923695921618	0.404240318531379	1.01831600107312	0.19711728699326	40.5758622316176	-0.358859389734828
747	OTU1955	NA	NA	50.278593933897	NA	NA	NA	0.988624216581704	NA	2.32283918530491	NA	36.5592912666319	-0.439060848939493
748	OTU1956	1.91744701595449	NA	41.8405375243971	NA	3.31520130957495	0.233545531670588	0.768031494270243	0.154408472842002	1.02189544191093	0.139360442632952	39.9902939045608	-0.62176954026187
749	OTU1957	NA	NA	43.9543310363579	3708.50732433819	4.0096741872898	0.0556570925998114	1.12752981912756	0.0687315630097067	1.32719587172114	NA	35.821580604159	-0.28363466220209
750	OTU1959	3.37519937494406	NA	44.8304120323416	2431.34998415666	2.40323855517808	0.2446982058995	0.137393733808567	0.139948989731464	1.18722289489066	0.0467562559668209	35.6648705399867	-0.526739657981423
751	OTU196	NA	NA	42.6002650497073	3105.46995276634	2.90417753696386	0.765197630019264	0.934251940583471	0.45542254559616	1.07445220781678	0.158056185561376	41.2408448572547	-0.384842892514793
752	OTU1960	6.13605958860833	4.48846880022086	44.22502250573	3680.67979375526	4.14476272710013	0.085114808063412	1.10704262639234	0.0728120908218425	1.41088098288982	0.0816908869939021	35.865316980095	-0.28459470568588
753	OTU1962	3.86225811196209	5.47577508589832	42.1607212938979	3537.3803741843	3.7656773921973	0.87669096920136	1.26312922218406	0.297817264491696	1.03105694590754	0.3619307450267	37.7111805314143	-0.335622220969963
754	OTU1964	NA	NA	42.6567643884546	3373.46766888153	4.71084	0.811829358856434	0.97033555706302	0.442883803547822	1.03780037223447	NA	40.8878574683785	-0.327261241931476
755	OTU1965	1.37127324373754	5.16377125501901	38.8338774328733	2113.03966524094	2.12070506260422	0.999366063889323	-0.191689374032044	0.00268403652625063	2.75109055511743	0.0342908490338537	34.4697821489977	-0.319365378930153
756	OTU1969	3.53577397098353	NA	43.3639974065485	3432.50239847069	3.33224796508252	0.829243923663025	1.29092366211315	0.328846526154555	1.02211846839782	0.245735432706059	40.2926117608813	-0.339935681555955
757	OTU197	6.21431106717461	NA	43.9690547099544	3838.36332756846	4.08292647443304	0.0259076092899568	1.12967998491461	0.0271970895013892	1.23553695283074	0.0788074427984958	36.1882972685062	-0.234399156328166
758	OTU1970	3.12119870985049	NA	43.3639974065485	3432.50239847069	3.16075018136378	0.811231064079291	1.29092366211315	0.352832398216006	1.01771168166867	0.201296712877823	40.2926117608813	-0.348388469847372
759	OTU1971	4.6582486792983	NA	46.0682704206935	2565.3105117229	3.04791909075416	0.000905320576362056	0.597879908485208	0.00235503408737729	1.00907815007143	0.0197547414794194	35.7670864615602	-0.347251169369902
760	OTU1972	4.13021629033182	5.24402157967867	41.862754338748	3449.4696887734	3.45394306132141	0.888119444951751	1.25441383552246	0.248782458448514	1.05053111230675	0.31654315596693	38.5374754002941	-0.34743562544429
761	OTU1973	3.71079341356135	5.47577508589832	42.1607212938979	3537.3803741843	4.02876331148733	0.900210490606748	1.15462954552201	0.349850223607495	1.00914984704655	0.357961958599445	37.7111805314143	-0.33226980902364
762	OTU1975	3.7107934136579	5.3110731977315	42.8598594799925	3677.83572165211	4.02876331157607	0.900210490614517	1.15462954552266	0.349850223603727	1.00914984704249	0.357961958591035	37.7111805314143	-0.332269809020382
763	OTU1976	4.49399725913077	NA	51.100375557606	3834.98482598826	4.26222276994628	0.00134363423689692	0.733836192989883	0.816275030103451	3.46571890735082	0.00614027346449856	27.7948441343664	-0.406968661591502
764	OTU198	0.117263231838479	5.2586740741985	37.6006320279839	1954.67606263109	1.97335016357297	0.999611487550607	1.24500252060746	0.00583379567811554	2.79520318897502	0.00301728237596579	33.8540187155494	-0.320906671195456
765	OTU1980	6.817069020993	5.09298382384579	43.9072624738697	3974.09196886655	4.83148778093349	0.0465583335313076	1.11332691919351	0.00207233601453383	1.1012021421717	0.118847461635452	36.902488099273	-0.0830866886453931
766	OTU1982	6.21431106717461	5.09298382384579	43.6733653909397	3974.09196886655	4.16417659538859	0.0216005776653498	1.10188538911441	0.0147523070744415	1.14296436148048	0.0936200503726138	36.3168175103474	-0.204208766685743
767	OTU1988	2.16914096529537	NA	42.6002650497073	3105.46995276634	3.11514947034611	0.905009468923373	0.934251940583471	0.472574579719701	1.02513734469984	0.177142140553818	41.2408448572547	-0.384842892514793
768	OTU199	NA	NA	NA	NA	NA	NA	NA	NA	NA	NA	38.1071324168005	NA
769	OTU1990	3.86225811196209	5.47577508589832	42.1607212938979	3537.3803741843	3.7656773921973	0.87669096920136	1.26312922218406	0.297817264491696	1.03105694590754	0.3619307450267	37.7111805314143	-0.335622220969963
770	OTU1991	2.99804813554831	7.52059655647934	34.2709925408909	3388.49535410663	3.97412034434566	0.840326669817326	1.38149340706635	0.698064420567319	1.03594599970737	0.13988858001938	38.5770896739691	-0.1688954640383
771	OTU1994	6.21431106717461	5.09298382384579	43.6733653909397	3974.09196886655	4.16417659538859	0.0216005776653498	1.10188538911441	0.0147523070744415	1.14296436148048	0.0936200503726138	36.3168175103474	-0.204208766685743
772	OTU1995	NA	NA	43.9578178420714	3432.50239847069	3.10430921706008	0.839810418556716	1.11923695921618	0.404240318531379	1.01831600107312	0.19711728699326	40.5758622316176	-0.358859389734828
773	OTU1996	NA	NA	44.0292675720116	NA	2.96914247507185	0.586935337738849	0.928642113177452	NA	1.41513793584848	NA	38.9256768876763	-0.394578165558121
774	OTU1997	NA	NA	42.0660320232816	3105.46995276634	2.83895629829604	0.734252929089774	0.98556356280193	0.48545083542793	1.13216514686898	NA	41.022862473705	-0.40832859008797
775	OTU1998	3.12119870985049	NA	43.3639974065485	3432.50239847069	3.16075018136378	0.811231064079291	1.29092366211315	0.352832398216006	1.01771168166867	0.201296712877823	40.2926117608813	-0.348388469847372
776	OTU1999	2.84510702042911	NA	41.8405375243971	NA	2.83895629829082	0.734252929086404	0.985563562802131	0.485450835428151	1.08345333957961	0.136943816776965	39.9902939045608	-0.408328590089935
777	OTU2	1.91744701595449	NA	41.8405375243971	NA	3.31520130957495	0.233545531670588	0.768031494270243	0.154408472842002	1.02189544191093	0.139360442632952	39.9902939045608	-0.62176954026187
778	OTU20	2	5.47577508589832	42.1607212938979	3537.3803741843	4.04846	1	1.15462954552201	1	1	0.625	37.7111805314143	-0.33226980902364
779	OTU200	NA	NA	44.0292675720116	3134.44490873957	1.54452	1	0.928642113177452	NA	1	NA	38.9256768876763	-0.394578165558121
780	OTU2000	NA	NA	47.3818192848419	3143.47377817605	3.12732803973688	0.701328359400005	0.894093687953398	0.482666152586328	2.28727866562134	NA	40.8448626890593	-0.405518695386015
781	OTU2001	6.13605958860833	4.48846880022086	44.22502250573	3680.67979375526	4.14476272710013	0.085114808063412	1.10704262639234	0.0728120908218425	1.41088098288982	0.0816908869939021	35.865316980095	-0.28459470568588
782	OTU2002	4.20249295263021	NA	55.9764913413634	3402.4366134552	3.69813549626939	0.03286156286211	0.955282478905406	0.896044758935809	1.19559121812473	NA	34.4387526206798	-0.532626301931537
783	OTU2003	6.21431106717461	5.09298382384579	43.6733653909397	3974.09196886655	4.16417659538859	0.0216005776653498	1.10188538911441	0.0147523070744415	1.14296436148048	0.0936200503726138	36.3168175103474	-0.204208766685743
784	OTU2004	2.86369791793497	NA	42.6002650497073	3105.46995276634	2.90417753696386	0.765197630019264	0.934251940583471	0.45542254559616	1.07445220781678	0.158056185561376	41.2408448572547	-0.384842892514793
785	OTU2006	NA	NA	47.9888570911405	NA	3.31042114737912	0.517605502353874	0.927613126210135	NA	1.76556112642088	NA	42.0258509411576	-0.415724286435619
786	OTU201	NA	NA	46.0335697783557	NA	4.50207821690146	0.0180505403350262	0.174477729909681	0.0626358916981962	1.18968307184038	0.0295844015805328	NA	0.264448629747037
787	OTU2010	6.21431106717461	5.09298382384579	43.6733653909397	3974.09196886655	4.16417659538859	0.0216005776653498	1.10188538911441	0.0147523070744415	1.14296436148048	0.0936200503726138	36.3168175103474	-0.204208766685743
788	OTU2015	NA	NA	54.7126936862248	3354.9591788024	3.43597173167893	0.0157833197512212	0.603797594123459	0.627410370355335	3.20693901168155	0.0201145233792035	30.8715329456178	-0.479894750788492
789	OTU2017	3.86225811196209	5.47577508589832	42.1607212938979	3537.3803741843	3.7656773921973	0.87669096920136	1.26312922218406	0.297817264491696	1.03105694590754	0.3619307450267	37.7111805314143	-0.335622220969963
790	OTU2018	2.56776357526358	2.54081214504365	56.6567919122832	2172.62156478769	2.31467714300207	0.921427990027017	0.801057588074951	0.0245171067414177	1.44371434561536	0.0552011276199697	33.354272694675	-0.245431466289378
791	OTU202	2.80935733339994	NA	45.4624073847009	3373.46766886945	3.08339344169614	0.708067245859529	0.511877749272536	0.422870047207339	1.0109129866628	0.294320821202165	39.3019790630985	-0.192057315432152
792	OTU2025	3.7107934136579	5.3110731977315	42.8598594799925	3677.83572165211	4.02876331157607	0.900210490614517	1.15462954552266	0.349850223603727	1.00914984704249	0.357961958591035	37.7111805314143	-0.332269809020382
793	OTU2026	NA	NA	46.5707572961621	NA	2.66346228373967	0.172281577600231	1.00071405964739	0.379616889632218	1.48067689450754	NA	39.2468942297901	-0.586412584173838
794	OTU2027	6.817069020993	5.09298382384579	43.7667272080572	3974.09196886655	4.61062349096156	0.0312049927102253	1.06383561600962	0.00418378215939891	1.08539230463449	0.118847461635452	36.8052829931898	-0.131751114534908
795	OTU2029	2.84510702042911	NA	41.8405375243971	NA	2.83895629829082	0.734252929086404	0.985563562802131	0.485450835428151	1.08345333957961	0.136943816776965	39.9902939045608	-0.408328590089935
796	OTU203	NA	NA	38.5	NA	3.41391	0	0.22314355131421	0	1	0	36.5592912654126	-1.38629436111989
797	OTU2030	NA	NA	43.6126290277566	3396.86544182476	5.23810947099995	0.0246202395840226	1.08239355250463	0.517787187157433	4.87470428888696	0.000966415691902386	29.9953607203386	-0.632455787336956
798	OTU2031	NA	NA	44.0292675720116	NA	2.96914247507185	0.586935337738849	0.928642113177452	NA	1.41513793583237	NA	38.9256768876763	-0.394578165558121
799	OTU2034	2.84510702042911	NA	41.8405375243971	NA	3.38203446250669	0.233545531670588	0.768031494270243	0.154408472842002	1.03162675023785	0.139360442632952	39.9902939045608	-0.62176954026187
800	OTU2035	NA	NA	43.9578178420714	3432.50239847069	3.10430921706008	0.839810418556716	1.11923695921618	0.404240318531379	1.01831600107312	0.19711728699326	40.5758622316176	-0.358859389734828
801	OTU2036	3.3739624033742	3.4137500977412	67.1224250490413	4096.99642636352	4.55362206469231	0.988960580651185	0.410130658425448	0.0953350380631842	3.77717812455034	0.000903228660819101	30.8769861239751	-0.371565629106913
802	OTU2037	NA	NA	43.9578178422794	3373.46766888153	3.03964868592806	0.916091177435021	0.7402379456193	0.330792542208954	1.00959409513761	0.236585248576888	40.575862231662	-0.358859389734039
803	OTU2038	NA	NA	58.6694483126439	NA	4.1682887811835	0.750947150509512	0.615354816524688	NA	3.46927104964461	NA	34.9790615555087	-0.447492460387921
804	OTU2039	6.21431106717461	5.09298382384579	43.6733653909397	3974.09196886655	4.16417659538859	0.0216005776653498	1.10188538911441	0.0147523070744415	1.14296436148048	0.0936200503726138	36.3168175103474	-0.204208766685743
805	OTU204	NA	NA	50.278593933897	NA	NA	NA	0.988624216581704	NA	2.32283918530491	NA	36.5592912666319	-0.439060848939493
806	OTU2041	NA	NA	58.4526957169002	NA	4.28257939169868	0.0683355956629707	0.774897977193829	NA	3.24257905583293	NA	32.6649010063968	-0.493236561468189
807	OTU2043	3.72559176796981	5.20286054871831	45.3521697418914	2301.19234669435	2.31960388001141	0.129954499953282	0.00391661919944035	0.0486490715558745	1.14845453491073	0.0598145385219935	35.3169107076449	-0.479212275728554
808	OTU2044	4.49399725913077	7.22340418842867	50.3562522667423	4001.49985629307	4.46174052444056	0.000772038992134664	0.664239539230657	0.894233183451665	3.16480223853463	0.0143497258923621	29.0334857370301	-0.263646018832092
809	OTU2048	2.99804813554831	7.52059655647934	34.2709925408909	3388.49535410663	3.66851537173974	0.775906160478675	1.26505541986824	0.658086023379865	1.02554049121215	0.13988858001938	38.5770896739691	-0.195239683810737
810	OTU205	NA	NA	47.0831435814993	NA	4.09418567070176	NA	1.06387919572574	NA	2.24675499819914	NA	35.8033940690066	-0.445378715145224
811	OTU2050	3.2999258500767	2.60359693157542	58.0625544949722	1871.24425230729	2.15612766549067	0.948746345428407	0.559810918803853	0.00782653122869273	1.13150436977702	0.0787436868839405	33.0012970946064	-0.461506926670218
812	OTU2054	3.71079341230012	5.3110731977315	42.8598594800412	3677.83572165211	4.03533569139671	0.956398968190212	1.1546295455368	0.162307731472039	1.00393342141869	0.357961958575378	36.6505548286116	-0.258028219991281
813	OTU2056	6.00173979525746	8.01146281110495	50.0543427066786	4173.22730110989	4.47933647428068	0.00266900708367545	0.7058402197136	0.725273758448949	3.09575135749131	0.016003459219408	30.4241272393647	-0.164023720255631
814	OTU2057	3.7743335017625	NA	41.8186241252693	3432.50239847069	3.45394306132372	0.888119444940342	1.33163763562432	0.248782458451093	1.0505311123024	0.270726727880635	38.5374754002941	-0.347435625443
815	OTU2058	2.89774515530782	NA	42.656764388529	3373.46766886945	2.85489591442666	0.835725343477536	0.970335557047104	0.381418575404252	1.02828953740941	0.245225852964594	40.8878574683302	-0.327261241931884
816	OTU2059	NA	NA	49.9591630550914	NA	NA	NA	1.00777859327717	NA	3.01543522334471	NA	35.9037236748705	-0.547666775141868
817	OTU206	1.06292953387809	1.37880056238383	55.8131085689878	1802.88671978365	2.009429114079	0.953249501805327	-0.054836748138456	0.0241480946069902	1.04801881860326	NA	37.511090741938	-0.649742771523562
818	OTU2060	3.12119870985049	NA	43.3639974065485	3432.50239847069	3.16075018136378	0.811231064079291	1.29092366211315	0.352832398216006	1.01771168166867	0.201296712877823	40.2926117608813	-0.348388469847372
819	OTU2062	1.26997550932497	6.90213229088649	45.2045668879258	3263.06996487239	2.6536074601694	0.925262628272111	0.93790991947505	0.341916712805529	3.06220469101586	0.0646992619697775	35.3829669408377	-0.399977895953233
820	OTU2064	4.07988410165355	5.68805448741271	41.9209552831304	3478.36307227873	3.47203777321602	0.908634529533028	1.26312922219049	0.235129487687334	1.08919715000548	0.334217205463659	37.7111805314143	-0.34743562544429
821	OTU2065	6.817069020993	5.09298382384579	43.7667272080372	3974.09196886655	4.61062349094641	0.0312049927087024	1.06383561600859	0.00418378215959214	1.08539230463425	0.118847461635701	36.8052829931601	-0.131751114537796
822	OTU2066	4.49399725913077	5.1716586006587	43.0297352533925	2526.51704738911	2.66475164894478	0.00737589689305175	0.71632956304987	0.324438011374765	2.8392803756543	0.015373692537735	31.2483692583201	-0.512015750670863
823	OTU2068	4.13021629033182	5.24402157967867	41.862754338748	3449.4696887734	3.45394306132141	0.888119444951751	1.25441383552246	0.248782458448514	1.05053111230675	0.31654315596693	38.5374754002941	-0.34743562544429
824	OTU2069	4.13021629033182	5.24402157967867	41.862754338748	3449.4696887734	3.45394306132141	0.888119444951751	1.25441383552246	0.248782458448514	1.05053111230675	0.31654315596693	38.5374754002941	-0.34743562544429
825	OTU207	NA	NA	48.0712023132871	NA	NA	0.417891192878877	0.920325247512478	NA	1.72354351735034	NA	41.1083634505287	-0.39229362850849
826	OTU2070	6.13605958860833	4.48846880022086	44.22502250573	3680.67979375526	4.14476272710013	0.085114808063412	1.10704262639234	0.0728120908218425	1.41088098288982	0.0816908869939021	35.865316980095	-0.28459470568588
827	OTU2071	3.72559176796981	5.20286054871831	45.3521697418914	2301.19234669435	2.20917513940267	0.0691150686790511	-0.445325331512891	0.0274079312143074	1.07895413686914	0.0598145385219935	35.3169107076449	-0.479212275728554
828	OTU2072	4.13021629033182	5.24402157967867	41.862754338748	3449.4696887734	3.45394306132141	0.888119444951751	1.25441383552246	0.248782458448514	1.05053111230675	0.31654315596693	38.5374754002941	-0.34743562544429
829	OTU2073	3.71079341086779	5.3110731977315	42.859859480117	3677.83572165211	4.02876331176938	0.900210490643933	1.15462954555454	0.349850223617844	1.00914984703744	0.35796195855092	36.6505548286116	-0.332269809003338
830	OTU2075	NA	NA	45.3687057326832	3483.55479363801	3.33815476524167	0.798671989448985	1.16217232049229	0.482224373248112	1.0117635765381	0.198836171897172	40.6816000598477	-0.435169647602012
831	OTU2076	6.817069020993	5.09298382384579	43.9072624738697	3974.09196886655	4.83148778093349	0.0465583335313076	1.11332691919351	0.00207233601453383	1.1012021421717	0.118847461635452	36.902488099273	-0.0830866886453931
832	OTU208	3.71079341230012	5.3110731977315	42.8598594800412	3677.83572165211	4.03533569139666	0.956398968194017	1.1546295455368	0.162307731459494	1.00393342141834	0.357961958575378	36.6505548286116	-0.258028219985435
833	OTU2080	4.13021629033182	5.24402157967867	41.862754338748	3449.4696887734	3.45394306132141	0.888119444951751	1.25441383552246	0.248782458448514	1.05053111230675	0.31654315596693	38.5374754002941	-0.34743562544429
834	OTU2082	NA	3.16466717770727	52.3720128634834	3017.09831431813	3.54932559695907	0.123487782530868	0.833544557350955	0.321019056947542	2.02265419615737	0.0617929086206639	35.8912877200649	-0.694448135498534
835	OTU2083	4.07988410086407	5.68805448741271	41.9209552831304	3478.36307227873	3.47203777323853	0.908634529529578	1.26312922218406	0.235129487690433	1.08919714998195	0.334217205462991	37.7111805314143	-0.343768647768104
836	OTU2084	6.13605958860833	4.48846880022086	44.22502250573	3680.67979375526	4.14476272710013	0.085114808063412	1.10704262639234	0.0728120908218425	1.41088098288982	0.0816908869939021	35.865316980095	-0.28459470568588
837	OTU2085	4.13021629033182	5.24402157967867	41.862754338748	3449.4696887734	3.45394306132141	0.888119444951751	1.25441383552246	0.248782458448514	1.05053111230675	0.31654315596693	38.5374754002941	-0.34743562544429
838	OTU2086	2.89774515530782	NA	42.656764388529	3373.46766886945	2.85489591442666	0.835725343477536	0.970335557047104	0.381418575404252	1.02828953740941	0.245225852964594	40.8878574683302	-0.327261241931884
839	OTU2087	2.16914096529537	NA	42.6002650497073	3105.46995276634	3.11514947034611	0.905009468923373	0.934251940583471	0.472574579719701	1.02513734469984	0.177142140553818	41.2408448572547	-0.384842892514793
840	OTU2088	4.07988410086407	5.68805448741271	41.9209552831304	3478.36307227873	3.47203777323853	0.908634529529578	1.26312922218406	0.235129487690433	1.08919714998195	0.334217205462991	37.7111805314143	-0.343768647768104
841	OTU2089	7.24026382799218	5.37568732095729	43.8379151618147	4354.42745058701	5.07644188799069	0.0250187731458411	1.10918943357312	0.00110067256581422	1.05297620400412	0.133527739728976	36.9631263398172	-0.0642847018283277
842	OTU209	2.86369791793497	NA	42.6002650497073	3105.46995276634	3.36949460817968	0.888833544434813	0.934251940583471	0.45542254559616	1.00259920706876	0.163481560567917	41.2408448572547	-0.384842892514793
843	OTU2091	NA	NA	61.3439178114249	3493.34114352778	4.25882149405318	0.815770822403553	0.519842616402702	0.133216988193422	3.42092143464999	NA	32.4671085205156	-0.383573168269058
844	OTU2092	3.71079341230012	5.3110731977315	42.8598594800412	3677.83572165211	4.03533569139671	0.956398968190212	1.1546295455368	0.162307731472039	1.00393342141869	0.357961958575378	36.6505548286116	-0.258028219991281
845	OTU2094	NA	NA	45.3687057326832	3483.55479363801	3.33815476524167	0.798671989448985	1.16217232049229	0.482224373248112	1.0117635765381	0.198836171897172	40.6816000598477	-0.435169647602012
846	OTU2095	4.92121779462392	2.78055540528199	57.7372907280381	3563.52711270051	3.83576523412341	0.0311789752639317	0.317673840903523	0.713337860590597	3.89128776935115	0.0101919697412691	30.1662785036259	-0.482036145633942
847	OTU2096	NA	NA	43.9578178422794	3373.46766888153	3.10430921702735	0.839810418553425	1.11923695915867	0.404240318537032	1.0183160010768	0.197117286996901	40.575862231662	-0.358859389734039
848	OTU2099	6.21431106717461	NA	43.9690547099544	3838.36332756846	4.09533814754422	0.0228743121855924	1.12967998491461	0.0271970895013892	1.23553695283074	0.0788074427984958	36.1882972685062	-0.234399156328166
849	OTU21	2.81825432353617	5.00758796589215	42.1532170708548	2431.34998415666	2.11070543575384	0.390068101576435	-0.275588930214396	0.0486779152164121	1.00878097419429	0.0170022767808007	35.6648705399867	-0.833945627573096
850	OTU210	NA	NA	50.278593933897	NA	NA	NA	0.988624216581704	NA	2.32283918530491	NA	36.5592912666319	-0.439060848939493
851	OTU2100	7.32631763413146	5.08388905710626	43.5269934583416	4532.60922581239	5.32786880141055	0.0140205759734698	1.00713800669544	0.000592764443248151	1.02707116082717	0.146043039436101	37.0155704343296	-0.130711410325615
852	OTU2104	NA	NA	52.3720128634834	3017.09831431813	3.54932559695907	0.123487782530868	0.833544557350955	0.321019056947542	2.02265419615737	0.0617929086206639	35.8912877200649	-0.694448135498534
853	OTU2105	4.13021629033182	5.24402157967867	41.862754338748	3449.4696887734	3.45394306132141	0.888119444951751	1.25441383552246	0.248782458448514	1.05053111230675	0.31654315596693	38.5374754002941	-0.34743562544429
854	OTU2107	NA	NA	54.7126936862248	3354.9591788024	3.43597173167893	0.0157833197512212	0.603797594123459	0.627410370355335	3.20693901168155	0.0201145233792035	30.8715329456178	-0.479894750788492
855	OTU2109	NA	4.8700301996916	45.3687057326832	3483.55479363801	3.33815476524167	0.798671989448985	1.16217232049229	0.482224373248112	1.0117635765381	0.198836171897172	40.6816000598477	-0.435169647602012
856	OTU211	1.53725654008976	NA	46.5707572961621	NA	2.71123206985064	0.883885321624157	1.17727637485479	0.230525065672621	1.1106642165346	0.205243157498507	39.2468942297901	-0.240887851510239
857	OTU2110	4.07988410165355	5.68805448741271	41.9209552831304	3478.36307227873	3.45832730863237	0.927869367002624	1.26312922219049	0.235129487687334	1.06905585658368	0.334217205463659	37.7111805314143	-0.34743562544429
858	OTU2111	NA	NA	45.3687057326832	3483.55479363801	3.45905337324164	0.82383797834608	1.11395502803362	0.484446324189553	1.00695569763814	0.213356644065463	40.6816000598477	-0.438041611590043
859	OTU2112	6.817069020993	5.09298382384579	43.7667272080372	3974.09196886655	4.61062349094641	0.0312049927087024	1.06383561600859	0.00418378215959214	1.08539230463425	0.118847461635701	36.8052829931601	-0.131751114537796
860	OTU2114	6.21431106717461	5.09298382384579	43.6733653909397	3974.09196886655	4.16417659538859	0.0216005776653498	1.10188538911441	0.0147523070744415	1.14296436148048	0.0936200503726138	36.3168175103474	-0.204208766685743
861	OTU2115	3.12119870985049	NA	43.3639974065485	3432.50239847069	3.16075018136378	0.811231064079291	1.29092366211315	0.352832398216006	1.01771168166867	0.201296712877823	40.2926117608813	-0.348388469847372
862	OTU2116	2.80935733339994	NA	45.4624073847009	3373.46766886945	3.06586704694221	0.757634165676554	0.511877749272536	0.351776607578306	1.01553001971778	0.290370177287471	39.3019790630985	-0.192057315432152
863	OTU2118	NA	NA	60.7393422692459	2415.37410884186	2.83473617648711	0.933509375495578	0.252919793805177	0.189594873539012	1.08912178277403	NA	37.1776352045267	-0.622837394988016
864	OTU212	NA	NA	NA	NA	NA	NA	NA	NA	NA	NA	40.8220540868202	NA
865	OTU2120	NA	NA	50.2785939311054	NA	NA	NA	0.988624216679736	NA	2.3228391853745	NA	36.5592912654652	-0.439060849000025
866	OTU2122	NA	NA	43.9578178422794	3373.46766888153	3.10430921702735	0.839810418553425	1.11923695915867	0.404240318537032	1.0183160010768	0.197117286996901	40.575862231662	-0.358859389734039
867	OTU2123	2.84510702042911	NA	41.8405375243971	NA	2.83895629829082	0.734252929086404	0.985563562802131	0.485450835428151	1.08345333957961	0.136943816776965	39.9902939045608	-0.408328590089935
868	OTU2124	1.91744701595449	NA	41.8405375243971	NA	3.31520130957495	0.233545531670588	0.768031494270243	0.154408472842002	1.02189544191093	0.139360442632952	39.9902939045608	-0.62176954026187
869	OTU2127	2.84510702042911	NA	41.8405375243971	NA	2.83895629829082	0.734252929086404	0.985563562802131	0.485450835428151	1.08345333957961	0.136943816776965	39.9902939045608	-0.408328590089935
870	OTU213	4.40387946269977	NA	55.1689057231142	3354.9591788024	3.48067556459739	0.0126744265156407	0.603797594123459	0.63506013331981	3.22404364835781	0.0231974935932619	30.7366350234613	-0.479894750788492
871	OTU2130	NA	NA	50.278593933897	NA	NA	NA	0.988624216581704	NA	2.32283918530491	NA	36.5592912666319	-0.439060848939493
872	OTU2131	NA	NA	45.3687057326832	3483.55479363801	3.33815476524167	0.798671989448985	1.16217232049229	0.482224373248112	1.0117635765381	0.198836171897172	40.6816000598477	-0.435169647602012
873	OTU2132	1.91744701595449	NA	41.8405375243971	NA	3.31520130957495	0.233545531670588	0.768031494270243	0.154408472842002	1.02189544191093	0.139360442632952	39.9902939045608	-0.62176954026187
874	OTU2134	NA	NA	49.8962758837078	NA	3.80474	NA	0.898579987683504	NA	1	NA	35.8912877205056	-0.484258738631071
875	OTU2135	NA	NA	43.9578178422794	3373.46766888153	3.03964868592806	0.916091177435021	0.7402379456193	0.330792542208954	1.00959409513761	0.236585248576888	40.575862231662	-0.358859389734039
876	OTU2136	NA	NA	47.0495013381281	NA	3.29384661275572	0.395359603401116	0.871050817193775	NA	1.79183137052553	NA	38.4254098800047	-0.385195877555566
877	OTU2137	1.91744701595449	NA	41.8405375243971	NA	3.31520130957495	0.233545531670588	0.768031494270243	0.154408472842002	1.02189544191093	0.139360442632952	39.9902939045608	-0.62176954026187
878	OTU214	NA	NA	43.957817842273	3432.5023984687	2.91096878800299	0.863989999263859	1.11923695917887	0.40424031853713	1.01831600107562	NA	40.5758622316176	-0.358859389737295
879	OTU2140	3.86225811196209	5.47577508589832	42.1607212938979	3537.3803741843	3.7656773921973	0.87669096920136	1.26312922218406	0.297817264491696	1.03105694590754	0.3619307450267	37.7111805314143	-0.335622220969963
880	OTU2143	6.00173979525746	8.01146281110495	50.0543427066786	4173.22730110989	4.47933647428068	0.00266900708367545	0.7058402197136	0.725273758448949	3.09575135749131	0.016003459219408	30.4241272393647	-0.164023720255631
881	OTU2145	NA	3.16466717770727	52.3720128634834	3017.09831431813	3.54932559695907	0.123487782530868	0.833544557350955	0.321019056947542	2.02265419615737	0.0617929086206639	35.8912877200649	-0.694448135498534
882	OTU2148	3.94054855724128	5.3110731977315	42.8598594800412	3677.83572165211	4.0353356914027	0.956398968201954	1.0183684672058	0.162307731432817	1.00393342141759	0.388076826179608	36.6505548286116	-0.25802821997931
883	OTU215	NA	NA	50.278593933897	NA	NA	NA	0.988624216581704	NA	2.32283918530491	NA	36.5592912666319	-0.439060848939493
884	OTU2151	1.90238098227493	5.08696013466759	39.185320266507	2320.20692405654	2.22523677680214	0.986346171145957	0.0313350171902696	0.0703691034726394	2.72090655755799	0.0578789515408769	35.5906809144583	-0.465430546290739
885	OTU2152	2.80935733339994	NA	45.4624073847009	3373.46766886945	3.08339344169614	0.708067245859529	0.511877749272536	0.422870047207339	1.0109129866628	0.294320821202165	39.3019790630985	-0.192057315432152
886	OTU2155	4.13021629033182	5.24402157967867	41.862754338748	3449.4696887734	3.45394306132141	0.888119444951751	1.25441383552246	0.248782458448514	1.05053111230675	0.31654315596693	38.5374754002941	-0.34743562544429
887	OTU2158	NA	NA	42.6002650496803	3105.46995276634	2.90417753696816	0.765197630025027	0.934251940576596	0.455422545588586	1.07445220781035	NA	41.2408448569016	-0.384842892508882
888	OTU216	4.13021629033182	5.24402157967867	41.862754338748	3449.4696887734	3.47203777321535	0.908634529532112	1.25441383552246	0.235129487686755	1.08919715000906	0.31654315596693	38.5374754002941	-0.34743562544429
889	OTU2162	3.71079341356135	5.47577508589832	42.1607212938979	3537.3803741843	4.02876331148733	0.900210490606748	1.15462954552201	0.349850223607495	1.00914984704655	0.357961958599445	37.7111805314143	-0.33226980902364
890	OTU2165	1.90238098227493	4.97189321255066	39.8363566582852	2282.14993035157	2.15799622937327	0.982641777988479	-0.0613935661146222	0.0671311675225206	2.73075133915864	0.0443727552118587	35.5906809144583	-0.433108149839779
891	OTU2168	NA	NA	48.7701859654218	3488.71837043462	3.4618799078466	0.82383797834608	1.11395502803362	0.484446324189553	1.00689091139917	0.213356644065463	40.6816000598477	-0.438041611590043
892	OTU2169	NA	3.16466717770727	52.3720128634834	3017.09831431813	3.54932559695907	0.123487782530868	0.833544557350955	0.321019056947542	2.02265419615737	0.0617929086206639	35.8912877200649	-0.694448135498534
893	OTU217	2	NA	49.3652314777727	3016.48882412536	2.3506	0.75	1.65822807660353	1	1	0.087022726299869	35.5741461713138	0.405465108108164
894	OTU2171	NA	NA	49	NA	3.78981	0	0.438254930931155	0	1	NA	38.107132416475	-0.0512932943875506
895	OTU2173	2.84510702042911	NA	41.8405375243971	NA	3.38203446250669	0.233545531670588	0.768031494270243	0.154408472842002	1.03162675023785	0.139360442632952	39.9902939045608	-0.62176954026187
896	OTU2174	6.21431106717461	NA	43.9690547099544	3838.36332756846	4.09533814754422	0.0228743121855924	1.12967998491461	0.0271970895013892	1.23553695283074	0.0788074427984958	36.1882972685062	-0.234399156328166
897	OTU2175	2.86369791793497	NA	42.6002650497073	3105.46995276634	3.10037529815612	0.888833544434813	0.934251940583471	0.45542254559616	1.03119048482512	0.163481560567917	41.2408448572547	-0.384842892514793
898	OTU2179	NA	NA	42.6002650496803	3105.46995276634	2.90417753696816	0.765197630025027	0.934251940576596	0.455422545588586	1.07445220781035	NA	41.2408448569016	-0.384842892508882
899	OTU218	2.7517830667841	5.19795570727563	42.5248626222263	3754.32773405888	4.47879424007164	0.856035723119395	1.41526033219107	0.694586483429686	1.00139108968042	0.177975777493545	35.3230806987275	-0.351310216926072
900	OTU2181	NA	NA	45.5050497265144	NA	3.82636754111152	0.0889334776606986	1.03923484666129	NA	1.68698140672819	NA	35.6151329992772	-0.366444488291787
901	OTU2182	1.90238098227493	5.01022684692787	41.2137427652019	2408.7911824949	2.27791732185859	0.955410482484292	0.894093687953398	0.116526396416553	2.58646040366413	0.0578789515408769	40.8448626890593	-0.465430546290739
902	OTU2185	3.58763201344148	NA	67.2156775660063	4076.47409490539	4.76118105069656	0.984471925357087	0.378571300852315	0.0863978409550102	4.10665737508754	0.00241846053990191	31.0827098287424	-0.322758435708095
903	OTU2186	NA	NA	42.0660320232816	3105.46995276634	2.83895629829604	0.734252929089774	0.98556356280193	0.48545083542793	1.13216514686898	NA	41.022862473705	-0.40832859008797
904	OTU2188	1.91744701595449	NA	41.8405375243971	NA	3.31520130957495	0.233545531670588	0.768031494270243	0.154408472842002	1.02189544191093	0.139360442632952	39.9902939045608	-0.62176954026187
905	OTU2189	4.13021629033182	5.24402157967867	41.862754338748	3449.4696887734	3.45394306132141	0.888119444951751	1.25441383552246	0.248782458448514	1.05053111230675	0.31654315596693	38.5374754002941	-0.34743562544429
906	OTU219	4.28469840518896	3.13029615856875	62.1983972510556	2852.01142564564	2.97366359788391	0.999297991312232	0.198057310932756	0.0940053398205304	3.8056181088793	6.29835617639645e-05	29.1786033997389	-0.479052639683834
907	OTU2190	NA	3.16466717770727	52.3720128634834	3017.09831431813	3.54932559695907	0.123487782530868	0.833544557350955	0.321019056947542	2.02265419615737	0.0617929086206639	35.8912877200649	-0.694448135498534
908	OTU2191	NA	NA	43.9578178422794	3373.46766888153	3.10430921702735	0.839810418553425	1.11923695915867	0.404240318537032	1.0183160010768	0.197117286996901	40.575862231662	-0.358859389734039
909	OTU2192	2.84510702042911	NA	41.8405375243971	NA	2.83895629829082	0.734252929086404	0.985563562802131	0.485450835428151	1.08345333957961	0.136943816776965	39.9902939045608	-0.408328590089935
910	OTU2194	3.71079341086779	5.3110731977315	42.859859480117	3677.83572165211	4.02876331176938	0.900210490643933	1.15462954555454	0.349850223617844	1.00914984703744	0.35796195855092	36.6505548286116	-0.332269809003338
911	OTU2195	6.817069020993	5.09298382384579	43.7667272080372	3974.09196886655	4.61062349094641	0.0312049927087024	1.06383561600859	0.00418378215959214	1.08539230463425	0.118847461635701	36.8052829931601	-0.131751114537796
912	OTU2199	NA	5.24402157966099	43.957817842273	3432.5023984687	3.10430921703474	0.83981041855831	1.11923695917887	0.40424031853713	1.01831600107493	NA	40.5758622316176	-0.358859389737295
913	OTU22	1.91744701595449	NA	41.8405375243971	NA	3.24773654811812	0.233545531670588	0.768031494270243	0.154408472842002	1.02189544191093	0.139360442632952	39.9902939045608	-0.62176954026187
914	OTU220	4	2.8	62.68	1854.6	2.21021166666667	0.909090909090909	0.623084550821597	0	1	0.13	34.7503242592562	-0.472234961932426
915	OTU2200	6	NA	38.6	3336	3.44078	1	1.33163763562432	0.248782458451093	1	0.5675	38.5374754002941	-0.347435625443
916	OTU2201	7.07999968643144	5.37568732095729	43.9072624738325	4354.42745058701	4.83148778095328	0.0465583335305235	1.11332691919089	0.00207233601428835	1.10120214216505	0.13105563962469	36.9024880992942	-0.083086688644517
917	OTU2202	NA	NA	44.246940223078	3708.50732433819	4.04318189636348	0.0730355936862204	1.10704262639234	0.0916066683973737	1.40482023002247	NA	35.865316980095	-0.28459470568588
918	OTU2203	1.90238098227493	5.01022684692787	41.2137427652019	2408.7911824949	2.27791732185859	0.955410482484292	0.894093687953398	0.116526396416553	2.58646040366413	0.0578789515408769	40.8448626890593	-0.465430546290739
919	OTU221	6.21431106717461	NA	43.9690547099544	3838.36332756846	4.08292647443304	0.0259076092899568	1.12967998491461	0.0271970895013892	1.23553695283074	0.0788074427984958	36.1882972685062	-0.234399156328166
920	OTU2210	0.818239627224101	5.76651311886899	42.6326005787472	2245.54227388829	1.96370791795719	0.996165319411247	0.913745752566161	0.0480126245582712	2.60631723840233	0.0134374814242386	31.6087916805088	-0.344058312957002
921	OTU2213	NA	NA	46.5707572961621	NA	2.66346228373967	0.172281577600231	1.00071405964739	0.379616889632218	1.48067689450754	0.0364064029603637	39.2468942297901	-0.586412584173838
922	OTU2216	7.24026382799218	5.37568732095729	43.8379151618147	4354.42745058701	5.07644188799069	0.0250187731458411	1.10918943357312	0.00110067256581422	1.05297620400412	0.133527739728976	36.9631263398172	-0.0642847018283277
923	OTU2218	3.7107934136579	5.3110731977315	42.8598594799925	3677.83572165211	4.02876331157607	0.900210490614517	1.15462954552266	0.349850223603727	1.00914984704249	0.357961958591035	37.7111805314143	-0.332269809020382
924	OTU222	3.09992580005544	4.79333905691833	43.4017714051731	3631.31612508583	3.41876659157175	0.927628190673404	0.928642113169494	NA	1.03664088844824	NA	38.9256768875283	-0.394578165557547
925	OTU2220	2.89774515530782	NA	42.656764388529	3373.46766886945	2.85489591442666	0.835725343477536	0.970335557047104	0.381418575404252	1.02828953740941	0.245225852964594	40.8878574683302	-0.327261241931884
926	OTU2221	4.07988410086407	5.68805448741271	41.9209552831304	3478.36307227873	3.47203777323853	0.908634529529578	1.26312922218406	0.235129487690433	1.08919714998195	0.334217205462991	37.7111805314143	-0.343768647768104
927	OTU2223	NA	NA	49.679564436712	NA	NA	0.328162884591212	0.888823697055078	NA	1.9889311576187	NA	38.7313077433673	-0.434744071454979
928	OTU2224	6.817069020993	5.09298382384579	43.9072624738697	3974.09196886655	4.83148778093349	0.0465583335313076	1.11332691919351	0.00207233601453383	1.1012021421717	0.118847461635452	36.902488099273	-0.0830866886453931
929	OTU2225	NA	NA	47.0831435814993	NA	NA	NA	1.06387919572574	NA	2.24675499819914	NA	35.8033940690066	-0.445378715145224
930	OTU2228	4.94264644793451	NA	40.445071636706	3400.1665545883	3.44822364686251	0.93673209276756	1.33163763562432	0.248782458451093	1.02857509711289	0.425585130876014	38.5374754002941	-0.347435625443
931	OTU223	NA	NA	55.0012211211493	NA	NA	0.684256193767083	0.451170502007352	NA	1.56245347520954	NA	37.511090741938	-0.612431858285662
932	OTU2230	3.53577397098353	NA	43.3639974065485	3432.50239847069	3.33224796508252	0.829243923663025	1.29092366211315	0.328846526154555	1.02211846839782	0.245735432706059	40.2926117608813	-0.339935681555955
933	OTU2232	6.21431106717461	NA	43.9690547099544	3838.36332756846	4.08292647443304	0.0259076092899568	1.12967998491461	0.0271970895013892	1.23553695283074	0.0788074427984958	36.1882972685062	-0.234399156328166
934	OTU2234	NA	NA	45.5050497265144	3615.76070853799	3.82636754111152	0.0889334776606986	1.03923484666129	0.258285650268639	1.68698140672819	NA	35.6151329992772	-0.366444488291787
935	OTU2235	1.26997550932497	6.90213229088649	45.2045668879258	3263.06996487239	2.6536074601694	0.925262628272111	0.93790991947505	0.341916712805529	3.06220469101586	0.0646992619697775	35.3829669408377	-0.399977895953233
936	OTU2238	NA	NA	42.6002650497073	3105.46995276634	2.90417753696386	0.765197630019264	0.934251940583471	0.45542254559616	1.07445220781678	NA	41.2408448572547	-0.384842892514793
937	OTU224	0	NA	48.0712023132411	NA	3.93292	1	0.920325247502422	0.501187762314931	1	NA	41.1083634492554	-0.392293628501754
938	OTU2240	3.2999258500767	2.60224656840623	57.5300495768792	1888.36299920604	2.14686113725113	0.928910701837839	0.559810918803853	0.00782653122869273	1.11845562664831	0.0787436868839405	33.0012970946064	-0.461506926670218
939	OTU2242	NA	NA	41.8405375243971	NA	2.83895629829082	0.734252929086404	0.985563562802131	0.485450835428151	1.1321651468792	NA	39.9902939045608	-0.408328590089935
940	OTU2243	NA	NA	49.679564436712	NA	NA	0.328162884591212	0.888823697055078	NA	1.9889311576187	NA	38.7313077433673	-0.434744071454979
941	OTU2244	NA	NA	43.957817842273	3432.5023984687	3.10430921703424	0.839810418553629	1.11923695917887	0.40424031853713	1.01831600107562	0.197117286995296	40.5758622316176	-0.358859389737295
942	OTU2247	NA	NA	49.679564436712	NA	NA	0.328162884591212	0.888823697055078	NA	1.9889311576187	NA	38.7313077433673	-0.434744071454979
943	OTU2248	6.817069020993	5.09298382384579	43.7667272080372	3974.09196886655	4.61062349094641	0.0312049927087024	1.06383561600859	0.00418378215959214	1.08539230463425	0.118847461635701	36.8052829931601	-0.131751114537796
944	OTU225	NA	NA	47.6449366352898	NA	4.71424	0.238649385927801	1.0254279501657	0.480437658529457	1	NA	36.9137004803348	-0.577632194506062
945	OTU2250	5.90616216040828	NA	44.0696213764232	3838.36332756846	4.04926004648593	0.0326419866356561	1.15273532640816	0.0373047693029065	1.24404280605442	0.0788074427984958	35.821580604159	-0.258585645610124
946	OTU2254	6.817069020993	5.09298382384579	43.9072624738697	3974.09196886655	4.83148778093349	0.0465583335313076	1.11332691919351	0.00207233601453383	1.1012021421717	0.118847461635452	36.902488099273	-0.0830866886453931
947	OTU2255	1.26997550932497	6.90213229088649	45.2045668879258	3263.06996487239	2.6536074601694	0.925262628272111	0.93790991947505	0.341916712805529	3.06220469101586	0.0646992619697775	35.3829669408377	-0.399977895953233
948	OTU2257	1.30103681701748	6.1462933046733	44.0064868942432	2764.73394714909	2.31933983018013	0.973952830751896	0.932866941510673	0.367779138815002	2.54984143997091	0.0544551291073462	34.7634957376207	-0.380136789391047
949	OTU2258	3.7107934136579	5.3110731977315	42.8598594799925	3677.83572165211	4.02876331157607	0.900210490614517	1.15462954552266	0.349850223603727	1.00914984704249	0.357961958591035	37.7111805314143	-0.332269809020382
950	OTU2259	NA	NA	49.6795644364039	3348.8890689701	2.96885018072508	0.172047019692771	0.770110683638688	0.447920935276636	1.51847014488183	NA	38.7313077420503	-0.537586692716467
951	OTU226	NA	NA	48.6327118667723	NA	3.7460753941572	0.063022369795883	0.569236833174894	0.0986732007705881	1.47564736528679	NA	38.107132416475	-0.240336663620158
952	OTU2260	6.21431106717461	5.09298382384579	43.6733653909397	3974.09196886655	4.16417659538859	0.0216005776653498	1.10188538911441	0.0147523070744415	1.14296436148048	0.0936200503726138	36.3168175103474	-0.204208766685743
953	OTU2264	NA	NA	43.957817842273	3432.5023984687	3.10430921703424	0.839810418553629	1.11923695917887	0.40424031853713	1.01831600107562	0.197117286995296	40.5758622316176	-0.358859389737295
954	OTU2265	6.21431106717461	5.09298382384579	43.6733653909397	3974.09196886655	4.16417659538859	0.0216005776653498	1.10188538911441	0.0147523070744415	1.14296436148048	0.0936200503726138	36.3168175103474	-0.204208766685743
955	OTU2268	6.817069020993	5.09298382384579	43.9072624738697	3974.09196886655	4.83148778093349	0.0465583335313076	1.11332691919351	0.00207233601453383	1.1012021421717	0.118847461635452	36.902488099273	-0.0830866886453931
956	OTU227	NA	NA	42.6002650496803	3105.46995276634	2.97947692120874	0.811829358853403	0.934251940576596	0.455422545588586	1.07445220781035	NA	41.2408448569016	-0.384842892508882
957	OTU2270	NA	4.13662168112734	42.1294375411887	4738.35557847203	5.86337856764394	2.79409584996244e-05	0.701674958824367	0.229351925214503	4.51088862260521	1.6693903142754e-05	25.6568613681952	-0.649024478661854
958	OTU2272	6.817069020993	5.09298382384579	43.7667272080372	3974.09196886655	4.61062349094641	0.0312049927087024	1.06383561600859	0.00418378215959214	1.08539230463425	0.118847461635701	36.8052829931601	-0.131751114537796
959	OTU2273	NA	2.15535602582213	67.2784707236416	3741.08576028362	4.05200692748452	0.000107950248459149	0.578717848069277	0.543171724725985	4.6606092357528	5.23858667582767e-05	29.8698053283702	-0.371507584647308
960	OTU2275	4.93333814510131	2.98748184953756	66.3422994484666	4731.90122225137	4.41420882004021	3.31435506555575e-06	0.586203044815045	0.771252661986984	4.39399503756936	2.89793273214457e-05	33.3412208726723	-0.363631970517036
961	OTU2276	NA	NA	50.278593933897	NA	NA	NA	0.988624216581704	NA	2.32283918530491	NA	36.5592912666319	-0.439060848939493
962	OTU2277	1.91744701595449	NA	41.8405375243971	NA	3.31520130957495	0.233545531670588	0.768031494270243	0.154408472842002	1.02189544191093	0.139360442632952	39.9902939045608	-0.62176954026187
963	OTU2279	NA	NA	61.3439178114249	3493.34114352778	4.25882149405318	0.815770822403553	0.519842616402702	0.133216988193422	3.42092143464999	NA	32.4671085205156	-0.383573168269058
964	OTU228	2.3888476905612	4.33868495948495	44.0292675720116	3134.44490873957	1.96790666180079	0.964700483853864	0.928642113177452	NA	1.03529151893458	0.114226428476586	38.9256768876763	-0.394578165558121
965	OTU2280	NA	NA	46.5707572961621	NA	2.66346228373967	0.172281577600231	1.00071405964739	0.379616889632218	1.48067689450754	0.0364064029603637	39.2468942297901	-0.586412584173838
966	OTU2281	6.817069020993	5.09298382384579	43.7667272080372	3974.09196886655	4.61062349094641	0.0312049927087024	1.06383561600859	0.00418378215959214	1.08539230463425	0.118847461635701	36.8052829931601	-0.131751114537796
967	OTU2283	NA	NA	47.0831435814993	NA	4.09418567070176	NA	1.06387919572574	NA	2.24675499819914	NA	35.8033940690066	-0.445378715145224
968	OTU2285	4.13021629033182	5.24402157967867	41.862754338748	3449.4696887734	3.45394306132141	0.888119444951751	1.25441383552246	0.248782458448514	1.05053111230675	0.31654315596693	38.5374754002941	-0.34743562544429
969	OTU2287	3.53577397098353	NA	43.3639974065485	3432.50239847069	3.33224796507585	0.829243923663504	1.29092366211315	0.328846526152831	1.02211846839725	0.245735432706059	40.2926117608813	-0.339935681555955
970	OTU2288	3.2999258500767	2.60224656840623	57.5300495768792	1888.36299920604	2.14686113725113	0.928910701837839	0.559810918803853	0.00782653122869273	1.11845562664831	0.0787436868839405	33.0012970946064	-0.461506926670218
971	OTU2289	6.13605958860833	4.48846880022086	44.22502250573	3680.67979375526	4.14476272710013	0.085114808063412	1.10704262639234	0.0728120908218425	1.41088098288982	0.0816908869939021	35.865316980095	-0.28459470568588
972	OTU229	1	4.5	51.41485	2171.125	2.13540777777778	1	0.913745752580372	0	3.6	0.0212175992543108	32.7789050076707	-0.344058312952724
973	OTU2290	3.12119870985049	NA	43.3639974065485	3432.50239847069	3.16075018136378	0.811231064079291	1.29092366211315	0.352832398216006	1.01771168166867	0.201296712877823	40.2926117608813	-0.348388469847372
974	OTU2293	4.13021629033182	5.24402157967867	41.862754338748	3449.4696887734	3.45394306132141	0.888119444951751	1.25441383552246	0.248782458448514	1.05053111230675	0.31654315596693	38.5374754002941	-0.34743562544429
975	OTU2294	NA	NA	45.5050497265144	3615.76070853799	3.82636754111152	0.0889334776606986	1.03923484666129	0.258285650268639	1.68698140672819	NA	35.6151329992772	-0.366444488291787
976	OTU2295	4.13021629033182	5.24402157967867	41.862754338748	3449.4696887734	3.45394306132141	0.888119444951751	1.25441383552246	0.248782458448514	1.05053111230675	0.31654315596693	38.5374754002941	-0.34743562544429
977	OTU2296	6.00173979525746	8.01146281110495	48.4624753437827	4173.22730110989	4.47933647428068	0.00102807292604973	0.661136450363913	0.886101685393919	3.07400019848563	0.0291885917852678	28.8151782618974	-0.249464269096696
978	OTU2297	2.81825432353617	5.00758796589215	42.1532170708548	2431.34998415666	1.81999019252847	0.348685187339957	-0.275588930214396	0.0486779152164121	1.04536837032926	0.0170022767808007	35.6648705399867	-0.833945627573096
979	OTU2298	6.817069020993	5.09298382384579	43.9072624738697	3974.09196886655	4.83148778093349	0.0465583335313076	1.11332691919351	0.00207233601453383	1.1012021421717	0.118847461635452	36.902488099273	-0.0830866886453931
980	OTU2299	NA	NA	41.8405375243971	NA	2.80369355852203	0.717623685447277	1.01932073083409	0.531678755769686	1.22002748386919	NA	39.9902939045608	-0.404041329771104
981	OTU23	4.6582486792983	NA	46.0682704206935	2565.3105117229	3.04791909075416	0.000905320576362056	0.597879908485208	0.00235503408737729	1.00907815007143	0.0197547414794194	35.7670864615602	-0.347251169369902
982	OTU230	2.86369791793497	NA	42.6002650497073	3105.46995276634	2.90417753696386	0.765197630019264	0.934251940583471	0.45542254559616	1.07445220781678	0.158056185561376	41.2408448572547	-0.384842892514793
983	OTU2301	6.817069020993	5.09298382384579	43.7667272080372	3974.09196886655	4.61062349094641	0.0312049927087024	1.06383561600859	0.00418378215959214	1.08539230463425	0.118847461635701	36.8052829931601	-0.131751114537796
984	OTU2302	3.7743335017625	NA	41.8186241252693	3432.50239847069	3.45394306132372	0.888119444940342	1.33163763562432	0.248782458451093	1.0505311123024	0.270726727880635	38.5374754002941	-0.347435625443
985	OTU2303	NA	NA	50.278593933897	NA	NA	NA	0.988624216581704	NA	2.32283918530491	NA	36.5592912666319	-0.439060848939493
986	OTU2306	2.84510702042911	NA	41.8405375243971	NA	2.83895629829082	0.734252929086404	0.985563562802131	0.485450835428151	1.08345333957961	0.136943816776965	39.9902939045608	-0.408328590089935
987	OTU2307	NA	NA	42.6567643884546	3373.46766888153	2.97947692123139	0.811829358856434	0.97033555706302	0.442883803547822	1.03780037223447	NA	40.8878574683785	-0.327261241931476
988	OTU2308	3.71079341356135	5.47577508589832	42.1607212938979	3537.3803741843	4.02876331148733	0.900210490606748	1.15462954552201	0.349850223607495	1.00914984704655	0.357961958599445	37.7111805314143	-0.33226980902364
989	OTU2309	3.12119870985049	NA	43.3639974065485	3432.50239847069	3.16075018136378	0.811231064079291	1.29092366211315	0.352832398216006	1.01771168166867	0.201296712877823	40.2926117608813	-0.348388469847372
990	OTU231	NA	NA	61.2662270390015	2415.37410884186	2.85332589026617	0.94163818839608	0.235332677416642	0.218047921591235	1.07254692342329	NA	37.0154175808999	-0.567556923481185
991	OTU2312	NA	NA	42.656764388529	3373.46766886945	2.97947692121695	0.811829358855815	0.970335557047104	0.442883803544152	1.0378003722365	NA	40.8878574683302	-0.327261241931884
992	OTU2313	2.16914096529537	NA	42.6002650497073	3105.46995276634	3.11514947034611	0.905009468923373	0.934251940583471	0.472574579719701	1.02513734469984	0.177142140553818	41.2408448572547	-0.384842892514793
993	OTU2316	NA	NA	49.7501109153551	NA	NA	0.21660071652505	0.933493076265378	NA	2.20562558413608	NA	36.5592912654126	-0.415034233727365
994	OTU2317	NA	3.76418641678688	38.2161279678972	3288.48657691073	3.49002608128151	0.00040865044156668	0.553535891473864	0.307482809371873	4.71900386908369	0.000216373794575258	25.97126186281	-0.775216731127729
995	OTU2318	4.6582486792983	NA	46.0682704206935	2565.3105117229	3.04791909075416	0.000905320576362056	0.597879908485208	0.00235503408737729	1.00907815007143	0.0197547414794194	35.7670864615602	-0.347251169369902
996	OTU2319	3.71079341356135	5.47577508589832	42.1607212938979	3537.3803741843	4.02876331150597	0.900210490606748	1.15462954552201	0.349850223607495	1.00914984704655	0.357961958599445	37.7111805314143	-0.33226980902364
997	OTU232	NA	NA	50.2785939311054	NA	NA	NA	0.988624216679736	NA	2.3228391853745	NA	36.5592912654652	-0.439060849000025
998	OTU2321	NA	NA	49.9591630550914	NA	NA	NA	1.00777859327717	NA	3.01543522334471	NA	35.9037236748705	-0.547666775141868
999	OTU2322	2.84510702042911	NA	41.8405375243971	NA	3.38203446250669	0.233545531670588	0.768031494270243	0.154408472842002	1.03162675023785	0.139360442632952	39.9902939045608	-0.62176954026187
1000	OTU2324	NA	NA	45.3687057326832	3483.55479363801	3.45905337324164	0.82383797834608	1.11395502803362	0.484446324189553	1.00695569763814	0.213356644065463	40.6816000598477	-0.438041611590043
1001	OTU2326	2.84510702042911	NA	41.8405375243971	NA	2.83895629829082	0.734252929086404	0.985563562802131	0.485450835428151	1.08345333957961	0.136943816776965	39.9902939045608	-0.408328590089935
1002	OTU2327	7.07999968640061	5.37568732095729	43.9072624738005	4354.42745058701	4.8314877809535	0.0465583335296214	1.11332691918859	0.00207233601424819	1.10120214216581	0.131055639627124	36.9024880993003	-0.0830866886450511
1003	OTU2328	NA	3.09533363586389	53.5858978084943	2786.95167658136	3.73618321060987	0.0940615319304664	0.75676168458914	0.148572644943226	2.29374095849024	0.0791652157774928	35.8912877199156	-0.484325413662442
1004	OTU2329	2.84510702042911	NA	41.8405375243971	NA	2.83895629829082	0.734252929086404	0.985563562802131	0.485450835428151	1.08345333957961	0.136943816776965	39.9902939045608	-0.408328590089935
1005	OTU233	0.951682230937081	5.45386490900257	44.2645839037736	2546.22489794179	2.03545326782272	0.993719792415662	0.877186981024827	0.00642305487568654	3.0192272985075	0.0045959709179494	32.9479585269963	-0.272103521132508
1006	OTU2330	2.99804813554831	7.52059655647934	34.2709925408909	3388.49535410663	3.71413531345768	0.840326669817326	1.38149340706635	0.698064420567319	1.03594599970737	0.13988858001938	38.5770896739691	-0.1688954640383
1007	OTU2331	NA	NA	48.5170024843039	NA	3.23166858878995	0.618920312058762	0.915717321621844	0.617141884264872	1.79068551249487	NA	43.4899680224106	-0.416401924126352
1008	OTU2332	NA	NA	47.3904042432916	NA	NA	NA	0.785198876420799	NA	1.30475718385831	NA	37.8879666858636	-0.506946993259042
1009	OTU2333	NA	NA	52.3720128634834	3017.09831431813	3.54932559695907	0.123487782530868	0.833544557350955	0.321019056947542	2.02265419615737	NA	35.8912877200649	-0.694448135498534
1010	OTU2334	6.817069020993	5.09298382384579	43.7667272080372	3974.09196886655	4.61062349094641	0.0312049927087024	1.06383561600859	0.00418378215959214	1.08539230463425	0.118847461635701	36.8052829931601	-0.131751114537796
1011	OTU2335	6.817069020993	5.09298382384579	43.9072624738697	3974.09196886655	4.83148778093349	0.0465583335313076	1.11332691919351	0.00207233601453383	1.1012021421717	0.118847461635452	36.902488099273	-0.0830866886453931
1012	OTU2336	2.16914096529537	NA	42.6002650497073	3105.46995276634	3.11514947034611	0.905009468923373	0.934251940583471	0.472574579719701	1.02513734469984	0.177142140553818	41.2408448572547	-0.384842892514793
1013	OTU2339	4.49399725913077	7.58803190316987	49.3542951051018	4094.8700753155	4.56701146487219	0.000802597665945602	0.663423561361588	0.902060133165325	3.18927498220841	0.0194119886620774	29.2293765679754	-0.224944605558275
1014	OTU234	3.72559176831396	5.20286054871831	45.3521697418914	2301.19234669435	2.32186860777044	0.0784555015673475	0.00391661919944035	0.0336801261732873	1.2152382246773	0.0706787829086068	35.3169107076449	-0.479212275728554
1015	OTU2341	3.71079341086779	5.3110731977315	42.859859480117	3677.83572165211	4.02876331176938	0.900210490643933	1.15462954555454	0.349850223617844	1.00914984703744	0.35796195855092	36.6505548286116	-0.332269809003338
1016	OTU2342	3.53577397098353	NA	43.3639974065485	3432.50239847069	3.33224796508252	0.829243923663025	1.29092366211315	0.328846526154555	1.02211846839782	0.245735432706059	40.2926117608813	-0.339935681555955
1017	OTU2343	6.21431106717461	NA	43.9690547099544	3838.36332756846	4.08292647443304	0.0259076092899568	1.12967998491461	0.0271970895013892	1.23553695283074	0.0788074427984958	36.1882972685062	-0.234399156328166
1018	OTU2344	NA	NA	43.957817842273	3432.5023984687	3.10430921703424	0.839810418553629	1.11923695917887	0.40424031853713	1.01831600107562	0.197117286995296	40.5758622316176	-0.358859389737295
1019	OTU2345	3.86225811240352	5.68805448741271	41.9209552831304	3478.36307227873	3.76567739210359	0.87669096919389	1.26312922218406	0.297817264483092	1.03105694592469	0.334217205462991	37.7111805314143	-0.335622220969963
1020	OTU2346	6.21431106717461	5.09298382384579	43.6733653909397	3974.09196886655	4.16417659538859	0.0216005776653498	1.10188538911441	0.0147523070744415	1.14296436148048	0.0936200503726138	36.3168175103474	-0.204208766685743
1021	OTU2347	3.71079341356135	5.47577508589832	42.1607212938979	3537.3803741843	4.02876331148733	0.900210490606748	1.15462954552201	0.349850223607495	1.00914984704655	0.357961958599445	37.7111805314143	-0.33226980902364
1022	OTU2349	NA	NA	43.957817842273	3432.5023984687	2.91096878800299	0.863989999263859	1.11923695917887	0.40424031853713	1.01831600107562	NA	40.5758622316176	-0.358859389737295
1023	OTU235	NA	5.24402157966099	43.957817842273	3432.5023984687	3.10430921703474	0.83981041855831	1.11923695917887	0.40424031853713	1.01831600107493	NA	40.5758622316176	-0.358859389737295
1024	OTU2350	NA	NA	50.5711228674945	NA	NA	NA	0.855655651367555	NA	NA	NA	36.5606406206299	-0.440825389504252
1025	OTU2351	NA	3.09533363586389	53.5858978084943	2786.95167658136	3.73618321060987	0.0940615319304664	0.75676168458914	0.148572644943226	2.29374095849024	0.0791652157774928	35.8912877199156	-0.484325413662442
1026	OTU2352	3.7743335017625	NA	41.8186241252693	3432.50239847069	3.45394306132372	0.888119444940342	1.33163763562432	0.248782458451093	1.0505311123024	0.270726727880635	38.5374754002941	-0.347435625443
1027	OTU2354	3.71079341356135	5.47577508589832	42.1607212938979	3537.3803741843	4.02876331150597	0.900210490606748	1.15462954552201	0.349850223607495	1.00914984704655	0.357961958599445	37.7111805314143	-0.33226980902364
1028	OTU2356	6.817069020993	5.09298382384579	43.9072624738697	3974.09196886655	4.83148778093349	0.0465583335313076	1.11332691919351	0.00207233601453383	1.1012021421717	0.118847461635452	36.902488099273	-0.0830866886453931
1029	OTU2357	6.817069020993	5.09298382384579	43.9072624738697	3974.09196886655	4.83148778093349	0.0465583335313076	1.11332691919351	0.00207233601453383	1.1012021421717	0.118847461635452	36.902488099273	-0.0830866886453931
1030	OTU2358	6.817069020993	5.09298382384579	43.9072624738697	3974.09196886655	4.83148778093349	0.0465583335313076	1.11332691919351	0.00207233601453383	1.1012021421717	0.118847461635452	36.902488099273	-0.0830866886453931
1031	OTU2359	6.00173979525746	8.01146281110495	50.0543427066786	4173.22730110989	4.47933647428068	0.00266900708367545	0.7058402197136	0.725273758448949	3.09575135749131	0.016003459219408	30.4241272393647	-0.164023720255631
1032	OTU236	5.33763325233756	4.34528900031795	28.7763734664023	2168.11248591613	2.32077639301353	0.0150858813849146	1.08821142775931	0.000670283399436191	1.00136552415348	0.199077160131921	38.3161200209292	-0.518725078688346
1033	OTU2360	NA	NA	44.246940223078	3708.50732433819	4.04318189636348	0.0730355936862204	1.10704262639234	0.0916066683973737	1.40482023002247	NA	35.865316980095	-0.28459470568588
1034	OTU2363	NA	NA	47.0831435814993	NA	4.09418567070176	NA	1.06387919572574	NA	2.24675499819914	NA	35.8033940690066	-0.445378715145224
1035	OTU2364	NA	5.24402157966099	43.957817842273	3432.5023984687	3.10430921703474	0.83981041855831	1.11923695917887	0.40424031853713	1.01831600107493	NA	40.5758622316176	-0.358859389737295
1036	OTU2368	4.55051337833713	NA	54.9697112179301	3106.6020238588	3.38501781944657	0.00611914857141726	0.424662077093916	0.618380580873828	2.24772392611062	0.0278269556695905	30.3175133235555	-0.453322801439548
1037	OTU2369	NA	NA	44.0292675720116	NA	2.96914247507185	0.586935337738849	0.928642113177452	NA	1.41513793583237	NA	38.9256768876763	-0.394578165558121
1038	OTU237	NA	NA	50.278593933897	NA	NA	NA	0.988624216581704	NA	2.32283918530491	NA	36.5592912666319	-0.439060848939493
1039	OTU2370	NA	4.19472912936926	48.7701859654218	3488.71837043462	3.4618799078466	0.82383797834608	1.11395502803362	0.484446324189553	1.00689091139917	0.213356644065463	40.6816000598477	-0.438041611590043
1040	OTU2374	3.7743335017625	NA	41.8186241252693	3432.50239847069	3.45394306132372	0.888119444940342	1.33163763562432	0.248782458451093	1.0505311123024	0.270726727880635	38.5374754002941	-0.347435625443
1041	OTU2375	3.71079341230012	5.3110731977315	42.859859480117	3677.83572165211	4.02876331173343	0.900210490643638	1.15462954555454	0.349850223599809	1.00914984703786	0.357961958565782	36.6505548286116	-0.332269809003338
1042	OTU2378	NA	NA	43.9543310363579	3708.50732433819	3.99830020367877	0.0415525120682668	1.15273532640816	0.0498994564263697	1.26881821296359	0.0788074427984958	35.821580604159	-0.258585645610124
1043	OTU2379	NA	NA	42.6002650496803	3105.46995276634	2.90417753696816	0.765197630025027	0.934251940576596	0.455422545588586	1.07445220781035	NA	41.2408448569016	-0.384842892508882
1044	OTU238	NA	NA	50.278593933897	NA	NA	NA	0.988624216581704	NA	2.32283918530491	NA	36.5592912666319	-0.439060848939493
1045	OTU2380	3.12119870985049	NA	43.3639974065485	3432.50239847069	3.16075018136378	0.811231064079291	1.29092366211315	0.352832398216006	1.01771168166867	0.201296712877823	40.2926117608813	-0.348388469847372
1046	OTU2384	2.84510702042911	NA	41.8405375243971	NA	2.83895629829082	0.734252929086404	0.985563562802131	0.485450835428151	1.08345333957961	0.136943816776965	39.9902939045608	-0.408328590089935
1047	OTU2388	3.71079341356135	5.47577508589832	42.1607212938979	3537.3803741843	4.02876331148733	0.900210490606748	1.15462954552201	0.349850223607495	1.00914984704655	0.357961958599445	37.7111805314143	-0.33226980902364
1048	OTU2389	NA	NA	41.8405375243971	NA	2.83895629829082	0.734252929086404	0.985563562802131	0.485450835428151	1.1321651468792	NA	39.9902939045608	-0.408328590089935
1049	OTU239	NA	NA	45.3687057326832	3483.55479363801	3.33815476524167	0.798671989448985	1.16217232049229	0.482224373248112	1.0117635765381	0.198836171897172	40.6816000598477	-0.435169647602012
1050	OTU2391	2.84510702042911	NA	41.8405375243971	NA	2.83895629829082	0.734252929086404	0.985563562802131	0.485450835428151	1.08345333957961	0.136943816776965	39.9902939045608	-0.408328590089935
1051	OTU2392	NA	3.16466717770727	52.3720128634834	3017.09831431813	3.54932559695907	0.123487782530868	0.833544557350955	0.321019056947542	2.02265419615737	0.0617929086206639	35.8912877200649	-0.694448135498534
1052	OTU2393	NA	NA	42.6567643884546	3373.46766888153	2.97947692123139	0.811829358856434	0.97033555706302	0.442883803547822	1.03780037223447	NA	40.8878574683785	-0.327261241931476
1053	OTU2394	4.13021629033182	5.24402157967867	41.862754338748	3449.4696887734	3.45394306132141	0.888119444951751	1.25441383552246	0.248782458448514	1.05053111230675	0.31654315596693	38.5374754002941	-0.34743562544429
1054	OTU2395	4.13021629033182	5.24402157967867	41.862754338748	3449.4696887734	3.45394306132141	0.888119444951751	1.25441383552246	0.248782458448514	1.05053111230675	0.31654315596693	38.5374754002941	-0.34743562544429
1055	OTU2398	NA	NA	43.957817842273	3432.5023984687	1.82343	1	1.11923695917887	0.40424031853713	1.01831600107562	NA	40.5758622316176	-0.358859389737295
1056	OTU24	4.55051337833713	NA	54.9697112179301	3106.6020238588	2.96357612777863	0.00349665657628533	0.424662077093916	0.547352232349531	1.71298515156215	0.0278269556695905	30.3175133235555	-0.453322801439548
1057	OTU240	NA	NA	44.0292675720116	NA	2.96914247507185	0.586935337738849	0.928642113177452	NA	1.41513793583237	NA	38.9256768876763	-0.394578165558121
1058	OTU2400	6.817069020993	5.09298382384579	43.9072624738697	3974.09196886655	4.83148778093349	0.0465583335313076	1.11332691919351	0.00207233601453383	1.1012021421717	0.118847461635452	36.902488099273	-0.0830866886453931
1059	OTU2401	NA	NA	43.6126290277566	3396.86544182476	5.23810947099995	0.0246202395840226	1.08239355250463	0.517787187157433	4.87470428888696	0.000966415691902386	29.9953607203386	-0.632455787336956
1060	OTU2402	4.13021629033182	5.24402157967867	41.862754338748	3449.4696887734	3.45394306132141	0.888119444951751	1.25441383552246	0.248782458448514	1.05053111230675	0.31654315596693	38.5374754002941	-0.34743562544429
1061	OTU2403	7.32631763413146	5.08388905710626	43.5269934583416	4532.60922581239	5.32786880141055	0.0140205759734698	1.00713800669544	0.000592764443248151	1.02707116082717	0.146043039436101	37.0155704343296	-0.130711410325615
1062	OTU2404	3.71079341230012	5.3110731977315	42.8598594800412	3677.83572165211	4.03533569139671	0.956398968190212	1.1546295455368	0.162307731472039	1.00393342141869	0.357961958575378	36.6505548286116	-0.258028219991281
1063	OTU2405	3.71079341230012	5.3110731977315	42.8598594800412	3677.83572165211	4.03533569139671	0.956398968190212	1.1546295455368	0.162307731472039	1.00393342141869	0.357961958575378	36.6505548286116	-0.258028219991281
1064	OTU2407	NA	NA	52.7561344563208	NA	NA	NA	0.929147110262149	NA	NA	NA	35.9644022817705	-0.488897798923506
1065	OTU2408	3.7743335017625	NA	41.8186241252693	3432.50239847069	3.45394306132372	0.888119444940342	1.33163763562432	0.248782458451093	1.0505311123024	0.270726727880635	38.5374754002941	-0.347435625443
1066	OTU241	3.01753998857865	NA	65.8043051920051	3699.83559186542	2.33518169286358	0.997649493429049	0.428881374670158	0.0029328766565764	2.2382284270086	NA	31.2486565950588	-0.36294473502967
1067	OTU2410	3.7743335017625	NA	41.8186241252693	3432.50239847069	3.45394306132372	0.888119444940342	1.33163763562432	0.248782458451093	1.0505311123024	0.270726727880635	38.5374754002941	-0.347435625443
1068	OTU2411	NA	NA	48.5170024843039	NA	3.20533492267311	0.618920312058762	0.915717321621844	0.617141884264872	1.35339894403772	0.183599779993663	43.4899680224106	-0.416401924126352
1069	OTU2413	NA	NA	44.0292675720116	NA	2.96914247507185	0.586935337738849	0.928642113177452	NA	1.41513793583237	NA	38.9256768876763	-0.394578165558121
1070	OTU2414	3.7107934136579	5.3110731977315	42.8598594799925	3677.83572165211	4.02876331157607	0.900210490614517	1.15462954552266	0.349850223603727	1.00914984704249	0.357961958591035	37.7111805314143	-0.332269809020382
1071	OTU2416	3.53577397098353	NA	43.3639974065485	3432.50239847069	3.33224796508252	0.829243923663025	1.29092366211315	0.328846526154555	1.02211846839782	0.245735432706059	40.2926117608813	-0.339935681555955
1072	OTU2417	4.20249295263021	4.03463872910533	59.1059006917737	3135.01201750647	3.15803239393601	0.0121359083587036	0.953581649580872	0.942819907386235	1.07448054646403	0.0468188104877942	35.7927153191584	-0.468792271873099
1073	OTU242	3.3751993747876	NA	44.8304120323416	2431.34998415666	1.70055	0.2446982058995	0.137393733808567	0.139948989731464	1	0.0467562559668209	35.6648705399867	-0.526739657981423
1074	OTU2420	7.24026382799218	5.37568732095729	43.8379151618147	4354.42745058701	5.07644188799069	0.0250187731458411	1.10918943357312	0.00110067256581422	1.05297620400412	0.133527739728976	36.9631263398172	-0.0642847018283277
1075	OTU2423	NA	NA	42.656764388529	3373.46766886945	2.85489591442103	0.835725343478558	0.970335557047104	0.381418575404252	1.02828953740941	0.245225852964594	40.8878574683302	-0.327261241931884
1076	OTU2424	NA	NA	42.6567643884546	3373.46766888153	2.97947692123139	0.811829358856434	0.97033555706302	0.442883803547822	1.03780037223447	NA	40.8878574683785	-0.327261241931476
1077	OTU2425	4.49399725913077	5.1716586006587	43.0297352533925	2526.51704738911	2.66475164894478	0.00737589689305175	0.71632956304987	0.324438011374765	2.8392803756543	0.015373692537735	31.2483692583201	-0.512015750670863
1078	OTU2426	6.21431106717461	5.09298382384579	43.6733653909397	3974.09196886655	4.16417659538859	0.0216005776653498	1.10188538911441	0.0147523070744415	1.14296436148048	0.0936200503726138	36.3168175103474	-0.204208766685743
1079	OTU2427	NA	NA	59.4316703193886	NA	2.99674938478409	0.526127859640768	0.594459580859883	0.308635203701412	3.08070077352484	NA	35.5506948671467	-0.694508939047397
1080	OTU243	6.51055297651613	3.96574444801817	52.0493141389867	2413.99890049267	2.35223829922945	0.0102244209769755	0.199872663847264	0.0306871946996092	3.98980343839019	0.00927565188931209	25.9414970999693	-0.14887076488275
1081	OTU2430	3.71079341356135	5.47577508589832	42.1607212938979	3537.3803741843	4.02876331150597	0.900210490606748	1.15462954552201	0.349850223607495	1.00914984704655	0.357961958599445	37.7111805314143	-0.33226980902364
1082	OTU2433	3.21683295569523	5.3110731977315	43.4212323330143	3860.13565807571	4.60079448681304	0.89305389750832	1.15462954555454	0.518071871706142	1.00462480043164	0.263843239676542	36.6505548286116	-0.332269809003338
1083	OTU2434	6.817069020993	5.09298382384579	43.9072624738697	3974.09196886655	4.83148778093349	0.0465583335313076	1.11332691919351	0.00207233601453383	1.1012021421717	0.118847461635452	36.902488099273	-0.0830866886453931
1084	OTU2435	1.53725654008976	NA	46.5707572961621	NA	2.71123206985064	0.883885321624157	1.17727637485479	0.230525065672621	1.07067224651615	0.205243157498507	39.2468942297901	-0.240887851510239
1085	OTU2436	3.71079341086779	5.3110731977315	42.859859480117	3677.83572165211	4.02876331176938	0.900210490643933	1.15462954555454	0.349850223617844	1.00914984703744	0.35796195855092	36.6505548286116	-0.332269809003338
1086	OTU2438	3.3751993747876	5.00758796589215	44.8304120323416	2431.34998415666	2.28418472433615	0.2446982058995	0.137393733808567	0.139948989731464	1.15732579679615	0.0467562559668209	35.6648705399867	-0.526739657981423
1087	OTU2439	NA	NA	42.6567643884546	3373.46766888153	2.97947692123139	0.811829358856434	0.97033555706302	0.442883803547822	1.03780037223447	NA	40.8878574683785	-0.327261241931476
1088	OTU244	3.7743335017625	NA	41.8186241252693	3432.50239847069	3.45394306132372	0.888119444940342	1.33163763562432	0.248782458451093	1.0505311123024	0.270726727880635	38.5374754002941	-0.347435625443
1089	OTU2440	2.99804813554831	9.13519414515144	30.7872170330649	3926.23513938284	4.27480551304932	0.873819358697986	1.60809779076359	0.885092340702977	1.03308827728812	0.143618538860975	36.363607407349	-0.0986455965014004
1090	OTU2441	NA	NA	43.9578178420714	3432.50239847069	3.10430921706008	0.839810418556716	1.11923695921618	0.404240318531379	1.01831600107312	0.19711728699326	40.5758622316176	-0.358859389734828
1091	OTU2442	2.84510702042911	NA	41.8405375243971	NA	3.38203446250669	0.233545531670588	0.768031494270243	0.154408472842002	1.03162675023785	0.139360442632952	39.9902939045608	-0.62176954026187
1092	OTU2443	1.90238098227493	5.20754299026138	47.3818192848419	3143.47377817605	2.44126886193907	0.911767311974687	0.894093687953398	0.186537760094473	2.55491643371821	0.153997507780948	40.8448626890593	-0.405518695386015
1093	OTU2446	3.7743335017625	NA	41.8186241252693	3432.50239847069	3.45394306132372	0.888119444940342	1.33163763562432	0.248782458451093	1.0505311123024	0.270726727880635	38.5374754002941	-0.347435625443
1094	OTU245	1.92925945475182	NA	57.9703906701216	2057.40233000147	2.31865016392952	0.957453356948656	0.301618901274405	0.0219766719348198	1.04840159076386	0.0488734579895391	37.511090741938	-0.649742771523562
1095	OTU2451	2.84510702042911	NA	41.8405375243971	NA	2.83895629829082	0.734252929086404	0.985563562802131	0.485450835428151	1.08345333957961	0.136943816776965	39.9902939045608	-0.408328590089935
1096	OTU2458	2.84510702042911	NA	41.8405375243971	NA	3.38203446250669	0.233545531670588	0.768031494270243	0.154408472842002	1.03162675023785	0.139360442632952	39.9902939045608	-0.62176954026187
1097	OTU246	3.71079341086779	5.3110731977315	42.859859480117	3677.83572165211	4.02876331176938	0.900210490643933	1.15462954555454	0.349850223617844	1.00914984703744	0.35796195855092	36.6505548286116	-0.332269809003338
1098	OTU2461	NA	NA	42.6567643884546	3373.46766888153	2.97947692123139	0.811829358856434	0.97033555706302	0.442883803547822	1.03780037223447	NA	40.8878574683785	-0.327261241931476
1099	OTU2462	NA	NA	43.9543310363579	3708.50732433819	3.99830020367877	0.0415525120682668	1.15273532640816	0.0498994564263697	1.26881821296359	0.0788074427984958	35.821580604159	-0.258585645610124
1100	OTU2463	NA	NA	47.1020428050102	3095.12645873931	2.66869854925894	0.298233344609011	0.89181040614408	0.218930227727943	1.25367190671412	NA	36.9198874692758	-0.48685262494961
1101	OTU2464	7.07999968640061	5.37568732095729	43.9072624738005	4354.42745058701	4.8314877809535	0.0465583335296214	1.11332691918859	0.00207233601424819	1.10120214216581	0.131055639627124	36.9024880993003	-0.0830866886450511
1102	OTU2466	NA	NA	61.3439178114249	NA	4.25882149405318	0.815770822403553	0.519842616402702	0.133216988193422	3.42092143464999	NA	32.4671085205156	-0.383573168269058
1103	OTU2468	4.6582486792983	NA	46.0682704206935	2565.3105117229	3.04791909075416	0.000905320576362056	0.597879908485208	0.00235503408737729	1.00907815007143	0.0197547414794194	35.7670864615602	-0.347251169369902
1104	OTU2469	2.84510702042911	NA	41.8405375243971	NA	3.38203446250669	0.233545531670588	0.768031494270243	0.154408472842002	1.03162675023785	0.139360442632952	39.9902939045608	-0.62176954026187
1105	OTU247	2.78226380910863	NA	45.9890514883509	NA	2.27479879514202	0.966263287225961	NA	0.0131421840567601	1.05576185724321	NA	38.3161200239471	-0.518725078700507
1106	OTU2472	3.53577397098353	NA	43.3639974065485	3432.50239847069	3.33224796507585	0.829243923663504	1.29092366211315	0.328846526152831	1.02211846839725	0.245735432706059	40.2926117608813	-0.339935681555955
1107	OTU2474	NA	NA	50.2785939311054	NA	NA	NA	0.988624216679736	NA	2.3228391853745	NA	36.5592912654652	-0.439060849000025
1108	OTU2475	NA	NA	NA	NA	NA	NA	NA	NA	NA	NA	41.746279543003	NA
1109	OTU2478	2.86369791793497	NA	42.6002650497073	3105.46995276634	2.90417753696386	0.765197630019264	0.934251940583471	0.45542254559616	1.07445220781678	0.158056185561376	41.2408448572547	-0.384842892514793
1110	OTU2479	3.71079341356135	5.47577508589832	42.1607212938979	3537.3803741843	4.02876331148733	0.900210490606748	1.15462954552201	0.349850223607495	1.00914984704655	0.357961958599445	37.7111805314143	-0.33226980902364
1111	OTU248	3.52072842260026	NA	35.8709959182247	3176.43139286449	3.13413326664255	0.777451211059654	1.47918351150784	0.868598488342446	1.04998679854264	0.0759945269779634	38.0003918017343	-0.382125197554423
1112	OTU2481	NA	NA	52.3720128634834	3017.09831431813	3.54932559695907	0.123487782530868	0.833544557350955	0.321019056947542	2.02265419615737	0.0617929086206639	35.8912877200649	-0.694448135498534
1113	OTU2483	2.84510702042911	NA	41.8405375243971	NA	3.38203446250669	0.233545531670588	0.768031494270243	0.154408472842002	1.03162675023785	0.139360442632952	39.9902939045608	-0.62176954026187
1114	OTU2485	3.71079341356135	5.47577508589832	42.1607212938979	3537.3803741843	4.02876331148733	0.900210490606748	1.15462954552201	0.349850223607495	1.00914984704655	0.357961958599445	37.7111805314143	-0.33226980902364
1115	OTU2486	NA	NA	48.7701859654218	3488.71837043462	3.4618799078466	0.82383797834608	1.11395502803362	0.484446324189553	1.00689091139917	0.213356644065463	40.6816000598477	-0.438041611590043
1116	OTU249	NA	NA	48.7701859654218	3488.71837043462	3.4618799078466	0.82383797834608	1.11395502803362	0.484446324189553	1.00689091139917	0.213356644065463	40.6816000598477	-0.438041611590043
1117	OTU2490	4.07988410086407	5.68805448741271	41.9209552831304	3478.36307227873	3.47203777323853	0.908634529529578	1.26312922218406	0.235129487690433	1.08919714998195	0.334217205462991	37.7111805314143	-0.343768647768104
1118	OTU2492	NA	NA	41.8405375243971	NA	2.80369355852203	0.717623685447277	1.01932073083409	0.531678755769686	1.22002748386919	NA	39.9902939045608	-0.404041329771104
1119	OTU2493	NA	NA	52.3720128634834	3017.09831431813	3.54932559695907	0.123487782530868	0.833544557350955	0.321019056947542	2.02265419615737	NA	35.8912877200649	-0.694448135498534
1120	OTU2495	6.817069020993	5.09298382384579	43.9072624738697	3974.09196886655	4.83148778093349	0.0465583335313076	1.11332691919351	0.00207233601453383	1.1012021421717	0.118847461635452	36.902488099273	-0.0830866886453931
1121	OTU2496	6.6622648897564	6.3106103058879	40.2544376785105	3421.60198730259	3.48877987446859	0.000509419149145981	0.0490001256981896	0.0221826700990391	4.0653972298683	0.002171031784257	30.1605864255006	-0.191486047246382
1122	OTU2498	4.13021629033182	5.24402157967867	41.862754338748	3449.4696887734	3.45394306132141	0.888119444951751	1.25441383552246	0.248782458448514	1.05053111230675	0.31654315596693	38.5374754002941	-0.34743562544429
1123	OTU2499	6.21431106717461	NA	43.9690547099544	3838.36332756846	4.09533814754422	0.0228743121855924	1.12967998491461	0.0271970895013892	1.23553695283074	0.0788074427984958	36.1882972685062	-0.234399156328166
1124	OTU25	6	5.37568732095729	42.4	4354.42745058701	4.30012	0	0.916290731874155	0	1	0.17	37	-0.22314355131421
1125	OTU250	4.13021629033182	5.24402157967867	41.862754338748	3449.4696887734	3.45394306132141	0.888119444951751	1.25441383552246	0.248782458448514	1.05053111230675	0.31654315596693	38.5374754002941	-0.34743562544429
1126	OTU2500	7.07999968640061	5.37568732095729	43.9072624738005	4354.42745058701	4.8314877809535	0.0465583335296214	1.11332691918859	0.00207233601424819	1.10120214216581	0.131055639627124	36.9024880993003	-0.0830866886450511
1127	OTU2501	6.13605958860833	NA	44.22502250573	3680.67979375526	4.14476272710013	0.085114808063412	1.10704262639234	0.0728120908218425	1.41088098288982	0.0816908869939021	35.865316980095	-0.28459470568588
1128	OTU2502	3.16017497567812	2.57617705236684	56.3538020322476	1909.70209968527	2.14147469038239	0.902666396310072	0.801057588074951	0.0095993390218773	1.14982771215061	0.0810211817372189	33.354272694675	-0.245431466289378
1129	OTU2503	6.13605958860833	4.48846880022086	44.22502250573	3680.67979375526	4.14476272710013	0.085114808063412	1.10704262639234	0.0728120908218425	1.41088098288982	0.0816908869939021	35.865316980095	-0.28459470568588
1130	OTU2505	0.867316510239775	5.78917445763811	41.4295735649839	2261.68595376933	2.04073195983592	0.991529051225928	1.09600934075759	0.108536884865308	2.49848472682283	0.0212175992632884	32.7789050090373	-0.293203066962986
1131	OTU2506	NA	NA	43.957817842273	3432.5023984687	1.82343	1	1.11923695917887	0.40424031853713	1.01831600107562	NA	40.5758622316176	-0.358859389737295
1132	OTU2507	NA	NA	NA	NA	NA	NA	NA	NA	NA	NA	37.9378388199508	NA
1133	OTU2508	2.7517830667841	5.19795570727563	42.5248626222263	3754.32773405888	4.47879424007164	0.856035723119395	1.41526033219107	0.694586483429686	1.00139108968042	0.177975777493545	35.3230806987275	-0.351310216926072
1134	OTU2509	NA	NA	52.7561344563208	NA	NA	NA	0.929147110262149	NA	NA	NA	35.9644022817705	-0.488897798923506
1135	OTU251	NA	2.50117582648848	62.929940425799	2415.37410884186	2.89212003604232	0.994633396849992	0.518309558406638	0.0200503827879718	1.00488083252113	0.0033542331673144	36.6585900187962	-0.578312555867556
1136	OTU2510	2.84510702042911	NA	41.8405375243971	NA	3.38203446250669	0.233545531670588	0.768031494270243	0.154408472842002	1.03162675023785	0.139360442632952	39.9902939045608	-0.62176954026187
1137	OTU2511	2.84510702042911	NA	41.8405375243971	NA	2.83895629829082	0.734252929086404	0.985563562802131	0.485450835428151	1.08345333957961	0.136943816776965	39.9902939045608	-0.408328590089935
1138	OTU2512	NA	NA	43.9578178420714	3432.50239847069	3.10430921706008	0.839810418556716	1.11923695921618	0.404240318531379	1.01831600107312	0.19711728699326	40.5758622316176	-0.358859389734828
1139	OTU2514	2.84510702042911	NA	41.8405375243971	NA	2.83895629829082	0.734252929086404	0.985563562802131	0.485450835428151	1.08345333957961	0.136943816776965	39.9902939045608	-0.408328590089935
1140	OTU2516	NA	NA	52.2466135169211	3276.73437105442	3.43708127805562	0.0638921314917438	0.737673209575262	0.598652725188822	3.07058313774889	NA	32.9052300337584	-0.493219250190184
1141	OTU2517	3.2999258500767	2.60224656840623	57.5300495768792	1888.36299920604	2.14686113725113	0.928910701837839	0.559810918803853	0.00782653122869273	1.11845562664831	0.0787436868839405	33.0012970946064	-0.461506926670218
1142	OTU252	NA	NA	NA	NA	NA	NA	NA	NA	NA	NA	40.8220540868202	NA
1143	OTU2520	NA	NA	50.2785939311054	NA	NA	NA	0.988624216679736	NA	2.3228391853745	NA	36.5592912654652	-0.439060849000025
1144	OTU2521	2.99804813554831	9.13519414515144	30.7872170330649	3926.23513938284	4.27480551304932	0.873819358697986	1.60809779076359	0.885092340702977	1.03308827728812	0.143618538860975	36.363607407349	-0.0986455965014004
1145	OTU2523	1.53725654008976	NA	46.5707572961621	NA	2.71123206985064	0.883885321624157	1.17727637485479	0.230525065672621	1.1106642165346	0.205243157498507	39.2468942297901	-0.240887851510239
1146	OTU2525	6.817069020993	5.09298382384579	43.9072624738697	3974.09196886655	4.83148778093349	0.0465583335313076	1.11332691919351	0.00207233601453383	1.1012021421717	0.118847461635452	36.902488099273	-0.0830866886453931
1147	OTU2526	7.24026382799218	5.37568732095729	43.8379151618147	4354.42745058701	5.07644188799069	0.0250187731458411	1.10918943357312	0.00110067256581422	1.05297620400412	0.133527739728976	36.9631263398172	-0.0642847018283277
1148	OTU2528	2.84510702042911	NA	41.8405375243971	NA	3.38203446250669	0.233545531670588	0.768031494270243	0.154408472842002	1.03162675023785	0.139360442632952	39.9902939045608	-0.62176954026187
1149	OTU2529	2.84510702042911	NA	41.8405375243971	NA	3.38203446250669	0.233545531670588	0.768031494270243	0.154408472842002	1.03162675023785	0.139360442632952	39.9902939045608	-0.62176954026187
1150	OTU253	3.71079341356135	5.47577508589832	42.1607212938979	3537.3803741843	4.02876331150597	0.900210490606748	1.15462954552201	0.349850223607495	1.00914984704655	0.357961958599445	37.7111805314143	-0.33226980902364
1151	OTU2530	4.6582486792983	NA	46.0682704206935	2565.3105117229	3.04791909075416	0.000905320576362056	0.597879908485208	0.00235503408737729	1.00907815007143	0.0197547414794194	35.7670864615602	-0.347251169369902
1152	OTU2532	4.55051337833713	NA	54.9697112179301	3106.6020238588	3.38501781944657	0.00611914857141726	0.424662077093916	0.618380580873828	2.24772392611062	0.0278269556695905	30.3175133235555	-0.453322801439548
1153	OTU2534	4.55051337833713	NA	54.9697112179301	3106.6020238588	3.38501781944657	0.0104105004201521	0.424662077093916	0.618380580873828	3.12275127910481	0.0278269556695905	30.3175133235555	-0.453322801439548
1154	OTU2537	3.7743335017625	NA	41.8186241252693	3432.50239847069	3.45394306132372	0.888119444940342	1.33163763562432	0.248782458451093	1.0505311123024	0.270726727880635	38.5374754002941	-0.347435625443
1155	OTU2539	NA	NA	43.957817842273	3432.5023984687	1.82343	1	1.11923695917887	0.40424031853713	1.01831600107562	NA	40.5758622316176	-0.358859389737295
1156	OTU254	NA	NA	50.278593933897	NA	NA	NA	0.988624216581704	NA	2.32283918530491	NA	36.5592912666319	-0.439060848939493
1157	OTU2541	6.21431106717461	5.09298382384579	43.6733653909397	3974.09196886655	4.16417659538859	0.0216005776653498	1.10188538911441	0.0147523070744415	1.14296436148048	0.0936200503726138	36.3168175103474	-0.204208766685743
1158	OTU2542	NA	NA	NA	NA	NA	NA	NA	NA	NA	NA	37.9378388199508	NA
1159	OTU2543	NA	NA	48.0712023132871	NA	NA	0.417891192878877	0.920325247512478	NA	1.72354351735034	NA	41.1083634505287	-0.39229362850849
1160	OTU2544	4.13021629033182	5.24402157967867	41.862754338748	3449.4696887734	3.45394306132141	0.888119444951751	1.25441383552246	0.248782458448514	1.05053111230675	0.31654315596693	38.5374754002941	-0.34743562544429
1161	OTU2546	7.32631763413146	5.08388905710626	43.5269934583416	4532.60922581239	5.32786880141055	0.0140205759734698	1.00713800669544	0.000592764443248151	1.02707116082717	0.146043039436101	37.0155704343296	-0.130711410325615
1162	OTU2548	NA	NA	42.656764388529	3373.46766886945	2.85489591442103	0.835725343478558	0.970335557047104	0.381418575404252	1.02828953740941	NA	40.8878574683302	-0.327261241931884
1163	OTU255	NA	5.24402157966099	43.957817842273	3432.5023984687	3.10430921703474	0.83981041855831	1.11923695917887	0.40424031853713	1.01831600107493	NA	40.5758622316176	-0.358859389737295
1164	OTU2550	NA	NA	47.1020428050102	3095.12645873931	2.66869854925894	0.298233344609011	0.89181040614408	0.218930227727943	1.25367190671412	NA	36.9198874692758	-0.48685262494961
1165	OTU2552	4.20249295263021	NA	55.9764913413634	3402.4366134552	3.69813549626939	0.03286156286211	0.955282478905406	0.896044758935809	1.19559121812473	NA	34.4387526206798	-0.532626301931537
1166	OTU2553	NA	NA	46.1069882145161	NA	NA	0.115295826641728	1.05583799888402	NA	1.98227481538939	NA	35.8033940690095	-0.403396079762155
1167	OTU2554	6.13605958860833	NA	44.4413426958357	3680.67979375526	4.22059991224596	0.0777957828332279	1.10350735316195	0.0625836135111948	1.46528068471752	0.0816908869930669	35.9715992574165	-0.265092334211862
1168	OTU2555	NA	NA	43.9578178420714	3432.50239847069	3.10430921706008	0.839810418556716	1.11923695921618	0.404240318531379	1.01831600107312	0.19711728699326	40.5758622316176	-0.358859389734828
1169	OTU2556	3.3751993747876	NA	44.8304120323416	2431.34998415666	2.28418472433615	0.2446982058995	0.137393733808567	0.139948989731464	1.15732579679615	0.0467562559668209	35.6648705399867	-0.526739657981423
1170	OTU2557	6.817069020993	5.09298382384579	43.7667272080372	3974.09196886655	4.61062349094641	0.0312049927087024	1.06383561600859	0.00418378215959214	1.08539230463425	0.118847461635701	36.8052829931601	-0.131751114537796
1171	OTU2558	4.07988410165355	5.68805448741271	41.9209552831304	3478.36307227873	3.45832730863237	0.927869367002624	1.26312922219049	0.235129487687334	1.06905585658368	0.334217205463659	37.7111805314143	-0.34743562544429
1172	OTU2559	3.86225811196209	5.47577508589832	42.1607212938979	3537.3803741843	3.76567739229244	0.876690969204048	1.26312922218406	0.297817264491696	1.03105694589864	0.36193074503041	37.7111805314143	-0.335622220969963
1173	OTU256	NA	NA	NA	NA	4.30560606349497	0.189942056642537	NA	0.377842863980277	2.54311717006704	NA	NA	-0.272961429409827
1174	OTU2561	NA	3.43015554090209	65.8654776402353	3819.84562227571	4.03131978272597	3.16063241628047e-05	0.560473677552653	0.958298222831564	4.976154324782	8.11064325736717e-05	29.9379447963457	-0.73453531508656
1175	OTU2562	3.16017497570522	2.57617705235736	56.3538020321449	1909.70209966642	2.14147469037765	0.902666396312275	0.559810918803853	0.00959933902166434	1.14982771214216	0.0810211817372189	33.0012970946064	-0.461506926670218
1176	OTU2563	NA	NA	43.957817842273	3432.5023984687	3.10430921702944	0.839810418556918	1.11923695917887	0.40424031853713	1.01831600107562	NA	40.5758622316176	-0.358859389737295
1177	OTU2564	3.16017497570522	2.57617705235736	56.3538020321449	1909.70209966642	2.14147469037765	0.902666396312275	0.559810918803853	0.00959933902166434	1.14982771214216	0.0810211817372189	33.0012970946064	-0.461506926670218
1178	OTU2565	3.71079341086779	5.3110731977315	42.859859480117	3677.83572165211	4.02876331176938	0.900210490643933	1.15462954555454	0.349850223617844	1.00914984703744	0.35796195855092	36.6505548286116	-0.332269809003338
1179	OTU2566	6.21431106717461	NA	43.9690547099544	3838.36332756846	4.09533814754422	0.0228743121855924	1.12967998491461	0.0271970895013892	1.23553695283074	0.0788074427984958	36.1882972685062	-0.234399156328166
1180	OTU2567	NA	NA	45.3687057325087	3483.55479362088	3.33815476523933	0.798671989451535	1.16217232049487	0.482224373245069	1.01176357653839	0.198836171891206	40.6816000598477	-0.435169647600363
1181	OTU2568	3.71079341356135	5.47577508589832	42.1607212938979	3537.3803741843	4.02876331148733	0.900210490606748	1.15462954552201	0.349850223607495	1.00914984704655	0.357961958599445	37.7111805314143	-0.33226980902364
1182	OTU257	NA	NA	44.0292675720116	3134.44490873957	2.13274047360765	0.864950524948447	0.928642113177452	NA	1.13731202766415	0.114226428476586	38.9256768876763	-0.394578165558121
1183	OTU2571	7.07999968643144	5.37568732095729	43.9072624738325	4354.42745058701	4.83148778095328	0.0465583335305235	1.11332691919089	0.00207233601428835	1.10120214216505	0.13105563962469	36.9024880992942	-0.083086688644517
1184	OTU2573	6.21431106717461	5.09298382384579	43.6733653909397	3974.09196886655	4.16417659538859	0.0216005776653498	1.10188538911441	0.0147523070744415	1.14296436148048	0.0936200503726138	36.3168175103474	-0.204208766685743
1185	OTU2576	3.86225811240352	5.47577508589832	42.1607212938979	3537.3803741843	3.7656773921211	0.876690969189644	1.26312922218406	0.297817264483092	1.03105694591713	0.361930745012699	37.7111805314143	-0.335622220969963
1186	OTU2577	NA	NA	38.7616244845499	3105.46995276634	2.80195540529369	0.822002516954616	1.25542715249562	0.678466759558882	1.10266714114921	NA	41.0440442756641	-0.440995727229177
1187	OTU2579	NA	NA	47.1020428050102	3095.12645873931	2.66869854925894	0.298233344609011	0.89181040614408	0.218930227727943	1.25367190671412	NA	36.9198874692758	-0.48685262494961
1188	OTU258	NA	NA	61.2662270390015	2415.37410884186	2.85332589026617	0.94163818839608	0.235332677416642	0.218047921591235	1.07254692342329	0.0364772871613857	37.0154175808999	-0.567556923481185
1189	OTU2581	6.817069020993	5.09298382384579	43.9072624738697	3974.09196886655	4.83148778093349	0.0465583335313076	1.11332691919351	0.00207233601453383	1.1012021421717	0.118847461635452	36.902488099273	-0.0830866886453931
1190	OTU2582	1.53725654008976	NA	46.5707572961621	NA	2.97566941965946	0.947973713233475	1.17727637485479	0.230525065672621	1.04352976966272	0.205243157498507	39.2468942297901	-0.240887851510239
1191	OTU2583	6.817069020993	5.09298382384579	43.7667272080372	3974.09196886655	4.61062349094641	0.0312049927087024	1.06383561600859	0.00418378215959214	1.08539230463425	0.118847461635701	36.8052829931601	-0.131751114537796
1192	OTU2586	5.54402976475623	5.18218563449261	33.9552623863138	2637.98647227483	2.52314323376475	0.0119354609272882	1.08821142775931	0.0274816160321531	1.06691067535222	0.169546288031591	38.3161200209292	-0.518725078688346
1193	OTU2587	6.21431106717461	NA	43.9690547099544	3838.36332756846	4.08292647443304	0.0259076092899568	1.12967998491461	0.0271970895013892	1.23553695283074	0.0788074427984958	36.1882972685062	-0.234399156328166
1194	OTU2588	3.12119870985049	NA	43.3639974065485	3432.50239847069	3.16075018136378	0.811231064079291	1.29092366211315	0.352832398216006	1.01771168166867	0.201296712877823	40.2926117608813	-0.348388469847372
1195	OTU2589	3.7743335017625	NA	41.8186241252693	3432.50239847069	3.45394306132372	0.888119444940342	1.33163763562432	0.248782458451093	1.0505311123024	0.270726727880635	38.5374754002941	-0.347435625443
1196	OTU259	2.67476651266437	NA	41.8405375244972	NA	2.31032202429497	0.991355297546855	0.928642113177452	0.462614095509654	1.00670459996915	0.116879451269476	39.9902939042447	-0.404041329769656
1197	OTU2590	NA	NA	47.1020428050102	3095.12645873931	2.66869854925894	0.298233344609011	0.89181040614408	0.218930227727943	1.25367190671412	0.0583124463641752	36.9198874692758	-0.48685262494961
1198	OTU2591	3.37519937494406	5.00758796589215	44.8381146632531	2431.34998415666	2.45647171038096	0.161452565210758	0.00391661919944035	0.0870452712642513	1.18056817560231	0.0494792968091005	35.0685145596045	-0.458910064197012
1199	OTU2592	4.94264644793451	NA	40.445071636706	3400.1665545883	3.44822364686251	0.93673209276756	1.33163763562432	0.248782458451093	1.02857509711289	0.425585130876014	38.5374754002941	-0.347435625443
1200	OTU2595	2.99804813554831	NA	38.0700669924489	3373.46766888153	3.20946501458539	0.772389518646774	1.09695481568575	0.618023795711998	1.02248699544131	0.168717995533004	41.8984697294153	-0.253183562229078
1201	OTU2596	NA	NA	47.1020428050102	3095.12645873931	2.66869854925894	0.298233344609011	0.89181040614408	0.218930227727943	1.25367190671412	NA	36.9198874692758	-0.48685262494961
1202	OTU2597	2.89774515530782	NA	42.656764388529	3373.46766886945	2.85489591442666	0.835725343477536	0.970335557047104	0.381418575404252	1.02828953740941	0.245225852964594	40.8878574683302	-0.327261241931884
1203	OTU2599	3.71079341356135	5.47577508589832	42.1607212938979	3537.3803741843	4.02876331148733	0.900210490606748	1.15462954552201	0.349850223607495	1.00914984704655	0.357961958599445	37.7111805314143	-0.33226980902364
1204	OTU26	1.74697011728363	5.23054612678904	38.4448002665543	2050.56551417384	2.02749953546368	0.998835436608188	-0.07918683690009	0.000170548466042654	2.80795424544795	0.0154413919057548	34.2013352354058	-0.0143745336916056
1205	OTU260	NA	NA	50.278593933897	NA	NA	NA	0.988624216581704	NA	2.32283918530491	NA	36.5592912666319	-0.439060848939493
1206	OTU2601	6.21431106717461	5.09298382384579	43.6733653909397	3974.09196886655	4.16417659538859	0.0216005776653498	1.10188538911441	0.0147523070744415	1.14296436148048	0.0936200503726138	36.3168175103474	-0.204208766685743
1207	OTU2602	3.61566142516182	3.19461695599151	66.9930079276258	4162.53451688914	3.19678599001353	0.999797900219543	0.289933836301262	0.0125573220133652	1.80189825910115	0.000355580183569114	31.4130889009082	-0.382642748559515
1208	OTU2603	3.71079341356135	5.47577508589832	42.1607212938979	3537.3803741843	4.02876331148733	0.900210490606748	1.15462954552201	0.349850223607495	1.00914984704655	0.357961958599445	37.7111805314143	-0.33226980902364
1209	OTU2605	NA	NA	43.9578178422794	3373.46766888153	3.03964868592806	0.916091177435021	0.7402379456193	0.330792542208954	1.00959409513761	0.236585248576888	40.575862231662	-0.358859389734039
1210	OTU2606	NA	NA	44.6370939744775	3396.86544182476	4.02374857009103	0.00170860883235299	0.296418231243017	0.936920983622518	4.7933418462232	0.000223756666133838	27.7404223549003	-0.953091131324476
1211	OTU2607	NA	NA	43.9543310363579	3708.50732433819	4.0096741872898	0.0556570925998114	1.12752981912756	0.0687315630097067	1.32719587172114	NA	35.821580604159	-0.28363466220209
1212	OTU2608	3.7743335017625	NA	41.8186241252693	3432.50239847069	3.45394306132372	0.888119444940342	1.33163763562432	0.248782458451093	1.0505311123024	0.270726727880635	38.5374754002941	-0.347435625443
1213	OTU2609	6.817069020993	5.09298382384579	43.9072624738697	3974.09196886655	4.83148778093349	0.0465583335313076	1.11332691919351	0.00207233601453383	1.1012021421717	0.118847461635452	36.902488099273	-0.0830866886453931
1214	OTU261	NA	NA	NA	NA	NA	NA	NA	NA	NA	NA	37.9378388199508	NA
1215	OTU2610	NA	NA	NA	NA	NA	NA	NA	NA	NA	NA	41.746279543003	NA
1216	OTU2613	3.86225811240352	5.68805448741271	41.9209552831304	3478.36307227873	3.76567739210359	0.87669096919389	1.26312922218406	0.297817264483092	1.03105694592469	0.334217205462991	37.7111805314143	-0.335622220969963
1217	OTU2614	4.13021629033182	5.24402157967867	41.862754338748	3449.4696887734	3.45394306132141	0.888119444951751	1.25441383552246	0.248782458448514	1.05053111230675	0.31654315596693	38.5374754002941	-0.34743562544429
1218	OTU2618	2.80935733339994	NA	45.4624073847009	3373.46766886945	3.06586704694221	0.757634165676554	0.511877749272536	0.351776607578306	1.01553001971778	0.290370177287471	39.3019790630985	-0.192057315432152
1219	OTU262	NA	NA	44.0292675720116	NA	2.96914247507185	0.586935337738849	0.928642113177452	NA	1.41513793583237	NA	38.9256768876763	-0.394578165558121
1220	OTU2620	6.00173979525746	8.01146281110495	48.4624753437827	4173.22730110989	4.47933647428068	0.00102807292604973	0.661136450363913	0.886101685393919	3.07400019848563	0.0291885917852678	28.8151782618974	-0.249464269096696
1221	OTU2622	6.00173979525746	8.01146281110495	48.4624753437827	4173.22730110989	4.47933647428068	0.00102807292604973	0.661136450363913	0.886101685393919	3.07400019848563	0.0291885917852678	28.8151782618974	-0.249464269096696
1222	OTU2624	2.99804813554831	9.13519414515144	30.7872170330649	3926.23513938284	4.27480551304932	0.873819358697986	1.60809779076359	0.885092340702977	1.03308827728812	0.143618538860975	36.363607407349	-0.0986455965014004
1223	OTU2626	3.2999258500767	2.60359693157542	58.0625544949722	1871.24425230729	2.15612766549067	0.948746345428407	0.559810918803853	0.00782653122869273	1.13150436977702	0.0787436868839405	33.0012970946064	-0.461506926670218
1224	OTU263	3.71079341230012	5.3110731977315	42.8598594800412	3677.83572165211	4.03533569139666	0.956398968194017	1.1546295455368	0.162307731459494	1.00393342141834	0.357961958575378	36.6505548286116	-0.258028219985435
1225	OTU2632	1.90238098227493	4.97189321255066	39.8363566582852	2282.14993035157	2.15799622937327	0.982641777988479	-0.0613935661146222	0.0671311675225206	2.73075133915864	0.0443727552118587	35.5906809144583	-0.433108149839779
1226	OTU2636	3.7743335017625	NA	41.8186241252693	3432.50239847069	3.45394306132372	0.888119444940342	1.33163763562432	0.248782458451093	1.0505311123024	0.270726727880635	38.5374754002941	-0.347435625443
1227	OTU2637	3.71079341086779	5.3110731977315	42.859859480117	3677.83572165211	4.02876331176938	0.900210490643933	1.15462954555454	0.349850223617844	1.00914984703744	0.35796195855092	36.6505548286116	-0.332269809003338
1228	OTU2638	NA	NA	54.7126936862248	3354.9591788024	3.43597173167893	0.0157833197512212	0.603797594123459	0.627410370355335	3.20693901168155	0.0201145233792035	30.8715329456178	-0.479894750788492
1229	OTU264	NA	NA	47.6449366352898	NA	3.83189540211861	0.238649385927801	1.0254279501657	0.480437658529457	2.57264597435742	NA	36.9137004803348	-0.577632194506062
1230	OTU2640	3.71079341230012	5.3110731977315	42.8598594800412	3677.83572165211	4.09471	1	1.1546295455368	0	1	0.357961958575378	36.6505548286116	-0.287682072451781
1231	OTU2642	3.71079341230012	5.3110731977315	42.8598594800412	3677.83572165211	4.02876331169955	0.900210490642512	1.1546295455368	0.34985022358469	1.00914984703835	0.357961958575378	36.6505548286116	-0.332269809002995
1232	OTU2643	3.2999258500767	2.60224656840623	57.5300495768792	1888.36299920604	2.14686113725113	0.928910701837839	0.559810918803853	0.00782653122869273	1.11845562664831	0.0787436868839405	33.0012970946064	-0.461506926670218
1233	OTU2644	2.86369791793497	NA	42.6002650497073	3105.46995276634	3.10037529815612	0.888833544434813	0.934251940583471	0.45542254559616	1.03119048482512	0.163481560567917	41.2408448572547	-0.384842892514793
1234	OTU2645	3.67697328884024	3.64445366876855	69.1690531859374	3868.81706035718	5.16767288890468	0.00205787847102896	0.204435203601228	0.228814119485321	4.80201623034378	0.00141996043124736	28.4250371964654	-0.142697774465326
1235	OTU2646	7.24026382799218	5.37568732095729	43.8379151618147	4354.42745058701	5.07644188799069	0.0250187731458411	1.10918943357312	0.00110067256581422	1.05297620400412	0.133527739728976	36.9631263398172	-0.0642847018283277
1236	OTU2648	6.21431106717461	5.09298382384579	43.6733653909397	3974.09196886655	4.16417659538859	0.0216005776653498	1.10188538911441	0.0147523070744415	1.14296436148048	0.0936200503726138	36.3168175103474	-0.204208766685743
1237	OTU265	3.71079341086779	5.3110731977315	42.859859480117	3677.83572165211	4.02876331176938	0.900210490643933	1.15462954555454	0.349850223617844	1.00914984703744	0.35796195855092	36.6505548286116	-0.332269809003338
1238	OTU2650	6.21431106717461	5.09298382384579	43.6733653909397	3974.09196886655	4.16417659538859	0.0216005776653498	1.10188538911441	0.0147523070744415	1.14296436148048	0.0936200503726138	36.3168175103474	-0.204208766685743
1239	OTU2651	3.12119870985049	NA	43.3639974065485	3432.50239847069	3.16075018136378	0.811231064079291	1.29092366211315	0.352832398216006	1.01771168166867	0.201296712877823	40.2926117608813	-0.348388469847372
1240	OTU2654	NA	NA	52.7561344563208	NA	NA	NA	0.929147110262149	NA	NA	NA	35.9644022817705	-0.488897798923506
1241	OTU2655	NA	NA	42.6567643884546	3373.46766888153	2.97947692123139	0.811829358856434	0.97033555706302	0.442883803547822	1.03780037223447	NA	40.8878574683785	-0.327261241931476
1242	OTU2656	3.2999258500767	2.60359693157542	58.0625544949722	1871.24425230729	2.15612766549067	0.948746345428407	0.559810918803853	0.00782653122869273	1.13150436977702	0.0787436868839405	33.0012970946064	-0.461506926670218
1243	OTU2658	6.817069020993	5.09298382384579	43.7667272080372	3974.09196886655	4.61062349094641	0.0312049927087024	1.06383561600859	0.00418378215959214	1.08539230463425	0.118847461635701	36.8052829931601	-0.131751114537796
1244	OTU266	NA	NA	48.5170024843039	NA	3.22804278153969	0.618920312058762	0.915717321621844	0.617141884264872	1.44421166413448	NA	43.4899680224106	-0.416401924126352
1245	OTU2660	NA	NA	47.0495013381281	NA	3.29384661275572	0.395359603401116	0.871050817193775	NA	1.79183137052553	NA	38.4254098800047	-0.385195877555566
1246	OTU2661	3.7107934136579	5.3110731977315	42.8598594799925	3677.83572165211	4.02876331157607	0.900210490614517	1.15462954552266	0.349850223603727	1.00914984704249	0.357961958591035	37.7111805314143	-0.332269809020382
1247	OTU2662	NA	2	47.1	2858.66666666667	3.388745	0.0777957828332279	1.10350735316195	0.0625836135111948	1.46528068471752	NA	35.9715992574165	-0.265092334211862
1248	OTU2664	6.21431106717461	NA	43.9690547099544	3838.36332756846	4.08292647443304	0.0259076092899568	1.12967998491461	0.0271970895013892	1.23553695283074	0.0788074427984958	36.1882972685062	-0.234399156328166
1249	OTU2665	3.86225811240352	5.47577508589832	42.1607212938979	3537.3803741843	3.7656773921211	0.876690969189644	1.26312922218406	0.297817264483092	1.03105694591713	0.361930745012699	37.7111805314143	-0.335622220969963
1250	OTU2667	NA	NA	51.9009329499362	NA	NA	0.145367823240409	0.75676168458914	NA	2.99941786097757	NA	35.8912877199156	-0.484325413662442
1251	OTU2668	3.71079341230012	5.3110731977315	42.859859480117	3677.83572165211	4.02876331173343	0.900210490643638	1.15462954555454	0.349850223599809	1.00914984703786	0.357961958565782	36.6505548286116	-0.332269809003338
1252	OTU2669	3.71079341230012	5.3110731977315	42.8598594800412	3677.83572165211	4.02876331169955	0.900210490642512	1.1546295455368	0.34985022358469	1.00914984703835	0.357961958575378	36.6505548286116	-0.332269809002995
1253	OTU267	NA	NA	57.7453066866239	NA	2.63868883498368	0.897389259558715	0.270675559202283	NA	1.1662516131989	NA	37.511090741938	-0.632633904222644
1254	OTU2670	6.21431106717461	NA	43.9690547099544	3838.36332756846	4.09533814754422	0.0228743121855924	1.12967998491461	0.0271970895013892	1.23553695283074	0.0788074427984958	36.1882972685062	-0.234399156328166
1255	OTU2672	NA	NA	48.7701859654218	3488.71837043462	3.4618799078466	0.82383797834608	1.11395502803362	0.484446324189553	1.00689091139917	0.213356644065463	40.6816000598477	-0.438041611590043
1256	OTU2674	3.71079341230012	5.3110731977315	42.859859480117	3677.83572165211	4.02876331173343	0.900210490643638	1.15462954555454	0.349850223599809	1.00914984703786	0.357961958565782	36.6505548286116	-0.332269809003338
1257	OTU2675	3.7743335017625	NA	41.8186241252693	3432.50239847069	3.45394306132372	0.888119444940342	1.33163763562432	0.248782458451093	1.0505311123024	0.270726727880635	38.5374754002941	-0.347435625443
1258	OTU2676	NA	NA	54.5001495831678	3354.9591788024	3.50569539661563	0.0297369341172675	0.726951772976951	0.6103640134497	3.3829448944149	NA	31.8128487149585	-0.540471651338477
1259	OTU2677	6.817069020993	5.09298382384579	43.9072624738697	3974.09196886655	4.83148778093349	0.0465583335313076	1.11332691919351	0.00207233601453383	1.1012021421717	0.118847461635452	36.902488099273	-0.0830866886453931
1260	OTU2678	NA	NA	50.278593933897	NA	NA	NA	0.988624216581704	NA	2.32283918530491	NA	36.5592912666319	-0.439060848939493
1261	OTU2679	NA	NA	41.8405375243971	NA	2.80369355852203	0.717623685447277	1.01932073083409	0.531678755769686	1.22002748386919	NA	39.9902939045608	-0.404041329771104
1262	OTU268	3.71079341356135	5.47577508589832	42.1607212938979	3537.3803741843	4.02876331150597	0.900210490606748	1.15462954552201	0.349850223607495	1.00914984704655	0.357961958599445	37.7111805314143	-0.33226980902364
1263	OTU2680	4.07988410086407	5.68805448741271	41.9209552831304	3478.36307227873	3.47203777323853	0.908634529529578	1.26312922218406	0.235129487690433	1.08919714998195	0.334217205462991	37.7111805314143	-0.343768647768104
1264	OTU2682	6.817069020993	5.09298382384579	43.9072624738697	3974.09196886655	4.83148778093349	0.0465583335313076	1.11332691919351	0.00207233601453383	1.1012021421717	0.118847461635452	36.902488099273	-0.0830866886453931
1265	OTU2684	NA	NA	45.5050497265144	NA	3.82636754111152	0.0889334776606986	1.03923484666129	0.258285650268639	1.68698140672819	NA	35.6151329992772	-0.366444488291787
1266	OTU2685	7.24026382799218	5.37568732095729	43.8379151618147	4354.42745058701	5.07644188799069	0.0250187731458411	1.10918943357312	0.00110067256581422	1.05297620400412	0.133527739728976	36.9631263398172	-0.0642847018283277
1267	OTU2686	1.26997550932497	6.90213229088649	45.2045668879258	3263.06996487239	2.6536074601694	0.925262628272111	0.93790991947505	0.341916712805529	3.06220469101586	0.0646992619697775	35.3829669408377	-0.399977895953233
1268	OTU2687	3.12119870985049	NA	43.3639974065485	3432.50239847069	3.16075018136378	0.811231064079291	1.29092366211315	0.352832398216006	1.01771168166867	0.201296712877823	40.2926117608813	-0.348388469847372
1269	OTU2689	3.16017497570522	2.57617705235736	56.3538020321449	1909.70209966642	2.14147469037765	0.902666396312275	0.559810918803853	0.00959933902166434	1.14982771214216	0.0810211817372189	33.0012970946064	-0.461506926670218
1270	OTU269	NA	NA	47.3904042432916	NA	NA	NA	0.785198876420799	NA	1.30475718385831	NA	37.8879666858636	-0.506946993259042
1271	OTU2692	7.24026382799218	5.37568732095729	43.8379151618147	4354.42745058701	5.07644188799069	0.0250187731458411	1.10918943357312	0.00110067256581422	1.05297620400412	0.133527739728976	36.9631263398172	-0.0642847018283277
1272	OTU2693	2.16914096529537	NA	42.6002650497073	3105.46995276634	3.11514947034611	0.905009468923373	0.934251940583471	0.472574579719701	1.02513734469984	0.177142140553818	41.2408448572547	-0.384842892514793
1273	OTU2696	3.71079341356135	5.47577508589832	42.1607212938979	3537.3803741843	4.02876331148733	0.900210490606748	1.15462954552201	0.349850223607495	1.00914984704655	0.357961958599445	37.7111805314143	-0.33226980902364
1274	OTU2697	6.21431106717461	5.09298382384579	43.6733653909397	3974.09196886655	4.16417659538859	0.0216005776653498	1.10188538911441	0.0147523070744415	1.14296436148048	0.0936200503726138	36.3168175103474	-0.204208766685743
1275	OTU2698	2.99804813554831	NA	38.0700669924489	3373.46766888153	3.20946501458539	0.772389518646774	1.09695481568575	0.618023795711998	1.02248699544131	0.168717995533004	41.8984697294153	-0.253183562229078
1276	OTU2699	NA	NA	42.656764388529	3373.46766886945	2.85489591442103	0.835725343478558	0.970335557047104	0.381418575404252	1.02828953740941	NA	40.8878574683302	-0.327261241931884
1277	OTU27	2.7517830667841	5.19795570727563	42.5248626222263	3754.32773405888	4.47879424007164	0.856035723119395	1.41526033219107	0.694586483429686	1.00139108968042	0.177975777493545	35.3230806987275	-0.351310216926072
1278	OTU270	NA	NA	48.7701859654218	3488.71837043462	3.4618799078466	0.82383797834608	1.11395502803362	0.484446324189553	1.00689091139917	0.213356644065463	40.6816000598477	-0.438041611590043
1279	OTU2701	4	2.8	62.68	1854.6	2.21021166666667	0.909090909090909	0.801057588074951	0	1	0.13	33.354272694675	-0.245431466289378
1280	OTU2703	3.3751993747876	5.00758796589215	44.8304120323416	2431.34998415666	2.28418472433615	0.2446982058995	0.137393733808567	0.139948989731464	1.15732579679615	0.0467562559668209	35.6648705399867	-0.526739657981423
1281	OTU2705	3.7107934136579	5.3110731977315	42.8598594799925	3677.83572165211	4.02876331157607	0.900210490614517	1.15462954552266	0.349850223603727	1.00914984704249	0.357961958591035	37.7111805314143	-0.332269809020382
1282	OTU2706	6.817069020993	5.09298382384579	43.7667272080572	3974.09196886655	4.61062349096156	0.0312049927102253	1.06383561600962	0.00418378215939891	1.08539230463449	0.118847461635452	36.8052829931898	-0.131751114534908
1283	OTU2708	NA	NA	42.6002650497073	3105.46995276634	2.90417753696386	0.765197630019264	0.934251940583471	0.45542254559616	1.07445220781678	NA	41.2408448572547	-0.384842892514793
1284	OTU2709	3.72559176796981	5.20286054871831	45.3521697418914	2301.19234669435	2.31960388001141	0.129954499953282	0.00391661919944035	0.0486490715558745	1.14845453491073	0.0598145385219935	35.3169107076449	-0.479212275728554
1285	OTU271	4	NA	36.0822241081382	3069.71059991522	2.10694	1	1.42153852859961	0	1	0.0687105371990855	39.1778168830742	-0.356674943938732
1286	OTU2710	4.49399725913077	5.65674641987085	41.3489683135361	2326.55343403838	2.46416135090675	0.0010694428858233	0.71632956304987	0.0703036251205816	2.83111925980115	0.015373692537735	31.2483692583201	-0.512015750670863
1287	OTU2712	NA	NA	47.0495013381281	NA	3.29384661275572	0.395359603401116	0.871050817193775	NA	1.79183137052553	NA	38.4254098800047	-0.385195877555566
1288	OTU2713	3.61389960047815	2.22804421295679	71.0885046359296	4248.41412081441	4.26549220020422	0.9702255035241	0.418418051238277	0.272816202081386	4.98301495658259	3.81913242706768e-05	28.5938530303087	-0.568031564997743
1289	OTU2715	NA	NA	42.6567643884546	3373.46766888153	2.97947692123139	0.811829358856434	0.97033555706302	0.442883803547822	1.03780037223447	NA	40.8878574683785	-0.327261241931476
1290	OTU2719	4.49399725913077	5.1716586006587	43.0297352533925	2526.51704738911	2.66475164894478	0.00192046971595131	0.71632956304987	0.324438011374765	2.84662119740272	0.015373692537735	31.2483692583201	-0.512015750670863
1291	OTU272	2.99804813554831	9.13519414515144	30.7872170330649	3926.23513938284	4.27480551304932	0.873819358697986	1.60809779076359	0.885092340702977	1.03308827728812	0.143618538860975	36.363607407349	-0.0986455965014004
1292	OTU2720	3.71079341086779	5.3110731977315	42.859859480117	3677.83572165211	4.02876331176938	0.900210490643933	1.15462954555454	0.349850223617844	1.00914984703744	0.35796195855092	36.6505548286116	-0.332269809003338
1293	OTU2724	4.07988410086407	5.68805448741271	41.9209552831304	3478.36307227873	3.47203777323853	0.908634529529578	1.26312922218406	0.235129487690433	1.08919714998195	0.334217205462991	37.7111805314143	-0.343768647768104
1294	OTU2725	3.61566142516182	3.19461695599151	67.3403622349743	4162.53451688914	4.54367187365024	0.996269854399925	0.289933836301262	0.0930896872134936	3.66357402423422	0.000864197411371707	31.4130889009082	-0.382642748559515
1295	OTU2728	NA	NA	48.0712023131023	NA	NA	0.417891192838521	0.920325247478885	NA	1.72354351733485	NA	41.1083634449035	-0.392293628488169
1296	OTU2729	6.817069020993	5.09298382384579	43.7667272080372	3974.09196886655	4.61062349094641	0.0312049927087024	1.06383561600859	0.00418378215959214	1.08539230463425	0.118847461635701	36.8052829931601	-0.131751114537796
1297	OTU273	NA	4.488614172497	52.6602034972682	2313.01891684019	2.41152332952022	0.002313920910766	0.692597094606464	0.0115015367327728	1.00697308742687	0.0511209045673346	38.7313077420503	-0.414475348970566
1298	OTU2730	3.71079341230012	5.3110731977315	42.8598594800412	3677.83572165211	4.02876331169955	0.900210490642512	1.1546295455368	0.34985022358469	1.00914984703835	0.357961958575378	36.6505548286116	-0.332269809002995
1299	OTU2731	NA	NA	48.5170024843039	NA	3.20533492267311	0.618920312058762	0.915717321621844	0.617141884264872	1.35339894403772	0.183599779993663	43.4899680224106	-0.416401924126352
1300	OTU2733	1.91744701595449	NA	41.8405375243971	NA	3.31520130957495	0.233545531670588	0.768031494270243	0.154408472842002	1.02189544191093	0.139360442632952	39.9902939045608	-0.62176954026187
1301	OTU2734	6.817069020993	5.09298382384579	43.7667272080572	3974.09196886655	4.61062349096156	0.0312049927102253	1.06383561600962	0.00418378215939891	1.08539230463449	0.118847461635452	36.8052829931898	-0.131751114534908
1302	OTU2735	6.817069020993	5.09298382384579	43.7667272080372	3974.09196886655	4.61062349094641	0.0312049927087024	1.06383561600859	0.00418378215959214	1.08539230463425	0.118847461635701	36.8052829931601	-0.131751114537796
1303	OTU2736	3.71079341356135	5.47577508589832	42.1607212938979	3537.3803741843	4.02876331148733	0.900210490606748	1.15462954552201	0.349850223607495	1.00914984704655	0.357961958599445	37.7111805314143	-0.33226980902364
1304	OTU2737	3.71079341230012	5.3110731977315	42.8598594800412	3677.83572165211	4.03533569139671	0.956398968190212	1.1546295455368	0.162307731472039	1.00393342141869	0.357961958575378	36.6505548286116	-0.258028219991281
1305	OTU2738	NA	NA	49.0333702169239	3561.71877548418	3.52528704459525	0.0722002388416833	0.627094166498889	0.152115620017365	1.40187519471202	0.0179527526514216	36.5592912654126	0.358915181119365
1306	OTU2739	NA	3.16466717770727	52.3720128634834	3017.09831431813	3.54932559695907	0.123487782530868	0.833544557350955	0.321019056947542	2.02265419615737	0.0617929086206639	35.8912877200649	-0.694448135498534
1307	OTU274	3.37519937494406	NA	44.8304120323416	2431.34998415666	2.40323855517808	0.2446982058995	0.137393733808567	0.139948989731464	1.18722289489066	0.0467562559668209	35.6648705399867	-0.526739657981423
1308	OTU2741	NA	NA	43.9578178420714	3432.50239847069	3.10430921706008	0.839810418556716	1.11923695921618	0.404240318531379	1.01831600107312	0.19711728699326	40.5758622316176	-0.358859389734828
1309	OTU2743	4.07988410165355	5.68805448741271	41.9209552831304	3478.36307227873	3.47203777321602	0.908634529533028	1.26312922219049	0.235129487687334	1.08919715000548	0.334217205463659	37.7111805314143	-0.34743562544429
1310	OTU2745	6.817069020993	5.09298382384579	43.7667272080572	3974.09196886655	4.61062349096156	0.0312049927102253	1.06383561600962	0.00418378215939891	1.08539230463449	0.118847461635452	36.8052829931898	-0.131751114534908
1311	OTU2746	NA	NA	50.278593933897	NA	NA	NA	0.988624216581704	NA	2.32283918530491	NA	36.5592912666319	-0.439060848939493
1312	OTU2749	6.64492354481409	5.09298382384579	43.6521311896919	3974.09196886655	4.45170236790044	0.0262533009633608	1.06650461484576	0.00722495981050807	1.09804655335906	0.114160929263755	36.6648073427086	-0.160106158132556
1313	OTU275	NA	NA	47.1020428050102	NA	2.9055004152734	0.269207695333043	0.89181040614408	0.323667845060308	1.34996456682461	0.0583124463641752	36.9198874692758	-0.48685262494961
1314	OTU2750	6.817069020993	5.09298382384579	43.7667272080572	3974.09196886655	4.61062349096156	0.0312049927102253	1.06383561600962	0.00418378215939891	1.08539230463449	0.118847461635452	36.8052829931898	-0.131751114534908
1315	OTU2751	3.7743335017625	NA	41.8186241252693	3432.50239847069	3.45394306132372	0.888119444940342	1.33163763562432	0.248782458451093	1.0505311123024	0.270726727880635	38.5374754002941	-0.347435625443
1316	OTU2752	6.64492354481409	5.09298382384579	43.6521311896919	3974.09196886655	4.45170236790044	0.0262533009633608	1.06650461484576	0.00722495981050807	1.09804655335906	0.114160929263755	36.6648073427086	-0.160106158132556
1317	OTU2753	NA	NA	41.8405375243971	NA	2.80369355852203	0.717623685447277	1.01932073083409	0.531678755769686	1.22002748386919	NA	39.9902939045608	-0.404041329771104
1318	OTU2756	6	5.09298382384579	42.4	3974.09196886655	4.30012	0	0.916290731874155	0	1	0.17	37	-0.22314355131421
1319	OTU2758	6.21431106717461	5.09298382384579	43.6733653909397	3974.09196886655	4.16417659538859	0.0216005776653498	1.10188538911441	0.0147523070744415	1.14296436148048	0.0936200503726138	36.3168175103474	-0.204208766685743
1320	OTU2759	3.16017497541773	2.57617705237011	56.3538020323079	1909.70209970565	2.14147469038566	0.902666396310594	0.801057588074951	0.00959933902217026	1.14982771215671	0.0810211817364277	33.354272694675	-0.245431466289378
1321	OTU276	NA	NA	42.6567643884546	3373.46766888153	2.97947692123139	0.811829358856434	0.97033555706302	0.442883803547822	1.03780037223447	NA	40.8878574683785	-0.327261241931476
1322	OTU2760	NA	NA	42.0660320232816	3105.46995276634	2.83895629829604	0.734252929089774	0.98556356280193	0.48545083542793	1.13216514686898	NA	41.022862473705	-0.40832859008797
1323	OTU2761	3.52072842260026	9.05076621018354	36.5037651873273	3373.21860730718	3.1736016117435	0.802903586627278	1.44346189325112	0.889905708314067	1.07625616294638	0.0974211561219466	37.4950452445422	-0.305924424944917
1324	OTU2762	NA	NA	41.8405375243971	NA	1.82343	1	1.01932073083409	0.531678755769686	1.22002748386919	NA	39.9902939045608	-0.404041329771104
1325	OTU2765	3.52072842260026	9.05076621018354	36.5037651873273	3373.21860730718	3.1736016117435	0.802903586627278	1.44346189325112	0.889905708314067	1.07625616294638	0.0974211561219466	37.4950452445422	-0.305924424944917
1326	OTU2766	3.16017497570522	2.57617705235736	56.3538020321449	1909.70209966642	2.14147469037765	0.902666396312275	0.559810918803853	0.00959933902166434	1.14982771214216	0.0810211817372189	33.0012970946064	-0.461506926670218
1327	OTU2767	NA	NA	47.0831435814993	NA	4.09418567070176	NA	1.06387919572574	NA	2.24675499819914	NA	35.8033940690066	-0.445378715145224
1328	OTU2768	1.91744701595449	NA	41.8405375243971	NA	3.31520130957495	0.233545531670588	0.768031494270243	0.154408472842002	1.02189544191093	0.139360442632952	39.9902939045608	-0.62176954026187
1329	OTU2769	2.84510702042911	NA	41.8405375243971	NA	2.83895629829082	0.734252929086404	0.985563562802131	0.485450835428151	1.08345333957961	0.136943816776965	39.9902939045608	-0.408328590089935
1330	OTU277	3.71079341356135	5.47577508589832	42.1607212938979	3537.3803741843	4.02876331150597	0.900210490606748	1.15462954552201	0.349850223607495	1.00914984704655	0.357961958599445	37.7111805314143	-0.33226980902364
1331	OTU2770	6.21431106717461	NA	43.9690547099544	3838.36332756846	4.08292647443304	0.0259076092899568	1.12967998491461	0.0271970895013892	1.23553695283074	0.0788074427984958	36.1882972685062	-0.234399156328166
1332	OTU2771	3.71079341230012	5.3110731977315	42.8598594800412	3677.83572165211	4.02876331169955	0.900210490642512	1.1546295455368	0.34985022358469	1.00914984703835	0.357961958575378	36.6505548286116	-0.332269809002995
1333	OTU2772	1.19793663045079	NA	46.5707572961621	NA	2.9110835259869	0.968456497089685	1.17727637485479	0.400719755812005	1.02606059101418	0.339091287526547	39.2468942297901	-0.240887851510239
1334	OTU2776	NA	NA	46.5707572961621	NA	2.66346228373967	0.172281577600231	1.00071405964739	0.379616889632218	1.48067689450754	0.0364064029603637	39.2468942297901	-0.586412584173838
1335	OTU278	NA	NA	41.8405375243971	NA	2.83895629828195	0.734252929087944	1.01932073083409	0.531678755769686	1.22002748386919	NA	39.9902939045608	-0.404041329771104
1336	OTU2781	6.817069020993	5.09298382384579	43.7667272080572	3974.09196886655	4.61062349096156	0.0312049927102253	1.06383561600962	0.00418378215939891	1.08539230463449	0.118847461635452	36.8052829931898	-0.131751114534908
1337	OTU2782	NA	NA	42.0660320232816	3105.46995276634	2.83895629829604	0.734252929089774	0.98556356280193	0.48545083542793	1.13216514686898	NA	41.022862473705	-0.40832859008797
1338	OTU2783	3.48668101899608	NA	58.2472812814943	3493.34114352778	2.44195862722438	0.918951631268835	0.876320447241078	0.0322138189524327	1.59344323042333	0.0391747649716516	33.354272694675	-0.20027235511563
1339	OTU2786	3.52072842260026	9.05076621018354	36.5037651873273	3373.21860730718	3.1736016117435	0.802903586627278	1.44346189325112	0.889905708314067	1.07625616294638	0.0974211561219466	37.4950452445422	-0.305924424944917
1340	OTU2787	4.7711205647521	3.95331433372242	46.5771307442835	2521.68440839496	3.07865364987602	0.000291971317438812	0.763916045236146	0.000774274040109381	1.00292775786331	0.0171207759488302	35.9373783867591	-0.414549907451844
1341	OTU2788	6.817069020993	5.09298382384579	43.9072624738697	3974.09196886655	4.83148778093349	0.0465583335313076	1.11332691919351	0.00207233601453383	1.1012021421717	0.118847461635452	36.902488099273	-0.0830866886453931
1342	OTU279	2.80935733339994	NA	45.4624073847009	3373.46766886945	3.08339344169614	0.708067245859529	0.511877749272536	0.422870047207339	1.0109129866628	0.294320821202165	39.3019790630985	-0.192057315432152
1343	OTU2790	6.64492354481409	5.09298382384579	43.6521311896919	3974.09196886655	4.45170236790044	0.0262533009633608	1.06650461484576	0.00722495981050807	1.09804655335906	0.114160929263755	36.6648073427086	-0.160106158132556
1344	OTU2794	1.53725654008976	NA	46.5707572961621	NA	2.71123206985064	0.883885321624157	1.17727637485479	0.230525065672621	1.1106642165346	0.205243157498507	39.2468942297901	-0.240887851510239
1345	OTU2796	3.16017497541773	2.57617705237011	56.3538020323079	1909.70209970565	2.14147469038566	0.902666396310594	0.801057588074951	0.00959933902217026	1.14982771215671	0.0810211817364277	33.354272694675	-0.245431466289378
1346	OTU2797	3.7107934136579	5.3110731977315	42.8598594799925	3677.83572165211	4.02876331157607	0.900210490614517	1.15462954552266	0.349850223603727	1.00914984704249	0.357961958591035	37.7111805314143	-0.332269809020382
1347	OTU2798	NA	NA	47.1020428050102	NA	2.9055004152734	0.269207695333043	0.89181040614408	0.323667845060308	1.34996456682461	NA	36.9198874692758	-0.48685262494961
1348	OTU28	1.19793663045079	NA	46.5707572961621	NA	3.01231368890552	0.991397226479005	1.17727637485479	0.400719755812005	1.00300699127087	0.390661260234513	39.2468942297901	-0.240887851510239
1349	OTU280	NA	NA	42.6567643884546	3373.46766888153	3.14345181566238	0.811829358856434	0.97033555706302	0.442883803547822	1.03780037223447	NA	40.8878574683785	-0.327261241931476
1350	OTU2801	NA	NA	48.0743637027581	NA	NA	NA	0.960377804334849	NA	NA	NA	36.6343489515557	NA
1351	OTU2802	3.86225811196209	5.47577508589832	42.1607212938979	3537.3803741843	3.7656773921973	0.87669096920136	1.26312922218406	0.297817264491696	1.03105694590754	0.3619307450267	37.7111805314143	-0.335622220969963
1352	OTU2803	2.80935733339994	NA	45.4624073847009	3373.46766886945	3.08339344169614	0.708067245859529	0.511877749272536	0.422870047207339	1.0109129866628	0.294320821202165	39.3019790630985	-0.192057315432152
1353	OTU2807	7.07999968643144	5.37568732095729	43.9072624738325	4354.42745058701	4.83148778095328	0.0465583335305235	1.11332691919089	0.00207233601428835	1.10120214216505	0.13105563962469	36.9024880992942	-0.083086688644517
1354	OTU2808	6.21431106717461	5.09298382384579	43.6733653909397	3974.09196886655	4.16417659538859	0.0216005776653498	1.10188538911441	0.0147523070744415	1.14296436148048	0.0936200503726138	36.3168175103474	-0.204208766685743
1355	OTU2809	3.72559176796981	5.20286054871831	45.3521697418914	2301.19234669435	2.20917513940267	0.0691150686790511	-0.445325331512891	0.0274079312143074	1.07895413686914	0.0598145385219935	35.3169107076449	-0.479212275728554
1356	OTU281	6	7	64.2	2487	2.80753	0	0.953581649580872	1	1	0.0468188104877942	35.7927153191584	-0.468792271873099
1357	OTU2810	7.07999968640061	5.37568732095729	43.9072624738005	4354.42745058701	4.8314877809535	0.0465583335296214	1.11332691918859	0.00207233601424819	1.10120214216581	0.131055639627124	36.9024880993003	-0.0830866886450511
1358	OTU2812	NA	NA	53.515445889537	3427.3378750017	3.76311703562091	0.0140097465494323	0.71632956304987	0.593688059900937	3.52910848898619	NA	31.2483692583201	-0.512015750670863
1359	OTU282	4.07365677155734	NA	52.3720128634834	NA	3.54932559695907	0.123487782530868	0.833544557350955	NA	2.02265419615737	0.0617929086206639	35.8912877200649	-0.694448135498534
1360	OTU2822	3.86225811240352	5.68805448741271	41.9209552831304	3478.36307227873	3.76567739210359	0.87669096919389	1.26312922218406	0.297817264483092	1.03105694592469	0.334217205462991	37.7111805314143	-0.335622220969963
1361	OTU2824	6.13605958860833	4.48846880022086	44.22502250573	3680.67979375526	4.14476272710013	0.085114808063412	1.10704262639234	0.0728120908218425	1.41088098288982	0.0816908869939021	35.865316980095	-0.28459470568588
1362	OTU2826	NA	NA	42.0660320232816	3105.46995276634	2.83895629829604	0.734252929089774	0.98556356280193	0.48545083542793	1.13216514686898	NA	41.022862473705	-0.40832859008797
1363	OTU2827	NA	NA	50.2785939311054	NA	NA	NA	0.988624216679736	NA	2.3228391853745	NA	36.5592912654652	-0.439060849000025
1364	OTU2828	3.71079341356135	5.47577508589832	42.1607212938979	3537.3803741843	4.02876331148733	0.900210490606748	1.15462954552201	0.349850223607495	1.00914984704655	0.357961958599445	37.7111805314143	-0.33226980902364
1365	OTU2829	NA	NA	43.9578178420714	3432.50239847069	3.10430921706008	0.839810418556716	1.11923695921618	0.404240318531379	1.01831600107312	0.19711728699326	40.5758622316176	-0.358859389734828
1366	OTU283	2.80935733339994	NA	45.4624073847009	3373.46766886945	3.08339344169614	0.708067245859529	0.511877749272536	0.422870047207339	1.0109129866628	0.294320821202165	39.3019790630985	-0.192057315432152
1367	OTU2831	4.07988410165355	5.68805448741271	41.9209552831304	3478.36307227873	3.45832730863237	0.927869367002624	1.26312922219049	0.235129487687334	1.06905585658368	0.334217205463659	37.7111805314143	-0.34743562544429
1368	OTU2833	NA	NA	46.5707572961621	NA	2.66346228373967	0.172281577600231	1.00071405964739	0.379616889632218	1.48067689450754	0.0364064029603637	39.2468942297901	-0.586412584173838
1369	OTU2837	NA	NA	48.7701859654218	3488.71837043462	3.4618799078466	0.82383797834608	1.11395502803362	0.484446324189553	1.00689091139917	0.213356644065463	40.6816000598477	-0.438041611590043
1370	OTU2839	NA	NA	43.957817842273	3432.5023984687	2.90209035189933	0.865100356073597	1.11923695917887	0.40424031853713	1.01831600107562	NA	40.5758622316176	-0.358859389737295
1371	OTU284	NA	NA	48.5170024843039	NA	2.73842443981052	0.618920312058762	0.915717321621844	0.617141884264872	1.19388764240872	NA	43.4899680224106	-0.416401924126352
1372	OTU2840	6.13605958860833	4.48846880022086	44.22502250573	3680.67979375526	4.14476272710013	0.085114808063412	1.10704262639234	0.0728120908218425	1.41088098288982	0.0816908869939021	35.865316980095	-0.28459470568588
1373	OTU2841	NA	NA	58.6694483126439	NA	4.1682887811835	0.750947150509512	0.615354816524688	NA	3.46927104964461	NA	34.9790615555087	-0.447492460387921
1374	OTU2843	NA	NA	45.3687057325087	3483.55479362088	3.33815476523933	0.798671989451535	1.16217232049487	0.482224373245069	1.01176357653839	0.198836171891206	40.6816000598477	-0.435169647600363
1375	OTU2846	6.64492354481409	5.09298382384579	43.6521311896919	3974.09196886655	4.45170236790044	0.0262533009633608	1.06650461484576	0.00722495981050807	1.09804655335906	0.114160929263755	36.6648073427086	-0.160106158132556
1376	OTU2847	6.817069020993	5.09298382384579	43.7667272080572	3974.09196886655	4.61062349096156	0.0312049927102253	1.06383561600962	0.00418378215939891	1.08539230463449	0.118847461635452	36.8052829931898	-0.131751114534908
1377	OTU2848	3.53577397098353	NA	43.3639974065485	3432.50239847069	3.33224796508252	0.829243923663025	1.29092366211315	0.328846526154555	1.02211846839782	0.245735432706059	40.2926117608813	-0.339935681555955
1378	OTU285	1.06292953387809	1.37880056238383	55.8131085689878	1802.88671978365	1.6422229695872	0.993724765469337	-0.054836748138456	0.00324135491554525	1.0062478015553	NA	37.511090741938	-0.884074422596311
1379	OTU2851	NA	NA	48.0712023131023	NA	NA	0.417891192838521	0.920325247478885	NA	1.72354351733485	NA	41.1083634449035	-0.392293628488169
1380	OTU2853	NA	3.16466717770727	52.3720128634834	3017.09831431813	3.54932559695907	0.123487782530868	0.833544557350955	0.321019056947542	2.02265419615737	0.0617929086206639	35.8912877200649	-0.694448135498534
1381	OTU2859	NA	NA	49.9591630550914	NA	NA	NA	1.00777859327717	NA	3.01543522334471	NA	35.9037236748705	-0.547666775141868
1382	OTU2861	7.07999968640061	5.37568732095729	43.9072624738005	4354.42745058701	4.8314877809535	0.0465583335296214	1.11332691918859	0.00207233601424819	1.10120214216581	0.131055639627124	36.9024880993003	-0.0830866886450511
1383	OTU2863	NA	NA	43.9543310363579	3708.50732433819	4.0096741872898	0.0556570925998114	1.12752981912756	0.0687315630097067	1.32719587172114	NA	35.821580604159	-0.28363466220209
1384	OTU2864	6.21431106717461	5.09298382384579	43.6733653909397	3974.09196886655	4.16417659538859	0.0216005776653498	1.10188538911441	0.0147523070744415	1.14296436148048	0.0936200503726138	36.3168175103474	-0.204208766685743
1385	OTU2866	NA	NA	52.0224842623799	3895.06401402236	4.2033996260664	0.00154914548863446	0.648272120075429	0.765236958010798	3.84649841481876	0.00341824503529239	27.0675139003172	-0.491917842751808
1386	OTU2867	NA	1.94682700674617	64.3855590519787	4255.67849916156	4.47104654379008	0.000274956671259777	0.57460475776257	0.462226322438219	4.41527350157655	8.97983304952594e-05	30.1146307934973	-0.269802378161978
1387	OTU2868	NA	3.16466717770727	52.3720128634834	3017.09831431813	3.54932559695907	0.123487782530868	0.833544557350955	0.321019056947542	2.02265419615737	0.0617929086206639	35.8912877200649	-0.694448135498534
1388	OTU2869	NA	NA	52.6253175532931	NA	NA	NA	0.505879908380349	NA	NA	NA	33.5417749495581	NA
1389	OTU287	NA	2.50117582648848	61.2662270390015	2415.37410884186	2.87667194064879	0.94163818839608	0.235332677416642	0.218047921591235	1.02872181979691	0.0364772871613857	37.0154175808999	-0.567556923481185
1390	OTU2871	4.49399725913077	6	39.8896	2555	2.69414	0.00737589689305175	0.71632956304987	0.324438011374765	3.33183744502903	0.015373692537735	31.2483692583201	-0.512015750670863
1391	OTU2872	NA	2.64627647512032	59.9283433879958	4442.04673365481	5.70746085729789	0.00479093701067167	0.491525535873964	0.87521451173099	4.80428359621041	3.53199504833704e-06	29.5517381587365	-0.564065752506124
1392	OTU2873	NA	5.24402157966099	43.957817842273	3432.5023984687	3.10430921703474	0.83981041855831	1.11923695917887	0.40424031853713	1.01831600107493	NA	40.5758622316176	-0.358859389737295
1393	OTU2874	3	NA	41.8186241252693	3432.50239847069	2.8708	1	1.33163763562432	0.303899171423992	1	0.270726727880635	38.5374754002941	-0.335215285461959
1394	OTU2878	NA	NA	NA	NA	NA	NA	NA	NA	NA	NA	37.9378388199508	NA
1395	OTU288	NA	NA	45.3687057325087	3483.55479362088	3.33815476523933	0.798671989451535	1.16217232049487	0.482224373245069	1.01176357653839	0.198836171891206	40.6816000598477	-0.435169647600363
1396	OTU2880	2.16914096529537	NA	42.6002650497073	3105.46995276634	3.11514947034611	0.905009468923373	0.934251940583471	0.472574579719701	1.02513734469984	0.177142140553818	41.2408448572547	-0.384842892514793
1397	OTU2882	3.53577397098353	NA	43.3639974065485	3432.50239847069	3.33224796508252	0.829243923663025	1.29092366211315	0.328846526154555	1.02211846839782	0.245735432706059	40.2926117608813	-0.339935681555955
1398	OTU2883	NA	NA	43.9543310363579	3708.50732433819	4.0096741872898	0.0556570925998114	1.12752981912756	0.0687315630097067	1.32719587172114	NA	35.821580604159	-0.28363466220209
1399	OTU2887	0.879205578197145	4.68109447026104	43.8060153131017	2535.87055213083	2.28287386938998	0.99600156633749	0.916770458361141	0.0141347054834177	3.0994338583654	0.00111642735420206	31.0684177028609	-0.141021830186606
1400	OTU2888	7.07999968643144	5.37568732095729	43.9072624738325	4354.42745058701	4.83148778095328	0.0465583335305235	1.11332691919089	0.00207233601428835	1.10120214216505	0.13105563962469	36.9024880992942	-0.083086688644517
1401	OTU2889	NA	NA	43.9578178420714	3432.50239847069	3.10430921706008	0.839810418556716	1.11923695921618	0.404240318531379	1.01831600107312	0.19711728699326	40.5758622316176	-0.358859389734828
1402	OTU289	2.86369791793497	NA	42.6002650497073	3105.46995276634	2.90417753696386	0.765197630019264	0.934251940583471	0.45542254559616	1.07445220781678	0.158056185561376	41.2408448572547	-0.384842892514793
1403	OTU2890	6.13605958860833	NA	44.7148773237474	3680.67979375526	4.74023817150535	0.0616961843904059	1.22178857541543	0.0192478344573352	1.1430988895206	0.0934087217397627	35.9715992574165	-0.127892797470142
1404	OTU2891	NA	NA	44.0292675720116	NA	2.96914247507185	0.586935337738849	0.928642113177452	NA	1.41513793583237	NA	38.9256768876763	-0.394578165558121
1405	OTU2893	7.07999968640061	5.37568732095729	43.9072624738005	4354.42745058701	4.8314877809535	0.0465583335296214	1.11332691918859	0.00207233601424819	1.10120214216581	0.131055639627124	36.9024880993003	-0.0830866886450511
1406	OTU2894	3.86225811196209	5.47577508589832	42.1607212938979	3537.3803741843	3.7656773921973	0.87669096920136	1.26312922218406	0.297817264491696	1.03105694590754	0.3619307450267	37.7111805314143	-0.335622220969963
1407	OTU2897	2.86369791793497	NA	42.6002650497073	3105.46995276634	2.90417753696386	0.765197630019264	0.934251940583471	0.45542254559616	1.07445220781678	0.158056185561376	41.2408448572547	-0.384842892514793
1408	OTU2898	3.53577397098353	NA	43.3639974065485	3432.50239847069	3.33224796508252	0.829243923663025	1.29092366211315	0.328846526154555	1.02211846839782	0.245735432706059	40.2926117608813	-0.339935681555955
1409	OTU29	7.81961867568407	NA	45.2185581057402	3680.67979375526	4.8803936431313	0.140523003158136	1.04729727828802	0.00303913217811915	1.02259456463838	0.0934087217397627	35.9715992574165	-0.162529423423675
1410	OTU290	NA	NA	45.3687057326832	3483.55479363801	3.45905337324164	0.82383797834608	1.11395502803362	0.484446324189553	1.00695569763814	0.213356644065463	40.6816000598477	-0.438041611590043
1411	OTU2903	4	2.8	62.68	1854.6	2.21021166666667	0.909090909090909	0.801057588074951	0	1	0.13	33.354272694675	-0.245431466289378
1412	OTU2904	3.16017497570522	2.57617705235736	56.3538020321449	1909.70209966642	2.14147469037765	0.902666396312275	0.559810918803853	0.00959933902166434	1.14982771214216	0.0810211817372189	33.0012970946064	-0.461506926670218
1413	OTU2907	7.07999968643144	5.37568732095729	43.9072624738325	4354.42745058701	4.83148778095328	0.0465583335305235	1.11332691919089	0.00207233601428835	1.10120214216505	0.13105563962469	36.9024880992942	-0.083086688644517
1414	OTU2909	6.817069020993	5.09298382384579	43.9072624738697	3974.09196886655	4.83148778093349	0.0465583335313076	1.11332691919351	0.00207233601453383	1.1012021421717	0.118847461635452	36.902488099273	-0.0830866886453931
1415	OTU291	2.3888476905612	4.33868495948495	44.0292675720116	3134.44490873957	1.96790666180079	0.964700483853864	0.928642113177452	NA	1.03529151893458	0.114226428476586	38.9256768876763	-0.394578165558121
1416	OTU2910	NA	NA	49.8962758835579	NA	NA	NA	0.867661837674814	NA	2.69270084490506	NA	35.8912877200649	-0.484325413661654
1417	OTU2913	NA	5.43753303123474	46.7987795873149	3373.46766886945	3.32197523785361	0.944837738372294	0.618080722636397	0.0994605702485722	1.00594427943369	0.384438906475804	39.7952598035832	-0.222979062955468
1418	OTU2914	6.64492354481409	5.09298382384579	43.6521311896919	3974.09196886655	4.45170236790044	0.0262533009633608	1.06650461484576	0.00722495981050807	1.09804655335906	0.114160929263755	36.6648073427086	-0.160106158132556
1419	OTU2915	NA	NA	43.9578178420714	3432.50239847069	3.10430921706008	0.839810418556716	1.11923695921618	0.404240318531379	1.01831600107312	0.19711728699326	40.5758622316176	-0.358859389734828
1420	OTU2916	NA	NA	45.3687057326832	3483.55479363801	3.33815476524167	0.798671989448985	1.16217232049229	0.482224373248112	1.0117635765381	0.198836171897172	40.6816000598477	-0.435169647602012
1421	OTU2918	NA	NA	48.7701859654218	3488.71837043462	3.4618799078466	0.82383797834608	1.11395502803362	0.484446324189553	1.00689091139917	0.213356644065463	40.6816000598477	-0.438041611590043
1422	OTU292	3.12119870933426	NA	43.363997406615	3432.50239847069	3.16075018135443	0.811231064075797	1.29092366210262	0.352832398214897	1.01771168166831	0.201296712865669	40.2926117611555	-0.348388469847594
1423	OTU2921	3.71079341356135	5.47577508589832	42.1607212938979	3537.3803741843	4.02876331148733	0.900210490606748	1.15462954552201	0.349850223607495	1.00914984704655	0.357961958599445	37.7111805314143	-0.33226980902364
1424	OTU2922	3.52072842260026	9.05076621018354	36.5037651873273	3373.21860730718	3.1736016117435	0.802903586627278	1.44346189325112	0.889905708314067	1.07625616294638	0.0974211561219466	37.4950452445422	-0.305924424944917
1425	OTU2925	3.71079341356135	5.47577508589832	42.1607212938979	3537.3803741843	4.02876331148733	0.900210490606748	1.15462954552201	0.349850223607495	1.00914984704655	0.357961958599445	37.7111805314143	-0.33226980902364
1426	OTU2927	6.21431106717461	5.09298382384579	43.6733653909397	3974.09196886655	4.16417659538859	0.0216005776653498	1.10188538911441	0.0147523070744415	1.14296436148048	0.0936200503726138	36.3168175103474	-0.204208766685743
1427	OTU2929	6.13605958860833	NA	44.4413426958357	3680.67979375526	4.22059991224596	0.0777957828332279	1.10350735316195	0.0625836135111948	1.46528068471752	0.0816908869930669	35.9715992574165	-0.265092334211862
1428	OTU293	4.22861467777005	2.53321912681007	31.8002379150279	1834.49122422818	1.74473666270429	0.000131672821946979	0.596427193701509	0.991796118757148	3.54769391911809	0.0730420806307695	38.1189331166475	-1.1089093171063
1429	OTU2930	4.07988410086407	5.68805448741271	41.9209552831304	3478.36307227873	3.47203777323853	0.908634529529578	1.26312922218406	0.235129487690433	1.08919714998195	0.334217205462991	37.7111805314143	-0.343768647768104
1430	OTU2933	6.13605958860833	NA	44.7148773237474	3680.67979375526	4.74023817150535	0.0616961843904059	1.22178857541543	0.0192478344573352	1.1430988895206	0.0934087217397627	35.9715992574165	-0.127892797470142
1431	OTU2935	1.26997550932497	NA	45.2045668879258	3263.06996487239	2.65360746018828	0.925262628269506	0.93790991947505	0.341916712805529	3.06220469101586	0.0646992619697775	35.3829669408377	-0.399977895953233
1432	OTU2936	4.40387946269977	NA	55.1689057231142	3354.9591788024	3.48067556459739	0.0126744265156407	0.603797594123459	0.63506013331981	3.22404364835781	0.0231974935932619	30.7366350234613	-0.479894750788492
1433	OTU2938	NA	2.04438743911689	66.7666352524234	3474.5959391128	3.38077019386176	6.70426637841812e-06	-0.00732256639778549	0.988049494344048	4.96168811249175	7.40936005254253e-06	28.7931010580256	-0.125297836086721
1434	OTU2939	NA	NA	47.1020428050102	3095.12645873931	2.91229	1	0.89181040614408	0	1	NA	36.9198874692758	-0.48685262494961
1435	OTU294	NA	5.47437518815792	60.7132715493101	5405.14550262665	6.41230422537738	0.000126892763071897	0.473227737726763	0.990225134142843	4.968679791041	0.0365206540348195	27.776753413748	-0.482810264949653
1436	OTU2941	NA	NA	50.5711228671489	NA	NA	0.287314108479045	0.855655651360826	NA	2.7803538486381	NA	36.5606406209253	-0.440825389496687
1437	OTU2942	6.817069020993	5.09298382384579	43.7667272080572	3974.09196886655	4.61062349096156	0.0312049927102253	1.06383561600962	0.00418378215939891	1.08539230463449	0.118847461635452	36.8052829931898	-0.131751114534908
1438	OTU2944	NA	NA	54.5001495830562	3354.9591788024	3.50569539663562	0.0297369341159342	0.726951772981999	0.610364013450464	3.38294489442533	NA	31.8128487148508	-0.540471651341567
1439	OTU2945	3.86225811240352	5.47577508589832	42.1607212938979	3537.3803741843	3.7656773921211	0.876690969189644	1.26312922218406	0.297817264483092	1.03105694591713	0.361930745012699	37.7111805314143	-0.335622220969963
1440	OTU2946	2.84510702042911	NA	41.8405375243971	NA	3.38203446250669	0.233545531670588	0.768031494270243	0.154408472842002	1.03162675023785	0.139360442632952	39.9902939045608	-0.62176954026187
1441	OTU2947	NA	NA	47.6923514135859	NA	4.90787504571849	0.200965202267513	1.15251716123455	NA	3.52634342869252	NA	34.5006167424324	-0.597194653098961
1442	OTU2948	1.26997550932497	6.90213229088649	45.2045668879258	3263.06996487239	2.6536074601694	0.925262628272111	0.93790991947505	0.341916712805529	3.06220469101586	0.0646992619697775	35.3829669408377	-0.399977895953233
1443	OTU2949	3.21683295569523	5.3110731977315	43.4212323330143	3860.13565807571	4.60079448681304	0.89305389750832	1.15462954555454	0.518071871706142	1.00462480043164	0.263843239676542	36.6505548286116	-0.332269809003338
1444	OTU295	2.80935733339994	NA	45.4624073847009	3373.46766886945	3.08339344169614	0.742745124072929	0.511877749272536	0.410015056007903	1.01273181788694	0.294320821202165	39.3019790630985	-0.192057315432152
1445	OTU2950	6.817069020993	5.09298382384579	43.7667272080572	3974.09196886655	4.61062349096156	0.0312049927102253	1.06383561600962	0.00418378215939891	1.08539230463449	0.118847461635452	36.8052829931898	-0.131751114534908
1446	OTU2951	NA	NA	43.9578178420714	3432.50239847069	3.10430921706008	0.839810418556716	1.11923695921618	0.404240318531379	1.01831600107312	0.19711728699326	40.5758622316176	-0.358859389734828
1447	OTU2952	3.61566142516182	2.64886822051143	68.715960917581	3248.55364583519	3.76725662802465	0.999922680168899	0.126943597516295	0.0276781963453042	4.85857367614179	1.65114404711171e-05	29.8368449246475	-0.342101280519123
1448	OTU2954	4.13021629033182	5.24402157967867	41.862754338748	3449.4696887734	3.45394306132141	0.888119444951751	1.25441383552246	0.248782458448514	1.05053111230675	0.31654315596693	38.5374754002941	-0.34743562544429
1449	OTU2955	6.21431106717461	NA	43.9690547099544	3838.36332756846	4.09533814754422	0.0228743121855924	1.12967998491461	0.0271970895013892	1.23553695283074	0.0788074427984958	36.1882972685062	-0.234399156328166
1450	OTU2956	6.64492354481409	5.09298382384579	43.6521311896919	3974.09196886655	4.45170236790044	0.0262533009633608	1.06650461484576	0.00722495981050807	1.09804655335906	0.114160929263755	36.6648073427086	-0.160106158132556
1451	OTU2958	3.72559176796981	5.20286054871831	45.3521697418914	2301.19234669435	2.31960388001141	0.129954499953282	0.00391661919944035	0.0486490715558745	1.14845453491073	0.0598145385219935	35.3169107076449	-0.479212275728554
1452	OTU2959	4.02507573810008	2.90560671468728	36.4577339797337	1949.30173263181	1.9238104408836	0.0331120878510778	0.737026987719109	0.750735739236587	2.31332457229819	0.020161889536443	36.3007196111079	-0.713183506667631
1453	OTU296	NA	NA	42.6002650496803	3105.46995276634	1.82343	1	0.934251940576596	0.455422545588586	1.07445220781035	NA	41.2408448569016	-0.384842892508882
1454	OTU2960	2.56776357526358	2.54081214504365	56.6567919122832	2172.62156478769	2.31467714300207	0.921427990027017	0.801057588074951	0.0245171067414177	1.44371434561536	0.0552011276199697	33.354272694675	-0.245431466289378
1455	OTU2961	2.56776357526358	2.54081214504365	56.6567919122832	2172.62156478769	2.31467714300207	0.921427990027017	0.801057588074951	0.0245171067414177	1.44371434561536	0.0552011276199697	33.354272694675	-0.245431466289378
1456	OTU2963	3.86225811240352	5.68805448741271	41.9209552831304	3478.36307227873	3.76567739210359	0.87669096919389	1.26312922218406	0.297817264483092	1.03105694592469	0.334217205462991	37.7111805314143	-0.335622220969963
1457	OTU2966	3.12119870985049	NA	43.3639974065485	3432.50239847069	3.16075018136378	0.811231064079291	1.29092366211315	0.352832398216006	1.01771168166867	0.201296712877823	40.2926117608813	-0.348388469847372
1458	OTU2967	NA	3.09533363586389	53.5858978084943	2786.95167658136	3.73618321060987	0.0940615319304664	0.75676168458914	0.148572644943226	2.29374095849024	0.0791652157774928	35.8912877199156	-0.484325413662442
1459	OTU2968	NA	3.09533363586389	53.5858978084943	2786.95167658136	3.73618321060987	0.0940615319304664	0.75676168458914	0.148572644943226	2.29374095849024	0.0791652157774928	35.8912877199156	-0.484325413662442
1460	OTU297	NA	NA	45.3687057326832	3483.55479363801	3.45905337324164	0.82383797834608	1.11395502803362	0.484446324189553	1.00695569763814	0.213356644065463	40.6816000598477	-0.438041611590043
1461	OTU2970	NA	NA	44.246940223078	3708.50732433819	4.04318189636348	0.0730355936862204	1.10704262639234	0.0916066683973737	1.40482023002247	NA	35.865316980095	-0.28459470568588
1462	OTU2972	3.7743335017625	NA	41.8186241252693	3432.50239847069	3.45394306132372	0.888119444940342	1.33163763562432	0.248782458451093	1.0505311123024	0.270726727880635	38.5374754002941	-0.347435625443
1463	OTU2974	NA	NA	48.0712023131023	NA	NA	0.417891192838521	0.920325247478885	NA	1.72354351733485	NA	41.1083634449035	-0.392293628488169
1464	OTU2975	2.3888476905612	4.33868495948495	44.0292675720116	3134.44490873957	1.96790666180079	0.964700483853864	0.928642113177452	NA	1.03529151893458	0.114226428476586	38.9256768876763	-0.394578165558121
1465	OTU2976	7.24026382799218	5.37568732095729	43.8379151618147	4354.42745058701	5.07644188799069	0.0250187731458411	1.10918943357312	0.00110067256581422	1.05297620400412	0.133527739728976	36.9631263398172	-0.0642847018283277
1466	OTU2977	4.6582486792983	NA	46.0682704206935	2565.3105117229	3.04791909075416	0.000905320576362056	0.597879908485208	0.00235503408737729	1.00907815007143	0.0197547414794194	35.7670864615602	-0.347251169369902
1467	OTU2978	4.6582486792983	NA	46.0682704206935	2565.3105117229	3.04791909075416	0.000905320576362056	0.597879908485208	0.00235503408737729	1.00907815007143	0.0197547414794194	35.7670864615602	-0.347251169369902
1468	OTU2979	3.53577397098353	NA	43.3639974065485	3432.50239847069	3.33224796508252	0.829243923663025	1.29092366211315	0.328846526154555	1.02211846839782	0.245735432706059	40.2926117608813	-0.339935681555955
1469	OTU298	1.30354819781386	5.63161169296741	38.2432807481025	2085.14559077142	2.1196626292735	0.999890805263225	-0.191689374032044	0.00152331756165403	2.81629322654902	0.0342908490338537	34.4697821489977	-0.319365378930153
1470	OTU2982	3.86225811240352	5.47577508589832	42.1607212938979	3537.3803741843	3.76567739214328	0.876690969191974	1.26312922218406	0.297817264483092	1.0310569459137	0.361930745012699	37.7111805314143	-0.335622220969963
1471	OTU2983	6.00173979525746	8.01146281110495	48.4624753437827	4173.22730110989	4.47933647428068	0.00102807292604973	0.661136450363913	0.886101685393919	3.07400019848563	0.0291885917852678	28.8151782618974	-0.249464269096696
1472	OTU2984	3.71079341230012	5.3110731977315	42.8598594800412	3677.83572165211	4.02876331169955	0.900210490642512	1.1546295455368	0.34985022358469	1.00914984703835	0.357961958575378	36.6505548286116	-0.332269809002995
1473	OTU2985	3.71079341086779	5.3110731977315	42.859859480117	3677.83572165211	4.02876331176938	0.900210490643933	1.15462954555454	0.349850223617844	1.00914984703744	0.35796195855092	36.6505548286116	-0.332269809003338
1474	OTU2986	NA	NA	47.0495013381281	NA	3.29384661275572	0.395359603401116	0.871050817193775	NA	1.79183137052553	NA	38.4254098800047	-0.385195877555566
1475	OTU2987	3.12119870985049	NA	43.3639974065485	3432.50239847069	3.16075018136378	0.811231064079291	1.29092366211315	0.352832398216006	1.01771168166867	0.201296712877823	40.2926117608813	-0.348388469847372
1476	OTU2988	NA	5.43753303123474	44.7543524796126	3373.46766886945	3.25902208334628	0.910514549498181	0.618080722636397	0.161347154254295	1.00964294260853	0.384438906475804	39.7952598035832	-0.222979062955468
1477	OTU2989	3.61566142600991	3.23860655406043	66.0251230969085	4344.5976362759	4.52752909545455	0.996700476117016	0.319263549901597	0.0463571972540533	3.89185696660371	0.000894467088424258	31.9142384143427	-0.359399164417635
1478	OTU299	2.34063768487931	NA	48.5170024843039	NA	3.20533492267311	0.618920312058762	0.915717321621844	0.617141884264872	1.16278679802473	NA	43.4899680224106	-0.416401924126352
1479	OTU2990	3.71079341086779	5.3110731977315	42.859859480117	3677.83572165211	4.02876331176938	0.900210490643933	1.15462954555454	0.349850223617844	1.00914984703744	0.35796195855092	36.6505548286116	-0.332269809003338
1480	OTU2992	2.99804813554831	9.13519414515144	30.7872170330649	3926.23513938284	4.27480551304932	0.873819358697986	1.60809779076359	0.885092340702977	1.03308827728812	0.143618538860975	36.363607407349	-0.0986455965014004
1481	OTU2993	4.13021629033182	5.24402157967867	41.862754338748	3449.4696887734	3.45394306132141	0.888119444951751	1.25441383552246	0.248782458448514	1.05053111230675	0.31654315596693	38.5374754002941	-0.34743562544429
1482	OTU2994	3.7743335017625	NA	41.8186241252693	3432.50239847069	4.09471	1	1.33163763562432	0	1	0.270726727880635	38.5374754002941	-0.287682072451781
1483	OTU2995	NA	NA	50.278593933897	NA	NA	NA	0.988624216581704	NA	2.32283918530491	NA	36.5592912666319	-0.439060848939493
1484	OTU2998	3.72559176796981	5.20286054871831	45.3521697418914	2301.19234669435	2.31960388001141	0.129954499953282	0.00391661919944035	0.0486490715558745	1.14845453491073	0.0598145385219935	35.3169107076449	-0.479212275728554
1485	OTU2999	NA	NA	49.6795644364039	3348.8890689701	2.89313516611337	0.149878956140605	0.692597094606464	0.402553762643975	1.45166585415849	0.0511209045673346	38.7313077420503	-0.549967820812548
1486	OTU3	4	2.46153846153846	58.7914181818182	2068.36363636364	2.32941833333333	0.9375	1.45099986815938	0	1	0.0635279453904274	34.7503242592562	-0.537440770179313
1487	OTU30	3.71079341230012	5.3110731977315	42.859859480117	3677.83572165211	4.02876331173343	0.900210490643638	1.15462954555454	0.349850223599809	1.00914984703786	0.357961958565782	36.6505548286116	-0.332269809003338
1488	OTU300	2	NA	66.4	2415.37410884186	3.60802	1	0	1	1	0	37	-0.59783700075562
1489	OTU3002	4.07988410086407	5.68805448741271	41.9209552831304	3478.36307227873	3.47203777323853	0.908634529529578	1.26312922218406	0.235129487690433	1.08919714998195	0.334217205462991	37.7111805314143	-0.343768647768104
1490	OTU3006	6.56775709547055	7.32961957364646	47.2895140292503	4250.21742514155	4.37459662739734	0.00669234313512973	0.888356228073836	0.746383775372654	3.73426676516786	0.0074694619441823	31.7643421306887	-0.12506534750983
1491	OTU3010	3.7107934136579	5.3110731977315	42.8598594799925	3677.83572165211	4.02876331157607	0.900210490614517	1.15462954552266	0.349850223603727	1.00914984704249	0.357961958591035	37.7111805314143	-0.332269809020382
1492	OTU3011	4.07988410086407	5.68805448741271	41.9209552831304	3478.36307227873	3.47203777323853	0.908634529529578	1.26312922218406	0.235129487690433	1.08919714998195	0.334217205462991	37.7111805314143	-0.343768647768104
1493	OTU3013	2.99804813554831	NA	36.2240867931593	3341.2673894343	3.37529862525766	0.790155245094359	1.17703010370309	0.657710564769756	1.01915921059042	0.182709582378819	40.2976378869181	-0.225326324248587
1494	OTU3014	4.49399725913077	7.22340418842867	50.3562522667423	4001.49985629307	4.46174052444056	0.000772038992134664	0.664239539230657	0.894233183451665	3.16480223853463	0.0143497258923621	29.0334857370301	-0.263646018832092
1495	OTU3015	2.99804813554831	7.52059655647934	34.2709925408909	3388.49535410663	3.71413531345768	0.840326669817326	1.38149340706635	0.698064420567319	1.03594599970737	0.13988858001938	38.5770896739691	-0.1688954640383
1496	OTU3017	2.99804813554831	8.68050674241179	31.6665851687467	3760.13971445594	3.97412034438211	0.875715664575738	1.4606344795325	0.801503219624529	1.05900041028569	0.133476768050976	37.7365601437562	-0.157905377355416
1497	OTU3018	6.817069020993	5.09298382384579	43.7667272080572	3974.09196886655	4.61062349096156	0.0312049927102253	1.06383561600962	0.00418378215939891	1.08539230463449	0.118847461635452	36.8052829931898	-0.131751114534908
1498	OTU302	NA	5.24402157966099	43.957817842273	3432.5023984687	3.10430921703474	0.83981041855831	1.11923695917887	0.40424031853713	1.00716712998982	NA	40.5758622316176	-0.358859389737295
1499	OTU3021	7.07999968643144	5.37568732095729	43.9072624738325	4354.42745058701	4.83148778095328	0.0465583335305235	1.11332691919089	0.00207233601428835	1.10120214216505	0.13105563962469	36.9024880992942	-0.083086688644517
1500	OTU3023	NA	NA	NA	NA	NA	NA	NA	NA	NA	NA	41.746279543003	NA
1501	OTU3024	4.49399725913077	5.65674641987085	41.3489683135361	2326.55343403838	2.46416135090675	0.0010694428858233	0.71632956304987	0.0703036251205816	2.83111925980115	0.015373692537735	31.2483692583201	-0.512015750670863
1502	OTU3025	2.84510702042911	NA	41.8405375243971	NA	3.38203446250669	0.233545531670588	0.768031494270243	0.154408472842002	1.03162675023785	0.139360442632952	39.9902939045608	-0.62176954026187
1503	OTU303	3.7107934136579	5.3110731977315	42.8598594799925	3677.83572165211	4.02876331157607	0.900210490614517	1.15462954552266	0.349850223603727	1.00914984704249	0.357961958591035	37.7111805314143	-0.332269809020382
1504	OTU3031	1.37127324373754	4.88746065451219	39.6418113964032	2142.99660379774	2.12565380614458	0.998892128636883	-0.195346682726659	0.00393540451295562	2.81583685779985	0.0342908490302577	34.4697821488351	-0.233698197431574
1505	OTU3033	1.90238098227493	5.20754299026138	47.3818192848419	3143.47377817605	2.44126886193907	0.911767311974687	0.894093687953398	0.186537760094473	2.55491643371821	0.153997507780948	40.8448626890593	-0.405518695386015
1506	OTU3034	7.32631763413146	5.08388905710626	43.5269934583416	4532.60922581239	5.32786880141055	0.0140205759734698	1.00713800669544	0.000592764443248151	1.02707116082717	0.146043039436101	37.0155704343296	-0.130711410325615
1507	OTU3039	NA	NA	47.0495013381281	NA	3.29384661275572	0.395359603401116	0.871050817193775	NA	1.79183137052553	NA	38.4254098800047	-0.385195877555566
1508	OTU304	3.71079341230012	5.3110731977315	42.8598594800412	3677.83572165211	4.03533569139666	0.956398968194017	1.1546295455368	0.162307731459494	1.00393342141834	0.357961958575378	36.6505548286116	-0.258028219985435
1509	OTU3040	NA	NA	47.126573234575	2950.15257740014	3.19903426430285	NA	0.779886756999762	NA	NA	NA	NA	-0.520473452975543
1510	OTU3041	4	NA	51	NA	2.55936	0	0.667829372575655	0	1	NA	36.4631679791622	-0.916290731874155
1511	OTU3045	NA	NA	42.656764388529	3373.46766886945	1.82343	1	0.970335557047104	0.381418575404252	1.02828953740941	NA	40.8878574683302	-0.327261241931884
1512	OTU3046	3.72559176796981	5.20286054871831	45.3521697418914	2301.19234669435	2.20917513940267	0.0691150686790511	-0.445325331512891	0.0274079312143074	1.07895413686914	0.0598145385219935	35.3169107076449	-0.479212275728554
1513	OTU3047	NA	NA	47.0495013381281	NA	3.29384661275572	0.395359603401116	0.871050817193775	NA	1.79183137052553	NA	38.4254098800047	-0.385195877555566
1514	OTU3048	2.84510702042911	NA	41.8405375243971	NA	2.83895629829082	0.734252929086404	0.985563562802131	0.485450835428151	1.08345333957961	0.136943816776965	39.9902939045608	-0.408328590089935
1515	OTU305	NA	NA	42.656764388529	3373.46766886945	1.82343	1	0.970335557047104	0.381418575404252	1.02828953740941	NA	40.8878574683302	-0.327261241931884
1516	OTU3050	4.13021629033182	5.24402157967867	41.862754338748	3449.4696887734	3.45394306132141	0.888119444951751	1.25441383552246	0.248782458448514	1.05053111230675	0.31654315596693	38.5374754002941	-0.34743562544429
1517	OTU3052	4.13021629033182	5.24402157967867	41.862754338748	3449.4696887734	3.45394306132141	0.888119444951751	1.25441383552246	0.248782458448514	1.05053111230675	0.31654315596693	38.5374754002941	-0.34743562544429
1518	OTU3053	NA	NA	46.0335697783557	NA	4.50207821690146	0.0180505403350262	0.174477729909681	0.0626358916981962	1.18968307184038	0.0295844015805328	NA	0.264448629747037
1519	OTU3054	NA	3.09533363586389	53.5858978084943	2786.95167658136	3.73618321060987	0.0940615319304664	0.75676168458914	0.148572644943226	2.29374095849024	0.0791652157774928	35.8912877199156	-0.484325413662442
1520	OTU3055	3.7107934136579	5.3110731977315	42.8598594799925	3677.83572165211	4.02876331157607	0.900210490614517	1.15462954552266	0.349850223603727	1.00914984704249	0.357961958591035	37.7111805314143	-0.332269809020382
1521	OTU3056	0.818239627224101	5.76651311886899	42.6326005787472	2245.54227388829	1.96370791795719	0.996165319411247	0.913745752566161	0.0480126245582712	2.60631723840233	0.0134374814242386	31.6087916805088	-0.344058312957002
1522	OTU3058	1.53725654008976	NA	46.5707572961621	NA	2.71123206985064	0.883885321624157	1.17727637485479	0.230525065672621	1.07067224651615	0.205243157498507	39.2468942297901	-0.240887851510239
1523	OTU3059	NA	NA	47.0495013381281	NA	2.96914247511889	0.58693533769589	0.928642113162655	0.563450994931223	1.41513793591853	NA	38.4254098800047	-0.385195877555566
1524	OTU306	3.9351689649927	3	29.2	1684	1.64189	0.25	1.01160091167848	0	1.4	0.020161889536443	36.3007196111079	-0.693147180559945
1525	OTU3060	1.91744701595449	NA	41.8405375243971	NA	3.31520130957495	0.233545531670588	0.768031494270243	0.154408472842002	1.02189544191093	0.139360442632952	39.9902939045608	-0.62176954026187
1526	OTU3061	1.91744701595449	NA	41.8405375243971	NA	3.31520130957495	0.233545531670588	0.768031494270243	0.154408472842002	1.02189544191093	0.139360442632952	39.9902939045608	-0.62176954026187
1527	OTU3062	2.84510702042911	NA	41.8405375243971	NA	3.38203446250669	0.233545531670588	0.768031494270243	0.154408472842002	1.03162675023785	0.139360442632952	39.9902939045608	-0.62176954026187
1528	OTU3063	4.49399725913077	9.09572016780971	43.4998840193143	4508.25726199249	4.08798665433294	2.95206422987937e-06	0.670457840021708	0.988602839347987	2.44683114835094	0.0142883117949697	28.1600493371166	-0.244481788442987
1529	OTU3064	3.12119870985049	NA	43.3639974065485	3432.50239847069	3.16075018136378	0.811231064079291	1.29092366211315	0.352832398216006	1.01771168166867	0.201296712877823	40.2926117608813	-0.348388469847372
1530	OTU3067	6.21431106717461	5.09298382384579	43.6733653909397	3974.09196886655	4.16417659538859	0.0216005776653498	1.10188538911441	0.0147523070744415	1.14296436148048	0.0936200503726138	36.3168175103474	-0.204208766685743
1531	OTU3069	1.90238098227493	4.97189321255066	39.8363566582852	2282.14993035157	2.15799622937327	0.982641777988479	-0.0613935661146222	0.0671311675225206	2.73075133915864	0.0443727552118587	35.5906809144583	-0.433108149839779
1532	OTU307	2.84510702042911	NA	41.8405375243971	NA	3.34917416891513	0.276008357540823	0.768031494270243	0.18248274190756	1.03936756364452	0.129607795395642	39.9902939045608	-0.62176954026187
1533	OTU3072	NA	NA	43.9543310363579	3708.50732433819	3.99830020367877	0.0415525120682668	1.15273532640816	0.0498994564263697	1.26881821296359	0.0788074427984958	35.821580604159	-0.258585645610124
1534	OTU3073	6.13605958860833	NA	45.2185581057402	3680.67979375526	5.14853672499933	0.0708065584208332	1.04729727828802	0.0111434856661476	1.08284674453893	0.0934087217397627	35.9715992574165	-0.162529423423675
1535	OTU3075	NA	NA	50.4917198665268	NA	3.44966591720387	0.102494547385123	0.741414372227705	0.628610722742937	2.85575817128812	NA	34.146878468669	-0.433504282041257
1536	OTU3077	3.86225811196209	5.47577508589832	42.1607212938979	3537.3803741843	3.7656773921973	0.87669096920136	1.26312922218406	0.297817264491696	1.03105694590754	0.3619307450267	37.7111805314143	-0.335622220969963
1537	OTU3078	2.84510702042911	NA	41.8405375243971	NA	2.83895629829082	0.734252929086404	0.985563562802131	0.485450835428151	1.08345333957961	0.136943816776965	39.9902939045608	-0.408328590089935
1538	OTU308	0.0589883749016798	8.62237077726944	48.2768298257125	2028.08703502695	1.98954565745517	0.999892147538526	2.11787128400226	0.0039823916567952	1.92291933760366	0.021120978139836	38.1718532260723	-0.544640316318858
1539	OTU3080	4.13021629033182	5.24402157967867	41.862754338748	3449.4696887734	3.47203777321535	0.908634529532112	1.25441383552246	0.235129487686755	1.08919715000906	0.31654315596693	38.5374754002941	-0.34743562544429
1540	OTU3081	1.30103681701748	6.1462933046733	42.8259054460564	2764.73394714909	2.83731054678721	0.949292433715686	0.866541086002727	0.43901102618956	3.21150446945725	0.0709664304651643	35.3390485428429	-0.359313502440053
1541	OTU3082	2.84510702042911	NA	41.8405375243971	NA	3.38203446250669	0.233545531670588	0.768031494270243	0.154408472842002	1.03162675023785	0.139360442632952	39.9902939045608	-0.62176954026187
1542	OTU3085	3.72769283593623	NA	47.6449366352372	3371.13041103515	2.79287501608578	NA	1.02542795011331	NA	1.54290583897699	NA	36.913700478131	-0.577632194500298
1543	OTU3086	NA	NA	42.656764388529	3373.46766886945	1.82343	1	0.970335557047104	0.381418575404252	1.02828953740941	NA	40.8878574683302	-0.327261241931884
1544	OTU3087	NA	NA	42.656764388529	3373.46766886945	2.85489591442103	0.835725343478558	0.970335557047104	0.381418575404252	1.02828953740941	NA	40.8878574683302	-0.327261241931884
1545	OTU3088	NA	NA	42.6567643884546	3373.46766888153	2.97947692123139	0.811829358856434	0.97033555706302	0.442883803547822	1.03780037223447	NA	40.8878574683785	-0.327261241931476
1546	OTU3089	6.817069020993	5.09298382384579	43.7667272080572	3974.09196886655	4.61062349096156	0.0312049927102253	1.06383561600962	0.00418378215939891	1.08539230463449	0.118847461635452	36.8052829931898	-0.131751114534908
1547	OTU309	1.99394023567351	5.44999191822839	39.9042653772151	2147.17740043375	2.17079571931058	0.983717891327496	-0.079186836889665	0.000182730499372769	2.81015979670971	0.0267650793033083	34.4697821488351	-0.0143745336916056
1548	OTU3090	4.07988410086407	5.68805448741271	41.9209552831304	3478.36307227873	3.47203777323853	0.908634529529578	1.26312922218406	0.235129487690433	1.08919714998195	0.334217205462991	37.7111805314143	-0.343768647768104
1549	OTU3092	NA	NA	NA	NA	NA	NA	NA	NA	NA	NA	38.1071324168005	NA
1550	OTU3093	1.53725654008976	NA	46.5707572961621	NA	2.71123206985064	0.883885321624157	1.17727637485479	0.230525065672621	1.1106642165346	0.205243157498507	39.2468942297901	-0.240887851510239
1551	OTU3096	4.07988410086407	5.68805448741271	41.9209552831304	3478.36307227873	3.47203777323853	0.908634529529578	1.26312922218406	0.235129487690433	1.08919714998195	0.334217205462991	37.7111805314143	-0.343768647768104
1552	OTU3098	1.19793663045079	NA	46.5707572961621	NA	2.9110835259869	0.968456497089685	1.17727637485479	0.400719755812005	1.02606059101418	0.339091287526547	39.2468942297901	-0.240887851510239
1553	OTU3099	7.24026382799218	5.37568732095729	43.8379151618147	4354.42745058701	5.07644188799069	0.0250187731458411	1.10918943357312	0.00110067256581422	1.05297620400412	0.133527739728976	36.9631263398172	-0.0642847018283277
1554	OTU31	8	5.09298382384579	43.9072624738697	3974.09196886655	4.00983	0.5	1.11332691919351	0	1	0.118847461635452	36.902488099273	-0.0830866886453931
1555	OTU310	NA	NA	49.679564436712	NA	NA	0.328162884591212	0.888823697055078	NA	1.9889311576187	NA	38.7313077433673	-0.434744071454979
1556	OTU3101	3.7743335017625	NA	41.8186241252693	3432.50239847069	3.46191619850753	0.810666213484466	1.33163763562432	0.303899171423992	1.03126493133416	0.270726727880635	38.5374754002941	-0.335215285461959
1557	OTU3102	NA	NA	49.679564436712	NA	NA	0.328162884591212	0.888823697055078	NA	1.9889311576187	NA	38.7313077433673	-0.434744071454979
1558	OTU3103	6.21431106717461	5.09298382384579	43.6733653909397	3974.09196886655	4.16417659538859	0.0216005776653498	1.10188538911441	0.0147523070744415	1.14296436148048	0.0936200503726138	36.3168175103474	-0.204208766685743
1559	OTU3104	NA	NA	42.6002650496803	3105.46995276634	2.90417753696816	0.765197630025027	0.934251940576596	0.455422545588586	1.07445220781035	NA	41.2408448569016	-0.384842892508882
1560	OTU3105	2.84510702042911	NA	41.8405375243971	NA	3.38203446250669	0.233545531670588	0.768031494270243	0.154408472842002	1.03162675023785	0.139360442632952	39.9902939045608	-0.62176954026187
1561	OTU3106	NA	NA	52.5418794940994	NA	NA	0.403378510117396	0.923642879271037	NA	3.17455211697034	NA	34.9790615555087	-0.518527243208984
1562	OTU3108	6.21431106717461	5.09298382384579	43.6733653909397	3974.09196886655	4.16417659538859	0.0216005776653498	1.10188538911441	0.0147523070744415	1.14296436148048	0.0936200503726138	36.3168175103474	-0.204208766685743
1563	OTU311	NA	NA	48.0712023132871	NA	NA	0.417891192878877	0.920325247512478	NA	1.72354351735034	NA	41.1083634505287	-0.39229362850849
1564	OTU3110	3.71079341356135	5.47577508589832	42.1607212938979	3537.3803741843	4.02876331148733	0.900210490606748	1.15462954552201	0.349850223607495	1.00914984704655	0.357961958599445	37.7111805314143	-0.33226980902364
1565	OTU3112	4.55051337833713	NA	54.9697112179301	3106.6020238588	3.38501781944657	0.00611914857141726	0.424662077093916	0.618380580873828	2.24772392611062	0.0278269556695905	30.3175133235555	-0.453322801439548
1566	OTU3113	4.49399725913077	5.1716586006587	43.0297352533925	2526.51704738911	2.66475164894478	0.00737589689305175	0.71632956304987	0.324438011374765	2.8392803756543	0.015373692537735	31.2483692583201	-0.512015750670863
1567	OTU3115	4.07988410165355	5.68805448741271	41.9209552831304	3478.36307227873	3.45832730863237	0.927869367002624	1.26312922219049	0.235129487687334	1.06905585658368	0.334217205463659	37.7111805314143	-0.34743562544429
1568	OTU3117	6.00173979525746	8.01146281110495	48.4624753437827	4173.22730110989	4.47933647428068	0.00102807292604973	0.661136450363913	0.886101685393919	3.07400019848563	0.0291885917852678	28.8151782618974	-0.249464269096696
1569	OTU3119	6.817069020993	5.09298382384579	43.7667272080572	3974.09196886655	4.61062349096156	0.0312049927102253	1.06383561600962	0.00418378215939891	1.08539230463449	0.118847461635452	36.8052829931898	-0.131751114534908
1570	OTU312	1.95945238512264	NA	49.679564436502	NA	2.89907858583877	0.32816288458456	0.888823697077201	0.52947284221629	1.59335869450773	NA	38.7313077425075	-0.434744071462102
1571	OTU3121	NA	NA	41.8405375243971	NA	2.80369355852203	0.717623685447277	1.01932073083409	0.531678755769686	1.22002748386919	NA	39.9902939045608	-0.404041329771104
1572	OTU3122	NA	NA	66.1617273248193	3752.66435824262	4.6073206209931	0.939831714524134	0.371201106101413	0.143673347296968	3.59219175771347	0.00998310803910775	31.1197838196683	-0.353638784364484
1573	OTU3123	NA	NA	42.6567643884546	3373.46766888153	3.14345181566238	0.811829358856434	0.97033555706302	0.442883803547822	1.03780037223447	0.195645221041072	40.8878574683785	-0.327261241931476
1574	OTU3126	NA	NA	42.6567643884546	3373.46766888153	2.97947692123139	0.811829358856434	0.97033555706302	0.442883803547822	1.03780037223447	NA	40.8878574683785	-0.327261241931476
1575	OTU3127	NA	NA	49.7501109153551	3561.71877548418	3.87848973109285	0.21660071652505	0.933493076265378	0.456346860052096	2.20562558413608	NA	36.5592912654126	-0.415034233727365
1576	OTU3129	6.817069020993	5.09298382384579	43.7667272080372	3974.09196886655	4.61062349094641	0.0312049927087024	1.06383561600859	0.00418378215959214	1.08539230463425	0.118847461635701	36.8052829931601	-0.131751114537796
1577	OTU313	3.37519937494406	5.00758796589215	44.8381146632531	2431.34998415666	2.45647171038096	0.161452565210758	0.00391661919944035	0.0870452712642513	1.18056817560231	0.0494792968091005	35.0685145596045	-0.458910064197012
1578	OTU3131	6.64492354481409	5.09298382384579	43.6521311896919	3974.09196886655	4.45170236790044	0.0262533009633608	1.06650461484576	0.00722495981050807	1.09804655335906	0.114160929263755	36.6648073427086	-0.160106158132556
1579	OTU3133	2.80935733339994	NA	45.4624073847009	3373.46766886945	3.08339344169614	0.708067245859529	0.511877749272536	0.422870047207339	1.0109129866628	0.294320821202165	39.3019790630985	-0.192057315432152
1580	OTU3134	6.21431106717461	5.09298382384579	43.6733653909397	3974.09196886655	4.16417659538859	0.0216005776653498	1.10188538911441	0.0147523070744415	1.14296436148048	0.0936200503726138	36.3168175103474	-0.204208766685743
1581	OTU3136	6.64492354481409	5.09298382384579	43.6521311896919	3974.09196886655	4.45170236790044	0.0262533009633608	1.06650461484576	0.00722495981050807	1.09804655335906	0.114160929263755	36.6648073427086	-0.160106158132556
1582	OTU3137	0.818239627224101	5.76651311886899	42.6326005787472	2245.54227388829	1.96370791795719	0.996165319411247	0.913745752566161	0.0480126245582712	2.60631723840233	0.0134374814242386	31.6087916805088	-0.344058312957002
1583	OTU3138	2.86369791793497	NA	42.6002650497073	3105.46995276634	3.10037529815612	0.888833544434813	0.934251940583471	0.45542254559616	1.03119048482512	0.163481560567917	41.2408448572547	-0.384842892514793
1584	OTU3139	3.53577397098353	NA	43.3639974065485	3432.50239847069	3.33224796508252	0.829243923663025	1.29092366211315	0.328846526154555	1.02211846839782	0.245735432706059	40.2926117608813	-0.339935681555955
1585	OTU314	NA	NA	45.3687057326832	3483.55479363801	3.33815476524167	0.798671989448985	1.16217232049229	0.482224373248112	1.0117635765381	0.198836171897172	40.6816000598477	-0.435169647602012
1586	OTU3140	2.84510702042911	NA	41.8405375243971	NA	3.38203446250669	0.233545531670588	0.768031494270243	0.154408472842002	1.03162675023785	0.139360442632952	39.9902939045608	-0.62176954026187
1587	OTU3141	NA	NA	50.2785939311054	NA	NA	NA	0.988624216679736	NA	2.3228391853745	NA	36.5592912654652	-0.439060849000025
1588	OTU3146	NA	NA	50.2785939311054	NA	NA	NA	0.988624216679736	NA	2.3228391853745	NA	36.5592912654652	-0.439060849000025
1589	OTU3147	NA	NA	41.8405375243971	NA	2.83895629829082	0.734252929086404	0.985563562802131	0.485450835428151	1.1321651468792	NA	39.9902939045608	-0.408328590089935
1590	OTU3149	NA	NA	42.0660320232816	3105.46995276634	2.83895629829604	0.734252929089774	0.98556356280193	0.48545083542793	1.13216514686898	NA	41.022862473705	-0.40832859008797
1591	OTU315	1.90238098227493	4.95908410112877	39.181960622875	2370.22434798016	2.24750916825005	0.998871938451667	0.0313350171902696	0.237986574719248	2.51480923213934	0.0578789515408769	35.5906809144583	-0.465430546290739
1592	OTU3150	NA	NA	42.6567643884546	3373.46766888153	2.97947692123139	0.811829358856434	0.97033555706302	0.442883803547822	1.03780037223447	NA	40.8878574683785	-0.327261241931476
1593	OTU3151	3.71079341356135	5.47577508589832	42.1607212938979	3537.3803741843	4.02876331148733	0.900210490606748	1.15462954552201	0.349850223607495	1.00914984704655	0.357961958599445	37.7111805314143	-0.33226980902364
1594	OTU3152	NA	NA	49.679564436712	NA	NA	0.328162884591212	0.888823697055078	NA	1.9889311576187	NA	38.7313077433673	-0.434744071454979
1595	OTU3153	NA	NA	45.3687057326832	3483.55479363801	3.45905337324164	0.82383797834608	1.11395502803362	0.484446324189553	1.00695569763814	0.213356644065463	40.6816000598477	-0.438041611590043
1596	OTU3154	6.21431106717461	NA	43.9690547099544	3838.36332756846	4.08292647443304	0.0259076092899568	1.12967998491461	0.0271970895013892	1.23553695283074	0.0788074427984958	36.1882972685062	-0.234399156328166
1597	OTU3155	3.12119870985049	NA	43.3639974065485	3432.50239847069	3.16075018136378	0.811231064079291	1.29092366211315	0.352832398216006	1.01771168166867	0.201296712877823	40.2926117608813	-0.348388469847372
1598	OTU3158	NA	NA	50.278593933897	NA	NA	NA	0.988624216581704	NA	2.32283918530491	NA	36.5592912666319	-0.439060848939493
1599	OTU3159	6	NA	38.6	3336	3.44078	1	1.33163763562432	0.248782458451093	1	0.5675	38.5374754002941	-0.347435625443
1600	OTU316	NA	NA	55.0012211211493	NA	NA	0.684256193767083	0.451170502007352	NA	1.56245347520954	NA	37.511090741938	-0.612431858285662
1601	OTU3162	NA	NA	49.0333702169239	3561.71877548418	3.52528704459525	0.0722002388416833	0.627094166498889	0.152115620017365	1.40187519471202	0.0179527526514216	36.5592912654126	0.358915181119365
1602	OTU3163	NA	NA	43.9543310363579	3708.50732433819	3.99830020367877	0.0415525120682668	1.15273532640816	0.0498994564263697	1.26881821296359	0.0788074427984958	35.821580604159	-0.258585645610124
1603	OTU3164	7.07999968643144	5.37568732095729	43.9072624738325	4354.42745058701	4.83148778095328	0.0465583335305235	1.11332691919089	0.00207233601428835	1.10120214216505	0.13105563962469	36.9024880992942	-0.083086688644517
1604	OTU3165	3.71079341230012	5.3110731977315	42.8598594800412	3677.83572165211	4.02876331169955	0.900210490642512	1.1546295455368	0.34985022358469	1.00914984703835	0.357961958575378	36.6505548286116	-0.332269809002995
1605	OTU3167	NA	NA	41.8405375243971	NA	2.83895629829082	0.734252929086404	0.985563562802131	0.485450835428151	1.1321651468792	NA	39.9902939045608	-0.408328590089935
1606	OTU3168	NA	NA	48.0712023131023	NA	NA	0.417891192838521	0.920325247478885	NA	1.72354351733485	NA	41.1083634449035	-0.392293628488169
1607	OTU3169	7.13377627541745	7.22524305833723	50.5059498331588	4226.26536213607	4.69417454148892	0.010327367552761	0.603991640987226	0.900438978407457	2.8055134199595	0.0249376773065937	31.2010535523383	-0.168458131024068
1608	OTU3170	NA	NA	42.6002650497073	3105.46995276634	2.90417753696386	0.765197630019264	0.934251940583471	0.45542254559616	1.07445220781678	NA	41.2408448572547	-0.384842892514793
1609	OTU3171	1.53725654008976	NA	46.5707572961621	NA	2.71123206985064	0.883885321624157	1.17727637485479	0.230525065672621	1.07067224651615	0.205243157498507	39.2468942297901	-0.240887851510239
1610	OTU3173	3.71079341230012	5.3110731977315	42.8598594800412	3677.83572165211	4.02876331169955	0.900210490642512	1.1546295455368	0.34985022358469	1.00914984703835	0.357961958575378	36.6505548286116	-0.332269809002995
1611	OTU3174	NA	NA	43.9578178422794	3373.46766888153	3.03964868592806	0.916091177435021	0.7402379456193	0.330792542208954	1.00959409513761	0.236585248576888	40.575862231662	-0.358859389734039
1612	OTU3176	3.71079341230012	5.3110731977315	42.8598594800412	3677.83572165211	4.02876331169955	0.900210490642512	1.1546295455368	0.34985022358469	1.00914984703835	0.357961958575378	36.6505548286116	-0.332269809002995
1613	OTU3179	6.64492354481409	5.09298382384579	43.6521311896919	3974.09196886655	4.45170236790044	0.0262533009633608	1.06650461484576	0.00722495981050807	1.09804655335906	0.114160929263755	36.6648073427086	-0.160106158132556
1614	OTU318	4.07365677155734	NA	52.3720128634834	NA	3.54932559695907	0.123487782530868	0.833544557350955	NA	2.02265419615737	0.0617929086206639	35.8912877200649	-0.694448135498534
1615	OTU3180	6.817069020993	5.09298382384579	43.7667272080572	3974.09196886655	4.61062349096156	0.0312049927102253	1.06383561600962	0.00418378215939891	1.08539230463449	0.118847461635452	36.8052829931898	-0.131751114534908
1616	OTU3182	NA	NA	45.3687057326832	3483.55479363801	3.45905337324164	0.82383797834608	1.11395502803362	0.484446324189553	1.00695569763814	0.213356644065463	40.6816000598477	-0.438041611590043
1617	OTU3183	NA	NA	44.7543524796126	3373.46766886945	2.99356387100391	0.809328033227747	0.618080722636397	0.343791969110632	1.02054679081716	0.280758137105678	39.7952598035832	-0.222979062955468
1618	OTU3184	NA	3.16466717770727	52.3720128634834	3017.09831431813	3.54932559695907	0.123487782530868	0.833544557350955	0.321019056947542	2.02265419615737	0.0617929086206639	35.8912877200649	-0.694448135498534
1619	OTU3188	7.07999968643144	5.37568732095729	43.9072624738325	4354.42745058701	4.83148778095328	0.0465583335305235	1.11332691919089	0.00207233601428835	1.10120214216505	0.13105563962469	36.9024880992942	-0.083086688644517
1620	OTU319	NA	NA	59.6645414378855	NA	2.59396908458763	0.989534899803561	0.437842882564073	0.0824711028951676	1.01695572785517	0.0240672260197537	37.020267105586	-0.512978884978467
1621	OTU3191	2.99804813554831	8.68050674241179	31.6665851687467	3760.13971445594	3.97412034438211	0.875715664575738	1.4606344795325	0.801503219624529	1.05900041028569	0.133476768050976	37.7365601437562	-0.157905377355416
1622	OTU3192	NA	NA	43.9543310363579	3708.50732433819	3.99830020367877	0.0415525120682668	1.15273532640816	0.0498994564263697	1.26881821296359	0.0788074427984958	35.821580604159	-0.258585645610124
1623	OTU3198	NA	NA	50.0768797538684	NA	3.4411292070945	0.177101742032361	0.796828391867096	NA	2.22329043638696	NA	36.185102139499	-0.392299083346914
1624	OTU3199	3.7743335017625	NA	41.8186241252693	3432.50239847069	3.46191619850753	0.810666213484466	1.33163763562432	0.303899171423992	1.03126493133416	0.270726727880635	38.5374754002941	-0.335215285461959
1625	OTU32	3.52072842260026	9.05076621018354	36.5037651873273	3373.21860730718	3.28417708841281	0.802903586627278	1.44346189325112	0.889905708314067	1.0065242632553	0.0974211561219466	37.4950452445422	-0.305924424944917
1626	OTU320	NA	NA	56.6305863630211	2057.40233000147	2.34300207082226	0.854309978457882	0.301618901274405	0.0752534531042584	1.22792749326767	NA	37.511090741938	-0.649742771523562
1627	OTU3200	6.817069020993	5.09298382384579	43.7667272080572	3974.09196886655	4.61062349096156	0.0312049927102253	1.06383561600962	0.00418378215939891	1.08539230463449	0.118847461635452	36.8052829931898	-0.131751114534908
1628	OTU3203	3.71079341086779	5.3110731977315	42.859859480117	3677.83572165211	4.02876331176938	0.900210490643933	1.15462954555454	0.349850223617844	1.00914984703744	0.35796195855092	36.6505548286116	-0.332269809003338
1629	OTU3207	6.817069020993	5.09298382384579	43.7667272080572	3974.09196886655	4.61062349096156	0.0312049927102253	1.06383561600962	0.00418378215939891	1.08539230463449	0.118847461635452	36.8052829931898	-0.131751114534908
1630	OTU321	3	NA	49.9591630573457	NA	2.2847	1	1.00777859326662	NA	1	NA	35.9037236767078	-0.547666775116635
1631	OTU3210	NA	NA	52.3720128634834	NA	3.54932559695907	0.123487782530868	0.833544557350955	NA	2.02265419615737	NA	35.8912877200649	-0.694448135498534
1632	OTU3211	NA	NA	66.1617273248193	3752.66435824262	4.52162597122254	0.906261946657248	0.371201106101413	0.143673347296968	3.50061188005609	0.00998310803910775	31.1197838196683	-0.353638784364484
1633	OTU3212	NA	3.09533363586389	53.5858978084943	2786.95167658136	3.73618321060987	0.0940615319304664	0.75676168458914	0.148572644943226	2.29374095849024	0.0791652157774928	35.8912877199156	-0.484325413662442
1634	OTU3213	3.53577397098353	NA	43.3639974065485	3432.50239847069	3.33224796508252	0.829243923663025	1.29092366211315	0.328846526154555	1.02211846839782	0.245735432706059	40.2926117608813	-0.339935681555955
1635	OTU3215	NA	NA	42.6002650496803	3105.46995276634	2.90417753696816	0.765197630025027	0.934251940576596	0.455422545588586	1.07445220781035	NA	41.2408448569016	-0.384842892508882
1636	OTU3216	4.07988410086407	5.68805448741271	41.9209552831304	3478.36307227873	3.47203777323853	0.908634529529578	1.26312922218406	0.235129487690433	1.08919714998195	0.334217205462991	37.7111805314143	-0.343768647768104
1637	OTU3217	3.86225811240352	5.47577508589832	42.1607212938979	3537.3803741843	3.7656773921211	0.876690969189644	1.26312922218406	0.297817264483092	1.03105694591713	0.361930745012699	37.7111805314143	-0.335622220969963
1638	OTU3218	NA	NA	42.0660320232816	3105.46995276634	2.83895629829604	0.734252929089774	0.98556356280193	0.48545083542793	1.13216514686898	NA	41.022862473705	-0.40832859008797
1639	OTU3219	3.71079341086779	5.3110731977315	42.859859480117	3677.83572165211	4.02876331176938	0.900210490643933	1.15462954555454	0.349850223617844	1.00914984703744	0.35796195855092	36.6505548286116	-0.332269809003338
1640	OTU322	NA	NA	60.0174201523114	2381.61011798381	2.75843326364076	0.897389259560608	0.252919793805177	0.135834749566532	1.11093912525904	NA	37.1776352045267	-0.622837394988016
1641	OTU3220	3.86225811240352	5.68805448741271	41.9209552831304	3478.36307227873	3.76567739210359	0.87669096919389	1.26312922218406	0.297817264483092	1.03105694592469	0.334217205462991	37.7111805314143	-0.335622220969963
1642	OTU3221	NA	NA	41.8405375243971	NA	1.82343	1	1.01932073083409	0.531678755769686	1.22002748386919	NA	39.9902939045608	-0.404041329771104
1643	OTU3222	NA	NA	43.9578178422794	3373.46766888153	3.03964868592806	0.916091177435021	0.7402379456193	0.330792542208954	1.00959409513761	0.236585248576888	40.575862231662	-0.358859389734039
1644	OTU3224	NA	5.43753303123474	44.7543524796126	3373.46766886945	3.25902208334628	0.910514549498181	0.618080722636397	0.161347154254295	1.00964294260853	0.384438906475804	39.7952598035832	-0.222979062955468
1645	OTU3225	NA	NA	50.278593933897	NA	NA	NA	0.988624216581704	NA	2.32283918530491	NA	36.5592912666319	-0.439060848939493
1646	OTU3228	NA	NA	54.7126936862248	3354.9591788024	3.43597173167893	0.0157833197512212	0.603797594123459	0.627410370355335	3.20693901168155	0.0201145233792035	30.8715329456178	-0.479894750788492
1647	OTU323	NA	NA	47.0495013381281	NA	1.96847	0.333333333333333	0.928642113162655	0.563450994931223	1	0.114226428461506	38.4254098800047	-0.385195877555566
1648	OTU3231	4.49399725913077	5.1716586006587	43.0297352533925	2526.51704738911	2.66475164894478	0.00737589689305175	0.71632956304987	0.324438011374765	2.8392803756543	0.015373692537735	31.2483692583201	-0.512015750670863
1649	OTU3235	2.99804813554831	9.13519414515144	30.7872170330649	3926.23513938284	4.27480551304932	0.873819358697986	1.60809779076359	0.885092340702977	1.03308827728812	0.143618538860975	36.363607407349	-0.0986455965014004
1650	OTU3236	4.07988410086407	5.68805448741271	41.9209552831304	3478.36307227873	3.47203777323853	0.908634529529578	1.26312922218406	0.235129487690433	1.08919714998195	0.334217205462991	37.7111805314143	-0.343768647768104
1651	OTU3239	1.91744701595449	NA	41.8405375243971	NA	3.31520130957495	0.233545531670588	0.768031494270243	0.154408472842002	1.02189544191093	0.139360442632952	39.9902939045608	-0.62176954026187
1652	OTU324	3.86225811240352	5.47577508589832	42.1607212938979	3537.3803741843	3.76567739214328	0.876690969191974	1.26312922218406	0.297817264483092	1.0310569459137	0.361930745012699	37.7111805314143	-0.335622220969963
1653	OTU3244	NA	NA	42.6002650496803	3105.46995276634	2.90417753696816	0.765197630025027	0.934251940576596	0.455422545588586	1.07445220781035	NA	41.2408448569016	-0.384842892508882
1654	OTU3245	3.40440934084085	2.69117542782681	57.9325671980611	1905.30325573816	2.21197528880029	0.961260038365891	0.559810918803853	0.00623754490430357	1.1633394514453	0.0787436868839405	33.0012970946064	-0.461506926670218
1655	OTU3246	2.84510702042911	NA	41.8405375243971	NA	3.34917416891513	0.276008357540823	0.768031494270243	0.18248274190756	1.03936756364452	0.129607795395642	39.9902939045608	-0.62176954026187
1656	OTU3247	NA	NA	41.8405375243971	NA	2.83895629829082	0.734252929086404	0.985563562802131	0.485450835428151	1.1321651468792	NA	39.9902939045608	-0.408328590089935
1657	OTU3249	3.37519937494406	NA	44.8304120323416	2431.34998415666	2.40323855517808	0.2446982058995	0.137393733808567	0.139948989731464	1.18722289489066	0.0467562559668209	35.6648705399867	-0.526739657981423
1658	OTU325	3.61566142525891	3.19461695603329	67.3403622350458	4162.53451710752	4.54367187373228	0.99626985439963	0.289933836300774	0.0930896872176602	3.66357402430945	0.000864197411564627	31.4130889008705	-0.382642748559796
1659	OTU3250	4.49399725913077	7.58803190316987	49.3542951051018	4094.8700753155	4.56701146487219	0.000802597665945602	0.663423561361588	0.902060133165325	3.18927498220841	0.0194119886620774	29.2293765679754	-0.224944605558275
1660	OTU3256	3.53577397098353	NA	43.3639974065485	3432.50239847069	3.33224796508252	0.829243923663025	1.29092366211315	0.328846526154555	1.02211846839782	0.245735432706059	40.2926117608813	-0.339935681555955
1661	OTU326	NA	NA	42.6002650497073	3105.46995276634	2.90417753696386	0.765197630019264	0.934251940583471	0.45542254559616	1.07445220781678	0.158056185561376	41.2408448572547	-0.384842892514793
1662	OTU3260	2.84510702042911	NA	41.8405375243971	NA	3.38203446250669	0.233545531670588	0.768031494270243	0.154408472842002	1.03162675023785	0.139360442632952	39.9902939045608	-0.62176954026187
1663	OTU3263	3.71079341086779	5.3110731977315	42.859859480117	3677.83572165211	4.02876331176938	0.900210490643933	1.15462954555454	0.349850223617844	1.00914984703744	0.35796195855092	36.6505548286116	-0.332269809003338
1664	OTU3264	3.86225811196209	5.47577508589832	42.1607212938979	3537.3803741843	3.76567739229244	0.876690969204048	1.26312922218406	0.297817264491696	1.03105694589864	0.36193074503041	37.7111805314143	-0.335622220969963
1665	OTU3266	NA	NA	46.5707572961621	NA	2.66346228373967	0.172281577600231	1.00071405964739	0.379616889632218	1.48067689450754	0.0364064029603637	39.2468942297901	-0.586412584173838
1666	OTU3268	4.49399725913077	5.1716586006587	43.0297352533925	2526.51704738911	2.66475164894478	0.00737589689305175	0.71632956304987	0.324438011374765	2.8392803756543	0.015373692537735	31.2483692583201	-0.512015750670863
1667	OTU327	3.71079341356135	5.47577508589832	42.1607212938979	3537.3803741843	4.02876331150597	0.900210490606748	1.15462954552201	0.349850223607495	1.00914984704655	0.357961958599445	37.7111805314143	-0.33226980902364
1668	OTU3270	4.07988410086407	5.68805448741271	41.9209552831304	3478.36307227873	3.47203777323853	0.908634529529578	1.26312922218406	0.235129487690433	1.08919714998195	0.334217205462991	37.7111805314143	-0.343768647768104
1669	OTU3271	3.71079341356135	5.47577508589832	42.1607212938979	3537.3803741843	4.02876331150597	0.900210490606748	1.15462954552201	0.349850223607495	1.00914984704655	0.357961958599445	37.7111805314143	-0.33226980902364
1670	OTU3273	4.15032661408611	3.81054312347913	49.4740763520859	3246.95551727312	3.33606944311134	0.0448779906595113	0.455841931192317	0.516592757473283	3.68401946826237	0.0398022482021599	31.3421836535593	-0.473591105963678
1671	OTU3274	3.72559176796981	5.20286054871831	45.3521697418914	2301.19234669435	2.20917513940267	0.0691150686790511	-0.445325331512891	0.0274079312143074	1.07895413686914	0.0598145385219935	35.3169107076449	-0.479212275728554
1672	OTU3275	NA	4.7399788317774	54.3799499583546	4225.49235290836	3.73445317564	0.00173715470953907	0.538107924456931	0.882910492873225	4.20682663691046	0.00198769918105653	27.2951913108473	-0.513350810010124
1673	OTU328	NA	NA	50.2785939311054	NA	NA	NA	0.988624216679736	NA	2.3228391853745	NA	36.5592912654652	-0.439060849000025
1674	OTU3281	3.71079341086779	5.3110731977315	42.859859480117	3677.83572165211	4.02876331176938	0.900210490643933	1.15462954555454	0.349850223617844	1.00914984703744	0.35796195855092	36.6505548286116	-0.332269809003338
1675	OTU3283	NA	NA	49.679564436712	NA	NA	0.328162884591212	0.888823697055078	NA	1.9889311576187	NA	38.7313077433673	-0.434744071454979
1676	OTU3286	3.7107934136579	5.3110731977315	42.8598594799925	3677.83572165211	4.02876331157607	0.900210490614517	1.15462954552266	0.349850223603727	1.00914984704249	0.357961958591035	37.7111805314143	-0.332269809020382
1677	OTU3287	NA	NA	44.246940223078	3708.50732433819	4.04318189636348	0.0730355936862204	1.10704262639234	0.0916066683973737	1.40482023002247	NA	35.865316980095	-0.28459470568588
1678	OTU3288	NA	4.91055719563522	62.3781484045086	5278.42660172945	5.17870041142689	0.0390494327120244	0.529530772552708	0.912756885194066	4.80294179807787	0.012185358072261	29.9681094792427	-0.557054956175942
1679	OTU3289	NA	NA	43.9578178422794	3373.46766888153	3.10430921702735	0.839810418553425	1.11923695915867	0.404240318537032	1.0183160010768	0.197117286996901	40.575862231662	-0.358859389734039
1680	OTU329	NA	NA	54.7126936862248	3354.9591788024	3.43597173167893	0.0157833197512212	0.603797594123459	0.627410370355335	3.20693901168155	0.0201145233792035	30.8715329456178	-0.479894750788492
1681	OTU3291	NA	NA	45.5050497265144	NA	3.83915311917793	0.0984677000281736	1.03923484666129	NA	1.81374853417244	NA	35.6151329992772	-0.366444488291787
1682	OTU3294	6.21431106717461	5.09298382384579	43.6733653909397	3974.09196886655	4.16417659538859	0.0216005776653498	1.10188538911441	0.0147523070744415	1.14296436148048	0.0936200503726138	36.3168175103474	-0.204208766685743
1683	OTU3295	4.07988410086407	5.68805448741271	41.9209552831304	3478.36307227873	3.47203777323853	0.908634529529578	1.26312922218406	0.235129487690433	1.08919714998195	0.334217205462991	37.7111805314143	-0.343768647768104
1684	OTU3297	3.86225811196209	5.47577508589832	42.1607212938979	3537.3803741843	3.76567739229244	0.876690969204048	1.26312922218406	0.297817264491696	1.03105694589864	0.36193074503041	37.7111805314143	-0.335622220969963
1685	OTU3298	3.12119870985049	NA	43.3639974065485	3432.50239847069	3.16075018136378	0.811231064079291	1.29092366211315	0.352832398216006	1.01771168166867	0.201296712877823	40.2926117608813	-0.348388469847372
1686	OTU33	NA	4.19472912936926	48.7701859654218	3488.71837043462	3.77737993697036	0.82383797834608	1.11395502803362	0.484446324189553	1.00306262751184	0.213356644065463	40.6816000598477	-0.438041611590043
1687	OTU330	3	5.68805448741271	41.9209552831304	3478.36307227873	2.8708	1	1.26312922218406	0.297817264483092	1	0.334217205462991	37.7111805314143	-0.335622220969963
1688	OTU3300	4.13021629033182	5.24402157967867	41.862754338748	3449.4696887734	3.45394306132141	0.888119444951751	1.25441383552246	0.248782458448514	1.05053111230675	0.31654315596693	38.5374754002941	-0.34743562544429
1689	OTU3301	3.53577397098353	NA	43.3639974065485	3432.50239847069	3.33224796508252	0.829243923663025	1.29092366211315	0.328846526154555	1.02211846839782	0.245735432706059	40.2926117608813	-0.339935681555955
1690	OTU3302	NA	NA	47.0495013381281	NA	3.29384661275572	0.395359603401116	0.871050817193775	NA	1.79183137052553	NA	38.4254098800047	-0.385195877555566
1691	OTU3303	3.71079341230012	5.3110731977315	42.8598594800412	3677.83572165211	4.02876331169955	0.900210490642512	1.1546295455368	0.34985022358469	1.00914984703835	0.357961958575378	36.6505548286116	-0.332269809002995
1692	OTU3308	3.52072842260026	9.05076621018354	36.5037651873273	3373.21860730718	3.37478329606391	0.802903586627278	1.44346189325112	0.889905708314067	1.02348734771909	0.0974211561219466	37.4950452445422	-0.305924424944917
1693	OTU331	2.99804813554831	7.52059655647934	34.2709925408909	3388.49535410663	3.71413531345768	0.840326669817326	1.38149340706635	0.698064420567319	1.03594599970737	0.13988858001938	38.5770896739691	-0.1688954640383
1694	OTU332	3	3	46.6	2262	2.28165	0	0.737026987719109	0	1	0.020161889536443	36.3007196111079	-0.713183506667631
1695	OTU333	NA	NA	45.3687057325087	3483.55479362088	3.33815476523933	0.798671989451535	1.16217232049487	0.482224373245069	1.01176357653839	0.198836171891206	40.6816000598477	-0.435169647600363
1696	OTU334	1.92925945475182	NA	57.9703906701216	2057.40233000147	2.31865016392952	0.957453356948656	0.301618901274405	0.0219766719348198	1.04840159076386	0.0488734579895391	37.511090741938	-0.649742771523562
1697	OTU335	2.34063768487931	NA	48.5170024843039	NA	3.20533492267311	0.618920312058762	0.915717321621844	0.617141884264872	1.08953273051991	NA	43.4899680224106	-0.416401924126352
1698	OTU336	NA	NA	45.3687057326832	3483.55479363801	3.33815476524167	0.798671989448985	1.16217232049229	0.482224373248112	1.0117635765381	0.198836171897172	40.6816000598477	-0.435169647602012
1699	OTU337	3.72769283602367	3.52565645529144	47.6449366355562	3371.13041094732	3.83189540209692	0.238649385969841	1.0254279501834	NA	2.57264597436608	NA	36.913700481507	-0.57763219449957
1700	OTU338	2.16914096529537	NA	42.6002650497073	3105.46995276634	3.17998186170171	0.905009468923373	0.934251940583471	0.472574579719701	1.0212700608255	0.177142140553818	41.2408448572547	-0.384842892514793
1701	OTU339	NA	NA	45.3687057326832	3483.55479363801	3.45905337324164	0.82383797834608	1.11395502803362	0.484446324189553	1.00695569763814	0.213356644065463	40.6816000598477	-0.438041611590043
1702	OTU34	7.66315881706573	5.08388905710626	43.2384967291708	4532.60922581239	6.14222940070528	0.00701028798673488	0.849829898152281	0.000296382221624075	1.01353558041359	0.146043039436101	37.0077852171648	-0.147481721905816
1703	OTU340	3.7875668661341	NA	47.1447242918138	NA	3.08037535972237	0.0139403013456822	0.662824438666122	0.0345469525685452	1.13978711073333	NA	36.4631679791622	-0.581653818742599
1704	OTU341	3.72559176796981	5.20286054871831	45.3521697418914	2301.19234669435	2.31960388001141	0.129954499953282	0.00391661919944035	0.0486490715558745	1.14845453491073	0.0598145385219935	35.3169107076449	-0.479212275728554
1705	OTU342	NA	NA	49.9591630550914	NA	NA	NA	1.00777859327717	NA	3.01543522334471	NA	35.9037236748705	-0.547666775141868
1706	OTU343	6.91556622258999	6.28091007054656	40.0768414116336	3543.17299999063	3.72327035198688	2.99658322957307e-05	0.0490001256913292	0.00195459869931094	3.58036607389294	0.00217103178398562	30.1605864255848	-0.191486047249784
1707	OTU344	2.3888476905612	4.33868495948495	44.0292675720116	3134.44490873957	1.96790666180079	0.964700483853864	0.928642113177452	NA	1.03529151893458	0.114226428476586	38.9256768876763	-0.394578165558121
1708	OTU345	NA	NA	50.2785939311054	NA	NA	NA	0.988624216679736	NA	2.3228391853745	NA	36.5592912654652	-0.439060849000025
1709	OTU346	NA	NA	49.7501109153551	NA	NA	0.21660071652505	0.933493076265378	NA	2.20562558413608	NA	36.5592912654126	-0.415034233727365
1710	OTU347	NA	NA	49.679564436502	NA	3.57995430973128	0.32816288458456	0.888823697077201	0.52947284221629	1.98893115751289	NA	38.7313077425075	-0.434744071462102
1711	OTU348	2.99804813554831	9.11583377519138	30.0455772804239	3470.40389138084	3.84589804719103	0.922467564225789	1.66994071690582	0.959913473288542	1	0.69	36.040886184062	-0.100066684820614
1712	OTU349	3.71079341230012	5.3110731977315	42.8598594800412	3677.83572165211	4.03533569139666	0.956398968194017	1.1546295455368	0.162307731459494	1.00393342141834	0.357961958575378	36.6505548286116	-0.258028219985435
1713	OTU35	NA	3.16466717770727	52.3720128634834	3017.09831431813	3.54932559695907	0.123487782530868	0.833544557350955	0.321019056947542	2.02265419615737	0.0617929086206639	35.8912877200649	-0.694448135498534
1714	OTU350	NA	NA	43.957817842273	3432.5023984687	2.91096878800299	0.863989999263859	1.11923695917887	0.40424031853713	1.01831600107562	NA	40.5758622316176	-0.358859389737295
1715	OTU351	NA	NA	45.2972427683934	2849.91597720973	3.73019522085651	0.0420548859187029	1.14099692158731	0.128451353704435	1.44869413725683	NA	NA	-0.300253561487203
1716	OTU352	NA	NA	43.9578178422794	3373.46766888153	3.03964868592806	0.916091177435021	0.7402379456193	0.330792542208954	1.00959409513761	0.236585248576888	40.575862231662	-0.358859389734039
1717	OTU353	4.17598221118766	5.3110731977315	41.3108201619935	3677.83572165211	4.27765066967222	0.978489259120342	0.922759913444319	0.0883804637846613	1.0017931278441	0.351041372160666	36.7776257595939	-0.236519565024397
1718	OTU354	3.53577397098353	NA	43.3639974065485	3432.50239847069	3.33224796507585	0.829243923663504	1.29092366211315	0.328846526152831	1.02211846839725	0.245735432706059	40.2926117608813	-0.339935681555955
1719	OTU355	NA	5.43753303123474	46.7987795873149	3373.46766886945	3.32197523785361	0.944837738372294	0.618080722636397	0.0994605702485722	1.00594427943369	0.384438906475804	39.7952598035832	-0.222979062955468
1720	OTU356	NA	NA	43.9578178422794	3373.46766888153	3.03964868592806	0.916091177435021	0.7402379456193	0.330792542208954	1.00959409513761	0.236585248576888	40.575862231662	-0.358859389734039
1721	OTU357	NA	NA	42.6567643884546	3373.46766888153	3.14345181566238	0.811829358856434	0.97033555706302	0.442883803547822	1.03780037223447	NA	40.8878574683785	-0.327261241931476
1722	OTU358	6.56775709547055	7.3296195737054	47.2895140295066	4250.2174251087	4.17855411940814	0.00286814705777209	0.777814382401576	0.746383775372654	3.73426676514815	0.0114955633278481	31.321035114136	-0.0915718840557664
1723	OTU359	NA	NA	44.0292675720116	NA	2.96914247507185	0.586935337738849	0.928642113177452	NA	1.41513793583237	NA	38.9256768876763	-0.394578165558121
1724	OTU36	1.92925945475182	NA	57.9703906701216	2057.40233000147	2.31865016392952	0.957453356948656	0.301618901274405	0.0219766719348198	1.04840159076386	0.0488734579895391	37.511090741938	-0.649742771523562
1725	OTU360	NA	NA	42.0660320232816	3105.46995276634	2.83895629829604	0.734252929089774	0.98556356280193	0.48545083542793	1.13216514686898	NA	41.022862473705	-0.40832859008797
1726	OTU361	7.32631763413146	5.08388905710626	43.5269934583416	4532.60922581239	5.32786880141055	0.0140205759734698	1.00713800669544	0.000592764443248151	1.02707116082717	0.146043039436101	37.0155704343296	-0.130711410325615
1727	OTU362	NA	NA	NA	NA	NA	NA	NA	NA	NA	NA	38.1071324168005	NA
1728	OTU363	4.07988410165355	5.68805448741271	41.3762602655403	3478.36307227873	3.45832730863237	0.951912903320566	1.26312922219049	0.134359726444152	1.04603724539533	0.334217205463659	37.7111805314143	-0.34743562544429
1729	OTU364	NA	NA	42.6567643884546	3373.46766888153	3.14345181566238	0.811829358856434	0.97033555706302	0.442883803547822	1.03780037223447	NA	40.8878574683785	-0.327261241931476
1730	OTU365	NA	NA	NA	NA	NA	NA	NA	NA	NA	NA	40.8220540868202	NA
1731	OTU366	1.53725654008976	NA	46.5707572961621	NA	2.97566941965946	0.947973713233475	1.17727637485479	0.230525065672621	1.04352976966272	0.205243157498507	39.2468942297901	-0.240887851510239
1732	OTU367	NA	NA	49.6795644364039	3348.8890689701	2.89313516611337	0.149878956140605	0.692597094606464	0.402553762643975	1.45166585415849	NA	38.7313077420503	-0.549967820812548
1733	OTU368	NA	NA	44.0292675720116	NA	2.96914247507185	0.586935337738849	0.928642113177452	NA	1.41513793583237	NA	38.9256768876763	-0.394578165558121
1734	OTU369	4.13021629033182	5.24402157967867	41.862754338748	3449.4696887734	3.45394306132141	0.888119444951751	1.25441383552246	0.248782458448514	1.05053111230675	0.31654315596693	38.5374754002941	-0.34743562544429
1735	OTU37	NA	NA	46.5707572961621	NA	2.66346228373967	0.172281577600231	1.00071405964739	0.379616889632218	1.48067689450754	0.0364064029603637	39.2468942297901	-0.586412584173838
1736	OTU370	2.7517830667841	5.3110731977315	43.4212323330143	3860.13565807571	4.47879423993938	0.856035723133884	1.4152603321602	0.694586483371439	1.00139108968096	0.177975777506745	36.6505548286116	-0.351310216919273
1737	OTU371	NA	NA	NA	NA	NA	NA	NA	NA	NA	NA	38.1071324168005	NA
1738	OTU372	3	5.68805448741271	41.9209552831304	3478.36307227873	2.49604	0.908634529529578	1.26312922218406	0.235129487690433	1	0.334217205462991	37.7111805314143	-0.343768647768104
1739	OTU373	6	NA	45.6062522131136	2565.3105117229	2.52124	0	0.582203127197378	0	1	NA	36.3798611469005	-0.28233570680614
1740	OTU374	NA	NA	42.6567643884546	3373.46766888153	2.97947692123139	0.811829358856434	0.97033555706302	0.442883803547822	1.03780037223447	NA	40.8878574683785	-0.327261241931476
1741	OTU375	3.4389873044303	3.51591851514776	67.628134717797	4073.85980361172	2.25711208725223	0.999496378753584	0.461857994400157	0.00606708769954421	1.40192823189531	0.00121899168548621	30.5832107997575	-0.354987321563604
1742	OTU377	7.24026382799218	5.37568732095729	43.5269934583871	4354.42745058701	4.94772190069424	0.00701028798701588	0.974197461475061	0.000296382221637565	1.0135355804143	0.133527739728976	37.0155704343158	-0.31056301841662
1743	OTU378	NA	NA	42.656764388529	3373.46766886945	1.82343	1	0.970335557047104	0.381418575404252	1.02828953740941	NA	40.8878574683302	-0.327261241931884
1744	OTU38	3.01445553037968	5.3110731977315	43.4212323330143	3860.13565807571	6.66839293121525	0.995138813523371	1.15462954555454	0.978094175987838	1.00021021820143	0.206083783584191	36.6505548286116	-0.332269809003338
1745	OTU380	NA	NA	47.5871111033018	NA	NA	NA	0.824391157052258	NA	NA	NA	37.8879666858636	-0.500779783796224
1746	OTU381	NA	3.16466717770727	56.5249866168954	3017.09831431813	3.72674112828241	0.015059485747957	0.713004181261868	0.0291835508968996	1.10001507672481	0.0498907702738694	36.8992079736351	-1.37846827780445
1747	OTU382	NA	NA	49.679564436712	NA	NA	0.328162884591212	0.888823697055078	NA	1.9889311576187	NA	38.7313077433673	-0.434744071454979
1748	OTU383	NA	NA	49.9591630550914	NA	NA	NA	1.00777859327717	NA	3.01543522334471	NA	35.9037236748705	-0.547666775141868
1749	OTU384	3.37519937494406	NA	44.8304120323416	2431.34998415666	2.40323855517808	0.2446982058995	0.137393733808567	0.139948989731464	1.18722289489066	0.0467562559668209	35.6648705399867	-0.526739657981423
1750	OTU385	NA	NA	56.6305863630211	2057.40233000147	2.34300207082226	0.854309978457882	0.301618901274405	0.0752534531042584	1.22792749326767	NA	37.511090741938	-0.649742771523562
1751	OTU386	3.91416227363029	NA	46.6418347469885	3043.25289679976	3.44967003409049	0.196700353030886	1.48441367056665	0.720586768063812	1.04004548840197	0.087022726299869	35.5741461713138	-0.229649901238877
1752	OTU387	0.734584540372779	4.04479166282796	38.2293726287635	1980.26782261328	1.99226773767958	0.998677657316311	0.467884564609512	0.0036639723989026	2.93432310000761	0.00997956023219357	29.8380383659005	-0.230300836436128
1753	OTU388	2.80935733339994	NA	45.4624073847009	3373.46766886945	3.08339344169614	0.708067245859529	0.511877749272536	0.422870047207339	1.0109129866628	0.294320821202165	39.3019790630985	-0.192057315432152
1754	OTU389	NA	NA	50.2785939311054	NA	NA	NA	0.988624216679736	NA	2.3228391853745	NA	36.5592912654652	-0.439060849000025
1755	OTU39	3.86225811240352	5.47577508589832	42.1607212938979	3537.3803741843	3.76567739214328	0.876690969191974	1.26312922218406	0.297817264483092	1.0310569459137	0.361930745012699	37.7111805314143	-0.335622220969963
1756	OTU390	2.80935733339994	NA	45.4624073847009	3373.46766886945	3.08339344169614	0.708067245859529	0.511877749272536	0.422870047207339	1.0109129866628	0.294320821202165	39.3019790630985	-0.192057315432152
1757	OTU391	2.3888476905612	4.33868495948495	44.0292675720116	3134.44490873957	1.96790666180079	0.964700483853864	0.928642113177452	NA	1.03529151893458	0.114226428476586	38.9256768876763	-0.394578165558121
1758	OTU392	NA	NA	50.278593933897	NA	NA	NA	0.988624216581704	NA	2.32283918530491	NA	36.5592912666319	-0.439060848939493
1759	OTU393	NA	NA	48.0712023131023	NA	NA	0.417891192838521	0.920325247478885	NA	1.72354351733485	NA	41.1083634449035	-0.392293628488169
1760	OTU394	NA	NA	49.9591630550914	NA	NA	NA	1.00777859327717	NA	3.01543522334471	NA	35.9037236748705	-0.547666775141868
1761	OTU395	NA	NA	45.2972427683934	NA	3.73019522085651	0.0420548859187029	1.14099692158731	0.128451353704435	1.44869413725683	NA	NA	-0.300253561487203
1762	OTU396	2.16914096529537	NA	42.6002650497073	3105.46995276634	3.17998186170171	0.905009468923373	0.934251940583471	0.472574579719701	1.0212700608255	0.177142140553818	41.2408448572547	-0.384842892514793
1763	OTU397	5.26565162446252	4.50954215516586	58.3327055530721	2546.80058890951	2.70575858743645	0.994051347865172	1.10826129514709	1.59905866302452e-06	2.9252228776252	5.43358566444443e-06	32.4302964665302	-0.285267439491685
1764	OTU398	3.71079341356135	5.47577508589832	42.1607212938979	3537.3803741843	4.02876331150597	0.900210490606748	1.15462954552201	0.349850223607495	1.00914984704655	0.357961958599445	37.7111805314143	-0.33226980902364
1765	OTU399	NA	NA	48.0712023132871	NA	NA	0.417891192878877	0.920325247512478	NA	1.72354351735034	NA	41.1083634505287	-0.39229362850849
1766	OTU4	8	6	43.2101833333333	4603.83333333333	5.23003	0.0666666666666667	1.00021090670917	0	1	0.17	37.0155704343296	-0.0988271589899416
1767	OTU40	NA	5.43753303123474	46.7987795873149	3373.46766886945	3.22455027229386	0.955870181596039	0.618080722636397	0.079568472609892	1.00475542452776	0.384438906475804	39.7952598035832	-0.222979062955468
1768	OTU400	4.69986593065044	3.23163609248908	66.1629876370388	4819.44833659884	5.37341417084134	0.992370910940989	0.350049966657842	0.00514116819109148	4.31074075507531	0.001290326358815	30.8693633037697	-0.283652474055572
1769	OTU401	2.3888476905612	4.33868495948495	44.0292675720116	3134.44490873957	1.96790666180079	0.964700483853864	0.928642113177452	NA	1.03529151893458	0.114226428476586	38.9256768876763	-0.394578165558121
1770	OTU402	2.16914096529537	NA	42.6002650497073	3105.46995276634	3.17998186170171	0.905009468923373	0.934251940583471	0.472574579719701	1.0212700608255	0.177142140553818	41.2408448572547	-0.384842892514793
1771	OTU403	NA	2.50117582648848	61.2662270390015	2415.37410884186	2.87667194064879	0.94163818839608	0.235332677416642	0.218047921591235	1.02872181979691	0.0364772871613857	37.0154175808999	-0.567556923481185
1772	OTU404	NA	NA	52.7561344577075	NA	2.05288	1	0.929147110203389	NA	1	NA	35.964402283378	-0.488897798888076
1773	OTU405	NA	NA	NA	NA	NA	NA	NA	NA	NA	NA	38.1071324168005	NA
1774	OTU406	4.13021629033182	5.24402157967867	41.862754338748	3449.4696887734	3.47203777321535	0.908634529532112	1.25441383552246	0.235129487686755	1.08919715001378	0.31654315596693	38.5374754002941	-0.34743562544429
1775	OTU407	NA	NA	49.9591630550914	NA	NA	NA	1.00777859327717	NA	3.01543522334471	NA	35.9037236748705	-0.547666775141868
1776	OTU408	1.91744701595449	NA	41.8405375243971	NA	3.31520130957495	0.233545531670588	0.768031494270243	0.154408472842002	1.02189544191093	0.139360442632952	39.9902939045608	-0.62176954026187
1777	OTU409	4.07988410086407	5.68805448741271	41.9209552831304	3478.36307227873	3.76567739209055	0.876690969197211	1.26312922218406	0.297817264483092	1.03105694592882	0.334217205462991	37.7111805314143	-0.335622220969963
1778	OTU41	NA	NA	45.3687057326832	3483.55479363801	3.33815476524167	0.798671989448985	1.16217232049229	0.482224373248112	1.0117635765381	0.198836171897172	40.6816000598477	-0.435169647602012
1779	OTU410	NA	5.24402157966099	43.957817842273	3432.5023984687	3.10430921703474	0.83981041855831	1.11923695917887	0.40424031853713	1.01831600107493	NA	40.5758622316176	-0.358859389737295
1780	OTU411	NA	NA	42.6567643884546	3373.46766888153	3.14345181566238	0.811829358856434	0.97033555706302	0.442883803547822	1.03780037223447	NA	40.8878574683785	-0.327261241931476
1781	OTU412	3.7107934136579	5.3110731977315	42.8598594799925	3677.83572165211	4.02876331157607	0.900210490614517	1.15462954552266	0.349850223603727	1.00914984704249	0.357961958591035	37.7111805314143	-0.332269809020382
1782	OTU413	4.07988410086407	5.68805448741271	41.9209552831304	3478.36307227873	3.76567739209055	0.876690969197211	1.26312922218406	0.297817264483092	1.03105694592882	0.334217205462991	37.7111805314143	-0.335622220969963
1783	OTU414	NA	NA	47.191251135313	3068.37260574621	3.18138548756644	0.496133022783555	0.871050817199813	0.628097206741023	1.79183137050593	NA	38.4254098806365	-0.385195877556527
1784	OTU415	4.91139817041806	NA	45.6062522131136	2565.3105117229	2.87095054019913	0.00122833586324971	0.570737465508006	0.00316321112993236	1.01231720298407	NA	36.3798611469005	-0.213858628744238
1785	OTU416	NA	NA	60.0174201523114	2381.61011798381	2.75843326364076	0.897389259560608	0.252919793805177	0.135834749566532	1.11093912525904	NA	37.1776352045267	-0.622837394988016
1786	OTU417	NA	4.19472912936926	48.7701859654218	3488.71837043462	3.4618799078466	0.82383797834608	1.11395502803362	0.484446324189553	1.00689091139917	0.213356644065463	40.6816000598477	-0.438041611590043
1787	OTU418	NA	4.8700301996916	45.3687057326832	3483.55479363801	3.33815476524167	0.798671989448985	1.16217232049229	0.482224373248112	1.0117635765381	0.198836171897172	40.6816000598477	-0.435169647602012
1788	OTU419	4	NA	47.1447242918138	NA	3.03396	0	0.683907793614414	0	1	NA	36.54371893206	-0.540303889365777
1789	OTU42	3.72559176831396	5.20286054871831	45.3521697418914	2301.19234669435	2.50084648891076	0.0992428576119325	0.00391661919944035	0.0486490715549657	1.07316357323876	0.0706787829086068	35.3169107076449	-0.479212275728554
1790	OTU420	4.13021629033182	5.24402157967867	41.862754338748	3449.4696887734	3.45394306132141	0.888119444951751	1.25441383552246	0.248782458448514	1.05053111230675	0.31654315596693	38.5374754002941	-0.34743562544429
1791	OTU421	NA	NA	45.35615759736	NA	3.92943580889513	NA	0.846979350546146	NA	2.293293696721	NA	NA	-0.302886893576501
1792	OTU422	NA	NA	34	3105.46995276634	2.90417753696816	1	-0.22314355131421	0	1	0	37	-0.446287102628419
1793	OTU423	3.71079341086779	5.3110731977315	42.859859480117	3677.83572165211	4.02876331176938	0.900210490643933	1.15462954555454	0.349850223617844	1.00914984703744	0.35796195855092	36.6505548286116	-0.332269809003338
1794	OTU424	NA	NA	42.6567643884546	3373.46766888153	3.14345181566238	0.811829358856434	0.97033555706302	0.442883803547822	1.03780037223447	NA	40.8878574683785	-0.327261241931476
1795	OTU425	NA	NA	47.6449366352898	NA	3.83189540211861	0.238649385927801	1.0254279501657	0.480437658529457	2.57264597435742	NA	36.9137004803348	-0.577632194506062
1796	OTU426	NA	NA	48.0712023131023	NA	NA	0.417891192838521	0.920325247478885	NA	1.72354351733485	NA	41.1083634449035	-0.392293628488169
1797	OTU427	3.99619416218876	NA	33.9552623863138	2637.98647227483	2.76058939330264	0.0436695898508529	1.08821142775931	0.0902185527029636	1.15456342587239	0.104464982082462	38.3161200209292	-0.518725078688346
1798	OTU428	2.3888476905612	4.33868495948495	44.0292675720116	3134.44490873957	1.96790666180079	0.964700483853864	0.928642113177452	NA	1.03529151893458	0.114226428476586	38.9256768876763	-0.394578165558121
1799	OTU429	NA	NA	45.3687057326832	3483.55479363801	3.45905337324164	0.82383797834608	1.11395502803362	0.484446324189553	1.00695569763814	0.213356644065463	40.6816000598477	-0.438041611590043
1800	OTU43	7.17679761687502	5.23559143037863	42.6063977826654	4633.20716199652	5.63165599886258	0.0158159355186559	0.979848131538639	0.000110682157450771	1.0042444232906	0.152616954758553	37.1923657607305	-0.171395305146746
1801	OTU430	NA	NA	NA	NA	NA	NA	NA	NA	NA	NA	40.8220540868202	NA
1802	OTU431	2.7517830667841	5.3110731977315	43.4212323330143	3860.13565807571	4.47879423993938	0.856035723133884	1.4152603321602	0.694586483371439	1.00139108968096	0.177975777506745	36.6505548286116	-0.351310216919273
1803	OTU432	2.52152220359156	NA	48.0712023132411	NA	3.25456623608858	0.515111891838106	0.920325247502422	0.501187762314931	1.68876694242733	NA	41.1083634492554	-0.392293628501754
1804	OTU433	NA	4.79287995559655	62.0909317590818	5152.84119259491	5.17870041139337	0.0390494327153375	0.529530772549199	0.912756885199099	4.80294179807742	0.00736015486481555	29.5140100364724	-0.557054956172092
1805	OTU434	2.06013999296947	NA	61.2662270390015	2415.37410884186	2.85332589026751	0.94163818839608	0.235332677416642	0.218047921591235	1.07254692342416	0.0364772871613857	37.0154175808999	-0.567556923481185
1806	OTU435	3.12119870985049	NA	43.3639974065485	3432.50239847069	4.09471	1	1.29092366211315	0	1	0.201296712877823	40.2926117608813	-0.287682072451781
1807	OTU436	NA	3.16466717770727	56.396422849587	3017.09831431813	3.69089042646691	0.015059485747957	0.713004181261868	0.0291835508968996	1.03750565963206	0.0685246138351746	36.8992079736351	-1.37846827780445
1808	OTU437	2.16914096529537	NA	42.6002650497073	3105.46995276634	3.11514947034611	0.905009468923373	0.934251940583471	0.472574579719701	1.02513734469984	0.177142140553818	41.2408448572547	-0.384842892514793
1809	OTU438	NA	NA	49.679564436712	NA	NA	0.328162884591212	0.888823697055078	NA	1.9889311576187	NA	38.7313077433673	-0.434744071454979
1810	OTU439	2.99804813554831	10.854665529344	29.2625988126374	4457.99167604708	4.98510292080585	0.941936077358649	1.76409083295126	0.982386413691009	1.01572975107306	0.0539853271571953	36.363607407349	0.169460026873032
1811	OTU44	2.99804813554831	9.09970605249115	29.6056454328222	3332.15707656187	3.54722114852985	0.997691012020066	1.66994071690582	0.996222211833947	1.00008270928242	0.315298433195203	36.040886184062	-0.100066684820614
1812	OTU440	3.71079341086779	5.3110731977315	42.859859480117	3677.83572165211	4.02876331176938	0.900210490643933	1.15462954555454	0.349850223617844	1.00914984703744	0.35796195855092	36.6505548286116	-0.332269809003338
1813	OTU441	4.14234920286286	3.1302961586155	57.5327990835484	2852.01142565946	2.74704543915263	0.999689638264375	0.0798956148682469	0.0696270058304547	3.77722063761539	1.63104191089814e-05	31.7196540291649	-0.363559158607251
1814	OTU442	NA	NA	NA	NA	NA	NA	NA	NA	NA	NA	40.8220540868202	NA
1815	OTU443	2.02536251198788	6.78135592924663	40.5967785204583	2951.97874240145	2.97426928669337	0.957687716044581	0.923039715764184	0.481105344106584	3.68722954158225	0.0382931452512415	35.0764648307683	-0.312170502163444
1816	OTU444	1.53725654008976	NA	46.5707572961621	NA	2.71123206985064	0.883885321624157	1.17727637485479	0.230525065672621	1.07067224651615	0.205243157498507	39.2468942297901	-0.240887851510239
1817	OTU445	1.06292953387809	1.37880056238383	55.8131085689878	1802.88671978365	1.71982	1	-0.054836748138456	0	1	NA	37.511090741938	-0.884074422596311
1818	OTU446	3.3739624033742	3.4137500977412	67.078905159326	4096.99642636352	2.07024	1	0.410130658425448	0	1.66666666666667	0.000919186524048454	30.8794458356411	-0.371565629106913
1819	OTU447	4.17598221118766	5.3110731977315	41.3108201619935	3677.83572165211	4.27765066968387	0.985659506081134	0.922759913444319	0.0662853478365429	1.00115272504249	0.351041372160666	36.7776257595939	-0.236519565024397
1820	OTU448	2.81825432353617	5	35.2	1260	1.27407	0.5	-0.275588930214396	0.0486779152164121	1	0.0170022767808007	35.6648705399867	-0.833945627573096
1821	OTU449	6.6622648897564	6.3753316404407	40.6199638415664	3605.7647649915	3.76867176839291	0.00016980638303512	0.0490001256981896	0.0221826701001306	4.06539722985268	0.00217103178398562	30.1605864255006	-0.191486047246382
1822	OTU45	4.55051337833713	NA	54.9697112179301	3106.6020238588	3.38501781944657	0.00611914857141726	0.424662077093916	0.618380580873828	2.24772392611062	0.0278269556695905	30.3175133235555	-0.453322801439548
1823	OTU450	6	NA	38.6	3336	3.44078	1	1.33163763562432	0.248782458451093	1	0.5675	38.5374754002941	-0.347435625443
1824	OTU451	NA	NA	NA	NA	NA	NA	NA	NA	NA	NA	40.8220540868202	NA
1825	OTU452	2.99804813554831	9.70580646509442	30.4543991890159	4041.96982998998	4.42168062290581	0.901851806928045	1.508187190351	0.841896921762476	1.01094636549574	0.114894854077314	32.6893000983564	-0.165908504973021
1826	OTU453	4.13021629033182	5.24402157967867	41.862754338748	3449.4696887734	3.45394306132141	0.888119444951751	1.25441383552246	0.248782458448514	1.05053111230675	0.31654315596693	38.5374754002941	-0.34743562544429
1827	OTU454	NA	NA	NA	NA	NA	NA	NA	NA	NA	NA	40.8220540868202	NA
1828	OTU455	3.72559176796981	5.20286054871831	45.3521697418914	2301.19234669435	2.20917513940267	0.0691150686790511	-0.445325331512891	0.0274079312143074	1.07895413686914	0.0598145385219935	35.3169107076449	-0.479212275728554
1829	OTU456	NA	NA	41.8405375243971	NA	1.82343	1	1.01932073083409	0.531678755769686	1.22002748386919	NA	39.9902939045608	-0.404041329771104
1830	OTU457	NA	NA	42.6002650497073	3105.46995276634	2.90417753696386	0.765197630019264	0.934251940583471	0.45542254559616	1.07445220781678	0.158056185561376	41.2408448572547	-0.384842892514793
1831	OTU459	4.17598221118766	5.3110731977315	41.3108201619935	3677.83572165211	4.09471	1	0.922759913444319	0	1	0.351041372160666	36.7776257595939	-0.287682072451781
1832	OTU46	3.86225811240352	5.47577508589832	42.1607212938979	3537.3803741843	3.7656773921211	0.876690969189644	1.26312922218406	0.297817264483092	1.03105694591713	0.361930745012699	37.7111805314143	-0.335622220969963
1833	OTU460	NA	NA	42.656764388529	3373.46766886945	2.85489591442103	0.835725343478558	0.970335557047104	0.381418575404252	1.02828953740941	0.245225852964594	40.8878574683302	-0.327261241931884
1834	OTU461	NA	3.96486611874505	49.6795644364039	3348.8890689701	2.50050324770864	0.052988789076364	0.692597094606464	0.402553762643975	1.15968370273774	0.0511209045673346	38.7313077420503	-0.549967820812548
1835	OTU462	2.80935733339994	NA	45.4624073847009	3373.46766886945	3.08339344169614	0.742745124072929	0.511877749272536	0.410015056007903	1.01273181788694	0.294320821202165	39.3019790630985	-0.192057315432152
1836	OTU463	7.93604718660576	3.08213130242857	48.0743637027581	2926.40668887584	2.2457588700957	0.00294755607008005	NA	0.307516326344062	1.35329894814073	NA	36.6343489515557	NA
1837	OTU464	NA	NA	NA	NA	NA	NA	NA	NA	NA	NA	40.8220540868202	NA
1838	OTU465	4.93333814510131	2.8021836682402	62.8520251320907	5178.24398719938	5.56022596156257	1.16920698632685e-06	0.644966233566566	0.942911180459966	4.09588709537124	3.02325404639809e-05	28.3148439782042	-0.322418806066618
1839	OTU466	NA	2.06204872030339	66.4527069712964	3906.03846026081	4.41835641568515	8.09388809055634e-05	0.506396450414781	0.495804463722546	4.85692685474886	0.0001693170793882	29.4975269497432	-0.749289335375332
1840	OTU467	4.13021629033182	5.24402157967867	41.862754338748	3449.4696887734	3.47203777321535	0.908634529532112	1.25441383552246	0.235129487686755	1.08919715000906	0.31654315596693	38.5374754002941	-0.34743562544429
1841	OTU468	2.80935733339994	NA	45.4624073847009	3373.46766886945	3.08339344169614	0.742745124072929	0.511877749272536	0.410015056007903	1.01273181788694	0.294320821202165	39.3019790630985	-0.192057315432152
1842	OTU469	NA	NA	49.679564436712	NA	NA	0.328162884591212	0.888823697055078	NA	1.9889311576187	NA	38.7313077433673	-0.434744071454979
1843	OTU47	2.99804813554831	9.19941208005579	29.6056454328222	3332.15707656187	3.53183801250703	0.984893483500054	1.66994071690582	0.971036960543293	1.00054112414192	0.608153586719353	36.040886184062	-0.100066684820614
1844	OTU470	2.25065073827825	7.30454158102535	40.7228452556814	3488.37796886579	3.64267220367331	0.933145096541871	0.968654769799883	0.620253568474848	4.01403788098127	0.0754251449677428	33.4807985189172	-0.429537411416658
1845	OTU471	NA	NA	42.0660320232816	3105.46995276634	2.83895629829604	0.734252929089774	0.98556356280193	0.48545083542793	1.13216514686898	NA	41.022862473705	-0.40832859008797
1846	OTU472	3.7743335017625	NA	41.8186241252693	3432.50239847069	3.45394306132372	0.888119444940342	1.33163763562432	0.248782458451093	1.0505311123024	0.270726727880635	38.5374754002941	-0.347435625443
1847	OTU473	2.80935733339994	NA	45.4624073847009	3373.46766886945	3.08339344169614	0.708067245859529	0.511877749272536	0.422870047207339	1.0109129866628	0.294320821202165	39.3019790630985	-0.192057315432152
1848	OTU474	4.13021629033182	5.24402157967867	41.862754338748	3449.4696887734	3.47203777321535	0.908634529532112	1.25441383552246	0.235129487686755	1.08919715001378	0.31654315596693	38.5374754002941	-0.34743562544429
1849	OTU475	NA	NA	51.3	3105.46995276634	2.93715	0	0.300104592450338	0	1	0	37	-0.916290731874155
1850	OTU476	3.83965857454152	NA	36.4521548894943	2992.9385602412	3.17507071548745	0.0227330719095264	0.832972916975165	0.179949206886451	4.09217504186252	0.00661397524637885	31.3037116149171	-0.808017680595939
1851	OTU477	NA	NA	43.9578178420714	3432.50239847069	3.10430921706008	0.839810418556716	1.11923695921618	0.404240318531379	1.01831600107312	0.19711728699326	40.5758622316176	-0.358859389734828
1852	OTU478	2.80935733339994	NA	45.4624073847009	3373.46766886945	3.08339344169614	0.708067245859529	0.511877749272536	0.422870047207339	1.0109129866628	0.294320821202165	39.3019790630985	-0.192057315432152
1853	OTU479	4.13021629033182	5.24402157967867	41.862754338748	3449.4696887734	3.45394306132141	0.888119444951751	1.25441383552246	0.248782458448514	1.05053111230675	0.31654315596693	38.5374754002941	-0.34743562544429
1854	OTU48	4.17598221118766	5.3110731977315	41.3108201619935	3677.83572165211	4.27765066966243	0.97848925911917	0.922759913444319	0.0883804637882124	1.00179312784422	0.351041372160666	36.7776257595939	-0.236519565021767
1855	OTU480	2.16914096529537	NA	42.6002650497073	3105.46995276634	3.17998186170171	0.905009468923373	0.934251940583471	0.472574579719701	1.0212700608255	0.177142140553818	41.2408448572547	-0.384842892514793
1856	OTU481	NA	NA	44.0292675720116	3134.44490873957	1.86277	1	0.928642113177452	NA	1	NA	38.9256768876763	-0.394578165558121
1857	OTU482	3.86225811240352	5.68805448741271	41.9209552831304	3478.36307227873	3.76567739210359	0.87669096919389	1.26312922218406	0.297817264483092	1.03105694592469	0.334217205462991	37.7111805314143	-0.335622220969963
1858	OTU483	NA	NA	49.9591630550914	NA	NA	NA	1.00777859327717	NA	3.01543522334471	NA	35.9037236748705	-0.547666775141868
1859	OTU484	NA	NA	46.5707572961621	NA	NA	NA	1.00071405964739	NA	2.39665159402527	NA	39.2468942297901	-0.586412584173838
1860	OTU485	2.86369791793497	NA	42.6002650497073	3105.46995276634	2.90417753696386	0.765197630019264	0.934251940583471	0.45542254559616	1.07445220781678	0.158056185561376	41.2408448572547	-0.384842892514793
1861	OTU486	NA	NA	50.2785939311054	NA	NA	NA	0.988624216679736	NA	2.3228391853745	NA	36.5592912654652	-0.439060849000025
1862	OTU487	NA	NA	45.3687057326832	3483.55479363801	3.35154078763631	0.82383797834608	1.11395502803362	0.484446324189553	1.008692991739	0.213356644065463	40.6816000598477	-0.438041611590043
1863	OTU488	4.93333814510131	3.05396733239521	64.1563777751373	3895.97571591478	3.99830396836018	2.29958222080092e-08	0.148233043916028	0.777952352672121	4.569967077996	1.61807402645681e-06	30.2390965798978	0.1840042919208
1864	OTU489	2.7517830667841	5.19795570727563	42.5248626222263	3754.32773405888	4.40766342598467	0.893758148719269	1.52528993496965	0.895542610676486	1.00030282223434	0.177975777491588	35.3230806987275	-0.540958942553389
1865	OTU49	2.99804813554831	9.11583377519138	30.0455772804239	3470.40389138084	3.84589804719103	0.987077926294125	1.66994071690582	0.959913473288542	1.0008063867353	0.371208674910024	36.040886184062	-0.100066684820614
1866	OTU490	NA	NA	50.278593933897	NA	NA	NA	0.988624216581704	NA	2.32283918530491	NA	36.5592912666319	-0.439060848939493
1867	OTU491	2.7517830667841	5.19795570727563	42.5248626222263	3754.32773405888	4.66568023274272	0.821542345259801	1.41922035925948	0.780102268069374	1.00097756718327	0.177975777493545	35.3230806987275	-0.34462394958745
1868	OTU492	NA	2.04109423304483	32.5000103259725	2053.3601585149	2.05913257394698	0.958055327510331	1.04256740466033	0.0102000061335914	1.00372447516803	0.00168592115051644	47.1365179297223	-0.537056032198043
1869	OTU493	3.7107934136579	5.3110731977315	42.8598594799925	3677.83572165211	4.02876331157607	0.900210490614517	1.15462954552266	0.349850223603727	1.00914984704249	0.357961958591035	37.7111805314143	-0.332269809020382
1870	OTU494	NA	NA	50.2785939311054	NA	NA	NA	0.988624216679736	NA	2.3228391853745	NA	36.5592912654652	-0.439060849000025
1871	OTU495	NA	NA	43.9578178420714	3432.50239847069	3.10430921706008	0.839810418556716	1.11923695921618	0.404240318531379	1.01831600107312	0.19711728699326	40.5758622316176	-0.358859389734828
1872	OTU496	1.90238098227493	5	36.8666666666667	2029.33333333333	2.01975714285714	1	-0.0613935661146222	0.0072463768115942	2.99310344827586	0.2	35.5906809144583	-0.693147180559945
1873	OTU497	1.81350219880476	NA	57.9703906701216	2057.40233000147	2.35813959114354	0.949717603666606	0.301618901274405	0.0259724304684166	1.02288075371326	0.0488734579895391	37.511090741938	-0.649742771523562
1874	OTU498	NA	2.50117582648848	61.2662270390015	2415.37410884186	2.87667194064879	0.94163818839608	0.235332677416642	0.218047921591235	1.02872181979691	0.0364772871613857	37.0154175808999	-0.567556923481185
1875	OTU499	NA	NA	NA	NA	NA	NA	NA	NA	NA	NA	40.8220540868202	NA
1876	OTU5	7.41153736377637	6.98872796925982	51.4121955949363	5110.86867797478	4.77636661280116	0.0255497504055208	0.707878489632651	0.908480696868448	2.68585015667333	0.0437861435065168	31.0254072401967	-0.226842377792419
1877	OTU50	1.91744701595449	NA	41.8405375243971	NA	3.31520130957495	0.233545531670588	0.768031494270243	0.154408472842002	1.02189544191093	0.139360442632952	39.9902939045608	-0.62176954026187
1878	OTU500	3.71079341230012	5.3110731977315	42.8598594800412	3677.83572165211	4.03533569139666	0.956398968194017	1.1546295455368	0.162307731459494	1.00393342141834	0.357961958575378	36.6505548286116	-0.258028219985435
1879	OTU501	3.94054855724128	5.3110731977315	42.8598594800412	3677.83572165211	4.03533569139543	0.956398968199888	1.0183684672058	0.162307731439884	1.00393342141779	0.388076826179608	36.6505548286116	-0.25802821997931
1880	OTU502	4.13021629033182	5.24402157967867	41.862754338748	3449.4696887734	3.47203777321535	0.908634529532112	1.25441383552246	0.235129487686755	1.08919715000494	0.31654315596693	38.5374754002941	-0.34743562544429
1881	OTU503	7.24395084880361	5.11863810136512	43.0648190292307	4469.30165106048	5.36218886552062	0.0100326667880217	1.00021090670917	0.000381238542339881	1.01470169806489	0.154565512383435	37.0155704343296	-0.0988271589899416
1882	OTU504	NA	NA	46.4530089914078	2621.72602024852	2.98160086149552	0.00328049680142714	0.559581696266788	0.00844068733443	1.03289535557877	0.0273633838171909	36.3798611469005	-0.382172456057206
1883	OTU505	NA	3	50.9	1405	1.6178	1	-0.105360515657826	0	1	0	37.511090741938	-0.916290731874155
1884	OTU506	NA	NA	47.6449366352898	NA	3.83189540211861	0.238649385927801	1.0254279501657	NA	2.57264597435742	NA	36.9137004803348	-0.577632194506062
1885	OTU507	NA	NA	44.0292675720116	NA	2.96914247507185	0.586935337738849	0.928642113177452	NA	1.41513793583237	NA	38.9256768876763	-0.394578165558121
1886	OTU508	3.71079341356135	5.47577508589832	42.1607212938979	3537.3803741843	4.02876331150597	0.900210490606748	1.15462954552201	0.349850223607495	1.00914984704655	0.357961958599445	37.7111805314143	-0.33226980902364
1887	OTU509	2.89774515530782	NA	45.4624073846287	3373.46766886945	3.065867046939	0.757634165676372	0.511877749272135	0.351776607575823	1.01553001971807	0.290370177279882	39.3019790631808	-0.222979062955468
1888	OTU51	3.86225811240352	5.47577508589832	42.1607212938979	3537.3803741843	3.76567739214328	0.876690969191974	1.26312922218406	0.297817264483092	1.0310569459137	0.361930745012699	37.7111805314143	-0.335622220969963
1889	OTU510	NA	NA	42.656764388529	3373.46766886945	1.82343	1	0.970335557047104	0.381418575404252	1.02828953740941	NA	40.8878574683302	-0.327261241931884
1890	OTU511	2.80935733339994	NA	45.4624073847009	3373.46766886945	3.08339344169614	0.708067245859529	0.511877749272536	0.422870047207339	1.0109129866628	0.294320821202165	39.3019790630985	-0.192057315432152
1891	OTU512	2.84510702042911	NA	41.8405375243971	NA	3.38203446250669	0.233545531670588	0.768031494270243	0.154408472842002	1.03162675023785	0.139360442632952	39.9902939045608	-0.62176954026187
1892	OTU513	2.67476651266437	NA	41.8405375244972	NA	2.31032202429497	0.870329463203345	0.928642113177452	0.462614095509654	1.10056899953683	0.116879451269476	39.9902939042447	-0.404041329769656
1893	OTU514	3.52072842260026	9.05076621018354	36.5037651873273	3373.21860730718	3.37478329606391	0.802903586627278	1.44346189325112	0.889905708314067	1.02348734771909	0.0974211561219466	37.4950452445422	-0.305924424944917
1894	OTU515	NA	NA	49.7501109153551	NA	3.87848973109285	0.21660071652505	0.933493076265378	NA	2.20562558413608	NA	36.5592912654126	-0.415034233727365
1895	OTU516	NA	NA	42.6002650496803	3105.46995276634	2.97947692120874	0.811829358853403	0.934251940576596	0.455422545588586	1.07445220781035	NA	41.2408448569016	-0.384842892508882
1896	OTU517	4.6582486792983	NA	46.0682704206935	2565.3105117229	3.04791909075416	0.000905320576362056	0.597879908485208	0.00235503408737729	1.00907815007143	0.0197547414794194	35.7670864615602	-0.347251169369902
1897	OTU518	NA	NA	50.2785939311054	NA	NA	NA	0.988624216679736	NA	2.3228391853745	NA	36.5592912654652	-0.439060849000025
1898	OTU519	3	NA	41.3	2565.3105117229	3.27458	0	0.22314355131421	0	1	0.0197547414794194	35.7670864615602	-0.430782916092454
1899	OTU52	NA	NA	44.7543524796126	3373.46766886945	2.99356387100391	0.809328033227747	0.618080722636397	0.343791969110632	1.02054679081716	0.280758137105678	39.7952598035832	-0.222979062955468
1900	OTU520	NA	NA	45.3687057326832	3483.55479363801	3.45905337324164	0.82383797834608	1.11395502803362	0.484446324189553	1.00695569763814	0.213356644065463	40.6816000598477	-0.438041611590043
1901	OTU521	3.71079341086779	5.3110731977315	42.859859480117	3677.83572165211	4.02876331176938	0.900210490643933	1.15462954555454	0.349850223617844	1.00914984703744	0.35796195855092	36.6505548286116	-0.332269809003338
1902	OTU522	1.91744701595449	NA	41.8405375243971	NA	3.31520130957495	0.233545531670588	0.768031494270243	0.154408472842002	1.02189544191093	0.139360442632952	39.9902939045608	-0.62176954026187
1903	OTU523	6	3.86513028899097	45.6062522131136	2565.3105117229	2.79713	0	0.570737465508006	0	1	NA	36.3798611469005	-0.213858628744238
1904	OTU524	4.13021629033182	5.24402157967867	41.862754338748	3449.4696887734	3.45394306132141	0.888119444951751	1.25441383552246	0.248782458448514	1.05053111230675	0.31654315596693	38.5374754002941	-0.34743562544429
1905	OTU525	NA	3.09533363586389	53.5858978084943	2786.95167658136	3.73618321060987	0.0940615319304664	0.75676168458914	0.148572644943226	2.29374095849024	0.0791652157774928	35.8912877199156	-0.484325413662442
1906	OTU526	2.80935733339994	NA	45.4624073847009	3373.46766886945	3.08339344169614	0.708067245859529	0.511877749272536	0.422870047207339	1.0109129866628	0.294320821202165	39.3019790630985	-0.192057315432152
1907	OTU527	4.13021629033182	5.24402157967867	41.862754338748	3449.4696887734	3.45394306132141	0.888119444951751	1.25441383552246	0.248782458448514	1.05053111230675	0.31654315596693	38.5374754002941	-0.34743562544429
1908	OTU528	NA	NA	45.5050497265144	3615.76070853799	3.82636754111152	0.0889334776606986	1.03923484666129	0.258285650268639	1.68698140672819	NA	35.6151329992772	-0.366444488291787
1909	OTU529	NA	4.8700301996916	45.3687057326832	3483.55479363801	3.33815476524167	0.798671989448985	1.16217232049229	0.482224373248112	1.0117635765381	0.198836171897172	40.6816000598477	-0.435169647602012
1910	OTU53	3.71079341356135	5.47577508589832	42.1607212938979	3537.3803741843	4.02876331150597	0.900210490606748	1.15462954552201	0.349850223607495	1.00914984704655	0.357961958599445	37.7111805314143	-0.33226980902364
1911	OTU530	NA	NA	49.679564436712	NA	NA	0.328162884591212	0.888823697055078	NA	1.9889311576187	NA	38.7313077433673	-0.434744071454979
1912	OTU531	NA	NA	NA	NA	2.23471988392484	0.16630120334016	NA	0.323835782744701	1.42183131831463	NA	38.3161200239471	NA
1913	OTU532	NA	NA	50.5711228671489	NA	NA	0.287314108479045	0.855655651360826	NA	2.7803538486381	NA	36.5606406209253	-0.440825389496687
1914	OTU533	NA	NA	NA	NA	NA	NA	NA	NA	NA	NA	40.8220540868202	NA
1915	OTU534	3.52072842260026	9.05076621018354	36.5037651873273	3373.21860730718	3.37478329606165	0.802903586627278	1.44346189325112	0.889905708314067	1.00227296913421	0.0974211561219466	37.4950452445422	-0.305924424944917
1916	OTU535	NA	NA	41.8405375243971	NA	2.8389562982768	0.734252929088026	1.01932073083409	0.531678755769686	1.22002748386919	NA	39.9902939045608	-0.404041329771104
1917	OTU536	NA	NA	NA	NA	NA	NA	NA	NA	NA	NA	37.9378388199508	NA
1918	OTU537	NA	NA	48.0712023131023	NA	NA	0.417891192838521	0.920325247478885	NA	1.72354351733485	NA	41.1083634449035	-0.392293628488169
1919	OTU539	NA	NA	NA	NA	NA	NA	NA	NA	NA	NA	41.746279543003	NA
1920	OTU54	3.86225811240352	5.68805448741271	41.9209552831304	3478.36307227873	3.76567739210359	0.87669096919389	1.26312922218406	0.297817264483092	1.03105694592469	0.334217205462991	37.7111805314143	-0.335622220969963
1921	OTU540	0.867316509656168	5.78917445754531	41.4295735649697	2261.68595365764	2.04073195978656	0.99152905123073	1.09600934074398	0.10853688482687	2.49848472689004	0.0212175992543108	32.7789050076707	-0.293203066952426
1922	OTU541	NA	NA	NA	NA	NA	NA	NA	NA	NA	NA	40.8220540868202	NA
1923	OTU542	NA	NA	43.957817842273	3432.5023984687	1.82343	1	1.11923695917887	0.40424031853713	1.01831600107562	NA	40.5758622316176	-0.358859389737295
1924	OTU543	2.80935733339994	NA	45.4624073847009	3373.46766886945	3.08339344169614	0.708067245859529	0.511877749272536	0.422870047207339	1.0109129866628	0.294320821202165	39.3019790630985	-0.192057315432152
1925	OTU544	NA	NA	47.0495013381281	NA	2.96914247511889	0.58693533769589	0.928642113162655	0.563450994931223	1.41513793591853	0.114226428461506	38.4254098800047	-0.385195877555566
1926	OTU545	6.13605958860833	NA	45.2185581057402	3680.67979375526	6.23327728863618	0.0193108795693182	1.04729727828802	0.00303913245440389	1.02259456669244	0.0934087217397627	35.9715992574165	-0.162529423423675
1927	OTU546	2.16914096529537	NA	42.6002650497073	3105.46995276634	3.17998186170171	0.905009468923373	0.934251940583471	0.472574579719701	1.0212700608255	0.177142140553818	41.2408448572547	-0.384842892514793
1928	OTU547	2.89774515530782	NA	44.7543524796126	3373.46766886945	2.99356387100391	0.809328033227747	0.618080722636397	0.343791969110632	1.02054679081716	0.280758137105678	39.7952598035832	-0.222979062955468
1929	OTU548	3.3751993747876	5.00758796589215	44.8304120323416	2431.34998415666	2.28418472433615	0.2446982058995	0.137393733808567	0.139948989731464	1.15732579679615	0.0467562559668209	35.6648705399867	-0.526739657981423
1930	OTU549	3.71079341356135	5.47577508589832	42.1607212938979	3537.3803741843	4.02876331150597	0.900210490606748	1.15462954552201	0.349850223607495	1.00914984704655	0.357961958599445	37.7111805314143	-0.33226980902364
1931	OTU55	2.16914096529537	NA	42.6002650497073	3105.46995276634	3.11514947034611	0.905009468923373	0.934251940583471	0.472574579719701	1.02513734469984	0.177142140553818	41.2408448572547	-0.384842892514793
1932	OTU550	NA	NA	48.5170024843039	NA	2.73842443981052	0.618920312058762	0.915717321621844	0.617141884264872	1.19388764240872	NA	43.4899680224106	-0.416401924126352
1933	OTU551	2.80935733339994	NA	45.4624073847009	3373.46766886945	3.08339344169614	0.708067245859529	0.511877749272536	0.422870047207339	1.0109129866628	0.294320821202165	39.3019790630985	-0.192057315432152
1934	OTU552	NA	NA	49.679564436502	NA	3.57995430974701	0.328162884578519	0.888823697077201	NA	1.98893115744368	NA	38.7313077425075	-0.434744071462102
1935	OTU555	2.3888476905612	NA	44.0292675720116	3134.44490873957	1.54452	1	0.928642113177452	NA	1	0.114226428476586	38.9256768876763	-0.394578165558121
1936	OTU556	3.71079341356135	5.47577508589832	42.1607212938979	3537.3803741843	4.02876331150597	0.900210490606748	1.15462954552201	0.349850223607495	1.00914984704655	0.357961958599445	37.7111805314143	-0.33226980902364
1937	OTU557	2.45969379857791	3.0144160726833	69.7100432102299	2594.70627900927	3.14039220247505	0.999997929658339	0.701727716857005	0.000832300001951818	1.76682581660875	0.000120535655447157	31.4130889009082	-0.168794336253694
1938	OTU558	NA	NA	50.278593933897	NA	NA	NA	0.988624216581704	NA	2.32283918530491	NA	36.5592912666319	-0.439060848939493
1939	OTU559	2.27645964154494	9.6642921873656	41.0236856378329	4130.23583825009	4.31593799997743	0.961455894769762	1.11873278423909	0.769483767551782	4.27917287239909	0.0998881032741805	35.34330698397	-0.182783227831003
1940	OTU56	NA	3.96486611874505	49.6795644364039	3348.8890689701	2.31713	0	0.692597094606464	0.402553762643975	1	0.0511209045673346	38.7313077420503	-0.549967820812548
1941	OTU560	NA	NA	44.0292675720116	NA	2.96914247507185	0.586935337738849	0.928642113177452	NA	1.41513793583237	NA	38.9256768876763	-0.394578165558121
1942	OTU561	NA	NA	50.5711228669675	NA	3.69978433472388	0.287314108479881	0.855655651357817	NA	2.78035384862991	0.0835426572293544	36.5606406210285	-0.440825389492295
1943	OTU562	NA	NA	49.8962758837078	NA	3.60636100612152	0.177832896018455	0.898579987683504	0.343391660160274	2.11466568560654	NA	35.8912877205056	-0.484258738631071
1944	OTU563	NA	NA	43.9578178422794	3373.46766888153	3.10430921702735	0.839810418553425	1.11923695915867	0.404240318537032	1.0183160010768	0.197117286996901	40.575862231662	-0.358859389734039
1945	OTU564	NA	3.09533363586389	53.5858978084943	2786.95167658136	3.73618321060987	0.0940615319304664	0.75676168458914	0.148572644943226	2.29374095849024	0.0791652157774928	35.8912877199156	-0.484325413662442
1946	OTU565	NA	NA	41.8405375243971	NA	1.82343	1	1.01932073083409	0.531678755769686	1.22002748386919	NA	39.9902939045608	-0.404041329771104
1947	OTU566	2.89774515530782	NA	44.7543524796126	3373.46766886945	2.99356387100391	0.809328033227747	0.618080722636397	0.343791969110632	1.02054679081716	0.280758137105678	39.7952598035832	-0.222979062955468
1948	OTU567	NA	4.19472912936926	48.7701859654218	3488.71837043462	3.4618799078466	0.82383797834608	1.11395502803362	0.484446324189553	1.00689091139917	0.213356644065463	40.6816000598477	-0.438041611590043
1949	OTU568	NA	NA	NA	NA	NA	NA	NA	NA	NA	NA	40.8220540868202	NA
1950	OTU569	NA	NA	48.0712023131023	NA	NA	0.417891192838521	0.920325247478885	NA	1.72354351733485	NA	41.1083634449035	-0.392293628488169
1951	OTU57	3.71079341086779	5.3110731977315	42.859859480117	3677.83572165211	4.02876331176938	0.900210490643933	1.15462954555454	0.349850223617844	1.00914984703744	0.35796195855092	36.6505548286116	-0.332269809003338
1952	OTU570	4.13021629033182	5.24402157967867	41.862754338748	3449.4696887734	3.45394306132141	0.888119444951751	1.25441383552246	0.248782458448514	1.05053111230675	0.31654315596693	38.5374754002941	-0.34743562544429
1953	OTU571	3.71079341315807	5.3110731977315	42.8598594800235	3677.83572165211	2.91229	1	1.15462954552929	0	1	0.357961958577447	36.6505548287616	-0.332269809008221
1954	OTU572	NA	NA	49.8962758837078	NA	NA	NA	0.867661837672691	NA	NA	NA	35.8912877205056	NA
1955	OTU573	3.71079341356135	5.47577508589832	42.1607212938979	3537.3803741843	4.02876331148733	0.900210490606748	1.15462954552201	0.349850223607495	1.00914984704655	0.357961958599445	37.7111805314143	-0.33226980902364
1956	OTU574	3.61566142600991	3.23860655406043	66.0251230969085	4344.5976362759	2.53179818208363	0.999805910359827	0.319263549902513	0.00272689395625745	3.89185696659672	0.000894467088424258	31.4130888995487	-0.382642748548
1957	OTU575	2.80935733339994	NA	45.4624073847009	3373.46766886945	3.08339344169614	0.742745124072929	0.511877749272536	0.410015056007903	1.01273181788694	0.294320821202165	39.3019790630985	-0.192057315432152
1958	OTU576	3.72559176796981	5.20286054871831	45.3521697418914	2301.19234669435	2.20917513940267	0.0691150686790511	-0.445325331512891	0.0274079312143074	1.07895413686914	0.0598145385219935	35.3169107076449	-0.479212275728554
1959	OTU577	3.71079341356135	5.47577508589832	42.1607212938979	3537.3803741843	4.02876331150597	0.900210490606748	1.15462954552201	0.349850223607495	1.00914984704655	0.357961958599445	37.7111805314143	-0.33226980902364
1960	OTU578	NA	NA	42.6002650496803	3105.46995276634	2.90417753696816	0.765197630025027	0.934251940576596	0.455422545588586	1.07445220781035	NA	41.2408448569016	-0.384842892508882
1961	OTU579	1.53725654008976	NA	46.5707572961621	NA	2.71123206985064	0.883885321624157	1.17727637485479	0.230525065672621	1.1106642165346	0.205243157498507	39.2468942297901	-0.240887851510239
1962	OTU58	NA	NA	49.679564436712	NA	NA	0.328162884591212	0.888823697055078	NA	1.9889311576187	NA	38.7313077433673	-0.434744071454979
1963	OTU580	NA	NA	45.3687057326832	3483.55479363801	3.33815476524167	0.798671989448985	1.16217232049229	0.482224373248112	1.0117635765381	0.198836171897172	40.6816000598477	-0.435169647602012
1964	OTU581	2.80935733339994	NA	45.4624073847009	3373.46766886945	3.08339344169614	0.708067245859529	0.511877749272536	0.422870047207339	1.0109129866628	0.294320821202165	39.3019790630985	-0.192057315432152
1965	OTU582	4.07988410086407	5.68805448741271	41.9209552831304	3478.36307227873	3.76567739209055	0.876690969197211	1.26312922218406	0.297817264483092	1.03105694592882	0.334217205462991	37.7111805314143	-0.335622220969963
1966	OTU583	6.13605958860833	4.48846880022086	44.22502250573	3680.67979375526	4.14476272710013	0.085114808063412	1.10704262639234	0.0728120908218425	1.41088098288982	0.0816908869939021	35.865316980095	-0.28459470568588
1967	OTU584	2.80935733339994	NA	45.4624073847009	3373.46766886945	3.08339344169614	0.708067245859529	0.511877749272536	0.422870047207339	1.0109129866628	0.294320821202165	39.3019790630985	-0.192057315432152
1968	OTU585	0	NA	42.4	3432.50239847069	2.70695	1	1.29092366211315	1	1	0	40.2926117608813	-0.348388469847372
1969	OTU587	NA	NA	52.7561344563208	NA	NA	NA	0.929147110262149	NA	NA	NA	35.9644022817705	-0.488897798923506
1970	OTU588	NA	NA	45.3687057326832	3483.55479363801	3.45905337324164	0.82383797834608	1.11395502803362	0.484446324189553	1.00695569763814	0.213356644065463	40.6816000598477	-0.438041611590043
1971	OTU589	NA	NA	45.3687057325087	3483.55479362088	3.33815476523933	0.798671989451535	1.16217232049487	0.482224373245069	1.01176357653839	0.198836171891206	40.6816000598477	-0.435169647600363
1972	OTU59	2.75178306732108	5.3110731977315	43.4212323330143	3860.13565807571	4.7816288578454	0.898992808122441	1.4152603321602	0.572008256009344	1.00043168285186	0.224988357084714	36.6505548286116	-0.351310216919273
1973	OTU590	3.71079341356135	5.47577508589832	42.1607212938979	3537.3803741843	4.02876331150597	0.900210490606748	1.15462954552201	0.349850223607495	1.00914984704655	0.357961958599445	37.7111805314143	-0.33226980902364
1974	OTU591	NA	NA	48.0712023131023	NA	NA	0.417891192838521	0.920325247478885	NA	1.72354351733485	NA	41.1083634449035	-0.392293628488169
1975	OTU592	NA	NA	60.7393422692459	2415.37410884186	2.83473617648711	0.933509375495578	0.252919793805177	0.189594873539012	1.08912178277403	NA	37.1776352045267	-0.622837394988016
1976	OTU593	0.818239627224101	5.74798003720793	45.0350733632339	2339.5185214491	2.12408893879903	0.997119993860119	0.87718698103145	0.016057637190821	2.72723491287233	0.00459597091939378	32.9479585270014	-0.272103521148947
1977	OTU594	NA	NA	47.0495013381281	NA	3.29384661275572	0.395359603401116	0.871050817193775	NA	1.79183137052553	NA	38.4254098800047	-0.385195877555566
1978	OTU595	NA	NA	NA	NA	NA	NA	NA	NA	NA	NA	40.8220540868202	NA
1979	OTU596	2.75178306732108	5.3110731977315	43.4212323330143	3860.13565807571	4.52502758359269	0.898992808122441	1.4152603321602	0.572008256009344	1.00084127963064	0.185983446742417	36.6505548286116	-0.351310216919273
1980	OTU597	NA	NA	42.6567643884546	3373.46766888153	3.14345181566238	0.811829358856434	0.97033555706302	0.442883803547822	1.03780037223447	NA	40.8878574683785	-0.327261241931476
1981	OTU598	3.4389873044303	3.5159185151117	67.6281347178334	4073.85980352185	4.88341773476145	0.991438438810883	0.461857994402439	0.0667379646891352	4.12200864955564	0.00121899168575996	30.5832107999875	-0.35498732155939
1982	OTU599	NA	NA	38.5723395917021	3432.50239847069	2.89401938077685	0.956355533199584	1.11923695921618	0.404240318531379	1.00494123355527	NA	40.5758622316176	-0.358859389734828
1983	OTU6	3.94054855569664	5.3110731977315	42.8598594800412	3677.83572165211	4.043438445105	0.968696695116092	1.0183684672058	0.162307731448472	1.00282399486422	0.435542336747448	36.6505548286116	-0.25802821997931
1984	OTU60	6.13605958860833	4.48846880022086	44.22502250573	3680.67979375526	4.14476272710013	0.085114808063412	1.10704262639234	0.0728120908218425	1.41088098288982	0.0816908869939021	35.865316980095	-0.28459470568588
1985	OTU600	NA	4.8572986651448	67.7675404827869	5638.9679228153	5.76242700870218	0.000102423488735539	0.999634780938016	0.948595218729607	4.9763699433886	6.62003854678089e-06	27.1374848902888	0.160190439382687
1986	OTU601	3.86225811196209	5.47577508589832	42.1607212938979	3537.3803741843	3.76567739229244	0.876690969204048	1.26312922218406	0.297817264491696	1.03105694589864	0.36193074503041	37.7111805314143	-0.335622220969963
1987	OTU602	NA	4.51923534297287	67.2202412298578	5155.07462118403	5.38999112325521	0.000437524693646921	0.817776832752449	0.962574801426759	4.12798610740973	0.000575012152721104	30.0115889925254	-0.546072712389217
1988	OTU603	2.95892376165151	5.79155106132434	36.9891560463326	2981.61778954785	2.80656041444931	0.879347513015689	1.35508207862637	0.723871395997069	1.05096561200265	NA	41.3686779064197	-0.454216847068583
1989	OTU604	3.4389873044303	3	57.5	2088	2.4468	1	0.457607013769828	0	1.5	0.0011992346271248	30.5646323752742	-0.355359335125881
1990	OTU605	2.80935733339994	NA	45.4624073847009	3373.46766886945	3.06586704694221	0.757634165676554	0.511877749272536	0.351776607578306	1.01553001971778	0.290370177287471	39.3019790630985	-0.192057315432152
1991	OTU606	NA	NA	44.0292675720116	NA	2.96914247507185	0.586935337738849	0.928642113177452	NA	1.41513793583237	NA	38.9256768876763	-0.394578165558121
1992	OTU608	3.7107934136579	5.3110731977315	42.8598594799925	3677.83572165211	4.02876331157607	0.900210490614517	1.15462954552266	0.349850223603727	1.00914984704249	0.357961958591035	37.7111805314143	-0.332269809020382
1993	OTU609	4.93333814510131	3.11037257010849	65.2277875406208	5333.60756054014	4.52735603385164	6.99667306824204e-08	0.53557919181018	0.709920951622479	4.4069357346165	1.26749132112587e-06	26.5226083935959	-0.62470756732344
1994	OTU61	NA	NA	43.957817842273	3432.5023984687	1.82343	1	1.11923695917887	0.40424031853713	1.01831600107562	NA	40.5758622316176	-0.358859389737295
1995	OTU610	3.86225811240352	5.68805448741271	41.9209552831304	3478.36307227873	3.76567739210359	0.87669096919389	1.26312922218406	0.297817264483092	1.03105694592469	0.334217205462991	37.7111805314143	-0.335622220969963
1996	OTU611	NA	NA	49.679564436712	NA	NA	0.328162884591212	0.888823697055078	NA	1.9889311576187	NA	38.7313077433673	-0.434744071454979
1997	OTU612	2.16914096529537	NA	42.6002650497073	3105.46995276634	3.17998186170171	0.905009468923373	0.934251940583471	0.472574579719701	1.0212700608255	0.177142140553818	41.2408448572547	-0.384842892514793
1998	OTU613	NA	3	31.7051	1672	1.71495	0	0.139761942375159	0.333333333333333	2	NA	36.3007196111079	-0.980829253011726
1999	OTU614	NA	NA	44.0292675720116	NA	2.96914247507185	0.586935337738849	0.928642113177452	NA	1.41513793583237	NA	38.9256768876763	-0.394578165558121
[truncated: 377 more rows]
