# Supplementary material for: Trait-based community assembly and succession of the infant gut microbiome
Source: Nat Commun. 2019 Feb 1;10:512. doi: 10.1038/s41467-019-08377-w (PMC6358638; doi:10.1038/s41467-019-08377-w)
Supplement: Supplementary file 9 — Supplementary Data 6 [file 41467_2019_8377_MOESM9_ESM.txt]

(
(
(
(
(
(
(
(
(
(
(
(
(
(
(
(
(
(
(
(
(
(
(
(
(
(
(
(
(
(
(
(
(
(
(
(
(
(
(
(
(
(
(
(
(
(
(
(
(
(
(
(
(
(
(
(
(
(
(
(
(
(
(
(
(
(
(
(
(
(
(
(
(
(
(
(
(
(
(
(
(
(
(
(
(
(
(
(
(
(
(
(
(
(
(
(
(
(
(
(
(
(
(
(
(
(
(
(
(
(
(
(
(
(
(
(
(
(
(
(
(
(
(
(
(
(
(
(
(
(
(
(
(
(
(
(
(
(
(
(
(
(
(
(
(
(
(
(
(
(
(
(
(
(
(
(
(
(
(
(
(
(
(
(
(
(
(
(
(
(
(
(
(
(
(
(
(
(
(
(
(
(
(
(
(
(
(
(
(
(
(
(
(
(
(
(
(
(
(
(
(
(
(
(
(
(
(
(
(
(
(
(
(
(
(
(
(
(
(
(
(
(
(
(
(
(
(
(
(
(
(
(
(
(
(
(
(
(
(
(
(
(
(
(
(
(
(
(
(
(
(
(
(
(
(
(
(
(
(
(
(
(
(
(
(
(
(
(
(
(
(
(
(
(
(
(
(
(
(
(
(
(
(
(
(
(
(
(
(
(
(
(
(
(
(
(
(
(
(
(
(
(
(
(
(
(
(
(
(
(
(
(
(
(
(
(
(
(
(
(
(
(
(
(
(
(
(
(
(
(
(
(
(
(
(
(
(
(
(
(
(
(
(
(
(
(
(
(
(
(
(
(
(
(
(
(
(
(
(
(
(
(
(
(
(
(
(
(
(
(
(
(
(
(
(
(
(
(
(
(
(
(
(
(
(
(
(
(
(
(
(
(
(
(
(
(
(
(
(
(
(
(
(
(
(
(
(
(
(
(
(
(
(
(
(
(
(
(
(
(
(
(
(
(
(
(
(
(
(
(
(
(
(
(
(
(
(
(
(
(
(
(
(
(
(
(
(
(
(
(
(
(
(
(
(
(
(
(
(
(
(
(
(
(
(
(
(
(
(
(
(
(
(
(
(
(
(
(
(
(
(
(
(
(
(
(
(
(
(
(
(
(
(
(
(
(
(
(
(
(
(
(
(
(
(
(
(
(
(
(
(
(
(
(
(
(
(
(
(
(
(
(
(
(
(
(
(
(
(
(
(
(
(
(
(
(
(
(
(
(
(
(
(
(
(
(
(
(
(
(
(
(
(
(
(
(
(
(
(
(
(
(
(
(
(
(
(
(
(
(
(
(
(
(
(
(
(
(
(
(
(
(
(
(
(
(
(
(
(
(
(
(
(
(
(
(
(
(
(
(
(
(
(
(
(
(
(
(
(
(
(
(
(
(
(
(
(
(
(
(
(
(
(
(
(
(
(
(
(
(
(
(
(
(
(
(
(
(
(
(
(
(
(
(
(
(
(
(
(
(
(
(
(
(
(
(
(
(
FJ611848:0.000000e+00
,
AJ233414:0.000000e+00
):0.000000e+00
,
AJ233423:0.000000e+00
):0.000000e+00
,
EF688012:0.000000e+00
):0.000000e+00
,
EF688009:0.000000e+00
):0.000000e+00
,
EU216735:0.000000e+00
):0.000000e+00
,
GQ367478:0.000000e+00
):0.000000e+00
,
GQ367483:0.000000e+00
):0.000000e+00
,
EU216736:0.000000e+00
):0.000000e+00
,
JF295057:0.000000e+00
):0.000000e+00
,
DQ504305:0.000000e+00
):0.000000e+00
,
KJ427829:0.000000e+00
):0.000000e+00
,
EF688010:0.000000e+00
):0.000000e+00
,
EU216737:0.000000e+00
):0.000000e+00
,
EF688011:0.000000e+00
):0.000000e+00
,
U80196:0.000000e+00
):0.000000e+00
,
AY530795:0.000000e+00
):2.000000e-03
,
JQ809696:2.000000e-03
):0.000000e+00
,
U80208:2.000000e-03
):0.000000e+00
,
AJ010486:2.000000e-03
):0.000000e+00
,
(
AB762091:0.000000e+00
,
U78182:0.000000e+00
):2.000000e-03
):0.000000e+00
,
EF059877:2.000000e-03
):0.000000e+00
,
FR870447:2.000000e-03
):0.000000e+00
,
DQ273684:2.000000e-03
):0.000000e+00
,
GU810925:2.000000e-03
):0.000000e+00
,
DQ273688:2.000000e-03
):0.000000e+00
,
AB021400:2.000000e-03
):0.000000e+00
,
(
(
AB566415:0.000000e+00
,
GU562337:0.000000e+00
):0.000000e+00
,
KF308333:0.000000e+00
):2.000000e-03
):2.000000e-03
,
KF436763:4.000000e-03
):0.000000e+00
,
(
(
(
(
(
(
(
(
(
KM870781:0.000000e+00
,
AF047186:0.000000e+00
):0.000000e+00
,
EF059892:0.000000e+00
):0.000000e+00
,
EF059838:0.000000e+00
):0.000000e+00
,
EF059841:0.000000e+00
):0.000000e+00
,
EF059891:0.000000e+00
):0.000000e+00
,
FN539031:0.000000e+00
):0.000000e+00
,
KF057944:0.000000e+00
):0.000000e+00
,
KF057941:0.000000e+00
):2.000000e-03
,
(
AB061685:0.000000e+00
,
EU036987:0.000000e+00
):2.000000e-03
):2.000000e-03
):0.000000e+00
,
LN624761:4.000000e-03
):0.000000e+00
,
(
(
(
(
(
(
(
(
(
(
(
(
(
(
(
(
(
(
(
(
(
KP326384:2.000000e-03
,
(
(
(
EF059845:0.000000e+00
,
AF029227:0.000000e+00
):0.000000e+00
,
AJ508303:0.000000e+00
):0.000000e+00
,
LK054215:0.000000e+00
):2.000000e-03
):0.000000e+00
,
(
(
(
AB004748:0.000000e+00
,
FR870441:0.000000e+00
):0.000000e+00
,
AF025371:0.000000e+00
):0.000000e+00
,
AF025364:0.000000e+00
):2.000000e-03
):0.000000e+00
,
AB273741:2.000000e-03
):0.000000e+00
,
(
(
(
(
AB519796:0.000000e+00
,
EU014684:0.000000e+00
):0.000000e+00
,
EU014685:0.000000e+00
):0.000000e+00
,
EU014688:0.000000e+00
):0.000000e+00
,
AE006468:0.000000e+00
):2.000000e-03
):0.000000e+00
,
(
(
(
(
(
(
(
(
(
(
(
(
(
(
(
(
(
(
(
(
(
(
(
(
(
(
(
(
(
(
FN547376:0.000000e+00
,
Z96086:0.000000e+00
):0.000000e+00
,
AJ508302:0.000000e+00
):0.000000e+00
,
HF679035:0.000000e+00
):0.000000e+00
,
AJ853890:0.000000e+00
):0.000000e+00
,
AJ853889:0.000000e+00
):0.000000e+00
,
HQ122932:0.000000e+00
):0.000000e+00
,
AJ853891:0.000000e+00
):0.000000e+00
,
KP990658:0.000000e+00
):0.000000e+00
,
AB004744:0.000000e+00
):0.000000e+00
,
Z96078:0.000000e+00
):0.000000e+00
,
Z96077:0.000000e+00
):0.000000e+00
,
CP002824:0.000000e+00
):0.000000e+00
,
AF310217:0.000000e+00
):0.000000e+00
,
AF310218:0.000000e+00
):0.000000e+00
,
AJ233400:0.000000e+00
):0.000000e+00
,
AJ233406:0.000000e+00
):0.000000e+00
,
AJ233405:0.000000e+00
):0.000000e+00
,
JF295053:0.000000e+00
):0.000000e+00
,
JF295055:0.000000e+00
):0.000000e+00
,
AJ233404:0.000000e+00
):0.000000e+00
,
AB004749:0.000000e+00
):0.000000e+00
,
AJ508301:0.000000e+00
):0.000000e+00
,
HQ992947:0.000000e+00
):0.000000e+00
,
Z96079:0.000000e+00
):0.000000e+00
,
X87276:0.000000e+00
):0.000000e+00
,
HG933296:0.000000e+00
):0.000000e+00
,
Y17657:0.000000e+00
):0.000000e+00
,
HG933295:0.000000e+00
):0.000000e+00
,
GU814270:0.000000e+00
):0.000000e+00
,
OTU18:0.000000e+00
):2.000000e-03
):0.000000e+00
,
(
(
(
(
(
AM055716:0.000000e+00
,
EU215774:0.000000e+00
):0.000000e+00
,
DQ838096:0.000000e+00
):0.000000e+00
,
EU344769:0.000000e+00
):0.000000e+00
,
EF688007:0.000000e+00
):0.000000e+00
,
FJ756351:0.000000e+00
):2.000000e-03
):0.000000e+00
,
AB546198:2.000000e-03
):0.000000e+00
,
(
EU216734:0.000000e+00
,
AF130982:0.000000e+00
):2.000000e-03
):0.000000e+00
,
AF530476:2.000000e-03
):0.000000e+00
,
(
(
(
(
(
(
(
AF025368:0.000000e+00
,
AF025369:0.000000e+00
):0.000000e+00
,
AJ233408:0.000000e+00
):0.000000e+00
,
AF025373:0.000000e+00
):0.000000e+00
,
AF025367:0.000000e+00
):0.000000e+00
,
KP057683:0.000000e+00
):0.000000e+00
,
LT615140:0.000000e+00
):0.000000e+00
,
Y17658:0.000000e+00
):2.000000e-03
):0.000000e+00
,
(
(
(
JQ070300:0.000000e+00
,
AF129440:0.000000e+00
):0.000000e+00
,
AF008580:0.000000e+00
):0.000000e+00
,
AJ251469:0.000000e+00
):2.000000e-03
):0.000000e+00
,
DQ821583:2.000000e-03
):0.000000e+00
,
AJ233437:2.000000e-03
):0.000000e+00
,
AF008579:2.000000e-03
):0.000000e+00
,
AJ233403:2.000000e-03
):0.000000e+00
,
(
AY373829:0.000000e+00
,
AY373830:0.000000e+00
):2.000000e-03
):0.000000e+00
,
DQ453129:2.000000e-03
):0.000000e+00
,
DQ273681:2.000000e-03
):0.000000e+00
,
AF025363:2.000000e-03
):0.000000e+00
,
EU014680:2.000000e-03
):0.000000e+00
,
AJ854062:2.000000e-03
):2.000000e-03
):0.000000e+00
,
AB907776:4.000000e-03
):0.000000e+00
,
AJ233417:4.000000e-03
):0.000000e+00
,
AJ233410:4.000000e-03
):0.000000e+00
,
EU721605:4.000000e-03
):0.000000e+00
,
(
AF129443:2.000000e-03
,
HQ284827:2.000000e-03
):2.000000e-03
):0.000000e+00
,
KF500917:4.000000e-03
):0.000000e+00
,
HQ992945:4.000000e-03
):0.000000e+00
,
(
(
(
(
(
(
X80725:0.000000e+00
,
X96963:0.000000e+00
):0.000000e+00
,
FR870445:0.000000e+00
):0.000000e+00
,
AF530475:0.000000e+00
):0.000000e+00
,
KJ787692:0.000000e+00
):0.000000e+00
,
OTU5:0.000000e+00
):2.000000e-03
,
X96966:2.000000e-03
):2.000000e-03
):0.000000e+00
,
GU166291:4.000000e-03
):0.000000e+00
,
JQ001784:4.000000e-03
):0.000000e+00
,
(
(
(
(
(
(
KP319034:0.000000e+00
,
KM089834:0.000000e+00
):0.000000e+00
,
JF795013:0.000000e+00
):0.000000e+00
,
EU672801:0.000000e+00
):0.000000e+00
,
EF488759:0.000000e+00
):0.000000e+00
,
JF795011:0.000000e+00
):2.000000e-03
,
EF643377:2.000000e-03
):2.000000e-03
):0.000000e+00
,
(
AF493976:0.000000e+00
,
AB086230:0.000000e+00
):4.000000e-03
):0.000000e+00
,
AJ233431:4.000000e-03
):0.000000e+00
,
AF273037:4.000000e-03
):0.000000e+00
,
OTU3169:4.000000e-03
):2.000000e-03
,
AJ233401:6.000000e-03
):0.000000e+00
,
AJ233402:6.000000e-03
):0.000000e+00
,
JN657217:6.000000e-03
):0.000000e+00
,
(
(
(
(
(
(
(
AJ233432:0.000000e+00
,
AJ233427:0.000000e+00
):0.000000e+00
,
AJ233428:0.000000e+00
):2.000000e-03
,
KJ739885:2.000000e-03
):2.000000e-03
,
(
(
(
(
(
(
(
(
(
(
(
(
(
(
(
(
(
(
(
(
(
(
(
EF179119:0.000000e+00
,
AF366377:0.000000e+00
):0.000000e+00
,
AF366375:0.000000e+00
):0.000000e+00
,
HG326166:0.000000e+00
):0.000000e+00
,
AF366383:0.000000e+00
):0.000000e+00
,
AM182404:0.000000e+00
):0.000000e+00
,
AF366385:0.000000e+00
):0.000000e+00
,
AJ627597:0.000000e+00
):0.000000e+00
,
AF366376:0.000000e+00
):0.000000e+00
,
AF366382:0.000000e+00
):0.000000e+00
,
GQ451990:0.000000e+00
):0.000000e+00
,
AF366384:0.000000e+00
):0.000000e+00
,
AF366379:0.000000e+00
):0.000000e+00
,
AF366381:0.000000e+00
):0.000000e+00
,
AF366380:0.000000e+00
):0.000000e+00
,
FR729477:0.000000e+00
):0.000000e+00
,
AF366378:0.000000e+00
):0.000000e+00
,
AJ233426:0.000000e+00
):0.000000e+00
,
KJ739884:0.000000e+00
):0.000000e+00
,
AJ233434:0.000000e+00
):0.000000e+00
,
AJ233435:0.000000e+00
):0.000000e+00
,
AJ233430:0.000000e+00
):0.000000e+00
,
AJ306725:0.000000e+00
):0.000000e+00
,
AJ233433:0.000000e+00
):4.000000e-03
):0.000000e+00
,
(
AJ233407:0.000000e+00
,
HE574451:0.000000e+00
):4.000000e-03
):0.000000e+00
,
(
(
(
(
(
(
(
(
(
(
(
(
(
(
(
(
(
(
DQ400782:0.000000e+00
,
FJ717338:0.000000e+00
):0.000000e+00
,
KT387999:0.000000e+00
):0.000000e+00
,
AJ233429:0.000000e+00
):0.000000e+00
,
MRWE01000064:0.000000e+00
):0.000000e+00
,
MRWD01000109:0.000000e+00
):0.000000e+00
,
KJ526379:0.000000e+00
):0.000000e+00
,
KJ023821:0.000000e+00
):0.000000e+00
,
KF308407:0.000000e+00
):0.000000e+00
,
KF308409:0.000000e+00
):0.000000e+00
,
GQ148969:0.000000e+00
):0.000000e+00
,
KF308403:0.000000e+00
):0.000000e+00
,
FM179943:0.000000e+00
):0.000000e+00
,
M59155:0.000000e+00
):0.000000e+00
,
AJ233422:0.000000e+00
):0.000000e+00
,
OTU154:0.000000e+00
):2.000000e-03
,
(
(
JF311441:0.000000e+00
,
JF311442:0.000000e+00
):0.000000e+00
,
JN600323:0.000000e+00
):2.000000e-03
):0.000000e+00
,
(
(
U80210:0.000000e+00
,
AJ233416:0.000000e+00
):0.000000e+00
,
JQ291575:0.000000e+00
):2.000000e-03
):0.000000e+00
,
X60418:2.000000e-03
):2.000000e-03
):0.000000e+00
,
AB004751:4.000000e-03
):2.000000e-03
):0.000000e+00
,
GU394001:6.000000e-03
):0.000000e+00
,
CP007044:6.000000e-03
):0.000000e+00
,
(
M99060:4.000000e-03
,
JX444565:4.000000e-03
):2.000000e-03
):0.000000e+00
,
AM774412:6.000000e-03
):0.000000e+00
,
OTU1487:6.000000e-03
):2.000000e-03
,
AJ233413:8.000000e-03
):0.000000e+00
,
(
(
(
EF059881:0.000000e+00
,
EF088379:0.000000e+00
):2.000000e-03
,
(
(
FJ267520:0.000000e+00
,
FJ267523:0.000000e+00
):0.000000e+00
,
HG972968:0.000000e+00
):2.000000e-03
):2.000000e-03
,
AJ508775:4.000000e-03
):4.000000e-03
):0.000000e+00
,
OTU1760:8.000000e-03
):0.000000e+00
,
OTU1892:8.000000e-03
):1.999999e-03
,
AJ233424:1.000000e-02
):0.000000e+00
,
(
(
(
(
CP006664:0.000000e+00
,
AB050827:0.000000e+00
):0.000000e+00
,
AB050825:0.000000e+00
):0.000000e+00
,
AB050826:0.000000e+00
):8.000000e-03
,
(
(
(
(
(
(
(
(
(
(
(
(
(
(
KF639914:0.000000e+00
,
KF308291:0.000000e+00
):0.000000e+00
,
KF308292:0.000000e+00
):0.000000e+00
,
AF520707:0.000000e+00
):0.000000e+00
,
KT992690:0.000000e+00
):0.000000e+00
,
AF520708:0.000000e+00
):0.000000e+00
,
Z96096:0.000000e+00
):0.000000e+00
,
AJ233412:0.000000e+00
):0.000000e+00
,
AF520712:0.000000e+00
):0.000000e+00
,
AF520711:0.000000e+00
):0.000000e+00
,
JX273704:0.000000e+00
):0.000000e+00
,
U80203:0.000000e+00
):4.000000e-03
,
(
(
JN544202:2.000000e-03
,
KJ632518:2.000000e-03
):0.000000e+00
,
OTU648:2.000000e-03
):2.000000e-03
):0.000000e+00
,
AJ233418:4.000000e-03
):0.000000e+00
,
(
(
(
(
(
(
(
AJ233409:0.000000e+00
,
AJ223407:0.000000e+00
):0.000000e+00
,
AJ233411:0.000000e+00
):0.000000e+00
,
U80199:0.000000e+00
):0.000000e+00
,
CP015749:0.000000e+00
):0.000000e+00
,
Z96090:0.000000e+00
):0.000000e+00
,
U80198:0.000000e+00
):2.000000e-03
,
AJ223409:2.000000e-03
):2.000000e-03
):4.000000e-03
):1.999999e-03
):0.000000e+00
,
DQ013306:1.000000e-02
):2.000000e-03
,
(
(
(
(
(
(
(
(
(
(
(
(
(
AJ560630:2.000000e-03
,
(
(
AJ007404:0.000000e+00
,
JQ424880:0.000000e+00
):0.000000e+00
,
LOIC01000041:0.000000e+00
):2.000000e-03
):0.000000e+00
,
HM072284:2.000000e-03
):0.000000e+00
,
AJ007359:2.000000e-03
):0.000000e+00
,
EU930342:2.000000e-03
):0.000000e+00
,
X82248:2.000000e-03
):0.000000e+00
,
EU930345:2.000000e-03
):2.000000e-03
,
Z76755:4.000000e-03
):2.000000e-03
,
(
(
(
(
(
(
(
(
(
(
(
(
(
(
(
(
(
(
AJ560634:0.000000e+00
,
HQ142626:0.000000e+00
):0.000000e+00
,
AJ007405:0.000000e+00
):2.000000e-03
,
EU136626:2.000000e-03
):0.000000e+00
,
(
(
D78010:0.000000e+00
,
DQ211713:0.000000e+00
):0.000000e+00
,
HQ142625:0.000000e+00
):2.000000e-03
):0.000000e+00
,
(
AY278675:0.000000e+00
,
AJ810295:0.000000e+00
):2.000000e-03
):0.000000e+00
,
(
(
KX602187:0.000000e+00
,
DQ211710:0.000000e+00
):0.000000e+00
,
KX602193:0.000000e+00
):2.000000e-03
):0.000000e+00
,
GQ149086:2.000000e-03
):0.000000e+00
,
DQ211715:2.000000e-03
):0.000000e+00
,
AJ810294:2.000000e-03
):0.000000e+00
,
AJ810293:2.000000e-03
):0.000000e+00
,
DQ205450:2.000000e-03
):0.000000e+00
,
AY521244:2.000000e-03
):0.000000e+00
,
DQ202309:2.000000e-03
):2.000000e-03
,
(
(
AY278657:0.000000e+00
,
EF467859:0.000000e+00
):2.000000e-03
,
EU930339:2.000000e-03
):2.000000e-03
):0.000000e+00
,
(
(
(
(
(
DQ211709:0.000000e+00
,
DQ211717:0.000000e+00
):2.000000e-03
,
AY278674:2.000000e-03
):0.000000e+00
,
HQ877464:2.000000e-03
):0.000000e+00
,
D78008:2.000000e-03
):0.000000e+00
,
DQ205447:2.000000e-03
):2.000000e-03
):0.000000e+00
,
DQ211716:4.000000e-03
):0.000000e+00
,
AJ810292:4.000000e-03
):0.000000e+00
,
DQ211719:4.000000e-03
):2.000000e-03
):0.000000e+00
,
AM040494:6.000000e-03
):0.000000e+00
,
AY278673:6.000000e-03
):2.000000e-03
,
AY280572:8.000000e-03
):1.999999e-03
,
(
(
(
(
(
(
(
(
(
AM040492:0.000000e+00
,
AM040495:0.000000e+00
):0.000000e+00
,
HM038003:0.000000e+00
):0.000000e+00
,
AM040489:0.000000e+00
):2.000000e-03
,
AJ301684:2.000000e-03
):0.000000e+00
,
HM038004:2.000000e-03
):2.000000e-03
,
(
AF008581:2.000000e-03
,
HQ888847:2.000000e-03
):2.000000e-03
):0.000000e+00
,
AM040490:4.000000e-03
):2.000000e-03
,
OTU3006:6.000000e-03
):2.000000e-03
,
AJ233421:8.000000e-03
):1.999999e-03
):0.000000e+00
,
(
(
(
AJ301681:0.000000e+00
,
DQ358146:0.000000e+00
):0.000000e+00
,
OTU358:0.000000e+00
):6.000000e-03
,
DQ358135:6.000000e-03
):4.000000e-03
):2.000000e-03
):0.000000e+00
,
AY264674:1.200000e-02
):0.000000e+00
,
(
(
(
(
(
(
(
(
(
(
(
(
(
(
(
(
(
(
(
(
(
(
(
(
(
(
(
(
(
(
(
(
(
(
FJ230076:0.000000e+00
,
FJ230077:0.000000e+00
):0.000000e+00
,
X60408:0.000000e+00
):0.000000e+00
,
AJ508765:0.000000e+00
):0.000000e+00
,
X74674:0.000000e+00
):0.000000e+00
,
EU085557:0.000000e+00
):0.000000e+00
,
AM262151:0.000000e+00
):0.000000e+00
,
X60410:0.000000e+00
):0.000000e+00
,
DQ207728:0.000000e+00
):0.000000e+00
,
FR870443:0.000000e+00
):0.000000e+00
,
FR775967:0.000000e+00
):0.000000e+00
,
FM999971:0.000000e+00
):0.000000e+00
,
AB027542:0.000000e+00
):0.000000e+00
,
X60407:0.000000e+00
):0.000000e+00
,
X60406:0.000000e+00
):0.000000e+00
,
AY987751:0.000000e+00
):0.000000e+00
,
AF134065:0.000000e+00
):0.000000e+00
,
AY532690:0.000000e+00
):0.000000e+00
,
FJ976900:0.000000e+00
):0.000000e+00
,
AJ224309:0.000000e+00
):0.000000e+00
,
AJ224308:0.000000e+00
):0.000000e+00
,
DQ504429:0.000000e+00
):0.000000e+00
,
AJ458402:0.000000e+00
):0.000000e+00
,
X71120:0.000000e+00
):0.000000e+00
,
X60414:0.000000e+00
):0.000000e+00
,
HE611955:0.000000e+00
):0.000000e+00
,
X60413:0.000000e+00
):2.000000e-03
,
(
X71121:0.000000e+00
,
FJ230078:0.000000e+00
):2.000000e-03
):0.000000e+00
,
AJ009859:2.000000e-03
):0.000000e+00
,
X60412:2.000000e-03
):0.000000e+00
,
X60411:2.000000e-03
):0.000000e+00
,
(
GQ365710:0.000000e+00
,
X60416:0.000000e+00
):2.000000e-03
):2.000000e-03
,
AJ536821:4.000000e-03
):4.000000e-03
,
OTU1062:8.000000e-03
):0.000000e+00
,
KT184595:8.000000e-03
):4.000000e-03
):0.000000e+00
,
(
AZUK01000001:0.000000e+00
,
GU370947:0.000000e+00
):1.200000e-02
):0.000000e+00
,
OTU1408:1.200000e-02
):0.000000e+00
,
OTU2056:1.200000e-02
):0.000000e+00
,
OTU2359:1.200000e-02
):2.000000e-03
,
OTU1849:1.400000e-02
):0.000000e+00
,
OTU2143:1.400000e-02
):0.000000e+00
,
OTU1869:1.400000e-02
):4.999992e-05
,
AF250285:1.405000e-02
):1.950000e-03
,
(
OTU1000:6.000000e-03
,
(
OTU1424:4.000000e-03
,
OTU1880:4.000000e-03
):2.000000e-03
):1.000000e-02
):0.000000e+00
,
OTU1152:1.600000e-02
):0.000000e+00
,
OTU1518:1.600000e-02
):0.000000e+00
,
OTU1890:1.600000e-02
):0.000000e+00
,
OTU2119:1.600000e-02
):0.000000e+00
,
OTU2296:1.600000e-02
):0.000000e+00
,
(
OTU2620:1.400000e-02
,
OTU2622:1.400000e-02
):2.000000e-03
):0.000000e+00
,
OTU2983:1.600000e-02
):0.000000e+00
,
OTU3117:1.600000e-02
):1.999998e-03
,
KP345900:1.800000e-02
):0.000000e+00
,
HQ888848:1.800000e-02
):0.000000e+00
,
(
(
(
(
(
FJ796245:0.000000e+00
,
HE978268:0.000000e+00
):0.000000e+00
,
LN680103:0.000000e+00
):0.000000e+00
,
FR733709:0.000000e+00
):2.000000e-03
,
(
(
LN809884:0.000000e+00
,
DQ885259:0.000000e+00
):0.000000e+00
,
OTU163:0.000000e+00
):2.000000e-03
):0.000000e+00
,
DQ885256:2.000000e-03
):1.600000e-02
):0.000000e+00
,
(
(
(
(
(
(
(
(
(
(
(
(
(
(
(
(
(
(
(
(
(
(
(
(
(
(
(
(
(
(
(
(
(
(
(
(
(
(
(
(
(
(
(
(
(
(
(
(
(
(
(
(
(
(
(
(
(
(
LC004912:0.000000e+00
,
AB562589:0.000000e+00
):0.000000e+00
,
GU078672:0.000000e+00
):0.000000e+00
,
GU018180:0.000000e+00
):0.000000e+00
,
AY750575:0.000000e+00
):0.000000e+00
,
X56576:0.000000e+00
):0.000000e+00
,
X99761:0.000000e+00
):0.000000e+00
,
X99762:0.000000e+00
):0.000000e+00
,
AB428897:0.000000e+00
):0.000000e+00
,
X74714:0.000000e+00
):2.000000e-03
,
(
(
(
(
(
(
(
(
(
(
(
(
(
AJ316187:0.000000e+00
,
X56575:0.000000e+00
):0.000000e+00
,
AB428909:0.000000e+00
):0.000000e+00
,
DQ451211:0.000000e+00
):0.000000e+00
,
AJ316172:0.000000e+00
):0.000000e+00
,
AJ316171:0.000000e+00
):0.000000e+00
,
AJ345063:0.000000e+00
):0.000000e+00
,
X74725:0.000000e+00
):0.000000e+00
,
AJ316181:0.000000e+00
):0.000000e+00
,
X76335:0.000000e+00
):0.000000e+00
,
X76336:0.000000e+00
):0.000000e+00
,
AY792622:0.000000e+00
):0.000000e+00
,
JF316656:0.000000e+00
):0.000000e+00
,
AJ421445:0.000000e+00
):2.000000e-03
):0.000000e+00
,
AF388386:2.000000e-03
):0.000000e+00
,
(
X74723:0.000000e+00
,
LC143378:0.000000e+00
):2.000000e-03
):0.000000e+00
,
X74717:2.000000e-03
):0.000000e+00
,
GU223601:2.000000e-03
):0.000000e+00
,
JQ283456:2.000000e-03
):0.000000e+00
,
(
X74711:0.000000e+00
,
X74698:0.000000e+00
):2.000000e-03
):0.000000e+00
,
(
X74701:0.000000e+00
,
GQ352641:0.000000e+00
):2.000000e-03
):0.000000e+00
,
X76333:2.000000e-03
):0.000000e+00
,
U46579:2.000000e-03
):0.000000e+00
,
KP342514:2.000000e-03
):2.000000e-03
,
(
AJ514916:0.000000e+00
,
AJ293802:0.000000e+00
):4.000000e-03
):0.000000e+00
,
(
(
(
(
(
(
(
FJ009624:2.000000e-03
,
(
KC751062:0.000000e+00
,
HF541973:0.000000e+00
):2.000000e-03
):0.000000e+00
,
(
(
X74689:0.000000e+00
,
X74710:0.000000e+00
):0.000000e+00
,
FN421434:0.000000e+00
):2.000000e-03
):0.000000e+00
,
HF955040:2.000000e-03
):0.000000e+00
,
Y08430:2.000000e-03
):0.000000e+00
,
AJ316194:2.000000e-03
):0.000000e+00
,
(
KC762315:0.000000e+00
,
AJ296159:0.000000e+00
):2.000000e-03
):0.000000e+00
,
KM099166:2.000000e-03
):2.000000e-03
):0.000000e+00
,
(
(
(
GU929925:0.000000e+00
,
GU929924:0.000000e+00
):0.000000e+00
,
EU082035:0.000000e+00
):2.000000e-03
,
(
KF487035:0.000000e+00
,
AJ630103:0.000000e+00
):2.000000e-03
):2.000000e-03
):0.000000e+00
,
KT732014:4.000000e-03
):0.000000e+00
,
X74716:4.000000e-03
):0.000000e+00
,
GU951698:4.000000e-03
):0.000000e+00
,
(
X74719:2.000000e-03
,
JQ434120:2.000000e-03
):2.000000e-03
):0.000000e+00
,
(
DQ847123:2.000000e-03
,
EU144014:2.000000e-03
):2.000000e-03
):0.000000e+00
,
(
(
(
(
(
(
(
(
(
AJ421444:0.000000e+00
,
AY257972:0.000000e+00
):0.000000e+00
,
AY155585:0.000000e+00
):0.000000e+00
,
DQ922915:0.000000e+00
):0.000000e+00
,
DQ922920:0.000000e+00
):0.000000e+00
,
DQ914239:0.000000e+00
):0.000000e+00
,
EF599161:0.000000e+00
):0.000000e+00
,
AY426980:0.000000e+00
):0.000000e+00
,
AY426979:0.000000e+00
):0.000000e+00
,
AB000390:0.000000e+00
):4.000000e-03
):0.000000e+00
,
(
(
(
(
(
(
(
(
(
(
(
(
(
AM162657:0.000000e+00
,
AM162656:0.000000e+00
):0.000000e+00
,
EU541605:0.000000e+00
):0.000000e+00
,
AJ278881:0.000000e+00
):0.000000e+00
,
AJ316192:0.000000e+00
):0.000000e+00
,
EF599163:0.000000e+00
):0.000000e+00
,
EF599164:0.000000e+00
):0.000000e+00
,
HE978310:0.000000e+00
):0.000000e+00
,
EF094888:0.000000e+00
):0.000000e+00
,
AJ316199:0.000000e+00
):0.000000e+00
,
EF094887:0.000000e+00
):0.000000e+00
,
AJ491290:0.000000e+00
):2.000000e-03
,
AJ515230:2.000000e-03
):0.000000e+00
,
(
(
(
AJ437616:0.000000e+00
,
AB464964:0.000000e+00
):0.000000e+00
,
EU541604:0.000000e+00
):0.000000e+00
,
X74702:0.000000e+00
):2.000000e-03
):2.000000e-03
):0.000000e+00
,
HF568951:4.000000e-03
):0.000000e+00
,
X70643:4.000000e-03
):2.000000e-03
,
JQ434105:6.000000e-03
):0.000000e+00
,
HE613734:6.000000e-03
):0.000000e+00
,
X74705:6.000000e-03
):0.000000e+00
,
(
KJ807108:0.000000e+00
,
X74715:0.000000e+00
):6.000000e-03
):0.000000e+00
,
HG931125:6.000000e-03
):0.000000e+00
,
(
DQ097523:2.000000e-03
,
(
(
(
AB013297:0.000000e+00
,
LC060680:0.000000e+00
):0.000000e+00
,
FJ968722:0.000000e+00
):0.000000e+00
,
OTU3063:0.000000e+00
):2.000000e-03
):4.000000e-03
):0.000000e+00
,
AJ132227:6.000000e-03
):2.000000e-03
,
FJ847833:8.000000e-03
):0.000000e+00
,
AJ440005:8.000000e-03
):0.000000e+00
,
GQ397859:8.000000e-03
):0.000000e+00
,
AF462458:8.000000e-03
):0.000000e+00
,
EF599162:8.000000e-03
):0.000000e+00
,
FN796493:8.000000e-03
):1.999999e-03
,
(
(
(
(
EU143360:2.000000e-03
,
AY254040:2.000000e-03
):0.000000e+00
,
Y13830:2.000000e-03
):4.000000e-03
,
HE613736:6.000000e-03
):0.000000e+00
,
AJ310647:6.000000e-03
):4.000000e-03
):0.000000e+00
,
(
(
(
X76337:0.000000e+00
,
EF032499:0.000000e+00
):0.000000e+00
,
X74713:0.000000e+00
):4.000000e-03
,
KJ647312:4.000000e-03
):6.000000e-03
):0.000000e+00
,
EF488079:1.000000e-02
):0.000000e+00
,
(
AM235737:0.000000e+00
,
X74718:0.000000e+00
):1.000000e-02
):0.000000e+00
,
D25307:1.000000e-02
):2.000000e-03
,
(
(
(
(
(
(
(
(
AF118021:0.000000e+00
,
AJ316208:0.000000e+00
):4.000000e-03
,
AM942722:4.000000e-03
):0.000000e+00
,
AJ842343:4.000000e-03
):0.000000e+00
,
LT160079:4.000000e-03
):0.000000e+00
,
FJ943235:4.000000e-03
):0.000000e+00
,
KP216206:4.000000e-03
):2.000000e-03
,
AJ514909:6.000000e-03
):2.000000e-03
,
(
(
(
(
(
(
(
(
(
(
(
AY643710:0.000000e+00
,
AY341439:0.000000e+00
):0.000000e+00
,
KC951111:0.000000e+00
):0.000000e+00
,
AB428873:0.000000e+00
):0.000000e+00
,
GQ454928:0.000000e+00
):0.000000e+00
,
GQ386822:0.000000e+00
):0.000000e+00
,
KU315478:0.000000e+00
):0.000000e+00
,
X74686:0.000000e+00
):2.000000e-03
,
(
(
(
AY781193:0.000000e+00
,
D21226:0.000000e+00
):0.000000e+00
,
AB016982:0.000000e+00
):0.000000e+00
,
AY538749:0.000000e+00
):2.000000e-03
):0.000000e+00
,
JF751050:2.000000e-03
):2.000000e-03
,
D25310:4.000000e-03
):0.000000e+00
,
GU065210:4.000000e-03
):4.000000e-03
):4.000000e-03
):0.000000e+00
,
AY554009:1.200000e-02
):0.000000e+00
,
(
(
(
(
AY960847:2.000000e-03
,
AY551089:2.000000e-03
):0.000000e+00
,
(
(
(
(
GQ260188:0.000000e+00
,
AJ842344:0.000000e+00
):0.000000e+00
,
JQ948040:0.000000e+00
):0.000000e+00
,
KC990827:0.000000e+00
):0.000000e+00
,
KC751088:0.000000e+00
):2.000000e-03
):0.000000e+00
,
DQ534014:2.000000e-03
):2.000000e-03
,
KR704916:4.000000e-03
):7.999999e-03
):0.000000e+00
,
(
(
(
(
(
AJ640132:0.000000e+00
,
X74699:0.000000e+00
):0.000000e+00
,
AM279734:0.000000e+00
):0.000000e+00
,
DQ092443:0.000000e+00
):2.000000e-03
,
AB285018:2.000000e-03
):0.000000e+00
,
AF057016:2.000000e-03
):1.000000e-02
):0.000000e+00
,
(
AB032015:0.000000e+00
,
X78105:0.000000e+00
):1.200000e-02
):2.000000e-03
,
(
(
(
GQ281380:1.200000e-02
,
KU140414:1.200000e-02
):0.000000e+00
,
(
AB245514:4.000000e-03
,
GU391222:4.000000e-03
):7.999999e-03
):0.000000e+00
,
AB245515:1.200000e-02
):2.000000e-03
):2.000000e-03
,
(
(
(
(
(
(
(
(
(
(
(
(
(
(
(
(
(
(
(
AY579751:2.000000e-03
,
(
(
(
CP000851:0.000000e+00
,
AB081757:0.000000e+00
):0.000000e+00
,
AB081762:0.000000e+00
):0.000000e+00
,
KR080702:0.000000e+00
):2.000000e-03
):0.000000e+00
,
(
AJ551090:0.000000e+00
,
D21225:0.000000e+00
):2.000000e-03
):0.000000e+00
,
X82131:2.000000e-03
):2.000000e-03
,
(
(
(
(
(
(
(
(
AB204519:0.000000e+00
,
AF420312:0.000000e+00
):0.000000e+00
,
AB081760:0.000000e+00
):0.000000e+00
,
AB094598:0.000000e+00
):0.000000e+00
,
AJ551089:0.000000e+00
):0.000000e+00
,
AY485224:0.000000e+00
):0.000000e+00
,
AY170366:0.000000e+00
):2.000000e-03
,
(
AB201475:0.000000e+00
,
U85907:0.000000e+00
):2.000000e-03
):0.000000e+00
,
AY653177:2.000000e-03
):2.000000e-03
):0.000000e+00
,
(
(
AY579749:0.000000e+00
,
CP000821:0.000000e+00
):2.000000e-03
,
(
CP000961:0.000000e+00
,
AY579752:0.000000e+00
):2.000000e-03
):2.000000e-03
):0.000000e+00
,
AB205570:4.000000e-03
):4.000000e-03
,
X82132:8.000000e-03
):1.999999e-03
,
AB094597:1.000000e-02
):0.000000e+00
,
(
AY485225:0.000000e+00
,
DQ286387:0.000000e+00
):1.000000e-02
):0.000000e+00
,
(
(
(
(
(
(
(
(
(
(
(
AF005249:0.000000e+00
,
GQ260190:0.000000e+00
):0.000000e+00
,
HM016084:0.000000e+00
):0.000000e+00
,
EF178282:0.000000e+00
):4.000000e-03
,
FM210033:4.000000e-03
):2.000000e-03
,
EU290154:6.000000e-03
):2.000000e-03
,
GQ245918:8.000000e-03
):0.000000e+00
,
(
AF005248:4.000000e-03
,
JQ824139:4.000000e-03
):4.000000e-03
):0.000000e+00
,
(
(
(
AB205571:2.000000e-03
,
AB205576:2.000000e-03
):2.000000e-03
,
(
AJ000214:0.000000e+00
,
AB205566:0.000000e+00
):4.000000e-03
):0.000000e+00
,
(
AJ609571:0.000000e+00
,
GU944672:0.000000e+00
):4.000000e-03
):4.000000e-03
):0.000000e+00
,
(
AF005251:6.000000e-03
,
(
(
(
FR733713:0.000000e+00
,
X81623:0.000000e+00
):0.000000e+00
,
FJ589031:0.000000e+00
):0.000000e+00
,
OTU1527:0.000000e+00
):6.000000e-03
):2.000000e-03
):0.000000e+00
,
(
(
(
EU143361:0.000000e+00
,
KT781407:0.000000e+00
):0.000000e+00
,
FJ903681:0.000000e+00
):2.000000e-03
,
(
(
AJ300834:0.000000e+00
,
AM980877:0.000000e+00
):0.000000e+00
,
GU564402:0.000000e+00
):2.000000e-03
):6.000000e-03
):0.000000e+00
,
U85903:8.000000e-03
):1.999999e-03
):0.000000e+00
,
FM203122:1.000000e-02
):0.000000e+00
,
KU663649:1.000000e-02
):0.000000e+00
,
(
AJ311964:0.000000e+00
,
AY190533:0.000000e+00
):1.000000e-02
):0.000000e+00
,
JF751044:1.000000e-02
):2.000000e-03
,
FJ041083:1.200000e-02
):0.000000e+00
,
KJ751544:1.200000e-02
):0.000000e+00
,
(
(
FR744784:4.000000e-03
,
(
AF500075:0.000000e+00
,
AF145921:0.000000e+00
):4.000000e-03
):0.000000e+00
,
AY326275:4.000000e-03
):7.999999e-03
):0.000000e+00
,
(
(
DQ180743:8.000000e-03
,
DQ167234:8.000000e-03
):1.999999e-03
,
AB252732:1.000000e-02
):2.000000e-03
):2.000000e-03
,
AF295592:1.400000e-02
):2.000000e-03
):0.000000e+00
,
(
JX072970:0.000000e+00
,
EU513001:0.000000e+00
):1.600000e-02
):1.999998e-03
):0.000000e+00
,
OTU1948:1.800000e-02
):0.000000e+00
,
OTU2078:1.800000e-02
):0.000000e+00
,
(
OTU2339:1.600000e-02
,
OTU3250:1.600000e-02
):1.999998e-03
):0.000000e+00
,
OTU2816:1.800000e-02
):2.000000e-03
,
KT971138:2.000000e-02
):0.000000e+00
,
(
(
(
(
AB076561:0.000000e+00
,
KM203871:0.000000e+00
):4.000000e-03
,
KJ729029:4.000000e-03
):7.999999e-03
,
GQ200591:1.200000e-02
):5.999999e-03
,
AB930131:1.800000e-02
):2.000000e-03
):0.000000e+00
,
(
OTU2044:1.600000e-02
,
OTU3014:1.600000e-02
):3.999999e-03
):0.000000e+00
,
OTU3005:2.000000e-02
):2.000000e-03
,
(
(
(
(
(
(
AF168367:0.000000e+00
,
AY538714:0.000000e+00
):2.000000e-03
,
AB019390:2.000000e-03
):6.000000e-03
,
HM475140:8.000000e-03
):0.000000e+00
,
(
DQ195675:6.000000e-03
,
DQ195676:6.000000e-03
):2.000000e-03
):0.000000e+00
,
(
FN377705:2.000000e-03
,
AJ550470:2.000000e-03
):6.000000e-03
):0.000000e+00
,
(
(
(
(
(
DQ190441:0.000000e+00
,
HQ171441:0.000000e+00
):0.000000e+00
,
KF418814:0.000000e+00
):2.000000e-03
,
KX675452:2.000000e-03
):0.000000e+00
,
HQ340607:2.000000e-03
):2.000000e-03
,
KF591598:4.000000e-03
):4.000000e-03
):1.400000e-02
):0.000000e+00
,
OTU920:2.200000e-02
):0.000000e+00
,
OTU1858:2.200000e-02
):0.000000e+00
,
OTU1879:2.200000e-02
):2.000000e-03
,
(
(
FJ167390:6.000000e-03
,
FJ167391:6.000000e-03
):1.200000e-02
,
(
(
(
(
Z25522:4.000000e-03
,
(
AF172987:2.000000e-03
,
(
KR709258:0.000000e+00
,
JN188399:0.000000e+00
):2.000000e-03
):2.000000e-03
):4.000000e-03
,
(
(
(
(
(
(
(
(
(
AB090232:0.000000e+00
,
AF297958:0.000000e+00
):0.000000e+00
,
AF007286:0.000000e+00
):0.000000e+00
,
X82147:0.000000e+00
):0.000000e+00
,
DQ011289:0.000000e+00
):2.000000e-03
,
(
(
(
(
(
(
(
(
(
(
(
(
(
(
(
(
(
(
(
(
(
(
(
(
(
(
(
(
AY769918:0.000000e+00
,
X82144:0.000000e+00
):0.000000e+00
,
KT366926:0.000000e+00
):0.000000e+00
,
KT900238:0.000000e+00
):0.000000e+00
,
AB576636:0.000000e+00
):0.000000e+00
,
AB720724:0.000000e+00
):0.000000e+00
,
KT377064:0.000000e+00
):0.000000e+00
,
FJ404721:0.000000e+00
):0.000000e+00
,
X98336:0.000000e+00
):0.000000e+00
,
AY040230:0.000000e+00
):0.000000e+00
,
AF529062:0.000000e+00
):0.000000e+00
,
AY563031:0.000000e+00
):0.000000e+00
,
X82140:0.000000e+00
):0.000000e+00
,
X67024:0.000000e+00
):0.000000e+00
,
X82146:0.000000e+00
):0.000000e+00
,
DQ787199:0.000000e+00
):0.000000e+00
,
AF082562:0.000000e+00
):0.000000e+00
,
AY040229:0.000000e+00
):0.000000e+00
,
AF082564:0.000000e+00
):0.000000e+00
,
AJ417594:0.000000e+00
):0.000000e+00
,
X82134:0.000000e+00
):0.000000e+00
,
X82143:0.000000e+00
):0.000000e+00
,
X82136:0.000000e+00
):0.000000e+00
,
AF316144:0.000000e+00
):0.000000e+00
,
AF214730:0.000000e+00
):0.000000e+00
,
U85855:0.000000e+00
):0.000000e+00
,
KU716039:0.000000e+00
):0.000000e+00
,
AJ507251:0.000000e+00
):0.000000e+00
,
FJ754319:0.000000e+00
):2.000000e-03
):0.000000e+00
,
(
X82135:0.000000e+00
,
X82137:0.000000e+00
):2.000000e-03
):0.000000e+00
,
AF316891:2.000000e-03
):0.000000e+00
,
AY387858:2.000000e-03
):2.000000e-03
,
AF144036:4.000000e-03
):4.000000e-03
):1.999999e-03
,
X82138:1.000000e-02
):4.000001e-03
,
AF332880:1.400000e-02
):3.999999e-03
):6.000001e-03
):0.000000e+00
,
OTU1665:2.400000e-02
):2.000000e-03
,
(
(
(
(
KC017768:0.000000e+00
,
AB193751:0.000000e+00
):1.200000e-02
,
DQ778094:1.200000e-02
):2.000000e-03
,
X93021:1.400000e-02
):7.999999e-03
,
JQ780822:2.200000e-02
):4.000001e-03
):0.000000e+00
,
OTU1860:2.600000e-02
):0.000000e+00
,
OTU1976:2.600000e-02
):0.000000e+00
,
OTU2722:2.600000e-02
):2.000000e-03
,
(
FM955224:4.000000e-03
,
JQ666155:4.000000e-03
):2.400000e-02
):0.000000e+00
,
(
DQ913890:2.200000e-02
,
FJ039852:2.200000e-02
):6.000001e-03
):0.000000e+00
,
(
(
D89929:2.600000e-02
,
AB063324:2.600000e-02
):0.000000e+00
,
(
(
(
(
(
(
(
GQ168584:0.000000e+00
,
AY701891:0.000000e+00
):0.000000e+00
,
HQ111524:0.000000e+00
):4.000000e-03
,
KM025195:4.000000e-03
):0.000000e+00
,
DQ874340:4.000000e-03
):1.400000e-02
,
(
(
KJ816861:0.000000e+00
,
DQ298025:0.000000e+00
):1.600000e-02
,
(
(
AF250323:0.000000e+00
,
X92130:0.000000e+00
):2.000000e-03
,
AB270706:2.000000e-03
):1.400000e-02
):1.999998e-03
):0.000000e+00
,
(
(
(
(
(
EF076757:2.000000e-03
,
(
(
FJ169968:0.000000e+00
,
LC004727:0.000000e+00
):0.000000e+00
,
JQ922424:0.000000e+00
):2.000000e-03
):2.000000e-03
,
JQ922423:4.000000e-03
):2.000000e-03
,
AJ441080:6.000000e-03
):2.000000e-03
,
AB073132:8.000000e-03
):4.000000e-03
,
(
(
(
EU183319:4.000000e-03
,
DQ112664:4.000000e-03
):2.000000e-03
,
(
AM183347:0.000000e+00
,
KC762310:0.000000e+00
):6.000000e-03
):0.000000e+00
,
(
(
(
(
(
EF660759:0.000000e+00
,
EU817498:0.000000e+00
):0.000000e+00
,
EU909459:0.000000e+00
):0.000000e+00
,
OTU1685:0.000000e+00
):2.000000e-03
,
AF144407:2.000000e-03
):2.000000e-03
,
GQ505294:4.000000e-03
):2.000000e-03
):6.000000e-03
):5.999999e-03
):2.000000e-03
,
EF575565:2.000000e-02
):6.000001e-03
):2.000000e-03
):0.000000e+00
,
(
OTU1180:2.200000e-02
,
OTU2991:2.200000e-02
):6.000001e-03
):0.000000e+00
,
OTU3012:2.800000e-02
):1.999998e-03
,
(
(
(
(
(
(
(
(
(
(
(
(
(
(
(
(
(
(
KX450475:2.000000e-03
,
KF193862:2.000000e-03
):0.000000e+00
,
DQ007434:2.000000e-03
):2.000000e-03
,
(
(
KU696539:0.000000e+00
,
FJ889599:0.000000e+00
):2.000000e-03
,
DQ055844:2.000000e-03
):2.000000e-03
):0.000000e+00
,
KX618643:4.000000e-03
):1.000000e-02
,
(
(
(
JQ948043:1.000000e-02
,
(
(
(
EU599214:6.000000e-03
,
AB094412:6.000000e-03
):0.000000e+00
,
U85846:6.000000e-03
):0.000000e+00
,
(
(
U14581:0.000000e+00
,
AB002630:0.000000e+00
):0.000000e+00
,
AB971664:0.000000e+00
):6.000000e-03
):4.000000e-03
):0.000000e+00
,
AB011364:1.000000e-02
):2.000000e-03
,
KM108776:1.200000e-02
):2.000000e-03
):2.000000e-03
,
(
(
AB369380:0.000000e+00
,
AJ294747:0.000000e+00
):0.000000e+00
,
AB369381:0.000000e+00
):1.600000e-02
):5.999999e-03
,
KJ939338:2.200000e-02
):0.000000e+00
,
(
(
(
(
LN849949:0.000000e+00
,
FJ347761:0.000000e+00
):1.400000e-02
,
(
AY194066:1.000000e-02
,
(
KF484399:6.000000e-03
,
KT153611:6.000000e-03
):4.000000e-03
):4.000001e-03
):2.000000e-03
,
(
(
JQ288724:6.000000e-03
,
AY643537:6.000000e-03
):6.000000e-03
,
(
(
HM237288:8.000000e-03
,
JX412957:8.000000e-03
):1.999999e-03
,
KT224448:1.000000e-02
):2.000000e-03
):4.000001e-03
):0.000000e+00
,
DQ212914:1.600000e-02
):5.999999e-03
):2.000000e-03
,
(
(
(
(
(
(
(
(
(
(
(
(
(
EU600203:0.000000e+00
,
EU423907:0.000000e+00
):0.000000e+00
,
EU423908:0.000000e+00
):0.000000e+00
,
FJ906745:0.000000e+00
):4.000000e-03
,
DQ342238:4.000000e-03
):2.000000e-03
,
FM877003:6.000000e-03
):0.000000e+00
,
(
EF212001:0.000000e+00
,
DQ118948:0.000000e+00
):6.000000e-03
):2.000000e-03
,
(
(
(
EU600204:0.000000e+00
,
KJ825892:0.000000e+00
):2.000000e-03
,
KF487034:2.000000e-03
):2.000000e-03
,
KF963828:4.000000e-03
):4.000000e-03
):0.000000e+00
,
JN867053:8.000000e-03
):0.000000e+00
,
EF486355:8.000000e-03
):1.999999e-03
,
KC762312:1.000000e-02
):2.000000e-03
,
(
(
(
(
GU471247:4.000000e-03
,
(
AF288370:2.000000e-03
,
(
AY526862:0.000000e+00
,
AF052740:0.000000e+00
):2.000000e-03
):2.000000e-03
):0.000000e+00
,
(
AJ440214:0.000000e+00
,
AY526861:0.000000e+00
):4.000000e-03
):0.000000e+00
,
(
KF732819:2.000000e-03
,
(
HF954116:0.000000e+00
,
AY635468:0.000000e+00
):2.000000e-03
):2.000000e-03
):2.000000e-03
,
(
AB619724:2.000000e-03
,
AF052741:2.000000e-03
):4.000000e-03
):6.000000e-03
):2.000000e-03
,
FJ768737:1.400000e-02
):2.000000e-03
,
(
(
(
(
KF724186:0.000000e+00
,
JF922381:0.000000e+00
):1.000000e-02
,
(
EU723884:0.000000e+00
,
KX355166:0.000000e+00
):1.000000e-02
):0.000000e+00
,
HM851284:1.000000e-02
):2.000000e-03
,
(
(
FN995239:1.000000e-02
,
HQ537484:1.000000e-02
):0.000000e+00
,
JX981923:1.000000e-02
):2.000000e-03
):4.000001e-03
):7.999999e-03
):2.000000e-03
,
U85845:2.600000e-02
):0.000000e+00
,
(
(
(
(
(
(
(
(
(
(
(
(
(
(
(
(
(
(
(
DQ492749:0.000000e+00
,
EU188443:0.000000e+00
):0.000000e+00
,
AB467281:0.000000e+00
):2.000000e-03
,
JN087530:2.000000e-03
):0.000000e+00
,
KF560355:2.000000e-03
):0.000000e+00
,
(
(
(
(
KC565667:0.000000e+00
,
EU188444:0.000000e+00
):0.000000e+00
,
EU188442:0.000000e+00
):0.000000e+00
,
AY539835:0.000000e+00
):0.000000e+00
,
EU188441:0.000000e+00
):2.000000e-03
):2.000000e-03
,
AB074193:4.000000e-03
):0.000000e+00
,
(
EU188447:0.000000e+00
,
EU188445:0.000000e+00
):4.000000e-03
):0.000000e+00
,
DQ011526:4.000000e-03
):0.000000e+00
,
(
(
(
(
LN909522:0.000000e+00
,
LN909520:0.000000e+00
):0.000000e+00
,
JQ409370:0.000000e+00
):2.000000e-03
,
GU929940:2.000000e-03
):0.000000e+00
,
X67025:2.000000e-03
):2.000000e-03
):0.000000e+00
,
(
(
DQ011528:0.000000e+00
,
AB242868:0.000000e+00
):2.000000e-03
,
AJ843077:2.000000e-03
):2.000000e-03
):2.000000e-03
,
AJ833000:6.000000e-03
):0.000000e+00
,
KT036402:6.000000e-03
):2.000000e-03
,
(
EU188448:0.000000e+00
,
AF063027:0.000000e+00
):8.000000e-03
):4.000000e-03
,
DQ403809:1.200000e-02
):3.950000e-03
,
AJ627909:1.595000e-02
):8.050000e-03
,
(
(
(
(
(
(
(
(
(
(
(
(
(
(
(
(
(
(
(
(
(
(
(
(
(
(
(
(
(
(
(
(
(
(
(
(
(
(
(
(
(
(
(
(
(
(
(
(
(
JYLO01000038:0.000000e+00
,
JYLN01000028:0.000000e+00
):0.000000e+00
,
AJ936933:0.000000e+00
):0.000000e+00
,
AF374472:0.000000e+00
):0.000000e+00
,
AJ581999:0.000000e+00
):0.000000e+00
,
AJ492829:0.000000e+00
):0.000000e+00
,
AJ492831:0.000000e+00
):0.000000e+00
,
AF405328:0.000000e+00
):0.000000e+00
,
AF255336:0.000000e+00
):0.000000e+00
,
HQ403142:0.000000e+00
):0.000000e+00
,
AJ537601:0.000000e+00
):0.000000e+00
,
AJ537602:0.000000e+00
):2.000000e-03
,
(
(
(
(
(
(
AY091527:0.000000e+00
,
AJ583501:0.000000e+00
):0.000000e+00
,
AF268029:0.000000e+00
):0.000000e+00
,
AF064459:0.000000e+00
):0.000000e+00
,
D84017:0.000000e+00
):0.000000e+00
,
D84025:0.000000e+00
):0.000000e+00
,
AF057645:0.000000e+00
):2.000000e-03
):0.000000e+00
,
AY091528:2.000000e-03
):0.000000e+00
,
D84013:2.000000e-03
):0.000000e+00
,
(
(
(
AF268968:0.000000e+00
,
AJ537603:0.000000e+00
):0.000000e+00
,
AF074384:0.000000e+00
):0.000000e+00
,
AF064460:0.000000e+00
):2.000000e-03
):2.000000e-03
,
Z76663:4.000000e-03
):0.000000e+00
,
AY787208:4.000000e-03
):2.000000e-03
,
(
(
AJ492830:0.000000e+00
,
AF064461:0.000000e+00
):0.000000e+00
,
AF064457:0.000000e+00
):6.000000e-03
):0.000000e+00
,
(
(
(
(
(
(
(
(
(
(
(
(
(
(
(
(
(
(
(
EU557337:0.000000e+00
,
HQ223108:0.000000e+00
):0.000000e+00
,
AY035996:0.000000e+00
):0.000000e+00
,
OTU294:0.000000e+00
):2.000000e-03
,
(
(
(
(
AJ249382:0.000000e+00
,
EU391388:0.000000e+00
):0.000000e+00
,
AF100321:0.000000e+00
):0.000000e+00
,
HG764746:0.000000e+00
):0.000000e+00
,
KP306892:0.000000e+00
):2.000000e-03
):0.000000e+00
,
AF100323:2.000000e-03
):0.000000e+00
,
AF386080:2.000000e-03
):2.000000e-03
,
(
(
(
(
(
(
(
AF058286:0.000000e+00
,
AF074383:0.000000e+00
):0.000000e+00
,
FN645213:0.000000e+00
):0.000000e+00
,
JN814372:0.000000e+00
):0.000000e+00
,
AF468450:0.000000e+00
):0.000000e+00
,
AM293565:0.000000e+00
):0.000000e+00
,
FM201274:0.000000e+00
):2.000000e-03
,
(
(
(
(
(
D84012:0.000000e+00
,
AJ292426:0.000000e+00
):0.000000e+00
,
AM293566:0.000000e+00
):0.000000e+00
,
AJ011507:0.000000e+00
):0.000000e+00
,
AM293567:0.000000e+00
):0.000000e+00
,
AF068259:0.000000e+00
):2.000000e-03
):2.000000e-03
):0.000000e+00
,
(
(
(
(
(
(
(
(
(
(
(
FM865870:0.000000e+00
,
AB021378:0.000000e+00
):0.000000e+00
,
DQ318866:0.000000e+00
):0.000000e+00
,
AJ492828:0.000000e+00
):0.000000e+00
,
AJ492827:0.000000e+00
):0.000000e+00
,
LN713316:0.000000e+00
):2.000000e-03
,
(
(
(
(
D84010:0.000000e+00
,
AB021402:0.000000e+00
):0.000000e+00
,
AJ492826:0.000000e+00
):0.000000e+00
,
AY970952:0.000000e+00
):0.000000e+00
,
AF468452:0.000000e+00
):2.000000e-03
):0.000000e+00
,
AJ278812:2.000000e-03
):0.000000e+00
,
(
(
(
(
(
(
(
AB060136:0.000000e+00
,
AB060132:0.000000e+00
):0.000000e+00
,
FM208263:0.000000e+00
):0.000000e+00
,
JQ344321:0.000000e+00
):0.000000e+00
,
AY691188:0.000000e+00
):0.000000e+00
,
U01916:0.000000e+00
):0.000000e+00
,
EU791281:0.000000e+00
):0.000000e+00
,
LC011944:0.000000e+00
):2.000000e-03
):0.000000e+00
,
(
JF749828:0.000000e+00
,
FJ424813:0.000000e+00
):2.000000e-03
):0.000000e+00
,
FJ422810:2.000000e-03
):0.000000e+00
,
D84023:2.000000e-03
):2.000000e-03
):0.000000e+00
,
Z76654:4.000000e-03
):0.000000e+00
,
(
(
(
(
(
AF094733:0.000000e+00
,
AB041885:0.000000e+00
):0.000000e+00
,
LN624760:0.000000e+00
):0.000000e+00
,
KP738720:0.000000e+00
):0.000000e+00
,
GU936597:0.000000e+00
):0.000000e+00
,
AB021395:0.000000e+00
):4.000000e-03
):0.000000e+00
,
D84027:4.000000e-03
):0.000000e+00
,
(
(
(
FJ168539:2.000000e-03
,
(
Z76673:0.000000e+00
,
DQ682655:0.000000e+00
):2.000000e-03
):0.000000e+00
,
(
(
(
AF072688:0.000000e+00
,
HF930598:0.000000e+00
):0.000000e+00
,
AY907566:0.000000e+00
):0.000000e+00
,
HF674459:0.000000e+00
):2.000000e-03
):0.000000e+00
,
(
(
AF064458:0.000000e+00
,
AB009457:0.000000e+00
):0.000000e+00
,
EU103629:0.000000e+00
):2.000000e-03
):2.000000e-03
):0.000000e+00
,
(
AB021397:0.000000e+00
,
FJ483519:0.000000e+00
):4.000000e-03
):0.000000e+00
,
(
(
(
Z76658:0.000000e+00
,
AJJP01000212:0.000000e+00
):0.000000e+00
,
AY970951:0.000000e+00
):0.000000e+00
,
AY324319:0.000000e+00
):4.000000e-03
):0.000000e+00
,
(
(
(
(
(
(
AY180972:0.000000e+00
,
AY152673:0.000000e+00
):0.000000e+00
,
AJ011504:0.000000e+00
):0.000000e+00
,
Y11150:0.000000e+00
):0.000000e+00
,
AY364537:0.000000e+00
):0.000000e+00
,
OTU1061:0.000000e+00
):2.000000e-03
,
KM888184:2.000000e-03
):2.000000e-03
):0.000000e+00
,
Z76652:4.000000e-03
):0.000000e+00
,
D84020:4.000000e-03
):0.000000e+00
,
AB060137:4.000000e-03
):0.000000e+00
,
(
(
(
(
(
(
DQ842018:0.000000e+00
,
Z76666:0.000000e+00
):0.000000e+00
,
AB030583:0.000000e+00
):0.000000e+00
,
AB453701:0.000000e+00
):0.000000e+00
,
EU307111:0.000000e+00
):0.000000e+00
,
FN429930:0.000000e+00
):2.000000e-03
,
D84016:2.000000e-03
):2.000000e-03
):2.000000e-03
):0.000000e+00
,
FM208264:6.000000e-03
):0.000000e+00
,
D84004:6.000000e-03
):0.000000e+00
,
AM114527:6.000000e-03
):0.000000e+00
,
(
AY770691:0.000000e+00
,
AB301071:0.000000e+00
):6.000000e-03
):0.000000e+00
,
OTU848:6.000000e-03
):0.000000e+00
,
OTU1581:6.000000e-03
):2.000000e-03
,
D84009:8.000000e-03
):0.000000e+00
,
AB126621:8.000000e-03
):0.000000e+00
,
AB189452:8.000000e-03
):0.000000e+00
,
(
(
(
D84002:0.000000e+00
,
JN411093:0.000000e+00
):0.000000e+00
,
AJ871471:0.000000e+00
):6.000000e-03
,
EU046271:6.000000e-03
):2.000000e-03
):0.000000e+00
,
(
AB176954:6.000000e-03
,
(
(
JQ762275:4.000000e-03
,
JQ246444:4.000000e-03
):0.000000e+00
,
(
AF094748:0.000000e+00
,
OTU916:0.000000e+00
):4.000000e-03
):2.000000e-03
):2.000000e-03
):0.000000e+00
,
U26418:8.000000e-03
):0.000000e+00
,
DQ339144:8.000000e-03
):1.999999e-03
,
AY509898:1.000000e-02
):0.000000e+00
,
(
(
(
(
(
AB175655:2.000000e-03
,
AB175656:2.000000e-03
):0.000000e+00
,
(
AJ308319:0.000000e+00
,
AB175653:0.000000e+00
):2.000000e-03
):4.000000e-03
,
AB175651:6.000000e-03
):0.000000e+00
,
(
(
(
(
(
Z76659:0.000000e+00
,
DQ339153:0.000000e+00
):0.000000e+00
,
AF039489:0.000000e+00
):0.000000e+00
,
HM246143:0.000000e+00
):0.000000e+00
,
AM088473:0.000000e+00
):0.000000e+00
,
EF424401:0.000000e+00
):6.000000e-03
):0.000000e+00
,
OTU3288:6.000000e-03
):4.000000e-03
):0.000000e+00
,
(
(
(
AJ311980:0.000000e+00
,
OTU956:0.000000e+00
):8.000000e-03
,
AF468448:8.000000e-03
):0.000000e+00
,
OTU433:8.000000e-03
):1.999999e-03
):0.000000e+00
,
GU269546:1.000000e-02
):2.000000e-03
,
AB175652:1.200000e-02
):0.000000e+00
,
(
(
(
(
(
AF302795:4.000000e-03
,
(
(
(
HE978271:0.000000e+00
,
OTU602:0.000000e+00
):2.000000e-03
,
JX274436:2.000000e-03
):0.000000e+00
,
AY953147:2.000000e-03
):2.000000e-03
):2.000000e-03
,
(
HM246142:0.000000e+00
,
JQ277453:0.000000e+00
):6.000000e-03
):2.000000e-03
,
(
AB175657:0.000000e+00
,
AJ308318:0.000000e+00
):8.000000e-03
):0.000000e+00
,
D84006:8.000000e-03
):1.999999e-03
,
(
X99540:0.000000e+00
,
AM114534:0.000000e+00
):1.000000e-02
):2.000000e-03
):0.000000e+00
,
KJ720680:1.200000e-02
):0.000000e+00
,
AB175654:1.200000e-02
):2.000000e-03
,
(
(
(
(
(
(
EU286805:2.000000e-03
,
KC609749:2.000000e-03
):0.000000e+00
,
KC762324:2.000000e-03
):2.000000e-03
,
EU143352:4.000000e-03
):2.000000e-03
,
EU888911:6.000000e-03
):0.000000e+00
,
GQ161991:6.000000e-03
):2.000000e-03
,
(
(
DQ088664:4.000000e-03
,
(
(
JF432053:0.000000e+00
,
OTU1056:0.000000e+00
):2.000000e-03
,
AB021380:2.000000e-03
):2.000000e-03
):0.000000e+00
,
FN908483:4.000000e-03
):4.000000e-03
):6.000000e-03
):0.000000e+00
,
(
(
HG004394:0.000000e+00
,
KT449732:0.000000e+00
):4.000000e-03
,
AB125366:4.000000e-03
):1.000000e-02
):0.000000e+00
,
Z76668:1.400000e-02
):0.000000e+00
,
KF582606:1.400000e-02
):0.000000e+00
,
AM491810:1.400000e-02
):2.000000e-03
,
KF830707:1.600000e-02
):0.000000e+00
,
(
D84018:4.000000e-03
,
(
AJ575816:0.000000e+00
,
OTU2702:0.000000e+00
):4.000000e-03
):1.200000e-02
):0.000000e+00
,
EU620679:1.600000e-02
):3.999999e-03
,
(
(
KP986583:1.400000e-02
,
OTU3275:1.400000e-02
):3.999999e-03
,
KJ567598:1.800000e-02
):2.000000e-03
):4.000001e-03
):0.000000e+00
,
(
(
(
(
AB330883:4.000000e-03
,
(
AB330881:2.000000e-03
,
AM156910:2.000000e-03
):2.000000e-03
):4.000000e-03
,
GU289646:8.000000e-03
):4.000000e-03
,
KJ867528:1.200000e-02
):2.000000e-03
,
(
(
(
(
(
AF053734:0.000000e+00
,
JF748732:0.000000e+00
):2.000000e-03
,
KM591221:2.000000e-03
):2.000000e-03
,
JQ672629:4.000000e-03
):4.000000e-03
,
FJ713802:8.000000e-03
):1.999999e-03
,
(
AB288092:4.000000e-03
,
JF747202:4.000000e-03
):6.000000e-03
):4.000001e-03
):1.000000e-02
):0.000000e+00
,
(
(
(
(
(
(
JQ082124:1.000000e-02
,
AJ431699:1.000000e-02
):2.000000e-03
,
GQ426888:1.200000e-02
):2.000000e-03
,
(
AB435649:4.000000e-03
,
AB006767:4.000000e-03
):1.000000e-02
):0.000000e+00
,
AJ295154:1.400000e-02
):0.000000e+00
,
(
KF146344:4.000000e-03
,
AY576771:4.000000e-03
):1.000000e-02
):5.999999e-03
,
(
(
AB006760:8.000000e-03
,
AB006763:8.000000e-03
):6.000000e-03
,
AB006764:1.400000e-02
):5.999999e-03
):4.000001e-03
):0.000000e+00
,
(
(
KP178167:2.000000e-02
,
(
(
(
(
AY258110:0.000000e+00
,
CP007152:0.000000e+00
):2.000000e-03
,
(
(
KR868709:0.000000e+00
,
LC009417:0.000000e+00
):0.000000e+00
,
EF028328:0.000000e+00
):2.000000e-03
):1.000000e-02
,
(
(
(
(
(
(
(
(
(
(
(
(
(
(
(
AY241552:0.000000e+00
,
AY517632:0.000000e+00
):0.000000e+00
,
CP007151:0.000000e+00
):4.000000e-03
,
(
(
(
AJ609271:2.000000e-03
,
(
(
(
(
(
(
EF157832:0.000000e+00
,
DQ414419:0.000000e+00
):0.000000e+00
,
EF660754:0.000000e+00
):0.000000e+00
,
AY147906:0.000000e+00
):0.000000e+00
,
AM503093:0.000000e+00
):0.000000e+00
,
AJ609270:0.000000e+00
):0.000000e+00
,
KX063622:0.000000e+00
):2.000000e-03
):0.000000e+00
,
FJ984869:2.000000e-03
):0.000000e+00
,
EF486354:2.000000e-03
):2.000000e-03
):0.000000e+00
,
KC762322:4.000000e-03
):0.000000e+00
,
X67022:4.000000e-03
):0.000000e+00
,
DQ235263:4.000000e-03
):0.000000e+00
,
AY517633:4.000000e-03
):0.000000e+00
,
(
(
EU293412:2.000000e-03
,
(
EU293413:0.000000e+00
,
HE653973:0.000000e+00
):2.000000e-03
):0.000000e+00
,
HQ203044:2.000000e-03
):2.000000e-03
):2.000000e-03
,
(
(
KF307780:2.000000e-03
,
AY180101:2.000000e-03
):2.000000e-03
,
(
DQ325514:0.000000e+00
,
EU496088:0.000000e+00
):4.000000e-03
):2.000000e-03
):0.000000e+00
,
DQ458821:6.000000e-03
):0.000000e+00
,
HQ433441:6.000000e-03
):2.000000e-03
,
(
(
EU047505:0.000000e+00
,
FJ897726:0.000000e+00
):2.000000e-03
,
FJ425903:2.000000e-03
):6.000000e-03
):0.000000e+00
,
(
(
(
FJ196022:2.000000e-03
,
AF479689:2.000000e-03
):0.000000e+00
,
FJ799007:2.000000e-03
):2.000000e-03
,
AJ704395:4.000000e-03
):4.000000e-03
):0.000000e+00
,
EU164778:8.000000e-03
):1.999999e-03
,
DQ060402:1.000000e-02
):2.000000e-03
):2.000000e-03
,
AF288157:1.400000e-02
):5.999999e-03
):0.000000e+00
,
HG969252:2.000000e-02
):4.000001e-03
):2.000000e-03
):0.000000e+00
,
(
(
(
(
(
(
(
(
(
AY136116:1.000000e-02
,
GQ131677:1.000000e-02
):6.000001e-03
,
KF953945:1.600000e-02
):1.999998e-03
,
(
(
(
KT248536:8.000000e-03
,
DQ917760:8.000000e-03
):6.000000e-03
,
AB021367:1.400000e-02
):0.000000e+00
,
EU573966:1.400000e-02
):3.999999e-03
):0.000000e+00
,
(
FJ230839:2.000000e-03
,
KJ021872:2.000000e-03
):1.600000e-02
):2.000000e-03
,
(
(
U58339:0.000000e+00
,
AY563030:0.000000e+00
):2.000000e-03
,
EU399548:2.000000e-03
):1.800000e-02
):0.000000e+00
,
GU183820:2.000000e-02
):0.000000e+00
,
(
AB006765:1.800000e-02
,
(
(
KR047788:0.000000e+00
,
EF192391:0.000000e+00
):4.000000e-03
,
(
KT366925:2.000000e-03
,
EU573965:2.000000e-03
):2.000000e-03
):1.400000e-02
):2.000000e-03
):0.000000e+00
,
(
AY567473:1.600000e-02
,
KC822363:1.600000e-02
):3.999999e-03
):4.000001e-03
,
EF468717:2.400000e-02
):2.000000e-03
):0.000000e+00
,
GU569894:2.600000e-02
):0.000000e+00
,
Y17112:2.600000e-02
):0.000000e+00
,
OTU2866:2.600000e-02
):2.000000e-03
,
(
(
(
AJ561121:1.200000e-02
,
KC690143:1.200000e-02
):7.999999e-03
,
JX981922:2.000000e-02
):4.000001e-03
,
(
(
(
GQ250189:4.000000e-03
,
AJ315983:4.000000e-03
):2.000000e-03
,
EF177670:6.000000e-03
):1.200000e-02
,
KY310592:1.800000e-02
):6.000001e-03
):4.000001e-03
):0.000000e+00
,
(
GQ456131:2.000000e-03
,
DQ403810:2.000000e-03
):2.600000e-02
):0.000000e+00
,
KJ000475:2.800000e-02
):1.999998e-03
):0.000000e+00
,
(
(
(
(
(
(
AB374544:4.000000e-03
,
(
(
(
(
(
AJ416756:0.000000e+00
,
AB052160:0.000000e+00
):0.000000e+00
,
AB023378:0.000000e+00
):0.000000e+00
,
FJ822615:0.000000e+00
):2.000000e-03
,
KX645876:2.000000e-03
):0.000000e+00
,
Y14697:2.000000e-03
):2.000000e-03
):0.000000e+00
,
AF374385:4.000000e-03
):0.000000e+00
,
(
(
AB304805:0.000000e+00
,
AB304806:0.000000e+00
):0.000000e+00
,
AB304808:0.000000e+00
):4.000000e-03
):0.000000e+00
,
AB304804:4.000000e-03
):4.000000e-03
,
AB365352:8.000000e-03
):4.000000e-03
,
AB094413:1.200000e-02
):1.800000e-02
):0.000000e+00
,
(
(
JX854537:0.000000e+00
,
EU930871:0.000000e+00
):6.000000e-03
,
AB545807:6.000000e-03
):2.400000e-02
):0.000000e+00
,
(
(
(
(
(
(
(
AJ252022:0.000000e+00
,
EF192283:0.000000e+00
):0.000000e+00
,
AJ252023:0.000000e+00
):0.000000e+00
,
AJ132226:0.000000e+00
):0.000000e+00
,
D21224:0.000000e+00
):0.000000e+00
,
AB038033:0.000000e+00
):2.000000e-03
,
AB008797:2.000000e-03
):2.600000e-02
,
(
AB364966:1.400000e-02
,
JQ672626:1.400000e-02
):1.400000e-02
):1.999998e-03
):0.000000e+00
,
(
(
(
(
(
(
AAOA02000002:4.000000e-03
,
EU161717:4.000000e-03
):2.000000e-03
,
(
(
KM117233:4.000000e-03
,
(
KX268609:2.000000e-03
,
FN398053:2.000000e-03
):2.000000e-03
):0.000000e+00
,
AY576769:4.000000e-03
):2.000000e-03
):0.000000e+00
,
AM691086:6.000000e-03
):6.000000e-03
,
AB602430:1.200000e-02
):1.000000e-02
,
AB602427:2.200000e-02
):4.000001e-03
,
KP064188:2.600000e-02
):3.999999e-03
):0.000000e+00
,
OTU1498:3.000000e-02
):0.000000e+00
,
OTU3107:3.000000e-02
):2.000002e-03
,
(
(
(
(
(
(
(
(
(
(
(
(
(
(
(
(
(
(
(
(
(
AF432145:2.000000e-03
,
JN882289:2.000000e-03
):2.400000e-02
,
(
(
(
(
(
(
AP012273:1.400000e-02
,
(
(
AB266389:2.000000e-03
,
AB468957:2.000000e-03
):1.000000e-02
,
DQ469584:1.200000e-02
):2.000000e-03
):2.000000e-03
,
LC131141:1.600000e-02
):0.000000e+00
,
(
EF117909:1.200000e-02
,
DQ836238:1.200000e-02
):4.000001e-03
):1.999998e-03
,
AF481118:1.800000e-02
):2.000000e-03
,
(
AF406554:6.000000e-03
,
(
AJ404972:0.000000e+00
,
AF114783:0.000000e+00
):6.000000e-03
):1.400000e-02
):4.000001e-03
,
CP014671:2.400000e-02
):2.000000e-03
):0.000000e+00
,
KM017973:2.600000e-02
):0.000000e+00
,
(
(
(
FJ482231:1.800000e-02
,
(
(
LT578364:0.000000e+00
,
CP005990:0.000000e+00
):4.000000e-03
,
EU557314:4.000000e-03
):1.400000e-02
):2.000000e-03
,
(
M26631:0.000000e+00
,
HQ833040:0.000000e+00
):2.000000e-02
):4.000001e-03
,
CP005963:2.400000e-02
):2.000000e-03
):0.000000e+00
,
HQ379738:2.600000e-02
):0.000000e+00
,
(
(
KC577145:0.000000e+00
,
HF954114:0.000000e+00
):4.000000e-03
,
AM404263:4.000000e-03
):2.200000e-02
):2.000000e-03
,
(
KT966463:2.200000e-02
,
(
EF988653:0.000000e+00
,
AM117932:0.000000e+00
):2.200000e-02
):6.000001e-03
):0.000000e+00
,
(
KF982857:4.000000e-03
,
(
(
HQ199599:0.000000e+00
,
FJ889619:0.000000e+00
):0.000000e+00
,
FJ889678:0.000000e+00
):4.000000e-03
):2.400000e-02
):0.000000e+00
,
(
(
KC136313:2.000000e-02
,
AB500096:2.000000e-02
):2.000000e-03
,
AB908276:2.200000e-02
):6.000001e-03
):0.000000e+00
,
(
(
EF495228:1.600000e-02
,
KF146345:1.600000e-02
):0.000000e+00
,
(
FJ535355:4.000000e-03
,
KJ855315:4.000000e-03
):1.200000e-02
):1.200000e-02
):0.000000e+00
,
AB983478:2.800000e-02
):0.000000e+00
,
(
KM504518:2.000000e-03
,
KU645983:2.000000e-03
):2.600000e-02
):0.000000e+00
,
DQ789390:2.800000e-02
):1.999998e-03
,
(
(
(
(
(
U89298:6.000000e-03
,
AB894129:6.000000e-03
):0.000000e+00
,
U89300:6.000000e-03
):2.000000e-03
,
U89297:8.000000e-03
):1.800000e-02
,
(
HF558990:2.400000e-02
,
OTU1413:2.400000e-02
):2.000000e-03
):0.000000e+00
,
AJ563935:2.600000e-02
):3.999999e-03
):0.000000e+00
,
EU672873:3.000000e-02
):0.000000e+00
,
(
(
AB548216:1.000000e-02
,
EF605262:1.000000e-02
):0.000000e+00
,
AB174844:1.000000e-02
):2.000000e-02
):0.000000e+00
,
(
(
AJ242772:2.800000e-02
,
(
(
(
(
(
(
AFWV01000002:4.000000e-03
,
(
AJ006062:0.000000e+00
,
AF113000:0.000000e+00
):4.000000e-03
):2.000000e-02
,
(
(
(
(
(
AJ404006:1.800000e-02
,
(
(
(
(
(
(
(
Y11317:0.000000e+00
,
AM086640:0.000000e+00
):6.000000e-03
,
(
Y12372:4.000000e-03
,
AM086641:4.000000e-03
):2.000000e-03
):0.000000e+00
,
(
(
AM712619:0.000000e+00
,
EU442182:0.000000e+00
):2.000000e-03
,
(
Y12369:0.000000e+00
,
FM178268:0.000000e+00
):2.000000e-03
):4.000000e-03
):2.000000e-03
,
(
Y12365:6.000000e-03
,
AM399029:6.000000e-03
):2.000000e-03
):1.999999e-03
,
Y11315:1.000000e-02
):6.000001e-03
,
(
(
(
AM993157:4.000000e-03
,
AM282561:4.000000e-03
):0.000000e+00
,
FN824810:4.000000e-03
):7.999999e-03
,
(
AM282559:0.000000e+00
,
HF562219:0.000000e+00
):1.200000e-02
):4.000001e-03
):0.000000e+00
,
FM210274:1.600000e-02
):1.999998e-03
):0.000000e+00
,
(
AJ971090:1.200000e-02
,
(
(
Y11316:8.000000e-03
,
AM993156:8.000000e-03
):1.999999e-03
,
AM748925:1.000000e-02
):2.000000e-03
):5.999999e-03
):0.000000e+00
,
(
(
(
X93473:0.000000e+00
,
AJ224439:0.000000e+00
):4.000000e-03
,
AJ543328:4.000000e-03
):2.000000e-03
,
AM180952:6.000000e-03
):1.200000e-02
):2.000000e-03
,
(
(
AJ223235:0.000000e+00
,
AJ006063:0.000000e+00
):1.800000e-02
,
(
(
(
AM283535:1.400000e-02
,
(
X98597:1.200000e-02
,
X93472:1.200000e-02
):2.000000e-03
):2.000000e-03
,
AJ002796:1.600000e-02
):0.000000e+00
,
AM491592:1.600000e-02
):1.999998e-03
):2.000000e-03
):2.000000e-03
,
(
X84316:1.600000e-02
,
AB016986:1.600000e-02
):5.999999e-03
):2.000000e-03
):0.000000e+00
,
(
EF999974:6.000000e-03
,
EF999973:6.000000e-03
):1.800000e-02
):2.000000e-03
,
Y12297:2.600000e-02
):0.000000e+00
,
AJ224438:2.600000e-02
):0.000000e+00
,
AJ223234:2.600000e-02
):2.000000e-03
):0.000000e+00
,
(
AJ010125:1.000000e-02
,
Y12373:1.000000e-02
):1.800000e-02
):1.999998e-03
):0.000000e+00
,
(
(
(
(
(
(
(
AF329083:1.400000e-02
,
AF126546:1.400000e-02
):0.000000e+00
,
(
AF126547:1.000000e-02
,
AF302081:1.000000e-02
):4.000001e-03
):2.000000e-03
,
AY346464:1.600000e-02
):5.999999e-03
,
(
AY079010:1.400000e-02
,
AF151432:1.400000e-02
):7.999999e-03
):0.000000e+00
,
(
(
(
AF126545:0.000000e+00
,
EU709878:0.000000e+00
):6.000000e-03
,
AY360060:6.000000e-03
):1.000000e-02
,
FM244738:1.600000e-02
):5.999999e-03
):0.000000e+00
,
(
AJ006530:2.000000e-02
,
(
(
(
X93476:8.000000e-03
,
(
AM943121:6.000000e-03
,
X93479:6.000000e-03
):2.000000e-03
):6.000000e-03
,
HM149323:1.400000e-02
):3.999999e-03
,
AY298904:1.800000e-02
):2.000000e-03
):2.000000e-03
):6.000001e-03
,
X93481:2.800000e-02
):1.999998e-03
):0.000000e+00
,
EU837269:3.000000e-02
):0.000000e+00
,
EF103128:3.000000e-02
):0.000000e+00
,
(
AJ581837:1.800000e-02
,
AB301718:1.800000e-02
):1.200000e-02
):2.000002e-03
):0.000000e+00
,
(
(
(
(
(
(
JF330773:4.000000e-03
,
(
(
DQ463161:0.000000e+00
,
X95459:0.000000e+00
):2.000000e-03
,
X95460:2.000000e-03
):2.000000e-03
):0.000000e+00
,
X95461:4.000000e-03
):6.000000e-03
,
DQ660915:1.000000e-02
):0.000000e+00
,
(
(
CP003390:0.000000e+00
,
AF384373:0.000000e+00
):4.000000e-03
,
CP003380:4.000000e-03
):6.000000e-03
):7.999999e-03
,
AY694421:1.800000e-02
):1.200000e-02
,
(
(
(
(
(
(
(
(
(
(
(
(
EF495157:0.000000e+00
,
D89279:0.000000e+00
):1.200000e-02
,
(
AF307138:8.000000e-03
,
AJ132384:8.000000e-03
):4.000000e-03
):2.000000e-03
,
X72775:1.400000e-02
):0.000000e+00
,
(
(
(
(
(
AY007296:8.000000e-03
,
(
AJ131369:4.000000e-03
,
FR798962:4.000000e-03
):4.000000e-03
):0.000000e+00
,
(
X72776:2.000000e-03
,
(
X72778:0.000000e+00
,
HE801216:0.000000e+00
):2.000000e-03
):6.000000e-03
):0.000000e+00
,
(
AB538964:6.000000e-03
,
AF304196:6.000000e-03
):2.000000e-03
):0.000000e+00
,
AB301717:8.000000e-03
):1.999999e-03
,
(
AF304195:8.000000e-03
,
AF304197:8.000000e-03
):1.999999e-03
):4.000001e-03
):0.000000e+00
,
X72767:1.400000e-02
):0.000000e+00
,
X72777:1.400000e-02
):0.000000e+00
,
X72773:1.400000e-02
):7.999999e-03
,
(
AF152597:6.000000e-03
,
AJ414655:6.000000e-03
):1.600000e-02
):2.000000e-03
,
(
AF177297:2.000000e-03
,
(
HQ676599:0.000000e+00
,
AF177296:0.000000e+00
):2.000000e-03
):2.200000e-02
):0.000000e+00
,
(
(
AB501287:1.800000e-02
,
KT381578:1.800000e-02
):2.000000e-03
,
DQ119050:2.000000e-02
):4.000001e-03
):0.000000e+00
,
U67929:2.400000e-02
):2.000000e-03
,
KF484906:2.600000e-02
):3.999999e-03
):2.000002e-03
):0.000000e+00
,
(
(
(
(
(
(
(
(
(
(
(
(
(
(
(
(
(
(
(
(
(
(
(
AM229316:0.000000e+00
,
KM200719:0.000000e+00
):0.000000e+00
,
KF898345:0.000000e+00
):2.000000e-03
,
DQ979342:2.000000e-03
):2.000000e-03
,
KT343976:4.000000e-03
):0.000000e+00
,
KC005304:4.000000e-03
):6.000000e-03
,
AJ427626:1.000000e-02
):2.000000e-03
,
(
(
(
(
(
FJ418176:8.000000e-03
,
(
(
(
(
(
(
(
(
(
(
(
(
(
(
(
(
(
(
(
FJ984862:0.000000e+00
,
EU541349:0.000000e+00
):2.000000e-03
,
(
(
(
(
(
HM026177:0.000000e+00
,
EF674852:0.000000e+00
):0.000000e+00
,
AF211860:0.000000e+00
):0.000000e+00
,
AY268080:0.000000e+00
):0.000000e+00
,
EF613113:0.000000e+00
):0.000000e+00
,
HM242216:0.000000e+00
):2.000000e-03
):0.000000e+00
,
EF613112:2.000000e-03
):0.000000e+00
,
GU726750:2.000000e-03
):0.000000e+00
,
(
(
(
AY962236:0.000000e+00
,
FN257741:0.000000e+00
):0.000000e+00
,
AJ616910:0.000000e+00
):0.000000e+00
,
AY382579:0.000000e+00
):2.000000e-03
):0.000000e+00
,
EF121853:2.000000e-03
):0.000000e+00
,
(
(
AM941744:0.000000e+00
,
AJ295145:0.000000e+00
):0.000000e+00
,
DQ131909:0.000000e+00
):2.000000e-03
):2.000000e-03
,
(
(
(
(
(
(
(
(
(
(
(
(
AJ320530:2.000000e-03
,
X93493:2.000000e-03
):0.000000e+00
,
(
(
(
(
(
(
(
X92417:0.000000e+00
,
AY962237:0.000000e+00
):0.000000e+00
,
AJ515365:0.000000e+00
):0.000000e+00
,
KM066108:0.000000e+00
):0.000000e+00
,
AM229317:0.000000e+00
):0.000000e+00
,
EF144149:0.000000e+00
):0.000000e+00
,
L42616:0.000000e+00
):0.000000e+00
,
EF527873:0.000000e+00
):2.000000e-03
):0.000000e+00
,
KF479230:2.000000e-03
):0.000000e+00
,
(
(
(
(
(
(
(
(
AJ564880:0.000000e+00
,
AF212202:0.000000e+00
):0.000000e+00
,
AY245449:0.000000e+00
):0.000000e+00
,
DQ645593:0.000000e+00
):0.000000e+00
,
FN433898:0.000000e+00
):0.000000e+00
,
KF963827:0.000000e+00
):0.000000e+00
,
AF212204:0.000000e+00
):0.000000e+00
,
JQ762289:0.000000e+00
):0.000000e+00
,
AB971837:0.000000e+00
):2.000000e-03
):0.000000e+00
,
(
(
(
(
(
(
(
(
FJ429198:0.000000e+00
,
AJ306888:0.000000e+00
):0.000000e+00
,
AJ306891:0.000000e+00
):0.000000e+00
,
AF212206:0.000000e+00
):0.000000e+00
,
AJ640133:0.000000e+00
):0.000000e+00
,
AJ306894:0.000000e+00
):0.000000e+00
,
AF212218:0.000000e+00
):0.000000e+00
,
EF622233:0.000000e+00
):0.000000e+00
,
KP259554:0.000000e+00
):2.000000e-03
):0.000000e+00
,
AM229314:2.000000e-03
):0.000000e+00
,
(
AM229315:0.000000e+00
,
EF144148:0.000000e+00
):2.000000e-03
):0.000000e+00
,
EF144147:2.000000e-03
):0.000000e+00
,
(
(
AM941396:0.000000e+00
,
AM941388:0.000000e+00
):0.000000e+00
,
AM941399:0.000000e+00
):2.000000e-03
):0.000000e+00
,
KC237714:2.000000e-03
):0.000000e+00
,
AY671975:2.000000e-03
):0.000000e+00
,
OTU1136:2.000000e-03
):2.000000e-03
):0.000000e+00
,
EF121854:4.000000e-03
):0.000000e+00
,
AF054286:4.000000e-03
):0.000000e+00
,
(
AJ306893:2.000000e-03
,
JX870002:2.000000e-03
):2.000000e-03
):0.000000e+00
,
X92150:4.000000e-03
):0.000000e+00
,
AJ306892:4.000000e-03
):0.000000e+00
,
(
(
(
EF527874:0.000000e+00
,
AM238662:0.000000e+00
):2.000000e-03
,
AM941743:2.000000e-03
):0.000000e+00
,
X87218:2.000000e-03
):2.000000e-03
):0.000000e+00
,
(
(
AJ306889:0.000000e+00
,
EF442769:0.000000e+00
):2.000000e-03
,
AY858696:2.000000e-03
):2.000000e-03
):0.000000e+00
,
FN257742:4.000000e-03
):2.000000e-03
,
EF421176:6.000000e-03
):0.000000e+00
,
DQ421808:6.000000e-03
):0.000000e+00
,
EU557315:6.000000e-03
):2.000000e-03
):0.000000e+00
,
KU530128:8.000000e-03
):0.000000e+00
,
JQ716246:8.000000e-03
):1.999999e-03
,
AJ417388:1.000000e-02
):0.000000e+00
,
(
HQ832735:4.000000e-03
,
AY489405:4.000000e-03
):6.000000e-03
):2.000000e-03
):0.000000e+00
,
(
(
(
(
(
(
AB021386:0.000000e+00
,
AB105159:0.000000e+00
):0.000000e+00
,
AJ277205:0.000000e+00
):2.000000e-03
,
(
(
AJ295143:0.000000e+00
,
AJ295144:0.000000e+00
):0.000000e+00
,
CP000285:0.000000e+00
):2.000000e-03
):0.000000e+00
,
X87219:2.000000e-03
):2.000000e-03
,
AY373448:4.000000e-03
):4.000000e-03
,
KT072749:8.000000e-03
):4.000000e-03
):0.000000e+00
,
EU085033:1.200000e-02
):0.000000e+00
,
EU159469:1.200000e-02
):0.000000e+00
,
(
EU822512:8.000000e-03
,
JQ781698:8.000000e-03
):4.000000e-03
):0.000000e+00
,
FJ667549:1.200000e-02
):0.000000e+00
,
(
FJ463811:2.000000e-03
,
HF678441:2.000000e-03
):1.000000e-02
):2.000000e-03
,
L04942:1.400000e-02
):2.000000e-03
,
DQ280368:1.600000e-02
):0.000000e+00
,
GQ232738:1.600000e-02
):0.000000e+00
,
(
(
(
(
AF251143:0.000000e+00
,
AM941745:0.000000e+00
):0.000000e+00
,
DQ888315:0.000000e+00
):6.000000e-03
,
AB970675:6.000000e-03
):0.000000e+00
,
AM941746:6.000000e-03
):1.000000e-02
):1.999998e-03
,
(
KR024741:1.600000e-02
,
EU909458:1.600000e-02
):1.999998e-03
):2.000000e-03
,
DQ641495:2.000000e-02
):0.000000e+00
,
(
(
(
(
AB646236:0.000000e+00
,
AB646234:0.000000e+00
):0.000000e+00
,
AJ306890:0.000000e+00
):0.000000e+00
,
AB646233:0.000000e+00
):6.000000e-03
,
EU909460:6.000000e-03
):1.400000e-02
):2.000000e-03
,
EU218533:2.200000e-02
):0.000000e+00
,
(
(
DQ421388:8.000000e-03
,
AF211871:8.000000e-03
):8.000000e-03
,
Y13299:1.600000e-02
):5.999999e-03
):7.999999e-03
,
(
(
(
Y12579:4.000000e-03
,
(
AJ001150:0.000000e+00
,
EU438901:0.000000e+00
):4.000000e-03
):2.000000e-03
,
KM453740:6.000000e-03
):1.000000e-02
,
(
(
(
AY686709:6.000000e-03
,
(
(
(
AY683537:0.000000e+00
,
HE601937:0.000000e+00
):2.000000e-03
,
(
JQ937289:0.000000e+00
,
AF328762:0.000000e+00
):2.000000e-03
):0.000000e+00
,
KC415169:2.000000e-03
):4.000000e-03
):4.000000e-03
,
DQ659451:1.000000e-02
):0.000000e+00
,
OTU1243:1.000000e-02
):6.000001e-03
):1.400000e-02
):2.000002e-03
):0.000000e+00
,
(
(
AM747817:4.000000e-03
,
AM117931:4.000000e-03
):1.400000e-02
,
AY136131:1.800000e-02
):1.400000e-02
):0.000000e+00
,
(
(
(
AJ426420:8.000000e-03
,
EU980447:8.000000e-03
):2.200000e-02
,
(
(
(
(
(
(
(
(
(
(
(
(
(
(
KX982847:0.000000e+00
,
AB266054:0.000000e+00
):0.000000e+00
,
AB500893:0.000000e+00
):0.000000e+00
,
DQ993341:0.000000e+00
):2.000000e-03
,
(
(
AF500006:0.000000e+00
,
AF479688:0.000000e+00
):0.000000e+00
,
GQ262812:0.000000e+00
):2.000000e-03
):0.000000e+00
,
(
AB158515:0.000000e+00
,
HQ424446:0.000000e+00
):2.000000e-03
):0.000000e+00
,
(
(
(
(
AB500894:0.000000e+00
,
AY377986:0.000000e+00
):0.000000e+00
,
FR822983:0.000000e+00
):0.000000e+00
,
LN624392:0.000000e+00
):0.000000e+00
,
AB167354:0.000000e+00
):2.000000e-03
):0.000000e+00
,
AB124836:2.000000e-03
):0.000000e+00
,
KJ789957:2.000000e-03
):0.000000e+00
,
JF751045:2.000000e-03
):1.985000e-03
,
AF001901:3.985000e-03
):1.500035e-05
,
(
EF486352:0.000000e+00
,
EF674853:0.000000e+00
):4.000000e-03
):2.000000e-03
,
GQ262813:6.000000e-03
):0.000000e+00
,
U58338:6.000000e-03
):0.000000e+00
,
EU365694:6.000000e-03
):2.400000e-02
):0.000000e+00
,
(
AB467279:1.000000e-02
,
KP313719:1.000000e-02
):2.000000e-02
):2.000002e-03
):0.000000e+00
,
(
(
JX488684:1.200000e-02
,
(
(
(
FJ347758:0.000000e+00
,
AB196667:0.000000e+00
):8.000000e-03
,
JX488685:8.000000e-03
):1.999999e-03
,
(
LASA01000059:0.000000e+00
,
AB695088:0.000000e+00
):1.000000e-02
):2.000000e-03
):2.000000e-03
,
(
LUTV01000003:8.000000e-03
,
KC878324:8.000000e-03
):6.000000e-03
):1.800000e-02
):0.000000e+00
,
(
(
KJ850324:6.000000e-03
,
KT851540:6.000000e-03
):6.000000e-03
,
JX981925:1.200000e-02
):2.000000e-02
):0.000000e+00
,
EF468719:3.200000e-02
):0.000000e+00
,
(
(
(
(
(
(
(
AJ289164:0.000000e+00
,
AJ493583:0.000000e+00
):0.000000e+00
,
AF448515:0.000000e+00
):4.000000e-03
,
(
AF448514:0.000000e+00
,
OTU1220:0.000000e+00
):4.000000e-03
):1.400000e-02
,
(
AF452103:1.000000e-02
,
JQ922426:1.000000e-02
):7.999999e-03
):0.000000e+00
,
AJ289162:1.800000e-02
):0.000000e+00
,
(
(
LC125208:4.000000e-03
,
HM437226:4.000000e-03
):2.000000e-03
,
DQ822530:6.000000e-03
):1.200000e-02
):1.000000e-02
,
(
(
AY839870:6.000000e-03
,
EU874388:6.000000e-03
):8.000000e-03
,
AY839869:1.400000e-02
):1.400000e-02
):4.000001e-03
):0.000000e+00
,
(
(
AB900126:1.800000e-02
,
AY028398:1.800000e-02
):6.000001e-03
,
(
(
(
KJ742851:2.000000e-03
,
GQ872422:2.000000e-03
):1.000000e-02
,
(
KJ569530:0.000000e+00
,
AB894237:0.000000e+00
):1.200000e-02
):5.999999e-03
,
EF617350:1.800000e-02
):6.000001e-03
):8.000001e-03
):0.000000e+00
,
AF055269:3.200000e-02
):0.000000e+00
,
(
(
(
(
(
(
EU642573:6.000000e-03
,
(
GU269554:4.000000e-03
,
EU642572:4.000000e-03
):2.000000e-03
):1.400000e-02
,
L79961:2.000000e-02
):4.000001e-03
,
L40993:2.400000e-02
):0.000000e+00
,
(
AF127020:1.200000e-02
,
AB042532:1.200000e-02
):1.200000e-02
):0.000000e+00
,
AB042819:2.400000e-02
):4.000001e-03
,
AB042545:2.800000e-02
):4.000001e-03
):0.000000e+00
,
DQ834966:3.200000e-02
):0.000000e+00
,
AJ277023:3.200000e-02
):0.000000e+00
,
CP000127:3.200000e-02
):0.000000e+00
,
JQSG02000006:3.200000e-02
):0.000000e+00
,
OTU1828:3.200000e-02
):2.000000e-03
,
(
(
(
(
(
AF228001:4.000000e-03
,
OTU2871:4.000000e-03
):1.800000e-02
,
(
(
(
(
(
(
(
(
(
(
(
(
(
(
(
(
(
(
(
(
(
(
(
(
(
(
(
(
(
(
(
(
(
(
(
(
(
L06078:8.000000e-03
,
(
KF031240:6.000000e-03
,
AY362889:6.000000e-03
):2.000000e-03
):0.000000e+00
,
(
(
(
AY362907:4.000000e-03
,
(
(
(
(
M75076:0.000000e+00
,
AY362895:0.000000e+00
):0.000000e+00
,
U65583:0.000000e+00
):2.000000e-03
,
(
AY362908:0.000000e+00
,
OTU13:0.000000e+00
):2.000000e-03
):0.000000e+00
,
JF506642:2.000000e-03
):2.000000e-03
):2.000000e-03
,
AY362893:6.000000e-03
):0.000000e+00
,
(
AY362891:2.000000e-03
,
AY362909:2.000000e-03
):4.000000e-03
):2.000000e-03
):0.000000e+00
,
(
(
(
(
AF024525:6.000000e-03
,
M75043:6.000000e-03
):0.000000e+00
,
(
AY362905:4.000000e-03
,
M35019:4.000000e-03
):2.000000e-03
):0.000000e+00
,
OTU881:6.000000e-03
):0.000000e+00
,
OTU1470:6.000000e-03
):2.000000e-03
):0.000000e+00
,
(
(
(
(
HM439607:0.000000e+00
,
AF053889:0.000000e+00
):2.000000e-03
,
KF875566:2.000000e-03
):2.000000e-03
,
M75080:4.000000e-03
):2.000000e-03
,
AY362894:6.000000e-03
):2.000000e-03
):0.000000e+00
,
(
(
AF053893:6.000000e-03
,
(
(
(
AF053902:4.000000e-03
,
AY362906:4.000000e-03
):0.000000e+00
,
(
AJ290755:0.000000e+00
,
OTU89:0.000000e+00
):4.000000e-03
):0.000000e+00
,
(
(
(
(
KR364783:0.000000e+00
,
M75083:0.000000e+00
):0.000000e+00
,
AY172726:0.000000e+00
):0.000000e+00
,
KF875567:0.000000e+00
):2.000000e-03
,
AF024529:2.000000e-03
):2.000000e-03
):2.000000e-03
):0.000000e+00
,
GU966652:6.000000e-03
):2.000000e-03
):0.000000e+00
,
(
(
AY362886:6.000000e-03
,
(
(
(
(
(
(
AY362919:0.000000e+00
,
AY362920:0.000000e+00
):0.000000e+00
,
AY362925:0.000000e+00
):0.000000e+00
,
AF294412:0.000000e+00
):2.000000e-03
,
AF294410:2.000000e-03
):0.000000e+00
,
AF294411:2.000000e-03
):0.000000e+00
,
AF224292:2.000000e-03
):4.000000e-03
):0.000000e+00
,
AY508816:6.000000e-03
):2.000000e-03
):0.000000e+00
,
M75061:8.000000e-03
):0.000000e+00
,
(
(
(
AF053900:4.000000e-03
,
KJ632968:4.000000e-03
):0.000000e+00
,
JQ356598:4.000000e-03
):0.000000e+00
,
AY362927:4.000000e-03
):4.000000e-03
):1.999999e-03
,
M75052:1.000000e-02
):0.000000e+00
,
FJ463881:1.000000e-02
):0.000000e+00
,
KJ632969:1.000000e-02
):0.000000e+00
,
(
(
(
AY172727:4.000000e-03
,
(
(
(
(
(
(
(
(
AY362892:0.000000e+00
,
M75074:0.000000e+00
):0.000000e+00
,
AF247716:0.000000e+00
):0.000000e+00
,
AF381186:0.000000e+00
):0.000000e+00
,
AY362890:0.000000e+00
):0.000000e+00
,
AY362899:0.000000e+00
):0.000000e+00
,
L06084:0.000000e+00
):0.000000e+00
,
AY362918:0.000000e+00
):2.000000e-03
,
AY362900:2.000000e-03
):2.000000e-03
):0.000000e+00
,
M63900:4.000000e-03
):4.000000e-03
,
AY362922:8.000000e-03
):1.999999e-03
):0.000000e+00
,
AY362917:1.000000e-02
):2.000000e-03
,
(
EU423985:0.000000e+00
,
EU339199:0.000000e+00
):1.200000e-02
):0.000000e+00
,
(
(
(
AY362921:2.000000e-03
,
M75070:2.000000e-03
):7.999999e-03
,
AY498868:1.000000e-02
):0.000000e+00
,
M75058:1.000000e-02
):2.000000e-03
):0.000000e+00
,
OTU1349:1.200000e-02
):0.000000e+00
,
OTU2710:1.200000e-02
):0.000000e+00
,
OTU3024:1.200000e-02
):2.000000e-03
,
Y17189:1.400000e-02
):0.000000e+00
,
(
GU295084:0.000000e+00
,
KF871284:0.000000e+00
):1.400000e-02
):0.000000e+00
,
HM626613:1.400000e-02
):0.000000e+00
,
M75039:1.400000e-02
):0.000000e+00
,
(
AY362897:4.000000e-03
,
AY362923:4.000000e-03
):1.000000e-02
):0.000000e+00
,
OTU2719:1.400000e-02
):2.000000e-03
,
HE797791:1.600000e-02
):0.000000e+00
,
Y09653:1.600000e-02
):0.000000e+00
,
U66491:1.600000e-02
):0.000000e+00
,
OTU2066:1.600000e-02
):0.000000e+00
,
OTU2144:1.600000e-02
):0.000000e+00
,
OTU3113:1.600000e-02
):0.000000e+00
,
OTU3268:1.600000e-02
):1.999998e-03
,
(
OTU1258:1.000000e-02
,
OTU1675:1.000000e-02
):7.999999e-03
):0.000000e+00
,
OTU2214:1.800000e-02
):0.000000e+00
,
OTU2425:1.800000e-02
):0.000000e+00
,
OTU3231:1.800000e-02
):2.000000e-03
,
(
AY216869:4.000000e-03
,
AY216868:4.000000e-03
):1.600000e-02
):0.000000e+00
,
AF549387:2.000000e-02
):2.000000e-03
):4.000001e-03
,
(
(
EU331064:1.000000e-02
,
AY362926:1.000000e-02
):6.000001e-03
,
KJ632971:1.600000e-02
):1.000000e-02
):3.999999e-03
,
(
AJ243202:2.000000e-03
,
X89379:2.000000e-03
):2.800000e-02
):2.000002e-03
,
OTU2812:3.200000e-02
):2.000000e-03
):0.000000e+00
,
KR610526:3.400000e-02
):0.000000e+00
,
(
(
(
(
(
(
(
(
(
(
(
(
(
(
(
(
(
(
(
(
(
(
(
(
(
(
Y18228:0.000000e+00
,
DQ836766:0.000000e+00
):0.000000e+00
,
AF529060:0.000000e+00
):0.000000e+00
,
AB920393:0.000000e+00
):0.000000e+00
,
DQ836765:0.000000e+00
):0.000000e+00
,
CP001103:0.000000e+00
):0.000000e+00
,
KR094792:0.000000e+00
):2.000000e-03
,
(
(
(
GU166736:0.000000e+00
,
AJ295715:0.000000e+00
):0.000000e+00
,
AY682202:0.000000e+00
):0.000000e+00
,
AY926460:0.000000e+00
):2.000000e-03
):0.000000e+00
,
FJ595485:2.000000e-03
):0.000000e+00
,
KX146484:2.000000e-03
):0.000000e+00
,
(
AY553295:0.000000e+00
,
HQ340609:0.000000e+00
):2.000000e-03
):0.000000e+00
,
AY207503:2.000000e-03
):2.000000e-03
,
EU583725:4.000000e-03
):0.000000e+00
,
(
AM885866:0.000000e+00
,
AY428573:0.000000e+00
):4.000000e-03
):6.000000e-03
,
(
KM007165:0.000000e+00
,
JX508596:0.000000e+00
):1.000000e-02
):2.000000e-03
,
(
DQ343294:2.000000e-03
,
EU440951:2.000000e-03
):1.000000e-02
):0.000000e+00
,
KU523566:1.200000e-02
):0.000000e+00
,
AY207502:1.200000e-02
):0.000000e+00
,
DQ007436:1.200000e-02
):2.000000e-03
,
KJ782426:1.400000e-02
):0.000000e+00
,
(
EU183316:0.000000e+00
,
AB473549:0.000000e+00
):1.400000e-02
):2.000000e-03
,
FJ847832:1.600000e-02
):0.000000e+00
,
(
(
(
(
DQ784575:0.000000e+00
,
JX310203:0.000000e+00
):0.000000e+00
,
AJ293820:0.000000e+00
):2.000000e-03
,
AB247623:2.000000e-03
):0.000000e+00
,
AJ488501:2.000000e-03
):1.400000e-02
):1.999998e-03
,
(
AY787042:2.000000e-03
,
U85854:2.000000e-03
):1.600000e-02
):4.000001e-03
,
EU365479:2.200000e-02
):4.000001e-03
,
U85853:2.600000e-02
):3.999999e-03
,
LN830270:3.000000e-02
):4.000003e-03
):0.000000e+00
,
L34955:3.400000e-02
):0.000000e+00
,
(
(
X87277:2.200000e-02
,
JX501256:2.200000e-02
):1.000000e-02
,
AB495251:3.200000e-02
):2.000000e-03
):0.000000e+00
,
AF513467:3.400000e-02
):0.000000e+00
,
(
AB809161:1.600000e-02
,
(
(
JQ672628:8.000000e-03
,
KF982858:8.000000e-03
):4.000000e-03
,
AB626730:1.200000e-02
):4.000001e-03
):1.800000e-02
):0.000000e+00
,
KJ659911:3.400000e-02
):0.000000e+00
,
AB669155:3.400000e-02
):0.000000e+00
,
AJ224430:3.400000e-02
):0.000000e+00
,
KT159732:3.400000e-02
):0.000000e+00
,
(
X93477:2.990000e-02
,
(
FR749892:2.600000e-02
,
CP000544:2.600000e-02
):3.899999e-03
):4.100002e-03
):0.000000e+00
,
HM038001:3.400000e-02
):0.000000e+00
,
(
AB536747:2.000000e-03
,
AY829009:2.000000e-03
):3.200000e-02
):0.000000e+00
,
OTU2944:3.400000e-02
):1.999997e-03
,
Y15992:3.600000e-02
):0.000000e+00
,
(
(
(
(
AB098510:2.000000e-03
,
AB006770:2.000000e-03
):7.999999e-03
,
AB006769:1.000000e-02
):4.000001e-03
,
EU375807:1.400000e-02
):0.000000e+00
,
AF275713:1.400000e-02
):2.200000e-02
):0.000000e+00
,
KJ195687:3.600000e-02
):0.000000e+00
,
HG004165:3.600000e-02
):0.000000e+00
,
FJ347760:3.600000e-02
):0.000000e+00
,
(
(
(
(
(
(
(
(
(
(
(
(
(
(
(
(
(
(
(
(
(
(
(
(
(
(
(
(
(
(
(
(
(
(
(
(
(
(
(
(
(
(
(
(
(
(
(
(
(
(
(
(
(
(
(
(
(
(
(
(
(
(
(
(
(
(
(
(
(
(
(
(
(
(
(
(
(
(
(
(
(
(
(
(
(
(
(
(
(
(
(
(
(
(
(
(
(
(
(
(
(
(
(
(
(
(
(
(
(
(
(
(
(
(
(
(
(
(
(
AJ418042:6.000000e-03
,
(
(
(
(
(
(
(
(
(
(
(
(
AF078772:2.000000e-03
,
(
(
(
(
(
(
EU346912:0.000000e+00
,
JN604116:0.000000e+00
):0.000000e+00
,
JX974341:0.000000e+00
):0.000000e+00
,
AB064317:0.000000e+00
):0.000000e+00
,
KC755038:0.000000e+00
):0.000000e+00
,
EU518930:0.000000e+00
):0.000000e+00
,
OTU488:0.000000e+00
):2.000000e-03
):0.000000e+00
,
(
EU342381:0.000000e+00
,
AB187586:0.000000e+00
):2.000000e-03
):0.000000e+00
,
AM084006:2.000000e-03
):0.000000e+00
,
HM037993:2.000000e-03
):2.000000e-03
,
(
(
(
AF233877:0.000000e+00
,
AJ251577:0.000000e+00
):0.000000e+00
,
EF015884:0.000000e+00
):2.000000e-03
,
(
M11224:0.000000e+00
,
DQ322069:0.000000e+00
):2.000000e-03
):2.000000e-03
):0.000000e+00
,
JQ246447:4.000000e-03
):0.000000e+00
,
(
(
(
(
(
AJ430347:0.000000e+00
,
JQ941713:0.000000e+00
):2.000000e-03
,
GQ497244:2.000000e-03
):0.000000e+00
,
GU721027:2.000000e-03
):0.000000e+00
,
AJ430344:2.000000e-03
):0.000000e+00
,
EF626687:2.000000e-03
):2.000000e-03
):0.000000e+00
,
EU515237:4.000000e-03
):0.000000e+00
,
(
(
(
(
AB074527:0.000000e+00
,
AY780907:0.000000e+00
):0.000000e+00
,
AB074522:0.000000e+00
):0.000000e+00
,
AF078754:0.000000e+00
):2.000000e-03
,
AY780905:2.000000e-03
):2.000000e-03
):0.000000e+00
,
HE993549:4.000000e-03
):0.000000e+00
,
AM501439:4.000000e-03
):0.000000e+00
,
X72724:4.000000e-03
):2.000000e-03
):0.000000e+00
,
(
(
(
AB907700:0.000000e+00
,
GQ245981:0.000000e+00
):0.000000e+00
,
DQ453128:0.000000e+00
):2.000000e-03
,
LT009500:2.000000e-03
):4.000000e-03
):0.000000e+00
,
JQ676982:6.000000e-03
):0.000000e+00
,
(
(
(
(
(
(
(
(
(
(
(
(
(
(
(
(
(
(
(
(
(
(
(
(
KM263565:0.000000e+00
,
FM165535:0.000000e+00
):2.000000e-03
,
(
AB021407:0.000000e+00
,
AY136099:0.000000e+00
):2.000000e-03
):0.000000e+00
,
(
AM501435:0.000000e+00
,
OTU842:0.000000e+00
):2.000000e-03
):2.000000e-03
,
(
(
(
(
(
(
(
(
(
EU888308:0.000000e+00
,
AB075017:0.000000e+00
):2.000000e-03
,
KY075818:2.000000e-03
):0.000000e+00
,
AJ007013:2.000000e-03
):0.000000e+00
,
(
AJ431731:0.000000e+00
,
AY515390:0.000000e+00
):2.000000e-03
):0.000000e+00
,
AB120963:2.000000e-03
):0.000000e+00
,
DQ349098:2.000000e-03
):0.000000e+00
,
(
AB006851:0.000000e+00
,
AM501446:0.000000e+00
):2.000000e-03
):0.000000e+00
,
(
(
AB297965:0.000000e+00
,
AB609313:0.000000e+00
):0.000000e+00
,
KF551137:0.000000e+00
):2.000000e-03
):0.000000e+00
,
(
AB245356:0.000000e+00
,
KM670026:0.000000e+00
):2.000000e-03
):2.000000e-03
):0.000000e+00
,
AB021417:4.000000e-03
):0.000000e+00
,
(
(
(
HM027578:0.000000e+00
,
FM165536:0.000000e+00
):2.000000e-03
,
AF078765:2.000000e-03
):0.000000e+00
,
X97071:2.000000e-03
):2.000000e-03
):0.000000e+00
,
(
(
(
Y18616:0.000000e+00
,
AF078766:0.000000e+00
):0.000000e+00
,
OTU609:0.000000e+00
):2.000000e-03
,
AF078764:2.000000e-03
):2.000000e-03
):0.000000e+00
,
(
FJ599672:2.000000e-03
,
AF078756:2.000000e-03
):2.000000e-03
):0.000000e+00
,
(
(
(
(
AF137505:0.000000e+00
,
AF137504:0.000000e+00
):0.000000e+00
,
AF137506:0.000000e+00
):0.000000e+00
,
DQ360414:0.000000e+00
):2.000000e-03
,
GU181268:2.000000e-03
):2.000000e-03
):0.000000e+00
,
(
CP000267:0.000000e+00
,
FJ755906:0.000000e+00
):4.000000e-03
):0.000000e+00
,
(
AB300597:0.000000e+00
,
AB245358:0.000000e+00
):4.000000e-03
):0.000000e+00
,
(
AM039830:0.000000e+00
,
EU030285:0.000000e+00
):4.000000e-03
):0.000000e+00
,
(
HM583568:0.000000e+00
,
HM583567:0.000000e+00
):4.000000e-03
):0.000000e+00
,
(
(
AJ420329:2.000000e-03
,
JF495126:2.000000e-03
):0.000000e+00
,
KR349468:2.000000e-03
):2.000000e-03
):0.000000e+00
,
(
(
(
KC010298:0.000000e+00
,
KT301941:0.000000e+00
):2.000000e-03
,
(
(
(
EF660342:0.000000e+00
,
AJ537466:0.000000e+00
):0.000000e+00
,
DQ432053:0.000000e+00
):0.000000e+00
,
OTU1207:0.000000e+00
):2.000000e-03
):0.000000e+00
,
HQ385753:2.000000e-03
):2.000000e-03
):0.000000e+00
,
(
JQ946365:2.000000e-03
,
AJ420330:2.000000e-03
):2.000000e-03
):0.000000e+00
,
AF285414:4.000000e-03
):0.000000e+00
,
EF469609:4.000000e-03
):0.000000e+00
,
AF078753:4.000000e-03
):0.000000e+00
,
Y18618:4.000000e-03
):0.000000e+00
,
AF144383:4.000000e-03
):0.000000e+00
,
EU423304:4.000000e-03
):0.000000e+00
,
(
AB003623:2.000000e-03
,
AM501445:2.000000e-03
):2.000000e-03
):0.000000e+00
,
(
GU591795:0.000000e+00
,
EU636006:0.000000e+00
):4.000000e-03
):2.000000e-03
):0.000000e+00
,
(
(
(
AF078755:2.000000e-03
,
KC884002:2.000000e-03
):0.000000e+00
,
DQ372987:2.000000e-03
):0.000000e+00
,
(
AJ938026:0.000000e+00
,
L33975:0.000000e+00
):2.000000e-03
):4.000000e-03
):0.000000e+00
,
(
GU233447:2.000000e-03
,
D16211:2.000000e-03
):4.000000e-03
):0.000000e+00
,
FM178226:6.000000e-03
):0.000000e+00
,
DQ094183:6.000000e-03
):0.000000e+00
,
AY166684:6.000000e-03
):0.000000e+00
,
KP013181:6.000000e-03
):0.000000e+00
,
(
AB109889:0.000000e+00
,
AB021390:0.000000e+00
):6.000000e-03
):0.000000e+00
,
(
AF439400:4.000000e-03
,
KC569791:4.000000e-03
):2.000000e-03
):0.000000e+00
,
(
(
AJ606333:0.000000e+00
,
GU721026:0.000000e+00
):2.000000e-03
,
EU825700:2.000000e-03
):4.000000e-03
):0.000000e+00
,
KX161735:6.000000e-03
):0.000000e+00
,
DQ178978:6.000000e-03
):0.000000e+00
,
(
FJ871054:2.000000e-03
,
FR749902:2.000000e-03
):4.000000e-03
):0.000000e+00
,
D16213:6.000000e-03
):0.000000e+00
,
KC352658:6.000000e-03
):0.000000e+00
,
AF035054:6.000000e-03
):0.000000e+00
,
AF035052:6.000000e-03
):0.000000e+00
,
KC424519:6.000000e-03
):0.000000e+00
,
OTU700:6.000000e-03
):1.950000e-03
,
HQ596491:7.950000e-03
):4.999992e-05
,
AB164432:8.000000e-03
):0.000000e+00
,
AF275377:8.000000e-03
):0.000000e+00
,
(
(
KM409450:6.000000e-03
,
KP265299:6.000000e-03
):0.000000e+00
,
AB089485:6.000000e-03
):2.000000e-03
):0.000000e+00
,
U14585:8.000000e-03
):0.000000e+00
,
(
(
(
AB008801:0.000000e+00
,
AY845052:0.000000e+00
):6.000000e-03
,
(
(
(
AB188125:4.000000e-03
,
AB188124:4.000000e-03
):0.000000e+00
,
GU319965:4.000000e-03
):0.000000e+00
,
KF771277:4.000000e-03
):2.000000e-03
):0.000000e+00
,
DQ656489:6.000000e-03
):2.000000e-03
):0.000000e+00
,
(
(
DQ417336:0.000000e+00
,
AY152824:0.000000e+00
):0.000000e+00
,
OTU1176:0.000000e+00
):8.000000e-03
):0.000000e+00
,
EU542576:8.000000e-03
):0.000000e+00
,
(
(
(
AF176594:4.000000e-03
,
DQ664244:4.000000e-03
):2.000000e-03
,
KU667249:6.000000e-03
):0.000000e+00
,
OTU2275:6.000000e-03
):2.000000e-03
):0.000000e+00
,
AM774413:8.000000e-03
):1.999999e-03
,
D14320:1.000000e-02
):0.000000e+00
,
AJ420325:1.000000e-02
):0.000000e+00
,
(
(
(
(
(
(
DQ372983:0.000000e+00
,
AJ585992:0.000000e+00
):0.000000e+00
,
AJ585993:0.000000e+00
):2.000000e-03
,
(
KT756664:0.000000e+00
,
KM598239:0.000000e+00
):2.000000e-03
):0.000000e+00
,
(
(
(
AF078769:0.000000e+00
,
AF078770:0.000000e+00
):0.000000e+00
,
AF078771:0.000000e+00
):0.000000e+00
,
EF532793:0.000000e+00
):2.000000e-03
):0.000000e+00
,
(
AJ627188:0.000000e+00
,
AB077038:0.000000e+00
):2.000000e-03
):4.000000e-03
,
AF078768:6.000000e-03
):4.000000e-03
):0.000000e+00
,
(
(
DQ295805:6.000000e-03
,
AY845054:6.000000e-03
):0.000000e+00
,
(
AF177943:4.000000e-03
,
AY324139:4.000000e-03
):2.000000e-03
):4.000000e-03
):0.000000e+00
,
AM042693:1.000000e-02
):0.000000e+00
,
JN713899:1.000000e-02
):0.000000e+00
,
AJ888903:1.000000e-02
):0.000000e+00
,
LC002525:1.000000e-02
):2.000000e-03
,
AF019037:1.200000e-02
):0.000000e+00
,
AF035050:1.200000e-02
):0.000000e+00
,
AJ005817:1.200000e-02
):0.000000e+00
,
(
(
JQ922418:8.000000e-03
,
(
(
(
(
JQ038037:0.000000e+00
,
Y17590:0.000000e+00
):2.000000e-03
,
(
(
AJ315677:0.000000e+00
,
Y17591:0.000000e+00
):0.000000e+00
,
AJ315678:0.000000e+00
):2.000000e-03
):0.000000e+00
,
AF123264:2.000000e-03
):2.000000e-03
,
X77118:4.000000e-03
):4.000000e-03
):0.000000e+00
,
AF011343:8.000000e-03
):4.000000e-03
):0.000000e+00
,
(
(
(
(
(
LT158233:1.000000e-02
,
(
(
(
(
(
AZUP01000001:2.000000e-03
,
DQ442273:2.000000e-03
):4.000000e-03
,
(
(
AF123077:2.000000e-03
,
(
(
(
L33694:0.000000e+00
,
X77679:0.000000e+00
):0.000000e+00
,
Y14701:0.000000e+00
):0.000000e+00
,
AJ315676:0.000000e+00
):2.000000e-03
):2.000000e-03
,
L33692:4.000000e-03
):2.000000e-03
):2.000000e-03
,
KC782839:8.000000e-03
):0.000000e+00
,
(
AF047462:0.000000e+00
,
OTU800:0.000000e+00
):8.000000e-03
):0.000000e+00
,
(
(
M34132:4.000000e-03
,
D16208:4.000000e-03
):2.000000e-03
,
KR296798:6.000000e-03
):2.000000e-03
):1.999999e-03
):0.000000e+00
,
(
(
AJ318917:0.000000e+00
,
AY277621:0.000000e+00
):4.000000e-03
,
AF011346:4.000000e-03
):6.000000e-03
):0.000000e+00
,
(
(
AF011345:4.000000e-03
,
(
AB021377:0.000000e+00
,
AJ005816:0.000000e+00
):4.000000e-03
):4.000000e-03
,
EF158388:8.000000e-03
):1.999999e-03
):0.000000e+00
,
(
(
AB166882:6.000000e-03
,
AF011350:6.000000e-03
):0.000000e+00
,
EF158390:6.000000e-03
):4.000000e-03
):0.000000e+00
,
Y17060:1.000000e-02
):2.000000e-03
):0.000000e+00
,
EF219370:1.200000e-02
):0.000000e+00
,
AY007722:1.200000e-02
):0.000000e+00
,
DQ974114:1.200000e-02
):0.000000e+00
,
(
(
(
(
(
(
(
(
(
(
(
(
(
KF155692:0.000000e+00
,
KJ746438:0.000000e+00
):4.000000e-03
,
(
(
(
AB488693:0.000000e+00
,
AB495123:0.000000e+00
):0.000000e+00
,
AY965240:0.000000e+00
):0.000000e+00
,
AY752958:0.000000e+00
):4.000000e-03
):0.000000e+00
,
(
(
(
EF139186:2.000000e-03
,
AB513180:2.000000e-03
):0.000000e+00
,
(
FJ796457:0.000000e+00
,
AB365791:0.000000e+00
):2.000000e-03
):0.000000e+00
,
FJ772068:2.000000e-03
):2.000000e-03
):0.000000e+00
,
(
(
(
(
HF549035:0.000000e+00
,
AJ302311:0.000000e+00
):0.000000e+00
,
AB024310:0.000000e+00
):0.000000e+00
,
HM366717:0.000000e+00
):0.000000e+00
,
LN875219:0.000000e+00
):4.000000e-03
):0.000000e+00
,
KJ601731:4.000000e-03
):0.000000e+00
,
AF263278:4.000000e-03
):0.000000e+00
,
DQ514537:4.000000e-03
):2.000000e-03
,
(
(
(
AB561874:0.000000e+00
,
AJ420332:0.000000e+00
):0.000000e+00
,
KF601211:0.000000e+00
):4.000000e-03
,
AY221956:4.000000e-03
):2.000000e-03
):0.000000e+00
,
JQ692176:6.000000e-03
):4.000000e-03
,
(
(
AY773189:8.000000e-03
,
(
(
(
(
(
(
AB510957:0.000000e+00
,
AF139176:0.000000e+00
):2.000000e-03
,
AB510956:2.000000e-03
):0.000000e+00
,
(
(
(
AY268170:0.000000e+00
,
AB469785:0.000000e+00
):0.000000e+00
,
AF139173:0.000000e+00
):0.000000e+00
,
KJ831094:0.000000e+00
):2.000000e-03
):0.000000e+00
,
AF139175:2.000000e-03
):2.000000e-03
,
Y09879:4.000000e-03
):0.000000e+00
,
EF397578:4.000000e-03
):4.000000e-03
):0.000000e+00
,
GU171384:8.000000e-03
):1.999999e-03
):0.000000e+00
,
(
(
(
(
(
(
(
(
(
(
(
(
(
(
(
(
(
(
AY435213:0.000000e+00
,
AM489502:0.000000e+00
):0.000000e+00
,
U96939:0.000000e+00
):0.000000e+00
,
U86373:0.000000e+00
):0.000000e+00
,
JX009148:0.000000e+00
):0.000000e+00
,
AY497470:0.000000e+00
):0.000000e+00
,
AF215704:0.000000e+00
):0.000000e+00
,
HQ698908:0.000000e+00
):0.000000e+00
,
AB201286:0.000000e+00
):0.000000e+00
,
OTU1208:0.000000e+00
):2.000000e-03
,
(
(
(
(
(
(
(
EU219865:0.000000e+00
,
AY040362:0.000000e+00
):0.000000e+00
,
AM489501:0.000000e+00
):0.000000e+00
,
EU035613:0.000000e+00
):0.000000e+00
,
KT607985:0.000000e+00
):0.000000e+00
,
KF733462:0.000000e+00
):0.000000e+00
,
AF215705:0.000000e+00
):0.000000e+00
,
U96936:0.000000e+00
):2.000000e-03
):0.000000e+00
,
KP938221:2.000000e-03
):2.000000e-03
,
(
(
(
(
AJ302312:0.000000e+00
,
AY773186:0.000000e+00
):0.000000e+00
,
AY040365:0.000000e+00
):0.000000e+00
,
AB021423:0.000000e+00
):2.000000e-03
,
(
AB201285:0.000000e+00
,
Y17009:0.000000e+00
):2.000000e-03
):2.000000e-03
):0.000000e+00
,
KF915802:4.000000e-03
):0.000000e+00
,
JRZC01000915:4.000000e-03
):2.000000e-03
,
(
(
(
(
LN875221:4.000000e-03
,
(
AF512827:2.000000e-03
,
AY154367:2.000000e-03
):2.000000e-03
):0.000000e+00
,
AF061872:4.000000e-03
):0.000000e+00
,
(
(
AY949196:0.000000e+00
,
AY949193:0.000000e+00
):0.000000e+00
,
HE981726:0.000000e+00
):4.000000e-03
):0.000000e+00
,
(
(
(
(
U96935:0.000000e+00
,
FCOG02000237:0.000000e+00
):0.000000e+00
,
HE981727:0.000000e+00
):2.000000e-03
,
Y18703:2.000000e-03
):0.000000e+00
,
HE962386:2.000000e-03
):2.000000e-03
):2.000000e-03
):0.000000e+00
,
(
(
(
AM420302:4.000000e-03
,
AJ938142:4.000000e-03
):0.000000e+00
,
(
(
(
(
(
(
(
(
(
(
(
(
U96931:0.000000e+00
,
AB030584:0.000000e+00
):0.000000e+00
,
AM747632:0.000000e+00
):0.000000e+00
,
AF097533:0.000000e+00
):0.000000e+00
,
LK023502:0.000000e+00
):0.000000e+00
,
U96930:0.000000e+00
):0.000000e+00
,
JX986975:0.000000e+00
):0.000000e+00
,
AM747630:0.000000e+00
):0.000000e+00
,
CP000150:0.000000e+00
):0.000000e+00
,
AF110188:0.000000e+00
):0.000000e+00
,
DQ108392:0.000000e+00
):0.000000e+00
,
U91838:0.000000e+00
):2.000000e-03
,
(
(
(
(
(
AF148556:0.000000e+00
,
AM747628:0.000000e+00
):0.000000e+00
,
AF097534:0.000000e+00
):0.000000e+00
,
AM747631:0.000000e+00
):0.000000e+00
,
LK023503:0.000000e+00
):0.000000e+00
,
U96927:0.000000e+00
):2.000000e-03
):2.000000e-03
):0.000000e+00
,
(
(
U96933:0.000000e+00
,
DQ108388:0.000000e+00
):2.000000e-03
,
(
AM747629:0.000000e+00
,
AF043302:0.000000e+00
):2.000000e-03
):2.000000e-03
):2.000000e-03
):2.000000e-03
,
KC817488:8.000000e-03
):0.000000e+00
,
DQ465451:8.000000e-03
):1.999999e-03
):0.000000e+00
,
(
(
(
(
(
(
(
(
(
(
(
(
FCNX02000042:0.000000e+00
,
KF155693:0.000000e+00
):0.000000e+00
,
FCOI02000076:0.000000e+00
):0.000000e+00
,
FCOE02000091:0.000000e+00
):0.000000e+00
,
HG324048:0.000000e+00
):0.000000e+00
,
FCOA02000075:0.000000e+00
):0.000000e+00
,
FCOF02000102:0.000000e+00
):0.000000e+00
,
FCOM02000208:0.000000e+00
):0.000000e+00
,
FCOH02000055:0.000000e+00
):2.000000e-03
,
KJ400396:2.000000e-03
):0.000000e+00
,
JN256678:2.000000e-03
):2.000000e-03
,
(
(
(
(
FCOJ02000126:0.000000e+00
,
FCOX02000168:0.000000e+00
):0.000000e+00
,
FCOD02000076:0.000000e+00
):2.000000e-03
,
FCOB02000074:2.000000e-03
):1.985000e-03
,
HM802212:3.985000e-03
):1.500035e-05
):0.000000e+00
,
FCNV02000034:4.000000e-03
):6.000000e-03
):0.000000e+00
,
HM357233:1.000000e-02
):2.000000e-03
):0.000000e+00
,
(
AF011347:0.000000e+00
,
OTU1765:0.000000e+00
):1.200000e-02
):0.000000e+00
,
AB720115:1.200000e-02
):2.000000e-03
,
AJ306683:1.400000e-02
):0.000000e+00
,
Y17601:1.400000e-02
):0.000000e+00
,
(
(
(
(
(
DQ413148:2.000000e-03
,
X74913:2.000000e-03
):2.000000e-03
,
AB201043:4.000000e-03
):2.000000e-03
,
AJ011506:6.000000e-03
):0.000000e+00
,
KF667502:6.000000e-03
):0.000000e+00
,
OTU1232:6.000000e-03
):8.000000e-03
):2.000000e-03
,
FJ214186:1.600000e-02
):0.000000e+00
,
DQ327663:1.600000e-02
):0.000000e+00
,
(
HM013811:8.000000e-03
,
DQ664238:8.000000e-03
):8.000000e-03
):0.000000e+00
,
(
(
(
(
AY455809:0.000000e+00
,
AY455808:0.000000e+00
):4.000000e-03
,
AM492684:4.000000e-03
):7.999999e-03
,
DQ092334:1.200000e-02
):0.000000e+00
,
(
GU233443:8.000000e-03
,
EU625663:8.000000e-03
):4.000000e-03
):4.000001e-03
):0.000000e+00
,
(
(
(
(
AJ289885:1.400000e-02
,
(
(
(
(
(
(
(
(
(
(
(
(
(
KU695571:2.000000e-03
,
(
(
(
KC735151:0.000000e+00
,
KM035973:0.000000e+00
):0.000000e+00
,
KC735150:0.000000e+00
):0.000000e+00
,
JQ417431:0.000000e+00
):2.000000e-03
):0.000000e+00
,
KU189201:2.000000e-03
):2.000000e-03
,
AM397629:4.000000e-03
):4.000000e-03
,
(
GQ379228:6.000000e-03
,
(
HE648174:0.000000e+00
,
AM397630:0.000000e+00
):6.000000e-03
):2.000000e-03
):0.000000e+00
,
(
(
(
(
(
(
(
(
(
(
(
(
(
(
(
(
AY676462:0.000000e+00
,
AB469786:0.000000e+00
):0.000000e+00
,
AB008503:0.000000e+00
):2.000000e-03
,
DQ188986:2.000000e-03
):0.000000e+00
,
Y10146:2.000000e-03
):0.000000e+00
,
(
HQ830496:0.000000e+00
,
HQ830498:0.000000e+00
):2.000000e-03
):0.000000e+00
,
(
AB469788:0.000000e+00
,
AY061962:0.000000e+00
):2.000000e-03
):0.000000e+00
,
HQ830497:2.000000e-03
):0.000000e+00
,
JN657219:2.000000e-03
):0.000000e+00
,
KX129821:2.000000e-03
):0.000000e+00
,
(
JWJG01000028:0.000000e+00
,
AB542397:0.000000e+00
):2.000000e-03
):2.000000e-03
,
(
(
(
(
(
AB021366:0.000000e+00
,
FJ267649:0.000000e+00
):0.000000e+00
,
AB094401:0.000000e+00
):0.000000e+00
,
AJ238358:0.000000e+00
):0.000000e+00
,
AF137508:0.000000e+00
):2.000000e-03
,
AB109890:2.000000e-03
):2.000000e-03
):0.000000e+00
,
U49757:4.000000e-03
):2.000000e-03
,
(
(
DQ150563:0.000000e+00
,
AB074524:0.000000e+00
):2.000000e-03
,
AF543312:2.000000e-03
):4.000000e-03
):0.000000e+00
,
(
(
(
(
JX275858:2.000000e-03
,
JN390675:2.000000e-03
):2.000000e-03
,
(
(
(
KC757057:0.000000e+00
,
U28237:0.000000e+00
):0.000000e+00
,
AF488779:0.000000e+00
):2.000000e-03
,
KC757076:2.000000e-03
):2.000000e-03
):0.000000e+00
,
(
(
KC757037:0.000000e+00
,
EF016361:0.000000e+00
):0.000000e+00
,
AJ270258:0.000000e+00
):4.000000e-03
):0.000000e+00
,
(
AY741342:0.000000e+00
,
OTU465:0.000000e+00
):4.000000e-03
):2.000000e-03
):0.000000e+00
,
DQ490985:6.000000e-03
):0.000000e+00
,
KP763493:6.000000e-03
):2.000000e-03
):0.000000e+00
,
(
(
(
EU489741:0.000000e+00
,
AM493906:0.000000e+00
):0.000000e+00
,
HE610501:0.000000e+00
):0.000000e+00
,
AY728038:0.000000e+00
):8.000000e-03
):0.000000e+00
,
AM085762:8.000000e-03
):0.000000e+00
,
(
(
AY281146:0.000000e+00
,
AY281137:0.000000e+00
):6.000000e-03
,
(
(
AJ310394:4.000000e-03
,
HM756647:4.000000e-03
):0.000000e+00
,
(
(
(
JX545209:0.000000e+00
,
GU441679:0.000000e+00
):0.000000e+00
,
JX218021:0.000000e+00
):0.000000e+00
,
FJ812351:0.000000e+00
):4.000000e-03
):2.000000e-03
):2.000000e-03
):0.000000e+00
,
FR733700:8.000000e-03
):1.999999e-03
,
X92555:1.000000e-02
):2.000000e-03
,
JQ029110:1.200000e-02
):0.000000e+00
,
(
(
(
(
(
(
(
(
AJ879778:0.000000e+00
,
AJ879783:0.000000e+00
):0.000000e+00
,
AJ550657:0.000000e+00
):0.000000e+00
,
AJ550666:0.000000e+00
):2.000000e-03
,
AJ550654:2.000000e-03
):2.000000e-03
,
AM397067:4.000000e-03
):2.000000e-03
,
FM208180:6.000000e-03
):0.000000e+00
,
FM208181:6.000000e-03
):4.000000e-03
,
FM208182:1.000000e-02
):2.000000e-03
):0.000000e+00
,
JX458401:1.200000e-02
):2.000000e-03
):0.000000e+00
,
(
(
(
(
(
(
(
(
HQ438078:8.000000e-03
,
AF155567:8.000000e-03
):0.000000e+00
,
KF915797:8.000000e-03
):0.000000e+00
,
(
KU168038:0.000000e+00
,
AF300324:0.000000e+00
):8.000000e-03
):0.000000e+00
,
(
(
AF076645:4.000000e-03
,
(
(
(
(
HQ438086:0.000000e+00
,
EU024165:0.000000e+00
):0.000000e+00
,
AF312020:0.000000e+00
):2.000000e-03
,
AF500583:2.000000e-03
):0.000000e+00
,
OTU2494:2.000000e-03
):2.000000e-03
):2.000000e-03
,
AB121221:6.000000e-03
):2.000000e-03
):0.000000e+00
,
D87999:8.000000e-03
):0.000000e+00
,
FN430567:8.000000e-03
):0.000000e+00
,
(
AF312022:0.000000e+00
,
AF191737:0.000000e+00
):8.000000e-03
):1.999999e-03
,
AB054961:1.000000e-02
):4.000001e-03
):0.000000e+00
,
AJ550672:1.400000e-02
):0.000000e+00
,
(
AM396358:1.000000e-02
,
(
(
(
(
(
(
(
JF728876:4.000000e-03
,
EF626692:4.000000e-03
):2.000000e-03
,
JN624304:6.000000e-03
):0.000000e+00
,
(
AJ871128:0.000000e+00
,
AE016825:0.000000e+00
):6.000000e-03
):0.000000e+00
,
(
(
(
KF137653:0.000000e+00
,
EU109734:0.000000e+00
):2.000000e-03
,
(
(
JN210566:0.000000e+00
,
DQ785104:0.000000e+00
):0.000000e+00
,
KT951843:0.000000e+00
):2.000000e-03
):2.000000e-03
,
AY344056:4.000000e-03
):2.000000e-03
):0.000000e+00
,
(
(
EU594330:2.000000e-03
,
DQ018117:2.000000e-03
):0.000000e+00
,
KC178611:2.000000e-03
):4.000000e-03
):2.000000e-03
,
(
(
DQ415656:0.000000e+00
,
AM295491:0.000000e+00
):2.000000e-03
,
OTU1420:2.000000e-03
):6.000000e-03
):0.000000e+00
,
JN120869:8.000000e-03
):1.999999e-03
):4.000001e-03
):2.000000e-03
):0.000000e+00
,
AB366174:1.600000e-02
):0.000000e+00
,
(
(
AB089482:0.000000e+00
,
HM046412:0.000000e+00
):1.400000e-02
,
(
AB506456:1.200000e-02
,
(
KC477402:2.000000e-03
,
CP000103:2.000000e-03
):1.000000e-02
):2.000000e-03
):2.000000e-03
):0.000000e+00
,
LC076472:1.600000e-02
):0.000000e+00
,
JN104394:1.600000e-02
):0.000000e+00
,
(
(
HE819389:0.000000e+00
,
JN315669:0.000000e+00
):0.000000e+00
,
AB021385:0.000000e+00
):1.600000e-02
):0.000000e+00
,
AJ307983:1.600000e-02
):1.999998e-03
,
AB074523:1.800000e-02
):0.000000e+00
,
(
AB074518:2.000000e-03
,
KM598238:2.000000e-03
):1.600000e-02
):0.000000e+00
,
HE981224:1.800000e-02
):0.000000e+00
,
KF771276:1.800000e-02
):0.000000e+00
,
(
(
(
(
AB193724:0.000000e+00
,
CP002056:0.000000e+00
):4.000000e-03
,
DQ287786:4.000000e-03
):0.000000e+00
,
(
(
(
(
EU194887:0.000000e+00
,
FJ872109:0.000000e+00
):0.000000e+00
,
FJ872108:0.000000e+00
):0.000000e+00
,
AB193725:0.000000e+00
):0.000000e+00
,
OTU1164:0.000000e+00
):4.000000e-03
):4.000000e-03
,
HM001269:8.000000e-03
):9.999999e-03
):0.000000e+00
,
(
(
(
(
(
(
(
FR733702:0.000000e+00
,
AY486132:0.000000e+00
):0.000000e+00
,
HQ380796:0.000000e+00
):4.000000e-03
,
GU937479:4.000000e-03
):2.000000e-03
,
(
GU937478:0.000000e+00
,
FR733701:0.000000e+00
):6.000000e-03
):0.000000e+00
,
(
(
DQ287787:0.000000e+00
,
OTU880:0.000000e+00
):2.000000e-03
,
KX057479:2.000000e-03
):4.000000e-03
):1.950000e-03
,
EU672802:7.950000e-03
):6.050000e-03
,
AY298905:1.400000e-02
):3.999999e-03
):0.000000e+00
,
(
AB552842:6.000000e-03
,
AB842427:6.000000e-03
):1.200000e-02
):0.000000e+00
,
AF016690:1.800000e-02
):2.000000e-03
,
JX986957:2.000000e-02
):0.000000e+00
,
(
(
(
(
(
(
(
(
(
(
(
(
HG798294:0.000000e+00
,
FN814307:0.000000e+00
):0.000000e+00
,
HM130516:0.000000e+00
):0.000000e+00
,
EF688526:0.000000e+00
):0.000000e+00
,
OTU949:0.000000e+00
):2.000000e-03
,
(
(
KJ810584:0.000000e+00
,
JQ608336:0.000000e+00
):0.000000e+00
,
KU296190:0.000000e+00
):2.000000e-03
):4.000000e-03
,
(
(
(
(
(
EU808005:0.000000e+00
,
FR773700:0.000000e+00
):0.000000e+00
,
AM231588:0.000000e+00
):4.000000e-03
,
(
JF799985:2.000000e-03
,
U54470:2.000000e-03
):2.000000e-03
):0.000000e+00
,
(
KJ361504:2.000000e-03
,
KM873051:2.000000e-03
):2.000000e-03
):0.000000e+00
,
(
(
(
(
(
EF546777:0.000000e+00
,
FJ969486:0.000000e+00
):0.000000e+00
,
EU808006:0.000000e+00
):0.000000e+00
,
AY679161:0.000000e+00
):0.000000e+00
,
AM774587:0.000000e+00
):0.000000e+00
,
FJ969487:0.000000e+00
):4.000000e-03
):2.000000e-03
):0.000000e+00
,
KC574383:6.000000e-03
):0.000000e+00
,
(
Y08845:0.000000e+00
,
Y08846:0.000000e+00
):6.000000e-03
):0.000000e+00
,
X65589:6.000000e-03
):2.000000e-03
,
HM777013:8.000000e-03
):1.999999e-03
,
(
(
(
(
(
(
(
(
HM038005:4.000000e-03
,
(
HM053474:0.000000e+00
,
AY965999:0.000000e+00
):4.000000e-03
):0.000000e+00
,
(
(
(
AY966001:0.000000e+00
,
AY965998:0.000000e+00
):0.000000e+00
,
AY966000:0.000000e+00
):2.000000e-03
,
HQ839786:2.000000e-03
):2.000000e-03
):0.000000e+00
,
EU672807:4.000000e-03
):2.000000e-03
,
(
(
(
FR852575:0.000000e+00
,
D14256:0.000000e+00
):0.000000e+00
,
EU672806:0.000000e+00
):0.000000e+00
,
KX427103:0.000000e+00
):6.000000e-03
):0.000000e+00
,
KT003718:6.000000e-03
):2.000000e-03
,
AY376163:8.000000e-03
):0.000000e+00
,
KJ186108:8.000000e-03
):0.000000e+00
,
X65590:8.000000e-03
):1.999999e-03
):7.999999e-03
,
AM774589:1.800000e-02
):2.000000e-03
):0.000000e+00
,
(
(
EU287927:4.000000e-03
,
(
LK056648:2.000000e-03
,
LN849947:2.000000e-03
):2.000000e-03
):4.000000e-03
,
(
EF626691:0.000000e+00
,
GQ246809:0.000000e+00
):8.000000e-03
):1.200000e-02
):0.000000e+00
,
CP010554:2.000000e-02
):0.000000e+00
,
(
(
AY219713:4.000000e-03
,
AJ504663:4.000000e-03
):2.000000e-03
,
HM543264:6.000000e-03
):1.400000e-02
):2.000000e-03
,
AB245481:2.200000e-02
):0.000000e+00
,
(
AEQP01000026:0.000000e+00
,
OTU653:0.000000e+00
):2.200000e-02
):0.000000e+00
,
HE971728:2.200000e-02
):0.000000e+00
,
(
EU685841:8.000000e-03
,
AJ243144:8.000000e-03
):1.400000e-02
):0.000000e+00
,
AY845251:2.200000e-02
):0.000000e+00
,
AY879297:2.200000e-02
):0.000000e+00
,
(
DQ665916:0.000000e+00
,
LN812814:0.000000e+00
):2.200000e-02
):0.000000e+00
,
(
(
(
FR749905:0.000000e+00
,
AB009828:0.000000e+00
):0.000000e+00
,
OTU895:0.000000e+00
):8.000000e-03
,
EU625664:8.000000e-03
):1.400000e-02
):2.000000e-03
,
(
(
(
(
(
(
(
(
(
(
(
(
(
(
(
(
(
(
(
(
(
(
(
(
(
(
(
(
(
(
(
AJ278451:0.000000e+00
,
AB010840:0.000000e+00
):0.000000e+00
,
HG324050:0.000000e+00
):0.000000e+00
,
HF586507:0.000000e+00
):0.000000e+00
,
HF586508:0.000000e+00
):0.000000e+00
,
HF586509:0.000000e+00
):0.000000e+00
,
HF586506:0.000000e+00
):0.000000e+00
,
HE798552:0.000000e+00
):0.000000e+00
,
EU150134:0.000000e+00
):0.000000e+00
,
AJ277798:0.000000e+00
):0.000000e+00
,
AF177667:0.000000e+00
):0.000000e+00
,
LC053650:0.000000e+00
):2.000000e-03
,
Y14908:2.000000e-03
):0.000000e+00
,
(
(
(
(
(
(
(
(
(
AY170847:0.000000e+00
,
AY170848:0.000000e+00
):0.000000e+00
,
AB010841:0.000000e+00
):0.000000e+00
,
HE613448:0.000000e+00
):0.000000e+00
,
HE613446:0.000000e+00
):0.000000e+00
,
HG324051:0.000000e+00
):0.000000e+00
,
HG324053:0.000000e+00
):0.000000e+00
,
HG324052:0.000000e+00
):0.000000e+00
,
AF177666:0.000000e+00
):0.000000e+00
,
JHEP02000033:0.000000e+00
):2.000000e-03
):0.000000e+00
,
(
LC053647:0.000000e+00
,
LC053656:0.000000e+00
):2.000000e-03
):2.000000e-03
,
KC986352:4.000000e-03
):0.000000e+00
,
(
(
(
(
U04948:0.000000e+00
,
U04949:0.000000e+00
):0.000000e+00
,
AJ249861:0.000000e+00
):2.000000e-03
,
U04950:2.000000e-03
):0.000000e+00
,
U04820:2.000000e-03
):2.000000e-03
):0.000000e+00
,
(
AY131213:2.000000e-03
,
AY131212:2.000000e-03
):2.000000e-03
):0.000000e+00
,
(
(
EU082135:0.000000e+00
,
KF601914:0.000000e+00
):0.000000e+00
,
EU082162:0.000000e+00
):4.000000e-03
):2.000000e-03
,
LC094463:6.000000e-03
):2.000000e-03
,
(
(
(
(
(
(
(
(
AM944734:0.000000e+00
,
AJ864470:0.000000e+00
):2.000000e-03
,
KF683075:2.000000e-03
):0.000000e+00
,
(
AF282916:0.000000e+00
,
EU583723:0.000000e+00
):2.000000e-03
):0.000000e+00
,
AY880023:2.000000e-03
):0.000000e+00
,
JF806521:2.000000e-03
):2.000000e-03
,
EF100696:4.000000e-03
):2.000000e-03
,
LN830267:6.000000e-03
):0.000000e+00
,
KF692037:6.000000e-03
):2.000000e-03
):0.000000e+00
,
FJ793551:8.000000e-03
):0.000000e+00
,
(
FN556191:4.000000e-03
,
FN556192:4.000000e-03
):4.000000e-03
):0.000000e+00
,
KT258895:8.000000e-03
):1.999999e-03
,
(
(
(
(
(
(
GQ246953:4.000000e-03
,
FJ948170:4.000000e-03
):2.000000e-03
,
(
EF672088:2.000000e-03
,
GQ241322:2.000000e-03
):4.000000e-03
):0.000000e+00
,
GQ232740:6.000000e-03
):0.000000e+00
,
DQ466075:6.000000e-03
):2.000000e-03
,
(
(
(
(
(
AB166879:0.000000e+00
,
EU873313:0.000000e+00
):0.000000e+00
,
GQ241321:0.000000e+00
):0.000000e+00
,
AJ005447:0.000000e+00
):0.000000e+00
,
OTU1143:0.000000e+00
):2.000000e-03
,
(
JQ319891:0.000000e+00
,
U82826:0.000000e+00
):2.000000e-03
):6.000000e-03
):0.000000e+00
,
KM083134:8.000000e-03
):1.999999e-03
):0.000000e+00
,
AF067729:1.000000e-02
):0.000000e+00
,
(
Y11890:8.000000e-03
,
(
KY114945:0.000000e+00
,
OTU2095:0.000000e+00
):8.000000e-03
):1.999999e-03
):2.000000e-03
,
(
(
(
D88008:0.000000e+00
,
AJ242986:0.000000e+00
):2.000000e-03
,
KR967368:2.000000e-03
):0.000000e+00
,
AB920828:2.000000e-03
):1.000000e-02
):2.000000e-03
,
(
KJ169456:2.000000e-03
,
AB567741:2.000000e-03
):1.200000e-02
):0.000000e+00
,
(
KF056995:1.000000e-02
,
AY695828:1.000000e-02
):4.000001e-03
):2.000000e-03
,
AJ277742:1.600000e-02
):3.999999e-03
,
(
(
JN873915:0.000000e+00
,
FN391024:0.000000e+00
):1.000000e-02
,
JX217748:1.000000e-02
):1.000000e-02
):4.000001e-03
):0.000000e+00
,
(
(
(
LN890296:8.000000e-03
,
AY264287:8.000000e-03
):1.200000e-02
,
(
DQ314581:1.200000e-02
,
EU682455:1.200000e-02
):7.999999e-03
):2.000000e-03
,
(
(
(
(
(
(
AB453176:4.000000e-03
,
(
(
AB326110:0.000000e+00
,
AB194302:0.000000e+00
):0.000000e+00
,
AB326111:0.000000e+00
):4.000000e-03
):2.000000e-03
,
JF809864:6.000000e-03
):0.000000e+00
,
FN994890:6.000000e-03
):2.000000e-03
,
FJ669217:8.000000e-03
):6.000000e-03
,
DQ836355:1.400000e-02
):0.000000e+00
,
EU287926:1.400000e-02
):7.999999e-03
):2.000000e-03
):2.000000e-03
,
(
(
U89333:0.000000e+00
,
LT545978:0.000000e+00
):2.000000e-02
,
AF389085:2.000000e-02
):6.000001e-03
):0.000000e+00
,
(
FJ593907:1.200000e-02
,
(
(
FM955868:2.000000e-03
,
AB681839:2.000000e-03
):0.000000e+00
,
HM031078:2.000000e-03
):1.000000e-02
):1.400000e-02
):0.000000e+00
,
Y17602:2.600000e-02
):0.000000e+00
,
(
(
KF948515:0.000000e+00
,
GQ354569:0.000000e+00
):1.200000e-02
,
AY323827:1.200000e-02
):1.400000e-02
):0.000000e+00
,
DQ280369:2.600000e-02
):0.000000e+00
,
LC193823:2.600000e-02
):0.000000e+00
,
(
(
AB070982:6.000000e-03
,
AY123795:6.000000e-03
):1.000000e-02
,
AB900133:1.600000e-02
):1.000000e-02
):0.000000e+00
,
AB180657:2.600000e-02
):0.000000e+00
,
(
OTU150:1.600000e-02
,
OTU689:1.600000e-02
):1.000000e-02
):0.000000e+00
,
AB491209:2.600000e-02
):0.000000e+00
,
OTU2683:2.600000e-02
):2.000000e-03
,
AY296718:2.800000e-02
):0.000000e+00
,
JX412111:2.800000e-02
):0.000000e+00
,
(
(
(
(
(
AJ566849:0.000000e+00
,
OTU45:0.000000e+00
):2.000000e-02
,
OTU2532:2.000000e-02
):2.000000e-03
,
(
(
(
(
(
(
GU585669:0.000000e+00
,
OTU24:0.000000e+00
):1.600000e-02
,
AB300989:1.600000e-02
):0.000000e+00
,
OTU2368:1.600000e-02
):0.000000e+00
,
OTU3112:1.600000e-02
):0.000000e+00
,
OTU3148:1.600000e-02
):1.999998e-03
,
OTU1175:1.800000e-02
):4.000001e-03
):2.000000e-03
,
OTU923:2.400000e-02
):0.000000e+00
,
OTU2534:2.400000e-02
):4.000001e-03
):0.000000e+00
,
(
(
JQ746651:1.600000e-02
,
L06174:1.600000e-02
):7.999999e-03
,
(
(
(
(
(
(
(
(
(
AF328147:6.000000e-03
,
AY551999:6.000000e-03
):2.000000e-03
,
AF328150:8.000000e-03
):1.999999e-03
,
(
(
(
(
(
(
AB087265:4.000000e-03
,
(
(
(
(
M22516:0.000000e+00
,
ADBF01000003:0.000000e+00
):0.000000e+00
,
L06171:0.000000e+00
):2.000000e-03
,
L06170:2.000000e-03
):0.000000e+00
,
(
(
AJ239288:0.000000e+00
,
AFWQ01000032:0.000000e+00
):0.000000e+00
,
FJ654662:0.000000e+00
):2.000000e-03
):2.000000e-03
):2.000000e-03
,
AF487709:6.000000e-03
):2.000000e-03
,
(
(
(
(
X07714:4.000000e-03
,
AJ239289:4.000000e-03
):2.000000e-03
,
AJ239286:6.000000e-03
):0.000000e+00
,
ACKO02000016:6.000000e-03
):0.000000e+00
,
(
(
ACDY02000019:0.000000e+00
,
AJ239291:0.000000e+00
):0.000000e+00
,
OTU243:0.000000e+00
):6.000000e-03
):2.000000e-03
):0.000000e+00
,
JN104029:8.000000e-03
):0.000000e+00
,
FJ654664:8.000000e-03
):0.000000e+00
,
AJ629192:8.000000e-03
):1.999999e-03
):0.000000e+00
,
(
(
AB525415:4.000000e-03
,
OTU1222:4.000000e-03
):4.000000e-03
,
AB087261:8.000000e-03
):1.999999e-03
):0.000000e+00
,
(
GU233442:8.000000e-03
,
(
(
JX966318:2.000000e-03
,
AJ586614:2.000000e-03
):2.000000e-03
,
KF995745:4.000000e-03
):4.000000e-03
):1.999999e-03
):0.000000e+00
,
AY560519:1.000000e-02
):4.000001e-03
,
(
DQ006843:0.000000e+00
,
DQ006842:0.000000e+00
):1.400000e-02
):0.000000e+00
,
OTU1275:1.400000e-02
):2.000000e-03
,
(
AB087264:0.000000e+00
,
AF487710:0.000000e+00
):1.600000e-02
):7.999999e-03
):4.000001e-03
):0.000000e+00
,
(
(
LC005593:2.000000e-03
,
AJ316618:2.000000e-03
):7.999999e-03
,
LC115045:1.000000e-02
):1.800000e-02
):0.000000e+00
,
OTU213:2.800000e-02
):0.000000e+00
,
OTU2936:2.800000e-02
):1.999998e-03
,
LC005489:3.000000e-02
):0.000000e+00
,
DQ256728:3.000000e-02
):0.000000e+00
,
OTU3079:3.000000e-02
):2.000002e-03
,
(
(
(
(
(
(
(
(
(
(
(
(
(
(
(
AB370250:0.000000e+00
,
OTU10:0.000000e+00
):1.600000e-02
,
OTU1041:1.600000e-02
):0.000000e+00
,
(
OTU1047:4.000000e-03
,
OTU1086:4.000000e-03
):1.200000e-02
):0.000000e+00
,
(
OTU1078:1.200000e-02
,
OTU1631:1.200000e-02
):4.000001e-03
):0.000000e+00
,
OTU1246:1.600000e-02
):0.000000e+00
,
OTU1406:1.600000e-02
):0.000000e+00
,
OTU1456:1.600000e-02
):0.000000e+00
,
OTU3228:1.600000e-02
):1.999998e-03
,
OTU2015:1.800000e-02
):0.000000e+00
,
OTU2452:1.800000e-02
):2.000000e-03
,
OTU2107:2.000000e-02
):2.000000e-03
,
OTU1827:2.200000e-02
):0.000000e+00
,
OTU2638:2.200000e-02
):6.000001e-03
,
OTU329:2.800000e-02
):0.000000e+00
,
OTU3229:2.800000e-02
):4.000001e-03
):0.000000e+00
,
(
FJ347759:2.000000e-02
,
AM397080:2.000000e-02
):1.200000e-02
):0.000000e+00
,
(
OTU898:3.000000e-02
,
OTU1066:3.000000e-02
):2.000002e-03
):0.000000e+00
,
OTU2090:3.200000e-02
):2.000000e-03
,
(
AJ251912:1.600000e-02
,
AF133538:1.600000e-02
):1.800000e-02
):0.000000e+00
,
EF212897:3.400000e-02
):0.000000e+00
,
GU362099:3.400000e-02
):0.000000e+00
,
OTU1989:3.400000e-02
):0.000000e+00
,
OTU2024:3.400000e-02
):0.000000e+00
,
OTU2676:3.400000e-02
):1.999997e-03
):0.000000e+00
,
LM653273:3.600000e-02
):0.000000e+00
,
(
(
(
(
(
(
(
(
(
(
(
(
(
(
(
(
(
(
(
(
(
(
(
(
(
(
(
(
(
(
(
(
(
(
(
(
(
(
(
(
(
(
(
(
(
(
(
(
(
(
(
(
(
(
(
FR733718:0.000000e+00
,
FR749910:0.000000e+00
):0.000000e+00
,
Y10760:0.000000e+00
):0.000000e+00
,
AB021399:0.000000e+00
):0.000000e+00
,
Y10762:0.000000e+00
):0.000000e+00
,
Y10757:0.000000e+00
):0.000000e+00
,
Y10759:0.000000e+00
):0.000000e+00
,
Y10764:0.000000e+00
):0.000000e+00
,
Y10758:0.000000e+00
):0.000000e+00
,
FR749942:0.000000e+00
):0.000000e+00
,
Y10755:0.000000e+00
):0.000000e+00
,
JQ955625:0.000000e+00
):0.000000e+00
,
KF992843:0.000000e+00
):0.000000e+00
,
AE008922:0.000000e+00
):0.000000e+00
,
Y10761:0.000000e+00
):0.000000e+00
,
FR749911:0.000000e+00
):0.000000e+00
,
AF208315:0.000000e+00
):0.000000e+00
,
Y10763:0.000000e+00
):0.000000e+00
,
X95922:0.000000e+00
):0.000000e+00
,
OTU740:0.000000e+00
):2.000000e-03
,
GU993265:2.000000e-03
):0.000000e+00
,
Y10765:2.000000e-03
):0.000000e+00
,
X95921:2.000000e-03
):0.000000e+00
,
X95919:2.000000e-03
):2.000000e-03
,
X95920:4.000000e-03
):2.000000e-03
,
(
AY927994:2.000000e-03
,
AJ012231:2.000000e-03
):4.000000e-03
):2.000000e-03
,
AF427039:8.000000e-03
):0.000000e+00
,
Y10766:8.000000e-03
):0.000000e+00
,
(
(
(
(
Y10754:0.000000e+00
,
Y10756:0.000000e+00
):0.000000e+00
,
X99299:0.000000e+00
):0.000000e+00
,
X95918:0.000000e+00
):0.000000e+00
,
OTU466:0.000000e+00
):8.000000e-03
):1.999999e-03
,
AB021391:1.000000e-02
):0.000000e+00
,
(
LC066089:8.000000e-03
,
AJ293463:8.000000e-03
):1.999999e-03
):0.000000e+00
,
EU573216:1.000000e-02
):2.000000e-03
,
(
(
AB021405:4.000000e-03
,
(
(
(
AB294553:0.000000e+00
,
AB021404:0.000000e+00
):0.000000e+00
,
FJ748683:0.000000e+00
):0.000000e+00
,
OTU812:0.000000e+00
):4.000000e-03
):4.000000e-03
,
AB021406:8.000000e-03
):4.000000e-03
):2.000000e-03
,
(
(
AY650027:0.000000e+00
,
AY550263:0.000000e+00
):2.000000e-03
,
AY550264:2.000000e-03
):1.200000e-02
):0.000000e+00
,
(
(
(
DQ438977:6.000000e-03
,
KF387628:6.000000e-03
):4.000000e-03
,
(
(
EF575564:0.000000e+00
,
DQ178977:0.000000e+00
):0.000000e+00
,
JN247803:0.000000e+00
):1.000000e-02
):0.000000e+00
,
AM418384:1.000000e-02
):4.000001e-03
):0.000000e+00
,
AB905612:1.400000e-02
):2.000000e-03
,
(
(
(
(
AB008507:0.000000e+00
,
AF273082:0.000000e+00
):2.000000e-03
,
OTU1334:2.000000e-03
):2.000000e-03
,
EF424397:4.000000e-03
):4.000000e-03
,
GU908487:8.000000e-03
):8.000000e-03
):0.000000e+00
,
KJ607172:1.600000e-02
):0.000000e+00
,
(
(
(
AF273080:2.000000e-03
,
(
(
AJ012229:0.000000e+00
,
AJ131116:0.000000e+00
):0.000000e+00
,
OTU2561:0.000000e+00
):2.000000e-03
):2.000000e-03
,
(
AM403589:2.000000e-03
,
AM403587:2.000000e-03
):2.000000e-03
):2.000000e-03
,
GQ241320:6.000000e-03
):1.000000e-02
):0.000000e+00
,
(
DQ109037:1.400000e-02
,
AB166885:1.400000e-02
):2.000000e-03
):1.999998e-03
,
AY686710:1.800000e-02
):2.000000e-03
,
(
(
AF203388:0.000000e+00
,
JDSQ01000040:0.000000e+00
):4.000000e-03
,
AF192343:4.000000e-03
):1.600000e-02
):0.000000e+00
,
(
(
(
(
(
(
(
(
(
(
(
(
(
(
(
(
(
(
(
(
(
(
(
(
(
(
(
(
(
(
(
DQ462461:0.000000e+00
,
KR869779:0.000000e+00
):0.000000e+00
,
KM035979:0.000000e+00
):0.000000e+00
,
KM035978:0.000000e+00
):0.000000e+00
,
KF483861:0.000000e+00
):6.000000e-03
,
(
KT962171:0.000000e+00
,
DQ191179:0.000000e+00
):6.000000e-03
):0.000000e+00
,
(
AB166878:2.000000e-03
,
KT306825:2.000000e-03
):4.000000e-03
):2.000000e-03
,
EU376963:8.000000e-03
):0.000000e+00
,
(
(
EU908051:6.000000e-03
,
(
AB299978:2.000000e-03
,
AB161359:2.000000e-03
):4.000000e-03
):0.000000e+00
,
AM283465:6.000000e-03
):2.000000e-03
):0.000000e+00
,
(
(
(
(
(
EU780693:2.000000e-03
,
DQ191178:2.000000e-03
):0.000000e+00
,
KT583751:2.000000e-03
):2.000000e-03
,
(
AJ298291:2.000000e-03
,
KU593484:2.000000e-03
):2.000000e-03
):0.000000e+00
,
KJ008918:4.000000e-03
):2.000000e-03
,
(
(
(
(
AB019582:0.000000e+00
,
AB161361:0.000000e+00
):2.000000e-03
,
EF488749:2.000000e-03
):2.000000e-03
,
DQ462462:4.000000e-03
):0.000000e+00
,
GU086401:4.000000e-03
):2.000000e-03
):2.000000e-03
):0.000000e+00
,
(
(
(
AJ012228:2.000000e-03
,
KP684142:2.000000e-03
):2.000000e-03
,
(
(
KP076295:0.000000e+00
,
KF923805:0.000000e+00
):2.000000e-03
,
(
KJ769177:0.000000e+00
,
KC986351:0.000000e+00
):2.000000e-03
):2.000000e-03
):2.000000e-03
,
GU199001:6.000000e-03
):2.000000e-03
):0.000000e+00
,
EF660758:8.000000e-03
):0.000000e+00
,
(
(
KM576858:0.000000e+00
,
JQ806748:0.000000e+00
):2.000000e-03
,
EF623862:2.000000e-03
):6.000000e-03
):0.000000e+00
,
EF100698:8.000000e-03
):0.000000e+00
,
JX964994:8.000000e-03
):0.000000e+00
,
LC021525:8.000000e-03
):0.000000e+00
,
KT001243:8.000000e-03
):0.000000e+00
,
OTU1689:8.000000e-03
):1.999999e-03
,
(
DQ846687:2.000000e-03
,
EU295459:2.000000e-03
):7.999999e-03
):0.000000e+00
,
(
(
(
(
(
(
(
(
(
AB245359:4.000000e-03
,
(
(
(
EF626688:0.000000e+00
,
AB161360:0.000000e+00
):0.000000e+00
,
KU379668:0.000000e+00
):2.000000e-03
,
JQ349049:2.000000e-03
):2.000000e-03
):0.000000e+00
,
AB704915:4.000000e-03
):0.000000e+00
,
(
AB694977:2.000000e-03
,
AB245363:2.000000e-03
):2.000000e-03
):0.000000e+00
,
HQ874629:4.000000e-03
):0.000000e+00
,
JQ349048:4.000000e-03
):2.000000e-03
,
JX658136:6.000000e-03
):0.000000e+00
,
KP208749:6.000000e-03
):0.000000e+00
,
KC820654:6.000000e-03
):2.000000e-03
,
FJ948107:8.000000e-03
):1.999999e-03
):0.000000e+00
,
(
(
EU833988:0.000000e+00
,
KR698371:0.000000e+00
):0.000000e+00
,
JQ608331:0.000000e+00
):1.000000e-02
):0.000000e+00
,
LN879436:1.000000e-02
):0.000000e+00
,
AJ300185:1.000000e-02
):2.000000e-03
,
KM888877:1.200000e-02
):0.000000e+00
,
JQ746036:1.200000e-02
):0.000000e+00
,
HQ315827:1.200000e-02
):2.000000e-03
,
AJ519989:1.400000e-02
):0.000000e+00
,
AF542054:1.400000e-02
):0.000000e+00
,
KC169811:1.400000e-02
):2.000000e-03
,
(
AJ519986:0.000000e+00
,
DQ154906:0.000000e+00
):1.600000e-02
):0.000000e+00
,
(
(
(
DQ411038:2.000000e-03
,
KT619125:2.000000e-03
):0.000000e+00
,
(
AM229325:0.000000e+00
,
DQ239766:0.000000e+00
):2.000000e-03
):0.000000e+00
,
AM229324:2.000000e-03
):1.400000e-02
):1.999998e-03
,
(
(
KC237721:1.000000e-02
,
HE573746:1.000000e-02
):2.000000e-03
,
AY544768:1.200000e-02
):5.999999e-03
):2.000000e-03
):0.000000e+00
,
KC999854:2.000000e-02
):0.000000e+00
,
AY987368:2.000000e-02
):0.000000e+00
,
(
(
(
HQ698842:1.800000e-02
,
(
(
JQ341904:1.600000e-02
,
(
(
EU685334:4.000000e-03
,
AB245362:4.000000e-03
):4.000000e-03
,
AJ969432:8.000000e-03
):8.000000e-03
):0.000000e+00
,
(
(
(
(
(
(
(
(
(
(
(
(
(
(
(
(
KP126755:0.000000e+00
,
GQ250431:0.000000e+00
):0.000000e+00
,
AB286179:0.000000e+00
):0.000000e+00
,
FJ772032:0.000000e+00
):0.000000e+00
,
EU332829:0.000000e+00
):0.000000e+00
,
FJ605268:0.000000e+00
):0.000000e+00
,
AB100608:0.000000e+00
):4.000000e-03
,
FJ851443:4.000000e-03
):0.000000e+00
,
KF532124:4.000000e-03
):2.000000e-03
,
EU332826:6.000000e-03
):0.000000e+00
,
EF166076:6.000000e-03
):0.000000e+00
,
(
AF039167:2.000000e-03
,
(
FJ821731:0.000000e+00
,
AM087226:0.000000e+00
):2.000000e-03
):4.000000e-03
):0.000000e+00
,
(
(
EU912469:0.000000e+00
,
OTU868:0.000000e+00
):4.000000e-03
,
EF166075:4.000000e-03
):2.000000e-03
):4.000000e-03
,
KX674374:1.000000e-02
):2.000000e-03
,
AJ580498:1.200000e-02
):2.000000e-03
,
(
(
(
(
(
EU682683:4.000000e-03
,
(
KP938953:0.000000e+00
,
AB245367:0.000000e+00
):4.000000e-03
):4.000000e-03
,
KX430826:8.000000e-03
):0.000000e+00
,
KX430825:8.000000e-03
):0.000000e+00
,
EF397574:8.000000e-03
):1.999999e-03
,
(
(
(
(
(
(
(
AB091194:2.000000e-03
,
(
AY884571:0.000000e+00
,
EU604272:0.000000e+00
):2.000000e-03
):6.000000e-03
,
FM212561:8.000000e-03
):0.000000e+00
,
AB110498:8.000000e-03
):0.000000e+00
,
(
AM939778:6.000000e-03
,
(
KJ490635:4.000000e-03
,
AJ311653:4.000000e-03
):2.000000e-03
):2.000000e-03
):0.000000e+00
,
KU296959:8.000000e-03
):0.000000e+00
,
(
(
KX430827:4.000000e-03
,
(
KF709700:0.000000e+00
,
EU604273:0.000000e+00
):4.000000e-03
):0.000000e+00
,
HQ236051:4.000000e-03
):4.000000e-03
):0.000000e+00
,
JX566987:8.000000e-03
):1.999999e-03
):4.000001e-03
):0.000000e+00
,
DQ181549:1.400000e-02
):2.000000e-03
):1.999998e-03
):0.000000e+00
,
(
FJ455531:1.600000e-02
,
(
AM981201:8.000000e-03
,
KJ179841:8.000000e-03
):8.000000e-03
):1.999998e-03
):0.000000e+00
,
(
KP691065:1.000000e-02
,
KM400682:1.000000e-02
):7.999999e-03
):2.000000e-03
):2.000000e-03
,
(
KF746926:1.600000e-02
,
(
(
JN033774:8.000000e-03
,
EU376961:8.000000e-03
):0.000000e+00
,
HE616177:8.000000e-03
):8.000000e-03
):5.999999e-03
):0.000000e+00
,
GQ281768:2.200000e-02
):2.000000e-03
,
(
KM658501:0.000000e+00
,
EU237492:0.000000e+00
):2.400000e-02
):0.000000e+00
,
AY557615:2.400000e-02
):0.000000e+00
,
AB917594:2.400000e-02
):0.000000e+00
,
EU741687:2.400000e-02
):2.000000e-03
,
HQ909259:2.600000e-02
):2.000000e-03
,
KF934398:2.800000e-02
):6.000001e-03
,
FN298515:3.400000e-02
):0.000000e+00
,
LC062790:3.400000e-02
):1.999997e-03
):0.000000e+00
,
LC030205:3.600000e-02
):0.000000e+00
,
KM034745:3.600000e-02
):0.000000e+00
,
(
EU169227:2.600000e-02
,
DQ469576:2.600000e-02
):9.999998e-03
):0.000000e+00
,
OTU2516:3.600000e-02
):2.000000e-03
,
AB006766:3.800000e-02
):0.000000e+00
,
GU391221:3.800000e-02
):0.000000e+00
,
AY771747:3.800000e-02
):0.000000e+00
,
(
(
AB505051:0.000000e+00
,
GU339304:0.000000e+00
):1.400000e-02
,
(
(
(
(
HQ340606:4.000000e-03
,
JN559389:4.000000e-03
):0.000000e+00
,
JQ317935:4.000000e-03
):4.000000e-03
,
JN559388:8.000000e-03
):1.999999e-03
,
(
(
AY520561:2.000000e-03
,
KM209197:2.000000e-03
):2.000000e-03
,
AY520560:4.000000e-03
):6.000000e-03
):4.000001e-03
):2.400000e-02
):0.000000e+00
,
KR078283:3.800000e-02
):0.000000e+00
,
KR364792:3.800000e-02
):0.000000e+00
,
OTU3075:3.800000e-02
):2.000000e-03
,
(
(
(
(
(
(
AF013974:0.000000e+00
,
LC010781:0.000000e+00
):8.000000e-03
,
(
AJ404731:0.000000e+00
,
AJ404732:0.000000e+00
):8.000000e-03
):6.000000e-03
,
AF013975:1.400000e-02
):2.000000e-03
,
(
(
L40810:8.000000e-03
,
(
DQ390450:6.000000e-03
,
(
D86374:0.000000e+00
,
AF013978:0.000000e+00
):6.000000e-03
):2.000000e-03
):4.000000e-03
,
AB166731:1.200000e-02
):4.000001e-03
):5.999999e-03
,
JQ080912:2.200000e-02
):1.000000e-02
,
(
AF126548:4.000000e-03
,
(
(
AF126549:0.000000e+00
,
DQ900623:0.000000e+00
):2.000000e-03
,
(
(
AF329082:0.000000e+00
,
L40809:0.000000e+00
):0.000000e+00
,
AF016046:0.000000e+00
):2.000000e-03
):2.000000e-03
):2.800000e-02
):7.999998e-03
):0.000000e+00
,
KC213486:4.000000e-02
):0.000000e+00
,
(
AY130994:0.000000e+00
,
LN846833:0.000000e+00
):4.000000e-02
):0.000000e+00
,
KT258896:4.000000e-02
):0.000000e+00
,
AB076000:4.000000e-02
):0.000000e+00
,
(
(
(
(
(
(
(
(
(
AF509829:8.000000e-03
,
AF509827:8.000000e-03
):4.000000e-03
,
(
(
(
(
(
(
(
(
(
(
(
(
(
(
(
(
JQ608323:2.000000e-03
,
HM047743:2.000000e-03
):0.000000e+00
,
KP278590:2.000000e-03
):2.000000e-03
,
X81665:4.000000e-03
):0.000000e+00
,
(
KR611794:2.000000e-03
,
(
KC843488:0.000000e+00
,
OTU1197:0.000000e+00
):2.000000e-03
):2.000000e-03
):0.000000e+00
,
(
KM518626:0.000000e+00
,
X81666:0.000000e+00
):4.000000e-03
):0.000000e+00
,
AJ295007:4.000000e-03
):0.000000e+00
,
(
DQ832256:2.000000e-03
,
JN664255:2.000000e-03
):2.000000e-03
):0.000000e+00
,
KC494698:4.000000e-03
):4.000000e-03
,
(
(
(
(
JX982123:2.000000e-03
,
X81660:2.000000e-03
):2.000000e-03
,
(
KY435933:2.000000e-03
,
(
(
(
(
(
(
(
(
X81659:0.000000e+00
,
Z93443:0.000000e+00
):0.000000e+00
,
KT997475:0.000000e+00
):0.000000e+00
,
AJ293694:0.000000e+00
):0.000000e+00
,
KT997472:0.000000e+00
):0.000000e+00
,
KT997477:0.000000e+00
):0.000000e+00
,
KT997474:0.000000e+00
):0.000000e+00
,
X81664:0.000000e+00
):0.000000e+00
,
OTU343:0.000000e+00
):2.000000e-03
):2.000000e-03
):0.000000e+00
,
(
(
KM206131:2.000000e-03
,
Z93440:2.000000e-03
):0.000000e+00
,
AJ278311:2.000000e-03
):2.000000e-03
):0.000000e+00
,
JX137279:4.000000e-03
):4.000000e-03
):0.000000e+00
,
(
EU290155:4.000000e-03
,
(
(
(
(
(
(
KX027435:0.000000e+00
,
KU921101:0.000000e+00
):0.000000e+00
,
HQ180192:0.000000e+00
):0.000000e+00
,
HQ180184:0.000000e+00
):0.000000e+00
,
AJ888983:0.000000e+00
):0.000000e+00
,
FJ860878:0.000000e+00
):0.000000e+00
,
OTU449:0.000000e+00
):4.000000e-03
):4.000000e-03
):0.000000e+00
,
(
(
(
(
AJ626712:0.000000e+00
,
X81662:0.000000e+00
):0.000000e+00
,
KT997473:0.000000e+00
):0.000000e+00
,
AJ293691:0.000000e+00
):4.000000e-03
,
OTU2496:4.000000e-03
):4.000000e-03
):0.000000e+00
,
(
AF509830:2.000000e-03
,
AF509825:2.000000e-03
):6.000000e-03
):0.000000e+00
,
(
JQ771141:4.000000e-03
,
(
JX402203:0.000000e+00
,
JQ771132:0.000000e+00
):4.000000e-03
):4.000000e-03
):0.000000e+00
,
KU560468:8.000000e-03
):1.999999e-03
,
(
AJ275038:4.000000e-03
,
OTU1634:4.000000e-03
):6.000000e-03
):0.000000e+00
,
EF204258:1.000000e-02
):2.000000e-03
):0.000000e+00
,
OTU1355:1.200000e-02
):2.000000e-03
,
AF509823:1.400000e-02
):0.000000e+00
,
AF509820:1.400000e-02
):0.000000e+00
,
(
KF679797:4.000000e-03
,
(
KX548337:0.000000e+00
,
KX014586:0.000000e+00
):4.000000e-03
):1.000000e-02
):0.000000e+00
,
OTU3273:1.400000e-02
):7.999999e-03
,
(
(
AF543466:2.000000e-03
,
AF513979:2.000000e-03
):1.800000e-02
,
KF891388:2.000000e-02
):2.000000e-03
):6.000001e-03
,
(
(
(
(
GU731671:0.000000e+00
,
JX994294:0.000000e+00
):1.200000e-02
,
DQ664237:1.200000e-02
):0.000000e+00
,
OTU1464:1.200000e-02
):4.000001e-03
,
JX458449:1.600000e-02
):1.200000e-02
):1.200000e-02
):0.000000e+00
,
(
(
(
(
(
(
(
(
(
(
(
U39399:2.000000e-03
,
(
(
(
(
AJ312213:0.000000e+00
,
AY660685:0.000000e+00
):0.000000e+00
,
AB094794:0.000000e+00
):0.000000e+00
,
AJ430828:0.000000e+00
):0.000000e+00
,
AY444822:0.000000e+00
):2.000000e-03
):0.000000e+00
,
AJ609555:2.000000e-03
):0.000000e+00
,
FJ748508:2.000000e-03
):2.000000e-03
,
AJ609556:4.000000e-03
):2.000000e-03
,
(
AY639871:2.000000e-03
,
AJ430827:2.000000e-03
):4.000000e-03
):8.000000e-03
,
U46144:1.400000e-02
):0.000000e+00
,
(
(
(
(
(
(
(
(
(
HE654007:2.000000e-03
,
(
(
(
AB453700:0.000000e+00
,
AJ313425:0.000000e+00
):0.000000e+00
,
AB910522:0.000000e+00
):0.000000e+00
,
AB016057:0.000000e+00
):2.000000e-03
):0.000000e+00
,
(
AJ272303:0.000000e+00
,
AY722804:0.000000e+00
):2.000000e-03
):2.000000e-03
,
KT444699:4.000000e-03
):2.000000e-03
,
(
AB438958:2.000000e-03
,
AY842259:2.000000e-03
):4.000000e-03
):0.000000e+00
,
EU939718:6.000000e-03
):2.000000e-03
,
(
(
(
AY722805:2.000000e-03
,
(
AJ584833:0.000000e+00
,
AJ584832:0.000000e+00
):2.000000e-03
):0.000000e+00
,
AY513645:2.000000e-03
):4.000000e-03
,
(
(
(
AJ309941:2.000000e-03
,
(
AJ309940:0.000000e+00
,
AJ609272:0.000000e+00
):2.000000e-03
):0.000000e+00
,
AJ539104:2.000000e-03
):2.000000e-03
,
AF441201:4.000000e-03
):2.000000e-03
):2.000000e-03
):0.000000e+00
,
(
(
(
AJ421528:0.000000e+00
,
AJ437696:0.000000e+00
):2.000000e-03
,
KM486054:2.000000e-03
):0.000000e+00
,
OTU1344:2.000000e-03
):6.000000e-03
):0.000000e+00
,
(
HM212668:6.000000e-03
,
FM165580:6.000000e-03
):2.000000e-03
):4.000000e-03
,
AJ609273:1.200000e-02
):2.000000e-03
):5.999999e-03
,
FR822735:2.000000e-02
):0.000000e+00
,
(
(
(
(
(
(
(
AM884564:2.000000e-03
,
FM872292:2.000000e-03
):2.000000e-03
,
AF005188:4.000000e-03
):0.000000e+00
,
(
(
HM152563:0.000000e+00
,
AF005185:0.000000e+00
):0.000000e+00
,
OTU951:0.000000e+00
):4.000000e-03
):2.000000e-03
,
AJ269511:6.000000e-03
):4.000000e-03
,
(
(
(
AF005182:2.000000e-03
,
(
(
(
DQ153089:0.000000e+00
,
D64049:0.000000e+00
):0.000000e+00
,
AF005184:0.000000e+00
):0.000000e+00
,
DQ156148:0.000000e+00
):2.000000e-03
):2.000000e-03
,
OTU3044:4.000000e-03
):2.000000e-03
,
AF005187:6.000000e-03
):4.000000e-03
):4.000001e-03
,
AF005186:1.400000e-02
):3.999999e-03
,
OTU2875:1.800000e-02
):2.000000e-03
):4.000001e-03
,
(
(
(
(
AJ550856:0.000000e+00
,
OTU756:0.000000e+00
):2.000000e-02
,
OTU1526:2.000000e-02
):2.000000e-03
,
KC688888:2.200000e-02
):0.000000e+00
,
DQ156147:2.200000e-02
):2.000000e-03
):5.999999e-03
,
HM161851:3.000000e-02
):1.000000e-02
):0.000000e+00
,
AF387301:4.000000e-02
):0.000000e+00
,
(
(
(
U58020:4.000000e-03
,
M90662:4.000000e-03
):1.200000e-02
,
EU124668:1.600000e-02
):2.200000e-02
,
AF170419:3.800000e-02
):2.000000e-03
):0.000000e+00
,
KP052777:4.000000e-02
):0.000000e+00
,
OTU1388:4.000000e-02
):0.000000e+00
,
(
(
OTU1440:3.200000e-02
,
OTU3198:3.200000e-02
):2.000000e-03
,
OTU2460:3.400000e-02
):5.999997e-03
):0.000000e+00
,
OTU1887:4.000000e-02
):2.000000e-03
,
(
(
HQ834530:1.400000e-02
,
EF495227:1.400000e-02
):1.400000e-02
,
(
CP000155:2.400000e-02
,
AY676463:2.400000e-02
):4.000001e-03
):1.400000e-02
):0.000000e+00
,
(
(
(
AB021383:0.000000e+00
,
DQ072718:0.000000e+00
):4.000000e-03
,
DQ072719:4.000000e-03
):2.000000e-02
,
(
DQ019934:4.000000e-03
,
DQ129689:4.000000e-03
):2.000000e-02
):1.800000e-02
):0.000000e+00
,
(
EU599216:8.000000e-03
,
JF811908:8.000000e-03
):3.400000e-02
):0.000000e+00
,
AM990889:4.200000e-02
):0.000000e+00
,
(
(
(
(
AJ278719:4.000000e-03
,
AF465604:4.000000e-03
):0.000000e+00
,
(
AF376020:2.000000e-03
,
KR905751:2.000000e-03
):2.000000e-03
):0.000000e+00
,
(
AJ459804:0.000000e+00
,
Y11596:0.000000e+00
):4.000000e-03
):2.800000e-02
,
Z29975:3.200000e-02
):9.999998e-03
):0.000000e+00
,
KJ721800:4.200000e-02
):0.000000e+00
,
(
AY583996:6.000000e-03
,
AF110274:6.000000e-03
):3.600000e-02
):0.000000e+00
,
AB245479:4.200000e-02
):0.000000e+00
,
(
(
(
(
(
(
(
(
(
(
(
(
(
(
(
(
(
Y12254:0.000000e+00
,
FR733678:0.000000e+00
):0.000000e+00
,
OTU699:0.000000e+00
):1.800000e-02
,
OTU1493:1.800000e-02
):0.000000e+00
,
FJ225426:1.800000e-02
):0.000000e+00
,
(
(
AF192152:0.000000e+00
,
OTU281:0.000000e+00
):1.600000e-02
,
OTU2417:1.600000e-02
):1.999998e-03
):0.000000e+00
,
OTU1602:1.800000e-02
):8.000001e-03
,
(
(
DQ122124:6.000000e-03
,
X87409:6.000000e-03
):0.000000e+00
,
Z24450:6.000000e-03
):2.000000e-02
):2.000000e-03
,
(
(
(
(
(
(
U64865:0.000000e+00
,
AJ277897:0.000000e+00
):0.000000e+00
,
AJ277894:0.000000e+00
):2.000000e-03
,
AJ237604:2.000000e-03
):1.200000e-02
,
AJ277886:1.400000e-02
):0.000000e+00
,
AJ251623:1.400000e-02
):7.999999e-03
,
AY464939:2.200000e-02
):6.000001e-03
):1.999998e-03
,
AF418179:3.000000e-02
):7.999999e-03
,
(
(
(
(
(
(
(
(
AJ867049:0.000000e+00
,
OTU78:0.000000e+00
):1.600000e-02
,
OTU2002:1.600000e-02
):0.000000e+00
,
OTU2552:1.600000e-02
):1.999998e-03
,
OTU1595:1.800000e-02
):1.600000e-02
,
(
Y11984:1.000000e-02
,
X93994:1.000000e-02
):2.400000e-02
):0.000000e+00
,
(
(
(
(
(
(
(
(
(
(
AF230530:1.000000e-02
,
KT750867:1.000000e-02
):4.000001e-03
,
FO203427:1.400000e-02
):2.000000e-03
,
AB110541:1.600000e-02
):0.000000e+00
,
FR733706:1.600000e-02
):0.000000e+00
,
EF577029:1.600000e-02
):1.999998e-03
,
CP002431:1.800000e-02
):6.000001e-03
,
CP001649:2.400000e-02
):2.000000e-03
,
(
(
(
DQ148944:8.000000e-03
,
AY359868:8.000000e-03
):4.000000e-03
,
DQ148943:1.200000e-02
):2.000000e-03
,
(
AF458778:2.000000e-03
,
Y18049:2.000000e-03
):1.200000e-02
):1.200000e-02
):6.000001e-03
,
(
U48243:4.000000e-03
,
U33316:4.000000e-03
):2.800000e-02
):0.000000e+00
,
(
(
DQ296030:6.000000e-03
,
AJ582755:6.000000e-03
):4.000000e-03
,
AF227984:1.000000e-02
):2.200000e-02
):2.000000e-03
):0.000000e+00
,
AF067964:3.400000e-02
):0.000000e+00
,
(
DQ067421:1.000000e-02
,
DQ139408:1.000000e-02
):2.400000e-02
):3.999997e-03
):0.000000e+00
,
(
(
(
(
(
(
(
Y09504:8.000000e-03
,
DQ365924:8.000000e-03
):8.000000e-03
,
U31080:1.600000e-02
):3.999999e-03
,
(
LM999902:1.600000e-02
,
FR749898:1.600000e-02
):3.999999e-03
):1.400000e-02
,
(
(
(
(
(
(
(
(
AY626035:0.000000e+00
,
D43944:0.000000e+00
):2.000000e-03
,
AF053752:2.000000e-03
):6.000000e-03
,
(
AY746987:4.000000e-03
,
AF053751:4.000000e-03
):4.000000e-03
):0.000000e+00
,
(
DQ186200:2.000000e-03
,
AM947130:2.000000e-03
):6.000000e-03
):6.000000e-03
,
AF050101:1.400000e-02
):1.400000e-02
,
Y17764:2.800000e-02
):4.000001e-03
,
AF177276:3.200000e-02
):0.000000e+00
,
(
AB303305:2.000000e-02
,
AY574979:2.000000e-02
):1.200000e-02
):2.000000e-03
):0.000000e+00
,
(
EU659693:0.000000e+00
,
X99236:0.000000e+00
):3.400000e-02
):1.999997e-03
,
(
(
HQ697913:2.400000e-02
,
AF050100:2.400000e-02
):2.000000e-03
,
(
KC513819:4.000000e-03
,
DQ841177:4.000000e-03
):2.200000e-02
):9.999998e-03
):0.000000e+00
,
AY649785:3.600000e-02
):2.000000e-03
):0.000000e+00
,
(
(
AY176773:6.000000e-03
,
U53464:6.000000e-03
):4.000000e-03
,
AY359867:1.000000e-02
):2.800000e-02
):0.000000e+00
,
DQ422859:3.800000e-02
):0.000000e+00
,
(
(
(
(
(
(
(
KC417374:0.000000e+00
,
JX984981:0.000000e+00
):2.000000e-03
,
AF418171:2.000000e-03
):0.000000e+00
,
AF373920:2.000000e-03
):1.000000e-02
,
FJ469577:1.200000e-02
):4.000001e-03
,
(
FJ469578:1.000000e-02
,
AY725424:1.000000e-02
):6.000001e-03
):7.999999e-03
,
GQ863488:2.400000e-02
):1.000000e-02
,
X99235:3.400000e-02
):3.999997e-03
):0.000000e+00
,
LC017841:3.800000e-02
):2.000000e-03
,
(
AY726757:8.000000e-03
,
DQ447183:8.000000e-03
):3.200000e-02
):0.000000e+00
,
(
(
(
GU196831:6.000000e-03
,
FJ469579:6.000000e-03
):0.000000e+00
,
X99234:6.000000e-03
):4.000000e-03
,
(
(
GQ922847:4.000000e-03
,
(
EU296539:0.000000e+00
,
EU296537:0.000000e+00
):4.000000e-03
):2.000000e-03
,
KP223255:6.000000e-03
):4.000000e-03
):3.000000e-02
):2.000000e-03
):0.000000e+00
,
L15739:4.200000e-02
):0.000000e+00
,
(
(
(
FJ655907:0.000000e+00
,
FJ655908:0.000000e+00
):4.000000e-03
,
(
FJ655909:2.000000e-03
,
(
AB353727:0.000000e+00
,
LN614381:0.000000e+00
):2.000000e-03
):2.000000e-03
):3.400000e-02
,
AM418397:3.800000e-02
):4.000001e-03
):0.000000e+00
,
(
X80922:1.200000e-02
,
AB264617:1.200000e-02
):3.000000e-02
):0.000000e+00
,
(
FJ194951:2.000000e-02
,
AF524933:2.000000e-02
):2.200000e-02
):0.000000e+00
,
OTU909:4.200000e-02
):2.000000e-03
,
(
(
(
FJ612598:6.000000e-03
,
JN561614:6.000000e-03
):1.200000e-02
,
JQ936674:1.800000e-02
):2.000000e-03
,
JX878306:2.000000e-02
):2.400000e-02
):0.000000e+00
,
(
(
(
AY837748:2.000000e-03
,
KM269289:2.000000e-03
):0.000000e+00
,
KM269290:2.000000e-03
):1.000000e-02
,
KU748636:1.200000e-02
):3.200000e-02
):0.000000e+00
,
LUAX01000005:4.400000e-02
):0.000000e+00
,
HM208383:4.400000e-02
):0.000000e+00
,
(
(
(
(
(
(
(
(
(
(
(
(
(
(
(
(
(
(
(
(
(
(
(
(
(
(
(
(
(
(
(
(
(
(
(
(
(
(
(
(
(
(
(
(
(
(
(
(
(
(
(
(
(
(
(
(
(
(
(
(
(
(
(
(
(
(
(
(
(
(
(
(
(
(
(
(
(
(
(
(
(
(
(
(
(
(
(
(
(
(
(
(
(
(
(
(
(
(
(
(
(
(
(
(
(
(
(
(
(
(
(
(
(
(
(
(
(
(
(
(
(
(
(
(
(
(
(
(
(
(
(
(
(
(
(
(
(
(
(
(
(
(
(
(
(
(
(
(
(
(
(
(
(
(
(
(
(
(
(
(
(
(
(
(
(
(
(
(
(
(
(
(
(
(
(
(
(
(
(
(
(
(
(
(
(
(
(
(
(
(
(
(
(
(
(
(
(
(
(
(
(
(
(
(
(
(
(
(
(
(
(
(
(
(
(
(
(
(
(
(
(
(
(
(
(
(
(
(
(
(
(
(
(
(
(
(
(
(
(
(
(
(
(
(
(
(
(
(
(
(
(
(
(
(
(
(
(
(
(
(
(
(
(
(
(
(
(
(
(
(
(
(
(
(
(
(
(
(
(
(
(
(
(
(
(
(
(
(
(
(
(
(
(
(
(
(
(
(
(
(
(
(
(
(
(
(
(
(
(
(
(
(
(
(
(
(
(
(
(
(
(
(
(
(
(
(
(
(
(
(
(
(
(
(
(
(
(
(
(
(
(
(
(
(
(
(
(
(
(
(
(
(
(
(
(
(
(
(
(
(
(
(
(
(
(
(
(
(
(
(
(
(
(
(
(
(
(
(
(
(
(
(
(
(
(
(
(
(
(
(
(
(
(
(
(
(
(
(
(
(
(
(
(
(
(
(
(
(
(
(
(
(
(
(
(
(
(
(
(
(
(
(
(
(
(
(
(
(
(
(
(
(
(
(
(
(
(
(
(
(
(
(
(
(
(
(
(
(
(
(
(
(
(
(
(
(
(
(
(
(
(
(
(
(
(
(
(
(
(
(
(
(
(
(
(
(
(
(
(
(
(
(
(
(
(
(
(
(
(
(
(
(
(
(
(
(
(
(
(
(
(
(
(
(
(
(
(
(
(
(
(
(
(
(
(
(
(
(
(
(
(
(
(
(
(
(
(
(
(
(
(
(
(
(
(
(
(
(
(
(
(
(
(
(
(
(
(
(
(
(
(
(
(
(
(
(
(
(
(
(
(
(
(
(
(
(
(
(
(
(
(
(
(
(
(
(
(
(
(
(
(
(
(
(
(
(
(
(
(
(
(
(
(
(
(
(
(
(
(
(
(
(
(
(
(
(
(
(
(
(
(
(
(
(
(
(
(
(
(
(
(
(
(
(
(
(
(
(
(
(
(
(
(
(
(
(
(
(
(
(
(
(
(
(
(
(
(
(
(
(
(
(
(
(
(
(
(
(
(
(
(
(
(
(
(
(
Y18184:2.000000e-03
,
(
AF067965:0.000000e+00
,
AY353957:0.000000e+00
):2.000000e-03
):2.000000e-03
,
(
DQ279736:2.000000e-03
,
OTU106:2.000000e-03
):2.000000e-03
):2.000000e-03
,
(
(
Y18185:2.000000e-03
,
(
(
AB075772:0.000000e+00
,
Y11568:0.000000e+00
):0.000000e+00
,
X71848:0.000000e+00
):2.000000e-03
):2.000000e-03
,
(
X76163:2.000000e-03
,
(
X76739:0.000000e+00
,
AF092549:0.000000e+00
):2.000000e-03
):2.000000e-03
):2.000000e-03
):2.000000e-03
,
OTU491:8.000000e-03
):4.000000e-03
,
KX356505:1.200000e-02
):0.000000e+00
,
OTU27:1.200000e-02
):0.000000e+00
,
OTU218:1.200000e-02
):2.000000e-03
,
(
(
(
HE603919:0.000000e+00
,
OTU69:0.000000e+00
):4.000000e-03
,
AJ311620:4.000000e-03
):7.999999e-03
,
OTU2508:1.200000e-02
):2.000000e-03
):0.000000e+00
,
(
(
AJ582080:0.000000e+00
,
EF564277:0.000000e+00
):0.000000e+00
,
OTU161:0.000000e+00
):1.400000e-02
):0.000000e+00
,
(
(
(
(
(
(
(
(
(
AF126687:1.000000e-02
,
(
AY534872:8.000000e-03
,
OTU489:8.000000e-03
):1.999999e-03
):0.000000e+00
,
(
LN794845:8.000000e-03
,
KP233894:8.000000e-03
):1.999999e-03
):0.000000e+00
,
AJ272036:1.000000e-02
):0.000000e+00
,
AB298768:1.000000e-02
):2.000000e-03
,
FR749897:1.200000e-02
):0.000000e+00
,
X71853:1.200000e-02
):0.000000e+00
,
(
AB298755:1.000000e-02
,
(
AY494606:2.000000e-03
,
AF116920:2.000000e-03
):7.999999e-03
):2.000000e-03
):0.000000e+00
,
KF931641:1.200000e-02
):0.000000e+00
,
OTU458:1.200000e-02
):2.000000e-03
):0.000000e+00
,
(
(
L34628:8.000000e-03
,
OTU636:8.000000e-03
):4.000000e-03
,
OTU98:1.200000e-02
):2.000000e-03
):0.000000e+00
,
(
LN626355:1.200000e-02
,
LN626359:1.200000e-02
):2.000000e-03
):0.000000e+00
,
(
CP000885:2.000000e-03
,
OTU785:2.000000e-03
):1.200000e-02
):0.000000e+00
,
OTU84:1.400000e-02
):0.000000e+00
,
OTU370:1.400000e-02
):0.000000e+00
,
OTU431:1.400000e-02
):0.000000e+00
,
OTU659:1.400000e-02
):0.000000e+00
,
(
AB023973:1.000000e-02
,
(
KR364761:4.000000e-03
,
OTU1218:4.000000e-03
):6.000000e-03
):4.000001e-03
):0.000000e+00
,
(
(
(
(
(
X73443:6.000000e-03
,
OTU59:6.000000e-03
):4.000000e-03
,
(
(
FR749917:4.000000e-03
,
OTU986:4.000000e-03
):4.000000e-03
,
(
(
FR749936:2.000000e-03
,
FR749946:2.000000e-03
):4.000000e-03
,
OTU878:6.000000e-03
):2.000000e-03
):1.999999e-03
):0.000000e+00
,
KR364770:1.000000e-02
):0.000000e+00
,
(
DQ100449:4.000000e-03
,
OTU1678:4.000000e-03
):6.000000e-03
):2.000000e-03
,
(
LC192831:6.000000e-03
,
OTU596:6.000000e-03
):6.000000e-03
):2.000000e-03
):0.000000e+00
,
(
AB233029:1.000000e-02
,
OTU815:1.000000e-02
):4.000001e-03
):0.000000e+00
,
OTU781:1.400000e-02
):0.000000e+00
,
OTU928:1.400000e-02
):0.000000e+00
,
OTU1034:1.400000e-02
):0.000000e+00
,
OTU1564:1.400000e-02
):0.000000e+00
,
OTU1713:1.400000e-02
):0.000000e+00
,
OTU1861:1.400000e-02
):0.000000e+00
,
OTU2433:1.400000e-02
):0.000000e+00
,
OTU2949:1.400000e-02
):0.000000e+00
,
OTU3028:1.400000e-02
):2.000000e-03
,
(
(
DQ279737:2.000000e-03
,
(
AJ508452:0.000000e+00
,
OTU38:0.000000e+00
):2.000000e-03
):0.000000e+00
,
M59089:2.000000e-03
):1.400000e-02
):0.000000e+00
,
(
AF445285:4.000000e-03
,
OTU852:4.000000e-03
):1.200000e-02
):0.000000e+00
,
OTU57:1.600000e-02
):0.000000e+00
,
OTU68:1.600000e-02
):0.000000e+00
,
OTU265:1.600000e-02
):0.000000e+00
,
OTU423:1.600000e-02
):0.000000e+00
,
OTU440:1.600000e-02
):0.000000e+00
,
OTU521:1.600000e-02
):0.000000e+00
,
OTU618:1.600000e-02
):0.000000e+00
,
OTU635:1.600000e-02
):0.000000e+00
,
OTU754:1.600000e-02
):0.000000e+00
,
OTU799:1.600000e-02
):0.000000e+00
,
OTU925:1.600000e-02
):0.000000e+00
,
OTU990:1.600000e-02
):0.000000e+00
,
OTU1038:1.600000e-02
):0.000000e+00
,
OTU1064:1.600000e-02
):0.000000e+00
,
OTU1107:1.600000e-02
):0.000000e+00
,
OTU1120:1.600000e-02
):0.000000e+00
,
OTU1231:1.600000e-02
):0.000000e+00
,
OTU1269:1.600000e-02
):0.000000e+00
,
OTU1529:1.600000e-02
):0.000000e+00
,
OTU1836:1.600000e-02
):0.000000e+00
,
OTU1950:1.600000e-02
):0.000000e+00
,
OTU2073:1.600000e-02
):0.000000e+00
,
OTU2194:1.600000e-02
):0.000000e+00
,
OTU2341:1.600000e-02
):0.000000e+00
,
OTU2436:1.600000e-02
):0.000000e+00
,
OTU2565:1.600000e-02
):0.000000e+00
,
OTU2637:1.600000e-02
):0.000000e+00
,
OTU2720:1.600000e-02
):0.000000e+00
,
OTU2748:1.600000e-02
):0.000000e+00
,
OTU2811:1.600000e-02
):0.000000e+00
,
OTU2985:1.600000e-02
):0.000000e+00
,
OTU2990:1.600000e-02
):0.000000e+00
,
OTU3203:1.600000e-02
):0.000000e+00
,
OTU3219:1.600000e-02
):0.000000e+00
,
OTU246:1.600000e-02
):0.000000e+00
,
OTU1318:1.600000e-02
):0.000000e+00
,
OTU3263:1.600000e-02
):0.000000e+00
,
OTU3281:1.600000e-02
):1.999998e-03
,
(
(
(
M59112:0.000000e+00
,
OTU86:0.000000e+00
):1.600000e-02
,
OTU1279:1.600000e-02
):0.000000e+00
,
OTU2815:1.600000e-02
):1.999998e-03
):0.000000e+00
,
(
(
(
(
AB698910:0.000000e+00
,
OTU30:0.000000e+00
):1.600000e-02
,
OTU1775:1.600000e-02
):0.000000e+00
,
(
OTU2375:1.400000e-02
,
OTU2674:1.400000e-02
):2.000000e-03
):0.000000e+00
,
OTU2668:1.600000e-02
):1.999998e-03
):0.000000e+00
,
(
(
(
(
(
(
(
(
(
(
(
(
(
(
(
(
(
(
(
(
(
(
(
(
(
(
(
(
(
(
(
(
(
(
(
(
(
(
(
(
(
(
(
(
(
(
FJ611794:0.000000e+00
,
OTU83:0.000000e+00
):1.600000e-02
,
(
(
(
(
(
(
(
(
(
(
(
(
(
(
L76602:0.000000e+00
,
OTU85:0.000000e+00
):1.200000e-02
,
(
(
(
(
AB439724:6.000000e-03
,
KR364746:6.000000e-03
):0.000000e+00
,
OTU447:6.000000e-03
):0.000000e+00
,
OTU1664:6.000000e-03
):4.000000e-03
,
OTU929:1.000000e-02
):2.000000e-03
):0.000000e+00
,
(
HM626178:0.000000e+00
,
OTU62:0.000000e+00
):1.200000e-02
):2.000000e-03
,
(
(
X85101:0.000000e+00
,
OTU92:0.000000e+00
):1.200000e-02
,
X94965:1.200000e-02
):2.000000e-03
):0.000000e+00
,
(
KC311366:2.000000e-03
,
OTU1145:2.000000e-03
):1.200000e-02
):0.000000e+00
,
OTU353:1.400000e-02
):0.000000e+00
,
(
OTU459:1.200000e-02
,
OTU1738:1.200000e-02
):2.000000e-03
):0.000000e+00
,
OTU845:1.400000e-02
):0.000000e+00
,
(
AJ133124:2.000000e-03
,
OTU48:2.000000e-03
):1.200000e-02
):0.000000e+00
,
OTU863:1.400000e-02
):0.000000e+00
,
OTU1186:1.400000e-02
):0.000000e+00
,
(
(
(
AB571656:0.000000e+00
,
L76595:0.000000e+00
):2.000000e-03
,
(
AB534168:0.000000e+00
,
OTU164:0.000000e+00
):2.000000e-03
):0.000000e+00
,
HM626177:2.000000e-03
):1.200000e-02
):0.000000e+00
,
OTU1811:1.400000e-02
):0.000000e+00
,
OTU2148:1.400000e-02
):2.000000e-03
):0.000000e+00
,
(
L76604:4.000000e-03
,
OTU501:4.000000e-03
):1.200000e-02
):0.000000e+00
,
(
(
EF036467:0.000000e+00
,
OTU6:0.000000e+00
):1.400000e-02
,
(
X95624:1.200000e-02
,
OTU1554:1.200000e-02
):2.000000e-03
):2.000000e-03
):0.000000e+00
,
OTU263:1.600000e-02
):0.000000e+00
,
OTU304:1.600000e-02
):0.000000e+00
,
OTU349:1.600000e-02
):0.000000e+00
,
OTU500:1.600000e-02
):0.000000e+00
,
OTU208:1.600000e-02
):0.000000e+00
,
OTU702:1.600000e-02
):0.000000e+00
,
OTU746:1.600000e-02
):0.000000e+00
,
OTU778:1.600000e-02
):0.000000e+00
,
(
OTU1080:1.400000e-02
,
OTU2737:1.400000e-02
):2.000000e-03
):0.000000e+00
,
OTU1121:1.600000e-02
):0.000000e+00
,
OTU1239:1.600000e-02
):0.000000e+00
,
OTU1263:1.600000e-02
):0.000000e+00
,
OTU1479:1.600000e-02
):0.000000e+00
,
OTU1567:1.600000e-02
):0.000000e+00
,
OTU1575:1.600000e-02
):0.000000e+00
,
OTU1624:1.600000e-02
):0.000000e+00
,
OTU1628:1.600000e-02
):0.000000e+00
,
OTU1668:1.600000e-02
):0.000000e+00
,
OTU1710:1.600000e-02
):0.000000e+00
,
OTU1822:1.600000e-02
):0.000000e+00
,
OTU1830:1.600000e-02
):0.000000e+00
,
OTU1920:1.600000e-02
):0.000000e+00
,
OTU1974:1.600000e-02
):0.000000e+00
,
OTU2054:1.600000e-02
):0.000000e+00
,
OTU2092:1.600000e-02
):0.000000e+00
,
OTU2147:1.600000e-02
):0.000000e+00
,
OTU2404:1.600000e-02
):0.000000e+00
,
OTU2405:1.600000e-02
):0.000000e+00
,
OTU2465:1.600000e-02
):0.000000e+00
,
OTU2619:1.600000e-02
):0.000000e+00
,
OTU2621:1.600000e-02
):0.000000e+00
,
OTU2640:1.600000e-02
):0.000000e+00
,
OTU2642:1.600000e-02
):0.000000e+00
,
OTU2669:1.600000e-02
):0.000000e+00
,
OTU2730:1.600000e-02
):0.000000e+00
,
OTU2771:1.600000e-02
):0.000000e+00
,
OTU2860:1.600000e-02
):0.000000e+00
,
OTU2984:1.600000e-02
):0.000000e+00
,
OTU3165:1.600000e-02
):0.000000e+00
,
OTU3173:1.600000e-02
):0.000000e+00
,
OTU3176:1.600000e-02
):0.000000e+00
,
OTU3303:1.600000e-02
):1.999998e-03
):0.000000e+00
,
(
(
EF031542:4.000000e-03
,
OTU571:4.000000e-03
):1.000000e-02
,
OTU791:1.400000e-02
):3.999999e-03
):0.000000e+00
,
(
(
(
AF445239:1.600000e-02
,
AF445264:1.600000e-02
):0.000000e+00
,
OTU753:1.600000e-02
):0.000000e+00
,
OTU1727:1.600000e-02
):1.999998e-03
):0.000000e+00
,
(
EF529620:2.000000e-03
,
OTU1088:2.000000e-03
):1.600000e-02
):0.000000e+00
,
(
(
(
(
(
(
(
(
(
(
(
(
(
(
(
(
(
(
(
(
(
(
(
(
(
(
(
(
(
(
(
(
KT229569:6.000000e-03
,
(
AJ270482:2.000000e-03
,
AJ312385:2.000000e-03
):4.000000e-03
):0.000000e+00
,
(
(
L34627:0.000000e+00
,
OTU9:0.000000e+00
):2.000000e-03
,
AY305310:2.000000e-03
):4.000000e-03
):0.000000e+00
,
GU233441:6.000000e-03
):2.000000e-03
,
OTU493:8.000000e-03
):0.000000e+00
,
OTU2258:8.000000e-03
):0.000000e+00
,
OTU2414:8.000000e-03
):1.999999e-03
,
OTU1004:1.000000e-02
):0.000000e+00
,
OTU1124:1.000000e-02
):0.000000e+00
,
OTU3010:1.000000e-02
):2.000000e-03
,
OTU1291:1.200000e-02
):0.000000e+00
,
OTU2661:1.200000e-02
):0.000000e+00
,
OTU2797:1.200000e-02
):2.000000e-03
,
OTU1183:1.400000e-02
):0.000000e+00
,
OTU1820:1.400000e-02
):0.000000e+00
,
OTU1893:1.400000e-02
):0.000000e+00
,
OTU1975:1.400000e-02
):0.000000e+00
,
OTU2218:1.400000e-02
):0.000000e+00
,
OTU2705:1.400000e-02
):2.000000e-03
,
OTU162:1.600000e-02
):0.000000e+00
,
OTU303:1.600000e-02
):0.000000e+00
,
OTU178:1.600000e-02
):0.000000e+00
,
OTU412:1.600000e-02
):0.000000e+00
,
OTU608:1.600000e-02
):0.000000e+00
,
OTU767:1.600000e-02
):0.000000e+00
,
OTU1293:1.600000e-02
):0.000000e+00
,
OTU1356:1.600000e-02
):0.000000e+00
,
OTU1357:1.600000e-02
):0.000000e+00
,
OTU1389:1.600000e-02
):0.000000e+00
,
OTU2025:1.600000e-02
):0.000000e+00
,
OTU2229:1.600000e-02
):0.000000e+00
,
OTU3055:1.600000e-02
):0.000000e+00
,
OTU3286:1.600000e-02
):1.999998e-03
):0.000000e+00
,
X95893:1.800000e-02
):0.000000e+00
,
X73436:1.800000e-02
):0.000000e+00
,
(
(
(
(
OTU64:1.600000e-02
,
OTU577:1.600000e-02
):0.000000e+00
,
OTU1428:1.600000e-02
):0.000000e+00
,
OTU1577:1.600000e-02
):0.000000e+00
,
OTU1681:1.600000e-02
):1.999998e-03
):0.000000e+00
,
OTU109:1.800000e-02
):0.000000e+00
,
(
(
(
OTU184:1.600000e-02
,
OTU616:1.600000e-02
):0.000000e+00
,
OTU2354:1.600000e-02
):0.000000e+00
,
OTU3271:1.600000e-02
):1.999998e-03
):0.000000e+00
,
(
OTU253:1.600000e-02
,
OTU1316:1.600000e-02
):1.999998e-03
):0.000000e+00
,
(
OTU53:1.600000e-02
,
OTU549:1.600000e-02
):1.999998e-03
):0.000000e+00
,
OTU268:1.800000e-02
):0.000000e+00
,
OTU277:1.800000e-02
):0.000000e+00
,
OTU327:1.800000e-02
):0.000000e+00
,
(
OTU398:1.600000e-02
,
OTU2858:1.600000e-02
):1.999998e-03
):0.000000e+00
,
(
(
(
(
(
OTU508:1.600000e-02
,
OTU556:1.600000e-02
):0.000000e+00
,
OTU590:1.600000e-02
):0.000000e+00
,
OTU1289:1.600000e-02
):0.000000e+00
,
OTU1539:1.600000e-02
):0.000000e+00
,
OTU2430:1.600000e-02
):1.999998e-03
):0.000000e+00
,
(
(
(
KP966092:0.000000e+00
,
OTU67:0.000000e+00
):1.600000e-02
,
OTU1885:1.600000e-02
):0.000000e+00
,
OTU2319:1.600000e-02
):1.999998e-03
):0.000000e+00
,
OTU573:1.800000e-02
):0.000000e+00
,
OTU675:1.800000e-02
):0.000000e+00
,
OTU761:1.800000e-02
):0.000000e+00
,
OTU652:1.800000e-02
):0.000000e+00
,
OTU810:1.800000e-02
):0.000000e+00
,
OTU817:1.800000e-02
):0.000000e+00
,
OTU818:1.800000e-02
):0.000000e+00
,
OTU935:1.800000e-02
):0.000000e+00
,
OTU1144:1.800000e-02
):0.000000e+00
,
OTU1177:1.800000e-02
):0.000000e+00
,
OTU1307:1.800000e-02
):0.000000e+00
,
OTU1399:1.800000e-02
):0.000000e+00
,
OTU1559:1.800000e-02
):0.000000e+00
,
OTU1746:1.800000e-02
):0.000000e+00
,
OTU1844:1.800000e-02
):0.000000e+00
,
OTU1973:1.800000e-02
):0.000000e+00
,
OTU2028:1.800000e-02
):0.000000e+00
,
OTU2113:1.800000e-02
):0.000000e+00
,
OTU2162:1.800000e-02
):0.000000e+00
,
OTU2308:1.800000e-02
):0.000000e+00
,
(
OTU2347:1.600000e-02
,
OTU2925:1.600000e-02
):1.999998e-03
):0.000000e+00
,
OTU2388:1.800000e-02
):0.000000e+00
,
OTU2485:1.800000e-02
):0.000000e+00
,
OTU2568:1.800000e-02
):0.000000e+00
,
OTU2599:1.800000e-02
):0.000000e+00
,
OTU2603:1.800000e-02
):0.000000e+00
,
OTU2696:1.800000e-02
):0.000000e+00
,
OTU2736:1.800000e-02
):0.000000e+00
,
(
OTU2828:1.600000e-02
,
OTU2921:1.600000e-02
):1.999998e-03
):0.000000e+00
,
OTU3110:1.800000e-02
):0.000000e+00
,
OTU3151:1.800000e-02
):0.000000e+00
,
(
(
(
AJ270473:0.000000e+00
,
OTU20:0.000000e+00
):1.600000e-02
,
(
FR733672:1.400000e-02
,
OTU125:1.400000e-02
):2.000000e-03
):0.000000e+00
,
OTU2479:1.600000e-02
):1.999998e-03
):0.000000e+00
,
AB298726:1.800000e-02
):0.000000e+00
,
OTU1629:1.800000e-02
):0.000000e+00
,
OTU2559:1.800000e-02
):0.000000e+00
,
OTU3264:1.800000e-02
):0.000000e+00
,
OTU3296:1.800000e-02
):0.000000e+00
,
OTU3297:1.800000e-02
):2.000000e-03
,
(
(
KF814111:4.000000e-03
,
OTU601:4.000000e-03
):7.999999e-03
,
OTU668:1.200000e-02
):7.999999e-03
):0.000000e+00
,
AF202264:2.000000e-02
):0.000000e+00
,
AJ505973:2.000000e-02
):0.000000e+00
,
(
L34619:0.000000e+00
,
OTU115:0.000000e+00
):2.000000e-02
):0.000000e+00
,
(
(
(
(
(
(
(
(
(
(
(
(
AJ132842:2.000000e-03
,
OTU70:2.000000e-03
):1.400000e-02
,
(
X94967:0.000000e+00
,
OTU7:0.000000e+00
):1.600000e-02
):0.000000e+00
,
(
(
(
OTU911:6.000000e-03
,
OTU1122:6.000000e-03
):0.000000e+00
,
(
OTU1213:4.000000e-03
,
OTU2894:4.000000e-03
):2.000000e-03
):8.000000e-03
,
OTU1962:1.400000e-02
):2.000000e-03
):0.000000e+00
,
OTU1758:1.600000e-02
):0.000000e+00
,
OTU2570:1.600000e-02
):0.000000e+00
,
OTU3007:1.600000e-02
):1.999998e-03
,
OTU1260:1.800000e-02
):0.000000e+00
,
OTU1990:1.800000e-02
):0.000000e+00
,
OTU2017:1.800000e-02
):0.000000e+00
,
OTU2140:1.800000e-02
):0.000000e+00
,
OTU2802:1.800000e-02
):0.000000e+00
,
OTU3077:1.800000e-02
):2.000000e-03
):0.000000e+00
,
(
AF262238:0.000000e+00
,
OTU175:0.000000e+00
):2.000000e-02
):0.000000e+00
,
(
(
(
(
(
(
DQ497994:0.000000e+00
,
GU269544:0.000000e+00
):0.000000e+00
,
OTU51:0.000000e+00
):1.800000e-02
,
(
(
(
OTU39:1.600000e-02
,
(
OTU1245:6.000000e-03
,
OTU1317:6.000000e-03
):1.000000e-02
):0.000000e+00
,
OTU1625:1.600000e-02
):0.000000e+00
,
OTU1798:1.600000e-02
):1.999998e-03
):0.000000e+00
,
OTU324:1.800000e-02
):0.000000e+00
,
OTU1060:1.800000e-02
):0.000000e+00
,
OTU2982:1.800000e-02
):2.000000e-03
):0.000000e+00
,
(
(
(
(
(
(
(
L34420:2.000000e-03
,
OTU46:2.000000e-03
):1.200000e-02
,
OTU1845:1.400000e-02
):2.000000e-03
,
OTU2576:1.600000e-02
):0.000000e+00
,
OTU2665:1.600000e-02
):0.000000e+00
,
OTU3217:1.600000e-02
):1.999998e-03
,
OTU1513:1.800000e-02
):0.000000e+00
,
OTU2945:1.800000e-02
):2.000000e-03
):0.000000e+00
,
(
GQ922846:1.600000e-02
,
OTU885:1.600000e-02
):3.999999e-03
):0.000000e+00
,
(
(
(
(
(
(
(
(
(
OTU54:1.600000e-02
,
OTU2345:1.600000e-02
):0.000000e+00
,
OTU2822:1.600000e-02
):0.000000e+00
,
OTU3282:1.600000e-02
):1.999998e-03
,
OTU482:1.800000e-02
):0.000000e+00
,
OTU1532:1.800000e-02
):0.000000e+00
,
OTU2613:1.800000e-02
):0.000000e+00
,
OTU2963:1.800000e-02
):0.000000e+00
,
OTU3009:1.800000e-02
):0.000000e+00
,
OTU3220:1.800000e-02
):2.000000e-03
):0.000000e+00
,
OTU135:2.000000e-02
):0.000000e+00
,
(
(
OTU145:1.600000e-02
,
OTU1216:1.600000e-02
):1.999998e-03
,
OTU1884:1.800000e-02
):2.000000e-03
):0.000000e+00
,
(
OTU330:1.800000e-02
,
OTU610:1.800000e-02
):2.000000e-03
):0.000000e+00
,
(
OTU409:1.600000e-02
,
OTU2040:1.600000e-02
):3.999999e-03
):0.000000e+00
,
OTU413:2.000000e-02
):0.000000e+00
,
OTU582:2.000000e-02
):0.000000e+00
,
OTU711:2.000000e-02
):0.000000e+00
,
OTU760:2.000000e-02
):0.000000e+00
,
OTU821:2.000000e-02
):0.000000e+00
,
OTU1364:2.000000e-02
):0.000000e+00
,
OTU1365:2.000000e-02
):0.000000e+00
,
(
OTU1368:1.600000e-02
,
OTU1531:1.600000e-02
):3.999999e-03
):0.000000e+00
,
OTU1370:2.000000e-02
):0.000000e+00
,
OTU1451:2.000000e-02
):0.000000e+00
,
OTU1472:2.000000e-02
):0.000000e+00
,
OTU1521:2.000000e-02
):0.000000e+00
,
OTU1540:2.000000e-02
):0.000000e+00
,
OTU1548:2.000000e-02
):0.000000e+00
,
OTU1566:2.000000e-02
):0.000000e+00
,
OTU1583:2.000000e-02
):0.000000e+00
,
OTU1612:2.000000e-02
):0.000000e+00
,
OTU1616:2.000000e-02
):0.000000e+00
,
OTU1620:2.000000e-02
):0.000000e+00
,
OTU1642:2.000000e-02
):0.000000e+00
,
OTU1643:2.000000e-02
):0.000000e+00
,
OTU1648:2.000000e-02
):0.000000e+00
,
OTU1693:2.000000e-02
):0.000000e+00
,
OTU1701:2.000000e-02
):0.000000e+00
,
OTU1716:2.000000e-02
):0.000000e+00
,
OTU1721:2.000000e-02
):0.000000e+00
,
OTU1734:2.000000e-02
):0.000000e+00
,
OTU1748:2.000000e-02
):0.000000e+00
,
OTU1750:2.000000e-02
):0.000000e+00
,
OTU1794:2.000000e-02
):0.000000e+00
,
OTU1863:2.000000e-02
):0.000000e+00
,
OTU1929:2.000000e-02
):0.000000e+00
,
OTU2011:2.000000e-02
):0.000000e+00
,
OTU2083:2.000000e-02
):0.000000e+00
,
OTU2088:2.000000e-02
):0.000000e+00
,
OTU2180:2.000000e-02
):0.000000e+00
,
OTU2221:2.000000e-02
):0.000000e+00
,
OTU2490:2.000000e-02
):0.000000e+00
,
OTU2531:2.000000e-02
):0.000000e+00
,
OTU2540:2.000000e-02
):0.000000e+00
,
OTU2680:2.000000e-02
):0.000000e+00
,
OTU2700:2.000000e-02
):0.000000e+00
,
OTU2724:2.000000e-02
):0.000000e+00
,
OTU2930:2.000000e-02
):0.000000e+00
,
OTU3002:2.000000e-02
):0.000000e+00
,
OTU3011:2.000000e-02
):0.000000e+00
,
OTU3090:2.000000e-02
):0.000000e+00
,
OTU3096:2.000000e-02
):0.000000e+00
,
OTU3124:2.000000e-02
):0.000000e+00
,
OTU3205:2.000000e-02
):0.000000e+00
,
OTU3216:2.000000e-02
):0.000000e+00
,
OTU3236:2.000000e-02
):0.000000e+00
,
OTU3270:2.000000e-02
):0.000000e+00
,
OTU1374:2.000000e-02
):0.000000e+00
,
OTU3295:2.000000e-02
):2.000000e-03
,
(
ABWN01000012:0.000000e+00
,
OTU372:0.000000e+00
):2.200000e-02
):0.000000e+00
,
AF298663:2.200000e-02
):0.000000e+00
,
GU269550:2.200000e-02
):0.000000e+00
,
FR733699:2.200000e-02
):0.000000e+00
,
AF116854:2.200000e-02
):0.000000e+00
,
(
(
(
(
(
(
(
(
(
AJ270487:0.000000e+00
,
OTU102:0.000000e+00
):8.000000e-03
,
JX273468:8.000000e-03
):0.000000e+00
,
OTU1461:8.000000e-03
):0.000000e+00
,
OTU2558:8.000000e-03
):1.200000e-02
,
(
(
(
(
(
(
(
(
(
(
JF412658:0.000000e+00
,
FR749932:0.000000e+00
):0.000000e+00
,
OTU16:0.000000e+00
):1.600000e-02
,
(
FJ947528:1.400000e-02
,
OTU363:1.400000e-02
):2.000000e-03
):0.000000e+00
,
OTU1462:1.600000e-02
):0.000000e+00
,
OTU1833:1.600000e-02
):0.000000e+00
,
OTU2110:1.600000e-02
):0.000000e+00
,
OTU2536:1.600000e-02
):0.000000e+00
,
OTU2831:1.600000e-02
):0.000000e+00
,
OTU3115:1.600000e-02
):1.999998e-03
,
(
(
OTU1068:8.000000e-03
,
OTU1184:8.000000e-03
):0.000000e+00
,
OTU3049:8.000000e-03
):9.999999e-03
):2.000000e-03
):0.000000e+00
,
OTU825:2.000000e-02
):0.000000e+00
,
OTU2743:2.000000e-02
):0.000000e+00
,
(
OTU1450:1.800000e-02
,
OTU2064:1.800000e-02
):2.000000e-03
):0.000000e+00
,
OTU2842:2.000000e-02
):2.000000e-03
):0.000000e+00
,
(
(
(
KR364760:0.000000e+00
,
OTU637:0.000000e+00
):1.600000e-02
,
OTU406:1.600000e-02
):0.000000e+00
,
OTU474:1.600000e-02
):5.999999e-03
):0.000000e+00
,
(
(
(
KR364774:8.000000e-03
,
OTU216:8.000000e-03
):0.000000e+00
,
OTU3080:8.000000e-03
):1.200000e-02
,
OTU467:2.000000e-02
):2.000000e-03
):0.000000e+00
,
(
(
AB038359:2.000000e-03
,
OTU165:2.000000e-03
):1.800000e-02
,
OTU502:2.000000e-02
):2.000000e-03
):0.000000e+00
,
GQ863487:2.200000e-02
):0.000000e+00
,
(
OTU250:1.600000e-02
,
OTU3178:1.600000e-02
):5.999999e-03
):0.000000e+00
,
(
(
OTU369:1.600000e-02
,
OTU2402:1.600000e-02
):1.999998e-03
,
OTU809:1.800000e-02
):4.000001e-03
):0.000000e+00
,
(
OTU420:2.000000e-02
,
(
OTU524:1.800000e-02
,
OTU527:1.800000e-02
):2.000000e-03
):2.000000e-03
):0.000000e+00
,
OTU453:2.200000e-02
):0.000000e+00
,
OTU479:2.200000e-02
):0.000000e+00
,
(
OTU570:2.000000e-02
,
OTU762:2.000000e-02
):2.000000e-03
):0.000000e+00
,
OTU1092:2.200000e-02
):0.000000e+00
,
OTU1256:2.200000e-02
):0.000000e+00
,
OTU1313:2.200000e-02
):0.000000e+00
,
OTU1417:2.200000e-02
):0.000000e+00
,
OTU1443:2.200000e-02
):0.000000e+00
,
OTU1485:2.200000e-02
):0.000000e+00
,
OTU1524:2.200000e-02
):0.000000e+00
,
OTU1541:2.200000e-02
):0.000000e+00
,
OTU1610:2.200000e-02
):0.000000e+00
,
(
OTU1614:2.000000e-02
,
OTU2072:2.000000e-02
):2.000000e-03
):0.000000e+00
,
OTU1442:2.200000e-02
):0.000000e+00
,
OTU1622:2.200000e-02
):0.000000e+00
,
OTU1667:2.200000e-02
):0.000000e+00
,
OTU1699:2.200000e-02
):0.000000e+00
,
OTU1708:2.200000e-02
):0.000000e+00
,
OTU1726:2.200000e-02
):0.000000e+00
,
OTU1782:2.200000e-02
):0.000000e+00
,
OTU1919:2.200000e-02
):0.000000e+00
,
OTU1924:2.200000e-02
):0.000000e+00
,
OTU1972:2.200000e-02
):0.000000e+00
,
OTU2068:2.200000e-02
):0.000000e+00
,
OTU2069:2.200000e-02
):0.000000e+00
,
OTU2080:2.200000e-02
):0.000000e+00
,
OTU2085:2.200000e-02
):0.000000e+00
,
OTU2105:2.200000e-02
):0.000000e+00
,
OTU2128:2.200000e-02
):0.000000e+00
,
OTU2155:2.200000e-02
):0.000000e+00
,
OTU2189:2.200000e-02
):0.000000e+00
,
OTU2212:2.200000e-02
):0.000000e+00
,
OTU2227:2.200000e-02
):0.000000e+00
,
OTU2241:2.200000e-02
):0.000000e+00
,
OTU2285:2.200000e-02
):0.000000e+00
,
OTU2293:2.200000e-02
):0.000000e+00
,
OTU2295:2.200000e-02
):0.000000e+00
,
OTU2361:2.200000e-02
):0.000000e+00
,
OTU2394:2.200000e-02
):0.000000e+00
,
OTU2395:2.200000e-02
):0.000000e+00
,
OTU2498:2.200000e-02
):0.000000e+00
,
OTU2544:2.200000e-02
):0.000000e+00
,
OTU2614:2.200000e-02
):0.000000e+00
,
OTU2657:2.200000e-02
):0.000000e+00
,
OTU2704:2.200000e-02
):0.000000e+00
,
OTU2900:2.200000e-02
):0.000000e+00
,
OTU2954:2.200000e-02
):0.000000e+00
,
OTU2993:2.200000e-02
):0.000000e+00
,
OTU1921:2.200000e-02
):0.000000e+00
,
OTU3050:2.200000e-02
):0.000000e+00
,
OTU1941:2.200000e-02
):0.000000e+00
,
OTU1979:2.200000e-02
):0.000000e+00
,
OTU3052:2.200000e-02
):0.000000e+00
,
OTU3255:2.200000e-02
):0.000000e+00
,
OTU3300:2.200000e-02
):2.000000e-03
,
(
(
DQ377947:2.000000e-03
,
OTU1864:2.000000e-03
):1.600000e-02
,
OTU807:1.800000e-02
):6.000001e-03
):0.000000e+00
,
(
(
(
(
(
(
(
(
(
(
(
L34621:0.000000e+00
,
OTU71:0.000000e+00
):1.000000e-02
,
OTU1020:1.000000e-02
):0.000000e+00
,
OTU2200:1.000000e-02
):0.000000e+00
,
OTU3008:1.000000e-02
):2.000000e-03
,
OTU1013:1.200000e-02
):4.000001e-03
,
OTU3159:1.600000e-02
):1.999998e-03
,
OTU945:1.800000e-02
):0.000000e+00
,
OTU2228:1.800000e-02
):0.000000e+00
,
OTU2592:1.800000e-02
):2.000000e-03
,
OTU824:2.000000e-02
):0.000000e+00
,
(
(
OTU450:1.600000e-02
,
OTU1799:1.600000e-02
):0.000000e+00
,
OTU1354:1.600000e-02
):3.999999e-03
):4.000001e-03
):0.000000e+00
,
(
AB008552:1.600000e-02
,
OTU192:1.600000e-02
):7.999999e-03
):0.000000e+00
,
OTU244:2.400000e-02
):0.000000e+00
,
(
OTU472:1.600000e-02
,
OTU2721:1.600000e-02
):7.999999e-03
):0.000000e+00
,
(
OTU647:2.200000e-02
,
OTU706:2.200000e-02
):2.000000e-03
):0.000000e+00
,
OTU975:2.400000e-02
):0.000000e+00
,
OTU1114:2.400000e-02
):0.000000e+00
,
OTU1482:2.400000e-02
):0.000000e+00
,
OTU1491:2.400000e-02
):0.000000e+00
,
OTU1495:2.400000e-02
):0.000000e+00
,
OTU1552:2.400000e-02
):0.000000e+00
,
OTU1696:2.400000e-02
):0.000000e+00
,
OTU1757:2.400000e-02
):0.000000e+00
,
OTU1774:2.400000e-02
):0.000000e+00
,
OTU1908:2.400000e-02
):0.000000e+00
,
OTU1943:2.400000e-02
):0.000000e+00
,
OTU1947:2.400000e-02
):0.000000e+00
,
OTU1952:2.400000e-02
):0.000000e+00
,
OTU2057:2.400000e-02
):0.000000e+00
,
OTU2198:2.400000e-02
):0.000000e+00
,
OTU2352:2.400000e-02
):0.000000e+00
,
OTU2374:2.400000e-02
):0.000000e+00
,
OTU2408:2.400000e-02
):0.000000e+00
,
OTU2410:2.400000e-02
):0.000000e+00
,
OTU2446:2.400000e-02
):0.000000e+00
,
OTU2302:2.400000e-02
):0.000000e+00
,
OTU2459:2.400000e-02
):0.000000e+00
,
OTU2488:2.400000e-02
):0.000000e+00
,
OTU2537:2.400000e-02
):0.000000e+00
,
OTU2589:2.400000e-02
):0.000000e+00
,
OTU2608:2.400000e-02
):0.000000e+00
,
OTU2636:2.400000e-02
):0.000000e+00
,
OTU2649:2.400000e-02
):0.000000e+00
,
OTU2675:2.400000e-02
):0.000000e+00
,
OTU2751:2.400000e-02
):0.000000e+00
,
OTU2876:2.400000e-02
):0.000000e+00
,
OTU2972:2.400000e-02
):0.000000e+00
,
OTU2994:2.400000e-02
):0.000000e+00
,
OTU3101:2.400000e-02
):0.000000e+00
,
OTU3199:2.400000e-02
):2.000000e-03
,
(
(
(
(
(
L34421:0.000000e+00
,
OTU140:0.000000e+00
):1.600000e-02
,
OTU1112:1.600000e-02
):0.000000e+00
,
OTU1449:1.600000e-02
):0.000000e+00
,
OTU1545:1.600000e-02
):0.000000e+00
,
OTU2874:1.600000e-02
):1.000000e-02
):0.000000e+00
,
X77839:2.600000e-02
):0.000000e+00
,
(
(
KP233895:0.000000e+00
,
HE805640:0.000000e+00
):1.000000e-02
,
KC876639:1.000000e-02
):1.600000e-02
):0.000000e+00
,
(
(
OTU873:1.600000e-02
,
OTU3233:1.600000e-02
):5.999999e-03
,
(
(
OTU883:1.600000e-02
,
OTU1035:1.600000e-02
):1.999998e-03
,
OTU2926:1.800000e-02
):4.000001e-03
):4.000001e-03
):0.000000e+00
,
OTU1070:2.600000e-02
):0.000000e+00
,
OTU1242:2.600000e-02
):0.000000e+00
,
OTU1285:2.600000e-02
):0.000000e+00
,
OTU1329:2.600000e-02
):0.000000e+00
,
OTU1332:2.600000e-02
):0.000000e+00
,
OTU1336:2.600000e-02
):0.000000e+00
,
OTU1455:2.600000e-02
):0.000000e+00
,
OTU1528:2.600000e-02
):0.000000e+00
,
OTU1589:2.600000e-02
):0.000000e+00
,
OTU1593:2.600000e-02
):0.000000e+00
,
OTU1609:2.600000e-02
):0.000000e+00
,
OTU1663:2.600000e-02
):0.000000e+00
,
(
OTU1673:2.000000e-02
,
OTU3094:2.000000e-02
):6.000001e-03
):0.000000e+00
,
OTU1756:2.600000e-02
):0.000000e+00
,
OTU1835:2.600000e-02
):0.000000e+00
,
OTU1961:2.600000e-02
):0.000000e+00
,
OTU1969:2.600000e-02
):0.000000e+00
,
OTU2013:2.600000e-02
):0.000000e+00
,
OTU2081:2.600000e-02
):0.000000e+00
,
OTU2230:2.600000e-02
):0.000000e+00
,
OTU2314:2.600000e-02
):0.000000e+00
,
OTU2342:2.600000e-02
):0.000000e+00
,
OTU2416:2.600000e-02
):0.000000e+00
,
OTU2604:2.600000e-02
):0.000000e+00
,
OTU2666:2.600000e-02
):0.000000e+00
,
OTU2792:2.600000e-02
):0.000000e+00
,
OTU2848:2.600000e-02
):0.000000e+00
,
OTU2855:2.600000e-02
):0.000000e+00
,
OTU2882:2.600000e-02
):0.000000e+00
,
OTU2898:2.600000e-02
):0.000000e+00
,
OTU2979:2.600000e-02
):0.000000e+00
,
OTU2996:2.600000e-02
):0.000000e+00
,
OTU3139:2.600000e-02
):0.000000e+00
,
OTU3213:2.600000e-02
):0.000000e+00
,
OTU3256:2.600000e-02
):0.000000e+00
,
OTU3279:2.600000e-02
):0.000000e+00
,
OTU3301:2.600000e-02
):2.000000e-03
,
X71860:2.800000e-02
):0.000000e+00
,
(
(
(
(
(
EF031543:0.000000e+00
,
OTU73:0.000000e+00
):1.600000e-02
,
OTU354:1.600000e-02
):0.000000e+00
,
OTU2472:1.600000e-02
):5.999999e-03
,
OTU1569:2.200000e-02
):2.000000e-03
,
OTU2287:2.400000e-02
):4.000001e-03
):0.000000e+00
,
OTU435:2.800000e-02
):0.000000e+00
,
OTU1045:2.800000e-02
):0.000000e+00
,
OTU1488:2.800000e-02
):0.000000e+00
,
OTU1496:2.800000e-02
):0.000000e+00
,
OTU1544:2.800000e-02
):0.000000e+00
,
OTU1606:2.800000e-02
):0.000000e+00
,
OTU1714:2.800000e-02
):0.000000e+00
,
OTU1838:2.800000e-02
):0.000000e+00
,
OTU1922:2.800000e-02
):0.000000e+00
,
(
(
OTU1923:2.400000e-02
,
OTU2428:2.400000e-02
):0.000000e+00
,
OTU3155:2.400000e-02
):4.000001e-03
):0.000000e+00
,
OTU1967:2.800000e-02
):0.000000e+00
,
OTU1970:2.800000e-02
):0.000000e+00
,
OTU1984:2.800000e-02
):0.000000e+00
,
OTU1998:2.800000e-02
):0.000000e+00
,
OTU2016:2.800000e-02
):0.000000e+00
,
OTU2060:2.800000e-02
):0.000000e+00
,
(
OTU2115:2.600000e-02
,
OTU2252:2.600000e-02
):2.000000e-03
):0.000000e+00
,
OTU2164:2.800000e-02
):0.000000e+00
,
OTU2239:2.800000e-02
):0.000000e+00
,
OTU2251:2.800000e-02
):0.000000e+00
,
OTU2290:2.800000e-02
):0.000000e+00
,
OTU2309:2.800000e-02
):0.000000e+00
,
OTU2380:2.800000e-02
):0.000000e+00
,
OTU2615:2.800000e-02
):0.000000e+00
,
OTU2630:2.800000e-02
):0.000000e+00
,
OTU2651:2.800000e-02
):0.000000e+00
,
OTU2588:2.800000e-02
):0.000000e+00
,
OTU2687:2.800000e-02
):0.000000e+00
,
OTU2856:2.800000e-02
):0.000000e+00
,
OTU2912:2.800000e-02
):0.000000e+00
,
OTU2966:2.800000e-02
):0.000000e+00
,
OTU2987:2.800000e-02
):0.000000e+00
,
OTU3064:2.800000e-02
):0.000000e+00
,
OTU3251:2.800000e-02
):0.000000e+00
,
OTU3298:2.800000e-02
):1.999998e-03
,
(
(
HM120211:0.000000e+00
,
OTU1069:0.000000e+00
):1.000000e-02
,
(
HM120210:6.000000e-03
,
(
AY323228:0.000000e+00
,
OTU585:0.000000e+00
):6.000000e-03
):4.000000e-03
):2.000000e-02
):0.000000e+00
,
(
(
HM120209:0.000000e+00
,
OTU777:0.000000e+00
):2.000000e-02
,
OTU773:2.000000e-02
):1.000000e-02
):0.000000e+00
,
(
ABVQ01000036:0.000000e+00
,
OTU292:0.000000e+00
):3.000000e-02
):0.000000e+00
,
(
KF766957:0.000000e+00
,
HQ020487:0.000000e+00
):3.000000e-02
):0.000000e+00
,
(
OTU99:1.600000e-02
,
OTU1777:1.600000e-02
):1.400000e-02
):0.000000e+00
,
(
(
OTU477:1.800000e-02
,
OTU2829:1.800000e-02
):1.000000e-02
,
OTU495:2.800000e-02
):1.999998e-03
):0.000000e+00
,
(
OTU1319:2.800000e-02
,
OTU2574:2.800000e-02
):1.999998e-03
):0.000000e+00
,
OTU1492:3.000000e-02
):0.000000e+00
,
OTU1516:3.000000e-02
):0.000000e+00
,
(
(
OTU1600:1.000000e-02
,
OTU1688:1.000000e-02
):1.800000e-02
,
OTU2512:2.800000e-02
):1.999998e-03
):0.000000e+00
,
OTU1608:3.000000e-02
):0.000000e+00
,
OTU1705:3.000000e-02
):0.000000e+00
,
OTU1718:3.000000e-02
):0.000000e+00
,
OTU1834:3.000000e-02
):0.000000e+00
,
OTU1899:3.000000e-02
):0.000000e+00
,
OTU1930:3.000000e-02
):0.000000e+00
,
OTU1949:3.000000e-02
):0.000000e+00
,
OTU1954:3.000000e-02
):0.000000e+00
,
OTU1963:3.000000e-02
):0.000000e+00
,
OTU1995:3.000000e-02
):0.000000e+00
,
OTU2020:3.000000e-02
):0.000000e+00
,
OTU2035:3.000000e-02
):0.000000e+00
,
OTU2108:3.000000e-02
):0.000000e+00
,
OTU2125:3.000000e-02
):0.000000e+00
,
OTU2197:3.000000e-02
):0.000000e+00
,
OTU2226:3.000000e-02
):0.000000e+00
,
OTU2237:3.000000e-02
):0.000000e+00
,
OTU2253:3.000000e-02
):0.000000e+00
,
OTU2371:3.000000e-02
):0.000000e+00
,
OTU2415:3.000000e-02
):0.000000e+00
,
OTU2441:3.000000e-02
):0.000000e+00
,
OTU2555:3.000000e-02
):0.000000e+00
,
OTU2741:3.000000e-02
):0.000000e+00
,
OTU2757:3.000000e-02
):0.000000e+00
,
OTU2889:3.000000e-02
):0.000000e+00
,
OTU2905:3.000000e-02
):0.000000e+00
,
OTU2915:3.000000e-02
):0.000000e+00
,
OTU2920:3.000000e-02
):0.000000e+00
,
OTU2951:3.000000e-02
):0.000000e+00
,
OTU3068:3.000000e-02
):0.000000e+00
,
OTU3083:3.000000e-02
):0.000000e+00
,
OTU3204:3.000000e-02
):0.000000e+00
,
OTU3226:3.000000e-02
):0.000000e+00
,
OTU3258:3.000000e-02
):2.000002e-03
,
AF399956:3.200000e-02
):0.000000e+00
,
(
(
(
HQ877677:2.000000e-03
,
AB525414:2.000000e-03
):0.000000e+00
,
OTU1185:2.000000e-03
):1.200000e-02
,
(
FJ796700:4.000000e-03
,
OTU599:4.000000e-03
):1.000000e-02
):1.800000e-02
):0.000000e+00
,
(
(
AJ428553:1.000000e-02
,
U37378:1.000000e-02
):1.800000e-02
,
U41172:2.800000e-02
):4.000001e-03
):0.000000e+00
,
L04165:3.200000e-02
):0.000000e+00
,
HM989805:3.200000e-02
):0.000000e+00
,
(
(
(
(
(
(
(
(
(
(
(
(
(
(
X76746:0.000000e+00
,
X77841:0.000000e+00
):1.800000e-02
,
(
(
AY033434:0.000000e+00
,
OTU194:0.000000e+00
):1.600000e-02
,
OTU302:1.600000e-02
):1.999998e-03
):0.000000e+00
,
OTU2364:1.800000e-02
):0.000000e+00
,
OTU2873:1.800000e-02
):0.000000e+00
,
OTU1690:1.800000e-02
):2.000000e-03
,
(
OTU724:1.600000e-02
,
OTU910:1.600000e-02
):3.999999e-03
):0.000000e+00
,
OTU2199:2.000000e-02
):2.000000e-03
,
OTU188:2.200000e-02
):0.000000e+00
,
(
(
(
OTU235:1.600000e-02
,
OTU737:1.600000e-02
):1.999998e-03
,
(
OTU255:1.600000e-02
,
OTU1872:1.600000e-02
):1.999998e-03
):2.000000e-03
,
OTU1324:2.000000e-02
):2.000000e-03
):0.000000e+00
,
OTU410:2.200000e-02
):0.000000e+00
,
OTU851:2.200000e-02
):0.000000e+00
,
OTU939:2.200000e-02
):2.000000e-03
,
OTU2906:2.400000e-02
):4.000001e-03
,
OTU1489:2.800000e-02
):4.000001e-03
):0.000000e+00
,
OTU103:3.200000e-02
):0.000000e+00
,
(
(
(
(
(
(
(
(
(
OTU214:1.600000e-02
,
OTU741:1.600000e-02
):0.000000e+00
,
OTU1739:1.600000e-02
):3.999999e-03
,
OTU350:2.000000e-02
):4.000001e-03
,
OTU2349:2.400000e-02
):2.000000e-03
,
OTU1619:2.600000e-02
):0.000000e+00
,
OTU1709:2.600000e-02
):2.000000e-03
,
(
(
OTU542:2.000000e-02
,
OTU1288:2.000000e-02
):4.000001e-03
,
(
OTU850:1.600000e-02
,
OTU1889:1.600000e-02
):7.999999e-03
):4.000001e-03
):0.000000e+00
,
OTU1645:2.800000e-02
):1.999998e-03
,
OTU964:3.000000e-02
):2.000002e-03
):0.000000e+00
,
(
(
(
(
(
(
(
OTU61:1.600000e-02
,
OTU2506:1.600000e-02
):5.999999e-03
,
OTU2539:2.200000e-02
):0.000000e+00
,
OTU2839:2.200000e-02
):4.000001e-03
,
OTU2688:2.600000e-02
):2.000000e-03
,
OTU2390:2.800000e-02
):1.999998e-03
,
OTU2398:3.000000e-02
):0.000000e+00
,
OTU2563:3.000000e-02
):2.000002e-03
):0.000000e+00
,
OTU1325:3.200000e-02
):0.000000e+00
,
OTU1351:3.200000e-02
):0.000000e+00
,
OTU1481:3.200000e-02
):0.000000e+00
,
(
OTU1515:3.000000e-02
,
OTU2969:3.000000e-02
):2.000002e-03
):0.000000e+00
,
OTU1604:3.200000e-02
):0.000000e+00
,
OTU1674:3.200000e-02
):0.000000e+00
,
OTU1874:3.200000e-02
):0.000000e+00
,
OTU1877:3.200000e-02
):0.000000e+00
,
OTU2033:3.200000e-02
):0.000000e+00
,
OTU2129:3.200000e-02
):0.000000e+00
,
OTU2166:3.200000e-02
):0.000000e+00
,
(
(
(
(
(
(
(
(
(
(
(
(
(
(
(
(
(
(
(
(
(
(
(
(
(
(
(
(
(
(
(
(
(
(
(
(
(
(
AY724678:0.000000e+00
,
OTU33:0.000000e+00
):1.600000e-02
,
(
AY136666:1.000000e-02
,
OTU717:1.000000e-02
):6.000001e-03
):0.000000e+00
,
OTU567:1.600000e-02
):0.000000e+00
,
OTU3194:1.600000e-02
):3.999999e-03
,
OTU1084:2.000000e-02
):2.000000e-03
,
OTU2370:2.200000e-02
):2.000000e-03
,
OTU1549:2.400000e-02
):0.000000e+00
,
OTU2168:2.400000e-02
):2.000000e-03
,
(
(
(
(
(
(
(
(
KF447772:1.200000e-02
,
OTU142:1.200000e-02
):4.000001e-03
,
OTU270:1.600000e-02
):1.999998e-03
,
OTU2672:1.800000e-02
):2.000000e-03
,
OTU105:2.000000e-02
):0.000000e+00
,
OTU915:2.000000e-02
):0.000000e+00
,
OTU2486:2.000000e-02
):2.000000e-03
,
OTU249:2.200000e-02
):2.000000e-03
,
OTU901:2.400000e-02
):2.000000e-03
):0.000000e+00
,
(
(
(
(
(
(
(
(
(
KC311367:0.000000e+00
,
OTU110:0.000000e+00
):1.600000e-02
,
OTU189:1.600000e-02
):0.000000e+00
,
OTU417:1.600000e-02
):1.999998e-03
,
OTU968:1.800000e-02
):2.000000e-03
,
OTU3307:2.000000e-02
):4.000001e-03
,
(
(
(
OTU830:1.600000e-02
,
OTU1304:1.600000e-02
):5.999999e-03
,
OTU2209:2.200000e-02
):0.000000e+00
,
(
OTU2837:2.000000e-02
,
OTU2918:2.000000e-02
):2.000000e-03
):2.000000e-03
):0.000000e+00
,
OTU694:2.400000e-02
):0.000000e+00
,
OTU1842:2.400000e-02
):0.000000e+00
,
OTU2631:2.400000e-02
):2.000000e-03
):0.000000e+00
,
(
(
(
(
(
(
(
(
(
(
(
(
(
(
(
(
(
OTU87:1.600000e-02
,
OTU147:1.600000e-02
):0.000000e+00
,
OTU186:1.600000e-02
):0.000000e+00
,
OTU297:1.600000e-02
):0.000000e+00
,
OTU902:1.600000e-02
):0.000000e+00
,
OTU1623:1.600000e-02
):0.000000e+00
,
OTU1711:1.600000e-02
):0.000000e+00
,
OTU1843:1.600000e-02
):0.000000e+00
,
OTU2455:1.600000e-02
):1.999998e-03
,
OTU3182:1.800000e-02
):2.000000e-03
,
(
OTU520:1.600000e-02
,
OTU1803:1.600000e-02
):3.999999e-03
):0.000000e+00
,
OTU1907:2.000000e-02
):0.000000e+00
,
OTU3153:2.000000e-02
):2.000000e-03
,
OTU2154:2.200000e-02
):2.000000e-03
,
(
(
(
OTU290:1.600000e-02
,
OTU588:1.600000e-02
):1.999998e-03
,
OTU1039:1.800000e-02
):4.000001e-03
,
OTU2324:2.200000e-02
):2.000000e-03
):0.000000e+00
,
(
OTU339:1.600000e-02
,
OTU1091:1.600000e-02
):7.999999e-03
):0.000000e+00
,
(
OTU429:1.600000e-02
,
OTU816:1.600000e-02
):7.999999e-03
):0.000000e+00
,
OTU1826:2.400000e-02
):2.000000e-03
):0.000000e+00
,
(
OTU673:2.400000e-02
,
OTU1294:2.400000e-02
):2.000000e-03
):0.000000e+00
,
OTU861:2.600000e-02
):0.000000e+00
,
OTU170:2.600000e-02
):0.000000e+00
,
(
OTU1436:2.200000e-02
,
OTU2111:2.200000e-02
):4.000001e-03
):9.999983e-05
,
Z49863:2.610000e-02
):1.900000e-03
,
(
X81125:1.800000e-02
,
(
OTU487:1.600000e-02
,
OTU2917:1.600000e-02
):1.999998e-03
):1.000000e-02
):0.000000e+00
,
(
AF167711:2.600000e-02
,
OTU641:2.600000e-02
):2.000000e-03
):0.000000e+00
,
OTU802:2.800000e-02
):0.000000e+00
,
OTU2094:2.800000e-02
):0.000000e+00
,
OTU2551:2.800000e-02
):0.000000e+00
,
OTU2916:2.800000e-02
):9.999983e-05
,
(
(
OTU336:1.800000e-02
,
OTU2075:1.800000e-02
):8.000001e-03
,
OTU1550:2.600000e-02
):2.100000e-03
):1.899999e-03
,
(
(
(
(
(
(
(
(
(
(
(
(
(
(
JF750939:4.000000e-03
,
OTU1110:4.000000e-03
):2.000000e-03
,
AB238598:6.000000e-03
):6.000000e-03
,
OTU171:1.200000e-02
):2.000000e-03
,
OTU529:1.400000e-02
):0.000000e+00
,
OTU1118:1.400000e-02
):2.000000e-03
,
OTU1871:1.600000e-02
):0.000000e+00
,
OTU2109:1.600000e-02
):3.999999e-03
,
OTU418:2.000000e-02
):4.000001e-03
,
(
(
(
(
(
(
OTU41:1.800000e-02
,
OTU1666:1.800000e-02
):2.000000e-03
,
(
OTU239:1.800000e-02
,
OTU2131:1.800000e-02
):2.000000e-03
):0.000000e+00
,
OTU867:2.000000e-02
):0.000000e+00
,
OTU2207:2.000000e-02
):2.000000e-03
,
OTU133:2.200000e-02
):0.000000e+00
,
(
OTU314:2.000000e-02
,
OTU580:2.000000e-02
):2.000000e-03
):2.000000e-03
):0.000000e+00
,
(
(
(
OTU120:1.600000e-02
,
OTU182:1.600000e-02
):0.000000e+00
,
OTU2245:1.600000e-02
):1.999998e-03
,
OTU3262:1.800000e-02
):6.000001e-03
):0.000000e+00
,
OTU1286:2.400000e-02
):4.000001e-03
,
(
(
(
(
(
(
OTU95:1.600000e-02
,
OTU2236:1.600000e-02
):0.000000e+00
,
OTU2263:1.600000e-02
):1.999998e-03
,
OTU1814:1.800000e-02
):4.000001e-03
,
OTU1412:2.200000e-02
):2.000000e-03
,
OTU107:2.400000e-02
):2.000000e-03
,
(
(
OTU108:2.000000e-02
,
OTU1099:2.000000e-02
):4.000001e-03
,
OTU2616:2.400000e-02
):2.000000e-03
):2.000000e-03
):0.000000e+00
,
OTU1277:2.800000e-02
):0.000000e+00
,
OTU1662:2.800000e-02
):1.999998e-03
):0.000000e+00
,
(
(
(
(
(
(
(
(
(
(
(
(
(
(
X71847:2.000000e-03
,
FR749966:2.000000e-03
):0.000000e+00
,
AB267266:2.000000e-03
):2.000000e-03
,
X71852:4.000000e-03
):2.000000e-03
,
(
X71856:2.000000e-03
,
FR733680:2.000000e-03
):4.000000e-03
):8.000000e-03
,
(
AB793710:1.200000e-02
,
(
HE862234:8.000000e-03
,
L35517:8.000000e-03
):4.000000e-03
):2.000000e-03
):5.999999e-03
,
(
(
(
(
L35516:8.000000e-03
,
(
CP000568:4.000000e-03
,
AB125279:4.000000e-03
):4.000000e-03
):1.999999e-03
,
AY959944:1.000000e-02
):0.000000e+00
,
AB186359:1.000000e-02
):2.000000e-03
,
X71846:1.200000e-02
):7.999999e-03
):0.000000e+00
,
LN868252:2.000000e-02
):2.000000e-03
,
(
Y18180:8.000000e-03
,
FJ815191:8.000000e-03
):1.400000e-02
):2.000000e-03
,
(
(
OTU288:1.600000e-02
,
OTU748:1.600000e-02
):1.999998e-03
,
OTU589:1.800000e-02
):6.000001e-03
):2.000000e-03
,
OTU745:2.600000e-02
):0.000000e+00
,
(
OTU696:2.400000e-02
,
OTU952:2.400000e-02
):2.000000e-03
):0.000000e+00
,
OTU2567:2.600000e-02
):2.000000e-03
,
(
OTU333:1.800000e-02
,
OTU1074:1.800000e-02
):1.000000e-02
):0.000000e+00
,
OTU2843:2.800000e-02
):1.999998e-03
):0.000000e+00
,
(
(
AF266461:0.000000e+00
,
X72870:0.000000e+00
):0.000000e+00
,
AJ310082:0.000000e+00
):3.000000e-02
):0.000000e+00
,
OTU722:3.000000e-02
):0.000000e+00
,
OTU1030:3.000000e-02
):0.000000e+00
,
(
OTU1165:1.600000e-02
,
OTU2344:1.600000e-02
):1.400000e-02
):0.000000e+00
,
OTU1568:3.000000e-02
):0.000000e+00
,
OTU1605:3.000000e-02
):0.000000e+00
,
OTU1639:3.000000e-02
):0.000000e+00
,
OTU1870:3.000000e-02
):0.000000e+00
,
OTU2244:3.000000e-02
):0.000000e+00
,
OTU2264:3.000000e-02
):0.000000e+00
,
OTU2421:3.000000e-02
):0.000000e+00
,
OTU2422:3.000000e-02
):0.000000e+00
,
OTU2445:3.000000e-02
):2.000002e-03
):0.000000e+00
,
(
(
(
(
(
(
(
(
(
(
(
(
(
(
(
(
(
(
LC082228:0.000000e+00
,
KP889099:0.000000e+00
):2.000000e-03
,
OTU96:2.000000e-03
):1.000000e-02
,
(
L34618:4.000000e-03
,
OTU169:4.000000e-03
):7.999999e-03
):0.000000e+00
,
OTU2135:1.200000e-02
):2.000000e-03
,
OTU3174:1.400000e-02
):0.000000e+00
,
OTU3222:1.400000e-02
):2.000000e-03
,
OTU352:1.600000e-02
):1.999998e-03
,
OTU1725:1.800000e-02
):0.000000e+00
,
OTU2605:1.800000e-02
):4.000001e-03
,
(
(
(
(
EU410376:2.000000e-03
,
OTU190:2.000000e-03
):1.400000e-02
,
OTU356:1.600000e-02
):0.000000e+00
,
OTU2037:1.600000e-02
):3.999999e-03
,
OTU2549:2.000000e-02
):2.000000e-03
):0.000000e+00
,
OTU2122:2.200000e-02
):0.000000e+00
,
OTU3289:2.200000e-02
):2.000000e-03
,
OTU2096:2.400000e-02
):2.000000e-03
,
(
OTU563:2.400000e-02
,
OTU729:2.400000e-02
):2.000000e-03
):0.000000e+00
,
OTU2191:2.600000e-02
):2.000000e-03
,
OTU1945:2.800000e-02
):0.000000e+00
,
OTU2310:2.800000e-02
):0.000000e+00
,
OTU3084:2.800000e-02
):4.000001e-03
):0.000000e+00
,
(
HG003571:2.800000e-02
,
AY949857:2.800000e-02
):4.000001e-03
):0.000000e+00
,
(
(
OTU276:1.600000e-02
,
OTU2437:1.600000e-02
):1.200000e-02
,
OTU1312:2.800000e-02
):4.000001e-03
):0.000000e+00
,
(
OTU374:1.800000e-02
,
OTU631:1.800000e-02
):1.400000e-02
):0.000000e+00
,
OTU987:3.200000e-02
):0.000000e+00
,
OTU1203:3.200000e-02
):0.000000e+00
,
OTU1633:3.200000e-02
):0.000000e+00
,
OTU1717:3.200000e-02
):0.000000e+00
,
OTU1992:3.200000e-02
):0.000000e+00
,
OTU2307:3.200000e-02
):0.000000e+00
,
OTU2323:3.200000e-02
):0.000000e+00
,
OTU2366:3.200000e-02
):0.000000e+00
,
OTU2393:3.200000e-02
):0.000000e+00
,
OTU2424:3.200000e-02
):0.000000e+00
,
OTU2439:3.200000e-02
):0.000000e+00
,
OTU2450:3.200000e-02
):0.000000e+00
,
OTU2461:3.200000e-02
):0.000000e+00
,
OTU2477:3.200000e-02
):0.000000e+00
,
OTU2578:3.200000e-02
):0.000000e+00
,
OTU2655:3.200000e-02
):0.000000e+00
,
OTU2690:3.200000e-02
):0.000000e+00
,
OTU2723:3.200000e-02
):0.000000e+00
,
OTU2804:3.200000e-02
):0.000000e+00
,
OTU2895:3.200000e-02
):0.000000e+00
,
OTU2971:3.200000e-02
):0.000000e+00
,
OTU3088:3.200000e-02
):0.000000e+00
,
OTU3126:3.200000e-02
):0.000000e+00
,
OTU3150:3.200000e-02
):0.000000e+00
,
OTU2187:3.200000e-02
):0.000000e+00
,
OTU3201:3.200000e-02
):0.000000e+00
,
OTU3241:3.200000e-02
):0.000000e+00
,
OTU3257:3.200000e-02
):0.000000e+00
,
OTU3276:3.200000e-02
):0.000000e+00
,
OTU3304:3.200000e-02
):2.000000e-03
,
JX999366:3.400000e-02
):0.000000e+00
,
(
(
(
(
(
(
(
(
(
(
(
(
(
(
(
(
(
(
(
(
(
(
(
(
(
(
(
(
(
(
(
(
(
(
(
(
(
(
(
(
(
(
(
(
(
(
(
(
(
(
(
(
(
(
(
(
(
(
(
(
(
(
(
(
(
(
(
(
(
(
(
(
(
AB018184:2.000000e-03
,
AB540985:2.000000e-03
):6.000000e-03
,
(
(
(
AB018185:0.000000e+00
,
X68174:0.000000e+00
):4.000000e-03
,
AB161367:4.000000e-03
):2.000000e-03
,
(
X75907:0.000000e+00
,
OTU47:0.000000e+00
):6.000000e-03
):2.000000e-03
):0.000000e+00
,
AB018183:8.000000e-03
):1.999999e-03
,
OTU1127:1.000000e-02
):2.000000e-03
,
AJ420008:1.200000e-02
):0.000000e+00
,
X68183:1.200000e-02
):0.000000e+00
,
(
(
(
(
(
(
U51843:2.000000e-03
,
Y18174:2.000000e-03
):0.000000e+00
,
Y18175:2.000000e-03
):2.000000e-03
,
(
U59278:2.000000e-03
,
(
M59091:0.000000e+00
,
X76745:0.000000e+00
):2.000000e-03
):2.000000e-03
):0.000000e+00
,
(
X77844:2.000000e-03
,
(
(
Y18176:0.000000e+00
,
HG726039:0.000000e+00
):0.000000e+00
,
OTU44:0.000000e+00
):2.000000e-03
):2.000000e-03
):4.000000e-03
,
X98395:8.000000e-03
):1.999999e-03
,
OTU783:1.000000e-02
):2.000000e-03
):0.000000e+00
,
OTU2178:1.200000e-02
):2.000000e-03
,
(
(
X71850:1.200000e-02
,
X97432:1.200000e-02
):0.000000e+00
,
OTU1257:1.200000e-02
):2.000000e-03
):0.000000e+00
,
(
(
X76650:6.000000e-03
,
(
X76649:2.000000e-03
,
OTU348:2.000000e-03
):4.000000e-03
):6.000000e-03
,
(
FR733677:4.000000e-03
,
(
CP000246:0.000000e+00
,
OTU49:0.000000e+00
):4.000000e-03
):7.999999e-03
):2.000000e-03
):0.000000e+00
,
OTU1917:1.400000e-02
):2.000000e-03
,
AF069742:1.600000e-02
):0.000000e+00
,
(
(
X76740:1.400000e-02
,
Y18189:1.400000e-02
):0.000000e+00
,
(
AF127023:2.000000e-03
,
AF127024:2.000000e-03
):1.200000e-02
):2.000000e-03
):0.000000e+00
,
(
(
M59088:1.400000e-02
,
OTU1397:1.400000e-02
):0.000000e+00
,
(
EU037903:1.200000e-02
,
(
X96736:0.000000e+00
,
AF156796:0.000000e+00
):1.200000e-02
):2.000000e-03
):2.000000e-03
):0.000000e+00
,
(
KJ001788:1.400000e-02
,
M59113:1.400000e-02
):2.000000e-03
):0.000000e+00
,
X77835:1.600000e-02
):0.000000e+00
,
(
DQ114945:0.000000e+00
,
AM261414:0.000000e+00
):1.600000e-02
):0.000000e+00
,
FR749893:1.600000e-02
):0.000000e+00
,
OTU272:1.600000e-02
):0.000000e+00
,
OTU776:1.600000e-02
):0.000000e+00
,
OTU1327:1.600000e-02
):0.000000e+00
,
OTU1474:1.600000e-02
):0.000000e+00
,
OTU2440:1.600000e-02
):0.000000e+00
,
OTU2624:1.600000e-02
):0.000000e+00
,
OTU2992:1.600000e-02
):0.000000e+00
,
OTU3070:1.600000e-02
):0.000000e+00
,
OTU3235:1.600000e-02
):1.999998e-03
,
(
(
(
(
(
(
(
(
(
(
(
(
(
AJ458418:0.000000e+00
,
Y18171:0.000000e+00
):0.000000e+00
,
X68179:0.000000e+00
):0.000000e+00
,
U16122:0.000000e+00
):0.000000e+00
,
X71857:0.000000e+00
):2.000000e-03
,
U16147:2.000000e-03
):0.000000e+00
,
AY228334:2.000000e-03
):4.000000e-03
,
(
AJ458420:2.000000e-03
,
OTU439:2.000000e-03
):4.000000e-03
):8.000000e-03
,
AJ276992:1.400000e-02
):0.000000e+00
,
OTU19:1.400000e-02
):0.000000e+00
,
OTU1280:1.400000e-02
):2.000000e-03
,
DQ196621:1.600000e-02
):0.000000e+00
,
OTU2521:1.600000e-02
):0.000000e+00
,
OTU3029:1.600000e-02
):1.999998e-03
):0.000000e+00
,
AF092548:1.800000e-02
):0.000000e+00
,
(
(
AB838978:1.600000e-02
,
(
FR733710:0.000000e+00
,
Y18813:0.000000e+00
):1.600000e-02
):0.000000e+00
,
OTU3202:1.600000e-02
):1.999998e-03
):0.000000e+00
,
FR733688:1.800000e-02
):0.000000e+00
,
(
CP000673:1.400000e-02
,
KP342256:1.400000e-02
):3.999999e-03
):0.000000e+00
,
(
(
(
L37585:0.000000e+00
,
AY533380:0.000000e+00
):0.000000e+00
,
X68189:0.000000e+00
):0.000000e+00
,
OTU697:0.000000e+00
):1.800000e-02
):0.000000e+00
,
(
(
(
(
(
X71849:1.600000e-02
,
(
(
(
(
(
(
(
(
EF199998:0.000000e+00
,
AY024332:0.000000e+00
):0.000000e+00
,
AF241844:0.000000e+00
):8.000000e-03
,
JQ423949:8.000000e-03
):0.000000e+00
,
OTU452:8.000000e-03
):6.000000e-03
,
(
(
(
(
(
(
(
(
S46734:0.000000e+00
,
AJ506115:0.000000e+00
):0.000000e+00
,
AJ506119:0.000000e+00
):0.000000e+00
,
AY117755:0.000000e+00
):2.000000e-03
,
(
AJ506118:0.000000e+00
,
AJ297443:0.000000e+00
):2.000000e-03
):0.000000e+00
,
AJ506116:2.000000e-03
):0.000000e+00
,
DQ296031:2.000000e-03
):6.000000e-03
,
KC331197:8.000000e-03
):4.000000e-03
,
(
X68316:4.000000e-03
,
AM114453:4.000000e-03
):7.999999e-03
):2.000000e-03
):0.000000e+00
,
(
KC967412:0.000000e+00
,
JN093128:0.000000e+00
):1.400000e-02
):0.000000e+00
,
KC869664:1.400000e-02
):0.000000e+00
,
OTU1915:1.400000e-02
):2.000000e-03
):0.000000e+00
,
(
KP281434:1.400000e-02
,
JF824801:1.400000e-02
):2.000000e-03
):0.000000e+00
,
AY858804:1.600000e-02
):0.000000e+00
,
X73439:1.600000e-02
):0.000000e+00
,
OTU1223:1.600000e-02
):1.999998e-03
):0.000000e+00
,
(
(
(
EU816420:1.000000e-02
,
FR870440:1.000000e-02
):4.000001e-03
,
AJ237756:1.400000e-02
):0.000000e+00
,
AJ237755:1.400000e-02
):3.999999e-03
):0.000000e+00
,
DQ241819:1.800000e-02
):0.000000e+00
,
(
(
AE001437:0.000000e+00
,
AF270501:0.000000e+00
):6.000000e-03
,
(
KT000268:0.000000e+00
,
KT824779:0.000000e+00
):6.000000e-03
):1.200000e-02
):0.000000e+00
,
OTU1463:1.800000e-02
):0.000000e+00
,
OTU3017:1.800000e-02
):0.000000e+00
,
OTU3175:1.800000e-02
):0.000000e+00
,
OTU3191:1.800000e-02
):2.000000e-03
,
(
JQ388596:0.000000e+00
,
OTU1416:0.000000e+00
):2.000000e-02
):0.000000e+00
,
DQ196623:2.000000e-02
):0.000000e+00
,
EF197795:2.000000e-02
):0.000000e+00
,
(
OTU906:1.800000e-02
,
OTU1991:1.800000e-02
):2.000000e-03
):0.000000e+00
,
OTU1383:2.000000e-02
):0.000000e+00
,
OTU2330:2.000000e-02
):0.000000e+00
,
OTU3015:2.000000e-02
):2.000000e-03
,
(
AB542932:0.000000e+00
,
OTU331:0.000000e+00
):2.200000e-02
):0.000000e+00
,
X79862:2.200000e-02
):0.000000e+00
,
(
(
FR870444:1.400000e-02
,
AB566416:1.400000e-02
):2.000000e-03
,
X73448:1.600000e-02
):5.999999e-03
):0.000000e+00
,
(
OTU1476:1.600000e-02
,
OTU2048:1.600000e-02
):5.999999e-03
):0.000000e+00
,
OTU2519:2.200000e-02
):2.000000e-03
,
AB904755:2.400000e-02
):0.000000e+00
,
(
(
JF262039:0.000000e+00
,
FR749900:0.000000e+00
):1.200000e-02
,
DQ852338:1.200000e-02
):1.200000e-02
):0.000000e+00
,
OTU1851:2.400000e-02
):2.000000e-03
,
(
(
(
AB037910:1.400000e-02
,
(
(
(
AB045606:8.000000e-03
,
(
AY903294:4.000000e-03
,
X76744:4.000000e-03
):4.000000e-03
):1.999999e-03
,
FR733681:1.000000e-02
):0.000000e+00
,
X72869:1.000000e-02
):4.000001e-03
):7.999999e-03
,
X72868:2.200000e-02
):0.000000e+00
,
(
DQ126679:1.800000e-02
,
X75272:1.800000e-02
):4.000001e-03
):4.000001e-03
):0.000000e+00
,
OTU1441:2.600000e-02
):0.000000e+00
,
OTU1911:2.600000e-02
):0.000000e+00
,
OTU3013:2.600000e-02
):2.000000e-03
,
(
M59093:6.000000e-03
,
X74770:6.000000e-03
):2.200000e-02
):0.000000e+00
,
JQ771468:2.800000e-02
):0.000000e+00
,
X77838:2.800000e-02
):0.000000e+00
,
OTU2595:2.800000e-02
):0.000000e+00
,
OTU2698:2.800000e-02
):1.999998e-03
,
(
(
(
(
(
(
(
(
(
X75788:0.000000e+00
,
X99238:0.000000e+00
):6.000000e-03
,
X90488:6.000000e-03
):2.000000e-03
,
AF104215:8.000000e-03
):4.000000e-03
,
(
FM244718:2.000000e-03
,
AF181848:2.000000e-03
):1.000000e-02
):2.000000e-03
,
(
EU409943:6.000000e-03
,
L09187:6.000000e-03
):8.000000e-03
):2.000000e-03
,
JN648101:1.600000e-02
):1.999998e-03
,
HE604099:1.800000e-02
):4.000001e-03
,
GU723692:2.200000e-02
):4.000001e-03
,
(
Y18179:1.800000e-02
,
FJ481102:1.800000e-02
):8.000001e-03
):3.999999e-03
):0.000000e+00
,
OTU3123:3.000000e-02
):2.000002e-03
,
(
(
(
(
(
(
(
(
(
(
(
OTU90:2.200000e-02
,
(
(
(
(
OTU357:1.800000e-02
,
(
OTU411:1.600000e-02
,
OTU1823:1.600000e-02
):1.999998e-03
):0.000000e+00
,
OTU1189:1.800000e-02
):0.000000e+00
,
OTU2456:1.800000e-02
):2.000000e-03
,
OTU424:2.000000e-02
):2.000000e-03
):0.000000e+00
,
OTU1430:2.200000e-02
):2.000000e-03
,
OTU280:2.400000e-02
):0.000000e+00
,
OTU597:2.400000e-02
):2.000000e-03
,
OTU768:2.600000e-02
):0.000000e+00
,
OTU994:2.600000e-02
):0.000000e+00
,
OTU1036:2.600000e-02
):3.999999e-03
,
OTU364:3.000000e-02
):0.000000e+00
,
OTU1276:3.000000e-02
):0.000000e+00
,
OTU2572:3.000000e-02
):0.000000e+00
,
OTU3177:3.000000e-02
):2.000002e-03
):0.000000e+00
,
(
OTU710:2.000000e-02
,
OTU1087:2.000000e-02
):1.200000e-02
):0.000000e+00
,
OTU764:3.200000e-02
):0.000000e+00
,
OTU1904:3.200000e-02
):0.000000e+00
,
OTU1964:3.200000e-02
):0.000000e+00
,
OTU2715:3.200000e-02
):2.000000e-03
):0.000000e+00
,
(
(
(
(
(
(
(
(
(
(
(
(
(
(
(
(
(
(
(
(
(
(
(
(
(
(
(
(
HM037995:1.000000e-02
,
OTU305:1.000000e-02
):6.000001e-03
,
OTU131:1.600000e-02
):0.000000e+00
,
OTU1414:1.600000e-02
):1.999998e-03
,
OTU1585:1.800000e-02
):0.000000e+00
,
OTU2755:1.800000e-02
):2.000000e-03
,
(
(
(
OTU121:1.600000e-02
,
OTU510:1.600000e-02
):0.000000e+00
,
OTU1519:1.600000e-02
):0.000000e+00
,
OTU3086:1.600000e-02
):3.999999e-03
):0.000000e+00
,
OTU1509:2.000000e-02
):4.000001e-03
,
OTU870:2.400000e-02
):0.000000e+00
,
OTU1447:2.400000e-02
):2.000000e-03
,
OTU813:2.600000e-02
):0.000000e+00
,
OTU742:2.600000e-02
):0.000000e+00
,
OTU3045:2.600000e-02
):2.000000e-03
,
OTU378:2.800000e-02
):0.000000e+00
,
OTU1586:2.800000e-02
):0.000000e+00
,
OTU1732:2.800000e-02
):0.000000e+00
,
OTU2699:2.800000e-02
):0.000000e+00
,
OTU3087:2.800000e-02
):1.999998e-03
,
OTU2548:3.000000e-02
):2.000002e-03
,
(
(
(
(
(
(
(
(
(
(
(
(
(
(
AJ315980:0.000000e+00
,
OTU166:0.000000e+00
):1.600000e-02
,
OTU1191:1.600000e-02
):1.999998e-03
,
OTU605:1.800000e-02
):1.000000e-02
,
(
(
(
(
(
(
(
AY487928:2.600000e-02
,
(
(
(
(
(
(
(
(
(
(
(
(
(
(
(
(
(
(
(
(
(
(
KU999999:1.400000e-02
,
OTU551:1.400000e-02
):2.000000e-03
,
OTU581:1.600000e-02
):0.000000e+00
,
OTU747:1.600000e-02
):0.000000e+00
,
OTU1653:1.600000e-02
):1.999998e-03
,
OTU511:1.800000e-02
):0.000000e+00
,
OTU731:1.800000e-02
):0.000000e+00
,
OTU543:1.800000e-02
):2.000000e-03
,
(
OTU584:1.800000e-02
,
OTU680:1.800000e-02
):2.000000e-03
):0.000000e+00
,
(
OTU677:1.800000e-02
,
OTU1358:1.800000e-02
):2.000000e-03
):0.000000e+00
,
OTU526:2.000000e-02
):2.000000e-03
,
(
(
(
(
OTU279:1.600000e-02
,
OTU1576:1.600000e-02
):0.000000e+00
,
OTU2152:1.600000e-02
):3.999999e-03
,
(
(
OTU390:1.600000e-02
,
OTU2246:1.600000e-02
):1.999998e-03
,
OTU1050:1.800000e-02
):2.000000e-03
):0.000000e+00
,
OTU1761:2.000000e-02
):2.000000e-03
):0.000000e+00
,
(
OTU473:1.800000e-02
,
OTU1251:1.800000e-02
):4.000001e-03
):0.000000e+00
,
OTU744:2.200000e-02
):0.000000e+00
,
(
(
OTU388:1.600000e-02
,
OTU2803:1.600000e-02
):3.999999e-03
,
(
OTU656:1.800000e-02
,
OTU1297:1.800000e-02
):2.000000e-03
):2.000000e-03
):0.000000e+00
,
OTU874:2.200000e-02
):2.000000e-03
,
(
(
OTU202:1.600000e-02
,
OTU804:1.600000e-02
):1.999998e-03
,
OTU720:1.800000e-02
):6.000001e-03
):0.000000e+00
,
(
(
(
(
(
(
Y18181:2.000000e-03
,
OTU1075:2.000000e-03
):1.200000e-02
,
OTU283:1.400000e-02
):0.000000e+00
,
OTU478:1.400000e-02
):7.999999e-03
,
OTU672:2.200000e-02
):0.000000e+00
,
OTU1026:2.200000e-02
):0.000000e+00
,
OTU3133:2.200000e-02
):2.000000e-03
):0.000000e+00
,
(
OTU295:2.200000e-02
,
(
(
OTU462:1.800000e-02
,
OTU468:1.800000e-02
):0.000000e+00
,
(
OTU640:1.600000e-02
,
OTU946:1.600000e-02
):1.999998e-03
):4.000001e-03
):2.000000e-03
):0.000000e+00
,
OTU892:2.400000e-02
):0.000000e+00
,
OTU575:2.400000e-02
):0.000000e+00
,
OTU1156:2.400000e-02
):0.000000e+00
,
OTU3214:2.400000e-02
):2.000000e-03
):0.000000e+00
,
OTU622:2.600000e-02
):0.000000e+00
,
OTU966:2.600000e-02
):0.000000e+00
,
OTU1744:2.600000e-02
):0.000000e+00
,
OTU2116:2.600000e-02
):0.000000e+00
,
OTU2618:2.600000e-02
):0.000000e+00
,
OTU1769:2.600000e-02
):2.000000e-03
):0.000000e+00
,
(
EU158190:2.400000e-02
,
OTU509:2.400000e-02
):4.000001e-03
):0.000000e+00
,
(
OTU547:2.200000e-02
,
OTU566:2.200000e-02
):6.000001e-03
):0.000000e+00
,
OTU2045:2.800000e-02
):1.999998e-03
,
(
(
(
(
(
(
(
(
(
(
(
(
(
(
(
(
(
(
(
(
(
(
(
(
L76596:0.000000e+00
,
OTU93:0.000000e+00
):1.600000e-02
,
(
(
AJ515913:1.000000e-02
,
OTU40:1.000000e-02
):2.000000e-03
,
OTU155:1.200000e-02
):4.000001e-03
):0.000000e+00
,
OTU355:1.600000e-02
):0.000000e+00
,
OTU1640:1.600000e-02
):0.000000e+00
,
OTU2219:1.600000e-02
):0.000000e+00
,
OTU2913:1.600000e-02
):1.999998e-03
,
L76598:1.800000e-02
):0.000000e+00
,
OTU1261:1.800000e-02
):0.000000e+00
,
OTU2491:1.800000e-02
):0.000000e+00
,
OTU2988:1.800000e-02
):2.000000e-03
,
OTU152:2.000000e-02
):0.000000e+00
,
OTU1641:2.000000e-02
):0.000000e+00
,
OTU3224:2.000000e-02
):2.000000e-03
,
(
L76603:1.000000e-02
,
OTU1001:1.000000e-02
):1.200000e-02
):2.000000e-03
,
(
OTU52:1.600000e-02
,
(
OTU1323:1.000000e-02
,
OTU2365:1.000000e-02
):6.000001e-03
):7.999999e-03
):0.000000e+00
,
OTU159:2.400000e-02
):0.000000e+00
,
OTU1813:2.400000e-02
):0.000000e+00
,
OTU2005:2.400000e-02
):0.000000e+00
,
OTU3183:2.400000e-02
):2.000000e-03
,
OTU3185:2.600000e-02
):0.000000e+00
,
OTU3223:2.600000e-02
):0.000000e+00
,
OTU3310:2.600000e-02
):2.000000e-03
,
OTU1542:2.800000e-02
):0.000000e+00
,
OTU1913:2.800000e-02
):1.999998e-03
):0.000000e+00
,
(
OTU460:2.800000e-02
,
OTU1303:2.800000e-02
):1.999998e-03
):0.000000e+00
,
OTU995:3.000000e-02
):0.000000e+00
,
OTU1072:3.000000e-02
):0.000000e+00
,
OTU1937:3.000000e-02
):0.000000e+00
,
OTU2019:3.000000e-02
):0.000000e+00
,
OTU2423:3.000000e-02
):2.000002e-03
):0.000000e+00
,
(
(
(
(
(
L34625:0.000000e+00
,
OTU104:0.000000e+00
):1.800000e-02
,
OTU3130:1.800000e-02
):2.000000e-03
,
OTU2086:2.000000e-02
):6.000001e-03
,
(
(
(
OTU75:1.600000e-02
,
OTU1773:1.600000e-02
):5.999999e-03
,
(
OTU1446:2.000000e-02
,
OTU2597:2.000000e-02
):2.000000e-03
):0.000000e+00
,
OTU2220:2.200000e-02
):4.000001e-03
):0.000000e+00
,
OTU2058:2.600000e-02
):6.000001e-03
):0.000000e+00
,
OTU1376:3.200000e-02
):0.000000e+00
,
OTU1584:3.200000e-02
):0.000000e+00
,
OTU1700:3.200000e-02
):0.000000e+00
,
OTU1784:3.200000e-02
):0.000000e+00
,
OTU1966:3.200000e-02
):0.000000e+00
,
OTU2106:3.200000e-02
):0.000000e+00
,
(
OTU2311:2.800000e-02
,
OTU2312:2.800000e-02
):4.000001e-03
):0.000000e+00
,
OTU2879:3.200000e-02
):2.000000e-03
):0.000000e+00
,
(
(
(
(
OTU72:2.200000e-02
,
OTU516:2.200000e-02
):0.000000e+00
,
OTU554:2.200000e-02
):2.000000e-03
,
OTU996:2.400000e-02
):0.000000e+00
,
OTU1458:2.400000e-02
):1.000000e-02
):0.000000e+00
,
(
OTU227:3.200000e-02
,
OTU1764:3.200000e-02
):2.000000e-03
):0.000000e+00
,
(
OTU296:1.600000e-02
,
OTU1538:1.600000e-02
):1.800000e-02
):0.000000e+00
,
OTU578:3.400000e-02
):0.000000e+00
,
(
OTU615:1.600000e-02
,
OTU1547:1.600000e-02
):1.800000e-02
):0.000000e+00
,
OTU655:3.400000e-02
):0.000000e+00
,
OTU704:3.400000e-02
):0.000000e+00
,
OTU730:3.400000e-02
):0.000000e+00
,
OTU1073:3.400000e-02
):0.000000e+00
,
OTU1298:3.400000e-02
):0.000000e+00
,
OTU1330:3.400000e-02
):0.000000e+00
,
OTU1395:3.400000e-02
):0.000000e+00
,
OTU1473:3.400000e-02
):0.000000e+00
,
OTU1500:3.400000e-02
):0.000000e+00
,
OTU1503:3.400000e-02
):0.000000e+00
,
OTU1511:3.400000e-02
):0.000000e+00
,
OTU1565:3.400000e-02
):0.000000e+00
,
OTU1578:3.400000e-02
):0.000000e+00
,
OTU1599:3.400000e-02
):0.000000e+00
,
OTU1638:3.400000e-02
):0.000000e+00
,
OTU1712:3.400000e-02
):0.000000e+00
,
OTU1762:3.400000e-02
):0.000000e+00
,
OTU1790:3.400000e-02
):0.000000e+00
,
(
OTU1791:2.400000e-02
,
OTU2179:2.400000e-02
):1.000000e-02
):0.000000e+00
,
OTU1868:3.400000e-02
):0.000000e+00
,
OTU1876:3.400000e-02
):0.000000e+00
,
OTU1897:3.400000e-02
):0.000000e+00
,
(
OTU1946:2.600000e-02
,
OTU3104:2.600000e-02
):8.000001e-03
):0.000000e+00
,
OTU1958:3.400000e-02
):0.000000e+00
,
(
OTU1981:2.000000e-02
,
OTU2385:2.000000e-02
):1.400000e-02
):0.000000e+00
,
OTU2022:3.400000e-02
):0.000000e+00
,
OTU2023:3.400000e-02
):0.000000e+00
,
OTU2158:3.400000e-02
):0.000000e+00
,
OTU2159:3.400000e-02
):0.000000e+00
,
OTU2362:3.400000e-02
):0.000000e+00
,
OTU2379:3.400000e-02
):0.000000e+00
,
OTU2381:3.400000e-02
):0.000000e+00
,
OTU2383:3.400000e-02
):0.000000e+00
,
OTU2387:3.400000e-02
):0.000000e+00
,
OTU2431:3.400000e-02
):0.000000e+00
,
OTU2467:3.400000e-02
):0.000000e+00
,
OTU2585:3.400000e-02
):0.000000e+00
,
OTU2611:3.400000e-02
):0.000000e+00
,
OTU2641:3.400000e-02
):0.000000e+00
,
OTU2773:3.400000e-02
):0.000000e+00
,
OTU2778:3.400000e-02
):0.000000e+00
,
OTU2899:3.400000e-02
):0.000000e+00
,
OTU3000:3.400000e-02
):0.000000e+00
,
OTU3190:3.400000e-02
):0.000000e+00
,
OTU3197:3.400000e-02
):0.000000e+00
,
OTU3215:3.400000e-02
):0.000000e+00
,
OTU3244:3.400000e-02
):1.999997e-03
,
(
(
DQ925472:0.000000e+00
,
OTU422:0.000000e+00
):2.400000e-02
,
OTU633:2.400000e-02
):1.200000e-02
):0.000000e+00
,
(
(
(
AB490809:0.000000e+00
,
OTU475:0.000000e+00
):1.000000e-02
,
AY574991:1.000000e-02
):2.000000e-03
,
OTU1067:1.200000e-02
):2.400000e-02
):0.000000e+00
,
(
(
(
(
(
(
(
(
(
(
(
(
(
(
(
(
(
(
(
(
(
(
(
(
(
(
(
(
(
(
(
HG726040:4.000000e-03
,
(
X66002:0.000000e+00
,
OTU209:0.000000e+00
):4.000000e-03
):1.800000e-02
,
OTU936:2.200000e-02
):2.000000e-03
,
OTU1146:2.400000e-02
):0.000000e+00
,
OTU1694:2.400000e-02
):2.000000e-03
,
(
(
(
(
(
(
(
(
(
(
(
(
(
(
(
(
AJ305238:0.000000e+00
,
OTU101:0.000000e+00
):1.800000e-02
,
(
(
OTU612:1.600000e-02
,
OTU866:1.600000e-02
):0.000000e+00
,
OTU1598:1.600000e-02
):1.999998e-03
):2.000000e-03
,
OTU396:2.000000e-02
):2.000000e-03
,
(
(
(
(
(
(
(
(
(
(
KR364749:1.600000e-02
,
OTU185:1.600000e-02
):0.000000e+00
,
OTU402:1.600000e-02
):0.000000e+00
,
OTU132:1.600000e-02
):0.000000e+00
,
OTU480:1.600000e-02
):0.000000e+00
,
OTU546:1.600000e-02
):0.000000e+00
,
OTU977:1.600000e-02
):0.000000e+00
,
OTU2161:1.600000e-02
):3.999999e-03
,
OTU798:2.000000e-02
):0.000000e+00
,
OTU338:2.000000e-02
):0.000000e+00
,
(
OTU1182:1.600000e-02
,
OTU1768:1.600000e-02
):3.999999e-03
):2.000000e-03
):0.000000e+00
,
(
(
(
FJ805840:1.600000e-02
,
OTU437:1.600000e-02
):1.999998e-03
,
OTU122:1.800000e-02
):0.000000e+00
,
OTU1262:1.800000e-02
):4.000001e-03
):0.000000e+00
,
OTU55:2.200000e-02
):0.000000e+00
,
OTU712:2.200000e-02
):0.000000e+00
,
(
OTU1012:1.600000e-02
,
OTU1252:1.600000e-02
):5.999999e-03
):2.000000e-03
,
(
(
(
(
(
(
(
(
(
(
(
(
(
(
L76600:2.000000e-03
,
OTU11:2.000000e-03
):1.400000e-02
,
OTU1053:1.600000e-02
):0.000000e+00
,
OTU1457:1.600000e-02
):0.000000e+00
,
OTU1812:1.600000e-02
):0.000000e+00
,
OTU1988:1.600000e-02
):0.000000e+00
,
OTU2087:1.600000e-02
):0.000000e+00
,
OTU2313:1.600000e-02
):0.000000e+00
,
OTU2336:1.600000e-02
):0.000000e+00
,
OTU2693:1.600000e-02
):1.999998e-03
,
OTU1850:1.800000e-02
):0.000000e+00
,
OTU2726:1.800000e-02
):2.000000e-03
,
OTU1557:2.000000e-02
):0.000000e+00
,
OTU2880:2.000000e-02
):2.000000e-03
,
(
OTU1320:1.600000e-02
,
OTU1348:1.600000e-02
):5.999999e-03
):2.000000e-03
):0.000000e+00
,
OTU116:2.400000e-02
):0.000000e+00
,
OTU728:2.400000e-02
):0.000000e+00
,
OTU876:2.400000e-02
):0.000000e+00
,
OTU1618:2.400000e-02
):0.000000e+00
,
OTU2175:2.400000e-02
):0.000000e+00
,
OTU2644:2.400000e-02
):0.000000e+00
,
OTU3138:2.400000e-02
):2.000000e-03
):0.000000e+00
,
OTU854:2.600000e-02
):0.000000e+00
,
(
OTU230:2.200000e-02
,
OTU1615:2.200000e-02
):4.000001e-03
):0.000000e+00
,
(
OTU913:2.400000e-02
,
OTU1682:2.400000e-02
):2.000000e-03
):0.000000e+00
,
OTU927:2.600000e-02
):0.000000e+00
,
OTU1007:2.600000e-02
):0.000000e+00
,
OTU1194:2.600000e-02
):0.000000e+00
,
OTU1366:2.600000e-02
):0.000000e+00
,
OTU2004:2.600000e-02
):2.000000e-03
,
(
OTU289:2.000000e-02
,
OTU485:2.000000e-02
):8.000001e-03
):0.000000e+00
,
OTU1507:2.800000e-02
):0.000000e+00
,
OTU2262:2.800000e-02
):0.000000e+00
,
OTU2353:2.800000e-02
):0.000000e+00
,
OTU2478:2.800000e-02
):0.000000e+00
,
OTU2897:2.800000e-02
):1.999998e-03
,
(
OTU196:2.600000e-02
,
OTU625:2.600000e-02
):3.999999e-03
):0.000000e+00
,
(
(
OTU326:1.600000e-02
,
OTU897:1.600000e-02
):1.000000e-02
,
OTU714:2.600000e-02
):3.999999e-03
):0.000000e+00
,
OTU457:3.000000e-02
):0.000000e+00
,
OTU692:3.000000e-02
):0.000000e+00
,
OTU1933:3.000000e-02
):0.000000e+00
,
OTU3125:3.000000e-02
):0.000000e+00
,
OTU3143:3.000000e-02
):2.000002e-03
,
OTU1841:3.200000e-02
):0.000000e+00
,
OTU2238:3.200000e-02
):2.000000e-03
,
OTU2286:3.400000e-02
):0.000000e+00
,
OTU2708:3.400000e-02
):0.000000e+00
,
OTU3170:3.400000e-02
):1.999997e-03
):0.000000e+00
,
AB221372:3.600000e-02
):0.000000e+00
,
(
OTU167:2.000000e-02
,
OTU3240:2.000000e-02
):1.600000e-02
):0.000000e+00
,
OTU360:3.600000e-02
):0.000000e+00
,
(
OTU471:2.800000e-02
,
OTU1393:2.800000e-02
):7.999998e-03
):0.000000e+00
,
OTU937:3.600000e-02
):0.000000e+00
,
OTU1367:3.600000e-02
):0.000000e+00
,
OTU1480:3.600000e-02
):0.000000e+00
,
OTU1603:3.600000e-02
):0.000000e+00
,
OTU1723:3.600000e-02
):0.000000e+00
,
OTU1763:3.600000e-02
):0.000000e+00
,
OTU1787:3.600000e-02
):0.000000e+00
,
OTU1795:3.600000e-02
):0.000000e+00
,
(
OTU1905:3.200000e-02
,
OTU2176:3.200000e-02
):3.999997e-03
):0.000000e+00
,
OTU1918:3.600000e-02
):0.000000e+00
,
OTU1997:3.600000e-02
):0.000000e+00
,
OTU2009:3.600000e-02
):0.000000e+00
,
OTU2101:3.600000e-02
):0.000000e+00
,
OTU2157:3.600000e-02
):0.000000e+00
,
OTU2186:3.600000e-02
):0.000000e+00
,
OTU2267:3.600000e-02
):0.000000e+00
,
OTU2432:3.600000e-02
):0.000000e+00
,
OTU2600:3.600000e-02
):0.000000e+00
,
OTU2707:3.600000e-02
):0.000000e+00
,
OTU2760:3.600000e-02
):0.000000e+00
,
OTU2780:3.600000e-02
):0.000000e+00
,
OTU2782:3.600000e-02
):0.000000e+00
,
OTU2826:3.600000e-02
):0.000000e+00
,
OTU2845:3.600000e-02
):0.000000e+00
,
OTU2965:3.600000e-02
):0.000000e+00
,
OTU3019:3.600000e-02
):0.000000e+00
,
OTU3095:3.600000e-02
):0.000000e+00
,
OTU3109:3.600000e-02
):0.000000e+00
,
OTU3149:3.600000e-02
):0.000000e+00
,
OTU3166:3.600000e-02
):0.000000e+00
,
OTU3218:3.600000e-02
):0.000000e+00
,
OTU3309:3.600000e-02
):2.000000e-03
,
DQ117465:3.800000e-02
):0.000000e+00
,
AB186360:3.800000e-02
):0.000000e+00
,
(
(
(
(
(
(
(
(
(
(
(
(
(
(
(
(
(
(
(
(
(
(
(
(
(
(
(
(
(
(
(
(
(
(
(
(
(
(
(
(
(
(
(
(
(
(
(
(
(
(
(
(
(
(
(
(
(
(
(
(
(
(
(
(
(
(
(
(
(
GU562446:0.000000e+00
,
OTU22:0.000000e+00
):2.000000e-03
,
AJ518869:2.000000e-03
):1.200000e-02
,
OTU726:1.400000e-02
):0.000000e+00
,
OTU971:1.400000e-02
):0.000000e+00
,
OTU1562:1.400000e-02
):2.000000e-03
,
OTU408:1.600000e-02
):0.000000e+00
,
OTU1572:1.600000e-02
):0.000000e+00
,
OTU2188:1.600000e-02
):1.999998e-03
,
(
(
(
(
(
(
(
(
(
(
(
(
(
(
(
(
(
(
(
(
(
AJ413954:6.000000e-03
,
OTU2:6.000000e-03
):6.000000e-03
,
OTU2744:1.200000e-02
):4.000001e-03
,
OTU522:1.600000e-02
):0.000000e+00
,
(
(
(
OTU823:6.000000e-03
,
OTU3060:6.000000e-03
):4.000000e-03
,
OTU1956:1.000000e-02
):4.000001e-03
,
OTU2852:1.400000e-02
):2.000000e-03
):0.000000e+00
,
OTU1043:1.600000e-02
):0.000000e+00
,
OTU1142:1.600000e-02
):0.000000e+00
,
OTU1160:1.600000e-02
):0.000000e+00
,
OTU1250:1.600000e-02
):0.000000e+00
,
OTU1588:1.600000e-02
):0.000000e+00
,
OTU1749:1.600000e-02
):0.000000e+00
,
(
OTU1786:1.595000e-02
,
OTU2132:1.595000e-02
):5.000085e-05
):0.000000e+00
,
OTU2124:1.600000e-02
):0.000000e+00
,
OTU2137:1.600000e-02
):0.000000e+00
,
OTU2277:1.600000e-02
):0.000000e+00
,
OTU50:1.600000e-02
):0.000000e+00
,
OTU1789:1.600000e-02
):0.000000e+00
,
OTU2733:1.600000e-02
):0.000000e+00
,
OTU2768:1.600000e-02
):0.000000e+00
,
OTU3057:1.600000e-02
):0.000000e+00
,
OTU3061:1.600000e-02
):0.000000e+00
,
OTU3239:1.600000e-02
):1.999998e-03
):0.000000e+00
,
(
(
OTU1284:1.600000e-02
,
OTU2442:1.600000e-02
):0.000000e+00
,
OTU2510:1.600000e-02
):1.999998e-03
):0.000000e+00
,
OTU2034:1.800000e-02
):0.000000e+00
,
OTU2173:1.800000e-02
):0.000000e+00
,
(
(
OTU2266:1.200000e-02
,
OTU3082:1.200000e-02
):2.000000e-03
,
OTU2399:1.400000e-02
):3.999999e-03
):0.000000e+00
,
OTU2322:1.800000e-02
):0.000000e+00
,
OTU2469:1.800000e-02
):0.000000e+00
,
OTU1211:1.800000e-02
):0.000000e+00
,
(
OTU2483:1.600000e-02
,
OTU3140:1.600000e-02
):1.999998e-03
):0.000000e+00
,
OTU2529:1.800000e-02
):0.000000e+00
,
OTU3025:1.800000e-02
):0.000000e+00
,
OTU3062:1.800000e-02
):0.000000e+00
,
OTU3260:1.800000e-02
):2.000000e-03
,
OTU1217:2.000000e-02
):0.000000e+00
,
(
OTU1254:1.800000e-02
,
OTU3105:1.800000e-02
):2.000000e-03
):0.000000e+00
,
OTU1582:2.000000e-02
):0.000000e+00
,
(
OTU1658:1.800000e-02
,
OTU1909:1.800000e-02
):2.000000e-03
):0.000000e+00
,
OTU2458:2.000000e-02
):0.000000e+00
,
OTU2593:2.000000e-02
):0.000000e+00
,
OTU2902:2.000000e-02
):0.000000e+00
,
OTU2946:2.000000e-02
):2.000000e-03
,
(
OTU512:1.800000e-02
,
OTU1944:1.800000e-02
):4.000001e-03
):0.000000e+00
,
(
(
KM098109:0.000000e+00
,
OTU112:0.000000e+00
):1.600000e-02
,
OTU2528:1.600000e-02
):5.999999e-03
):0.000000e+00
,
OTU1375:2.200000e-02
):0.000000e+00
,
OTU1454:2.200000e-02
):0.000000e+00
,
OTU3246:2.200000e-02
):2.000000e-03
,
(
(
(
(
(
(
(
LN846908:0.000000e+00
,
OTU307:0.000000e+00
):1.600000e-02
,
OTU976:1.600000e-02
):1.999998e-03
,
OTU1031:1.800000e-02
):2.000000e-03
,
OTU924:2.000000e-02
):0.000000e+00
,
OTU1434:2.000000e-02
):2.000000e-03
,
OTU806:2.200000e-02
):0.000000e+00
,
OTU1362:2.200000e-02
):2.000000e-03
):0.000000e+00
,
OTU2306:2.400000e-02
):0.000000e+00
,
OTU2329:2.400000e-02
):0.000000e+00
,
OTU2514:2.400000e-02
):0.000000e+00
,
OTU2769:2.400000e-02
):0.000000e+00
,
OTU2511:2.400000e-02
):0.000000e+00
,
OTU3265:2.400000e-02
):2.000000e-03
,
OTU1745:2.600000e-02
):0.000000e+00
,
OTU1831:2.600000e-02
):0.000000e+00
,
OTU2029:2.600000e-02
):0.000000e+00
,
OTU2123:2.600000e-02
):0.000000e+00
,
OTU2127:2.600000e-02
):0.000000e+00
,
(
OTU2384:2.400000e-02
,
OTU2391:2.400000e-02
):2.000000e-03
):0.000000e+00
,
OTU2326:2.600000e-02
):0.000000e+00
,
OTU2451:2.600000e-02
):0.000000e+00
,
OTU3048:2.600000e-02
):0.000000e+00
,
OTU3078:2.600000e-02
):2.000000e-03
,
OTU1621:2.800000e-02
):0.000000e+00
,
OTU1837:2.800000e-02
):0.000000e+00
,
OTU1999:2.800000e-02
):0.000000e+00
,
OTU2192:2.800000e-02
):1.999998e-03
,
OTU1499:3.000000e-02
):0.000000e+00
,
OTU2629:3.000000e-02
):2.000002e-03
,
(
(
(
(
X98011:0.000000e+00
,
X97852:0.000000e+00
):1.800000e-02
,
OTU634:1.800000e-02
):6.000001e-03
,
OTU1023:2.400000e-02
):4.000001e-03
,
OTU1032:2.800000e-02
):4.000001e-03
):0.000000e+00
,
OTU2172:3.200000e-02
):0.000000e+00
,
OTU3247:3.200000e-02
):0.000000e+00
,
OTU3311:3.200000e-02
):2.000000e-03
,
OTU3147:3.400000e-02
):0.000000e+00
,
OTU3208:3.400000e-02
):1.999997e-03
,
(
OTU2242:1.600000e-02
,
OTU2892:1.600000e-02
):2.000000e-02
):0.000000e+00
,
(
OTU2849:3.400000e-02
,
OTU3167:3.400000e-02
):1.999997e-03
):0.000000e+00
,
OTU3026:3.600000e-02
):0.000000e+00
,
OTU3128:3.600000e-02
):0.000000e+00
,
(
OTU1778:3.000000e-02
,
OTU2389:3.000000e-02
):5.999999e-03
):0.000000e+00
,
OTU3261:3.600000e-02
):2.000000e-03
):0.000000e+00
,
(
OTU278:2.600000e-02
,
OTU1590:2.600000e-02
):1.200000e-02
):0.000000e+00
,
(
(
OTU456:1.600000e-02
,
OTU1751:1.600000e-02
):0.000000e+00
,
OTU3221:1.600000e-02
):2.200000e-02
):0.000000e+00
,
OTU535:3.800000e-02
):0.000000e+00
,
(
OTU565:1.600000e-02
,
OTU2762:1.600000e-02
):2.200000e-02
):0.000000e+00
,
OTU661:3.800000e-02
):0.000000e+00
,
OTU1295:3.800000e-02
):0.000000e+00
,
OTU1394:3.800000e-02
):0.000000e+00
,
OTU1469:3.800000e-02
):0.000000e+00
,
OTU1537:3.800000e-02
):0.000000e+00
,
OTU1601:3.800000e-02
):0.000000e+00
,
OTU1722:3.800000e-02
):0.000000e+00
,
OTU1766:3.800000e-02
):0.000000e+00
,
OTU1783:3.800000e-02
):0.000000e+00
,
OTU1824:3.800000e-02
):0.000000e+00
,
OTU1882:3.800000e-02
):0.000000e+00
,
OTU1987:3.800000e-02
):0.000000e+00
,
OTU2103:3.800000e-02
):0.000000e+00
,
OTU2160:3.800000e-02
):0.000000e+00
,
OTU2217:3.800000e-02
):0.000000e+00
,
OTU2299:3.800000e-02
):0.000000e+00
,
(
OTU2406:3.200000e-02
,
OTU2580:3.200000e-02
):5.999997e-03
):0.000000e+00
,
OTU2492:3.800000e-02
):0.000000e+00
,
OTU2625:3.800000e-02
):0.000000e+00
,
OTU2635:3.800000e-02
):0.000000e+00
,
OTU2679:3.800000e-02
):0.000000e+00
,
OTU2753:3.800000e-02
):0.000000e+00
,
OTU3172:3.800000e-02
):2.000000e-03
,
(
(
(
(
(
(
(
(
(
(
(
(
(
(
(
(
(
(
(
(
(
(
(
(
(
(
(
(
(
(
(
(
(
(
(
(
(
(
(
(
(
JN381505:1.200000e-02
,
(
(
KF443808:6.000000e-03
,
OTU74:6.000000e-03
):4.000000e-03
,
M59107:1.000000e-02
):2.000000e-03
):2.000000e-03
,
(
(
LN846800:0.000000e+00
,
AVNC01000016:0.000000e+00
):0.000000e+00
,
OTU538:0.000000e+00
):1.400000e-02
):2.000000e-03
,
(
(
X76750:0.000000e+00
,
FR733682:0.000000e+00
):4.000000e-03
,
(
KJ000015:2.000000e-03
,
OTU136:2.000000e-03
):2.000000e-03
):1.200000e-02
):0.000000e+00
,
(
(
(
(
AY438672:0.000000e+00
,
OTU32:0.000000e+00
):8.000000e-03
,
(
X73447:6.000000e-03
,
AB075770:6.000000e-03
):2.000000e-03
):1.999999e-03
,
OTU514:1.000000e-02
):0.000000e+00
,
OTU3308:1.000000e-02
):6.000001e-03
):0.000000e+00
,
(
(
AB075771:4.000000e-03
,
(
FR749984:0.000000e+00
,
OTU534:0.000000e+00
):4.000000e-03
):2.000000e-03
,
X73451:6.000000e-03
):1.000000e-02
):0.000000e+00
,
OTU1193:1.600000e-02
):0.000000e+00
,
OTU2761:1.600000e-02
):0.000000e+00
,
OTU2765:1.600000e-02
):0.000000e+00
,
OTU2786:1.600000e-02
):3.999999e-03
,
OTU2922:2.000000e-02
):2.000000e-03
,
FR733662:2.200000e-02
):0.000000e+00
,
(
(
(
(
AY245527:8.000000e-03
,
(
Z69929:4.000000e-03
,
FR749954:4.000000e-03
):4.000000e-03
):4.000000e-03
,
AY682207:1.200000e-02
):7.900000e-03
,
AY158079:1.990000e-02
):9.999983e-05
,
GQ231514:2.000000e-02
):2.000000e-03
):0.000000e+00
,
(
(
(
(
(
(
(
(
(
(
(
(
(
(
(
(
(
(
(
Y18183:2.000000e-03
,
EU878275:2.000000e-03
):4.000000e-03
,
KC329523:6.000000e-03
):2.000000e-03
,
X77836:8.000000e-03
):0.000000e+00
,
(
AB201750:2.000000e-03
,
EF382661:2.000000e-03
):6.000000e-03
):1.999999e-03
,
(
DQ643978:8.000000e-03
,
EU443727:8.000000e-03
):1.999999e-03
):2.000000e-03
,
KR349722:1.200000e-02
):0.000000e+00
,
(
EF382660:2.000000e-03
,
KJ196388:2.000000e-03
):1.000000e-02
):0.000000e+00
,
KF601947:1.200000e-02
):2.000000e-03
,
KT783480:1.400000e-02
):0.000000e+00
,
AF458779:1.400000e-02
):0.000000e+00
,
X77837:1.400000e-02
):0.000000e+00
,
HQ880422:1.400000e-02
):2.000000e-03
,
(
AF467248:0.000000e+00
,
AB037677:0.000000e+00
):1.600000e-02
):1.999998e-03
,
(
(
AF373919:2.000000e-03
,
Y15626:2.000000e-03
):1.400000e-02
,
DQ234901:1.600000e-02
):1.999998e-03
):0.000000e+00
,
(
(
(
KJ420408:8.000000e-03
,
LM999901:8.000000e-03
):4.000000e-03
,
FR851323:1.200000e-02
):0.000000e+00
,
AF050099:1.200000e-02
):5.999999e-03
):0.000000e+00
,
KX822012:1.800000e-02
):2.000000e-03
,
(
EU627628:1.000000e-02
,
DQ250645:1.000000e-02
):1.000000e-02
):0.000000e+00
,
AJ320233:2.000000e-02
):0.000000e+00
,
X77845:2.000000e-02
):2.000000e-03
):0.000000e+00
,
Y16716:2.200000e-02
):2.000000e-03
,
(
AB023970:0.000000e+00
,
OTU248:0.000000e+00
):2.400000e-02
):0.000000e+00
,
AF522323:2.400000e-02
):0.000000e+00
,
KJ137882:2.400000e-02
):0.000000e+00
,
GU645013:2.400000e-02
):0.000000e+00
,
OTU1672:2.400000e-02
):2.000000e-03
,
(
(
(
GU562448:0.000000e+00
,
FP565809:0.000000e+00
):4.000000e-03
,
KJ174056:4.000000e-03
):4.000000e-03
,
OTU2819:8.000000e-03
):1.800000e-02
):0.000000e+00
,
OTU1561:2.600000e-02
):2.000000e-03
,
(
(
(
(
HE687281:6.000000e-03
,
(
AY326462:0.000000e+00
,
OTU271:0.000000e+00
):6.000000e-03
):2.000000e-03
,
DQ160208:8.000000e-03
):0.000000e+00
,
OTU1901:8.000000e-03
):8.000000e-03
,
AY167952:1.600000e-02
):1.200000e-02
):0.000000e+00
,
(
EU567322:1.600000e-02
,
KX371568:1.600000e-02
):1.200000e-02
):0.000000e+00
,
OTU1859:2.800000e-02
):1.999998e-03
,
AF071416:3.000000e-02
):0.000000e+00
,
(
EF026082:2.800000e-02
,
(
KC608867:2.000000e-02
,
AJ272422:2.000000e-02
):8.000001e-03
):1.999998e-03
):0.000000e+00
,
EF116488:3.000000e-02
):2.000002e-03
,
FR749894:3.200000e-02
):0.000000e+00
,
(
(
(
GQ461821:6.000000e-03
,
X80832:6.000000e-03
):1.200000e-02
,
X80227:1.800000e-02
):1.200000e-02
,
(
(
HQ534365:4.000000e-03
,
CCEZ01000065:4.000000e-03
):2.400000e-02
,
AF358114:2.800000e-02
):1.999998e-03
):2.000002e-03
):0.000000e+00
,
KM277820:3.200000e-02
):2.000000e-03
,
AF016691:3.400000e-02
):0.000000e+00
,
(
(
AY323523:0.000000e+00
,
OTU603:0.000000e+00
):3.200000e-02
,
(
FR749955:3.000000e-02
,
(
(
AY353956:2.800000e-02
,
Z69293:2.800000e-02
):0.000000e+00
,
(
KC188660:2.400000e-02
,
EF522948:2.400000e-02
):4.000001e-03
):1.999998e-03
):2.000002e-03
):2.000000e-03
):0.000000e+00
,
OTU2577:3.400000e-02
):1.999997e-03
,
AF113543:3.600000e-02
):0.000000e+00
,
L34612:3.600000e-02
):0.000000e+00
,
AY656718:3.600000e-02
):0.000000e+00
,
(
AY176772:3.000000e-02
,
KR364764:3.000000e-02
):5.999999e-03
):0.000000e+00
,
OTU1027:3.600000e-02
):0.000000e+00
,
OTU1792:3.600000e-02
):2.000000e-03
,
AF450134:3.800000e-02
):0.000000e+00
,
OTU3121:3.800000e-02
):2.000000e-03
):0.000000e+00
,
(
(
(
(
(
(
(
(
(
DQ911241:0.000000e+00
,
Y07839:0.000000e+00
):0.000000e+00
,
CAEL01000039:0.000000e+00
):0.000000e+00
,
GU938835:0.000000e+00
):2.000000e-03
,
JN657222:2.000000e-03
):0.000000e+00
,
OTU259:2.000000e-03
):2.000000e-03
,
DQ911242:4.000000e-03
):2.400000e-02
,
(
AF542230:0.000000e+00
,
OTU513:0.000000e+00
):2.800000e-02
):9.999998e-03
,
(
(
(
(
(
EU526290:0.000000e+00
,
OTU662:0.000000e+00
):3.200000e-02
,
(
(
(
EU526291:2.000000e-03
,
OTU877:2.000000e-03
):1.400000e-02
,
GU440754:1.600000e-02
):3.999999e-03
,
KF705042:2.000000e-02
):1.200000e-02
):0.000000e+00
,
AB298735:3.200000e-02
):2.000000e-03
,
(
AF542228:8.000000e-03
,
AY153431:8.000000e-03
):2.600000e-02
):1.999997e-03
,
OTU1025:3.600000e-02
):2.000000e-03
):0.000000e+00
,
OTU1626:3.800000e-02
):2.000000e-03
):0.000000e+00
,
(
KR911910:2.400000e-02
,
OTU1170:2.400000e-02
):1.600000e-02
):0.000000e+00
,
GQ900631:4.000000e-02
):0.000000e+00
,
(
OTU359:3.600000e-02
,
(
OTU606:3.400000e-02
,
OTU732:3.400000e-02
):1.999997e-03
):4.000001e-03
):0.000000e+00
,
OTU240:4.000000e-02
):0.000000e+00
,
OTU368:4.000000e-02
):0.000000e+00
,
(
(
OTU507:1.800000e-02
,
OTU560:1.800000e-02
):0.000000e+00
,
OTU664:1.800000e-02
):2.200000e-02
):0.000000e+00
,
(
(
(
(
(
OTU614:1.800000e-02
,
OTU849:1.800000e-02
):1.000000e-02
,
OTU836:2.800000e-02
):1.999998e-03
,
OTU919:3.000000e-02
):2.000002e-03
,
OTU2269:3.200000e-02
):5.999997e-03
,
OTU739:3.800000e-02
):2.000000e-03
):0.000000e+00
,
OTU788:4.000000e-02
):0.000000e+00
,
OTU864:4.000000e-02
):0.000000e+00
,
OTU865:4.000000e-02
):0.000000e+00
,
(
(
(
(
OTU262:2.000000e-02
,
OTU1767:2.000000e-02
):2.000000e-03
,
OTU3290:2.200000e-02
):4.000001e-03
,
OTU2369:2.600000e-02
):1.200000e-02
,
OTU2919:3.800000e-02
):2.000000e-03
):0.000000e+00
,
(
OTU1096:3.200000e-02
,
OTU1163:3.200000e-02
):7.999998e-03
):0.000000e+00
,
OTU1360:4.000000e-02
):0.000000e+00
,
OTU1635:4.000000e-02
):0.000000e+00
,
OTU1852:4.000000e-02
):0.000000e+00
,
OTU1862:4.000000e-02
):0.000000e+00
,
(
OTU1936:3.800000e-02
,
OTU2215:3.800000e-02
):2.000000e-03
):0.000000e+00
,
OTU2031:4.000000e-02
):0.000000e+00
,
OTU2121:4.000000e-02
):0.000000e+00
,
OTU2146:4.000000e-02
):0.000000e+00
,
OTU2397:4.000000e-02
):0.000000e+00
,
OTU2409:4.000000e-02
):0.000000e+00
,
OTU2412:4.000000e-02
):0.000000e+00
,
OTU2413:4.000000e-02
):0.000000e+00
,
OTU2449:4.000000e-02
):0.000000e+00
,
OTU2473:4.000000e-02
):0.000000e+00
,
OTU2742:4.000000e-02
):0.000000e+00
,
OTU2774:4.000000e-02
):0.000000e+00
,
OTU2836:4.000000e-02
):0.000000e+00
,
OTU2891:4.000000e-02
):2.000000e-03
,
AF537211:4.200000e-02
):0.000000e+00
,
(
(
(
AB298740:3.800000e-02
,
(
(
(
(
(
(
(
(
(
AJ310135:2.600000e-02
,
(
(
(
(
(
(
(
(
(
(
U13039:2.000000e-03
,
AJ006963:2.000000e-03
):0.000000e+00
,
OTU1314:2.000000e-03
):1.200000e-02
,
OTU428:1.400000e-02
):5.999999e-03
,
(
(
(
(
(
(
OTU138:1.600000e-02
,
OTU759:1.600000e-02
):0.000000e+00
,
OTU879:1.600000e-02
):0.000000e+00
,
OTU401:1.600000e-02
):0.000000e+00
,
OTU1522:1.600000e-02
):1.999998e-03
,
(
(
(
OTU291:1.600000e-02
,
OTU391:1.600000e-02
):0.000000e+00
,
OTU344:1.600000e-02
):0.000000e+00
,
OTU1328:1.600000e-02
):1.999998e-03
):0.000000e+00
,
(
(
OTU228:1.600000e-02
,
OTU1132:1.600000e-02
):0.000000e+00
,
OTU2975:1.600000e-02
):1.999998e-03
):2.000000e-03
):0.000000e+00
,
OTU681:2.000000e-02
):0.000000e+00
,
OTU685:2.000000e-02
):0.000000e+00
,
OTU1353:2.000000e-02
):2.000000e-03
,
OTU1740:2.200000e-02
):0.000000e+00
,
OTU3280:2.200000e-02
):2.000000e-03
,
AJ251215:2.400000e-02
):2.000000e-03
):0.000000e+00
,
OTU617:2.600000e-02
):2.000000e-03
,
OTU555:2.800000e-02
):0.000000e+00
,
(
OTU752:1.800000e-02
,
OTU2714:1.800000e-02
):1.000000e-02
):1.999998e-03
,
U65987:3.000000e-02
):0.000000e+00
,
OTU257:3.000000e-02
):2.000002e-03
,
OTU200:3.200000e-02
):2.000000e-03
,
(
Z36272:6.000000e-03
,
OTU831:6.000000e-03
):2.800000e-02
):1.999997e-03
,
(
(
(
AB037874:1.200000e-02
,
(
(
(
(
AB037875:0.000000e+00
,
AB021701:0.000000e+00
):0.000000e+00
,
OTU481:0.000000e+00
):2.000000e-03
,
AB021702:2.000000e-03
):4.000000e-03
,
Z36296:6.000000e-03
):6.000000e-03
):1.400000e-02
,
OTU1361:2.600000e-02
):8.000001e-03
,
OTU853:3.400000e-02
):1.999997e-03
):2.000000e-03
):0.000000e+00
,
OTU1996:3.800000e-02
):2.000000e-03
,
OTU2447:4.000000e-02
):2.000000e-03
):0.000000e+00
,
AB218661:4.200000e-02
):0.000000e+00
,
(
(
(
(
(
X96958:0.000000e+00
,
AJ297449:0.000000e+00
):8.000000e-03
,
(
X96959:6.000000e-03
,
(
(
(
X96956:0.000000e+00
,
X96957:0.000000e+00
):0.000000e+00
,
X96955:0.000000e+00
):4.000000e-03
,
X96954:4.000000e-03
):2.000000e-03
):2.000000e-03
):8.000000e-03
,
X96960:1.600000e-02
):3.999999e-03
,
(
(
(
(
AF073898:0.000000e+00
,
M23927:0.000000e+00
):1.000000e-02
,
(
AB036759:0.000000e+00
,
OTU1126:0.000000e+00
):1.000000e-02
):4.000001e-03
,
OTU222:1.400000e-02
):0.000000e+00
,
(
(
X96961:0.000000e+00
,
M59120:0.000000e+00
):2.000000e-03
,
OTU727:2.000000e-03
):1.200000e-02
):5.999999e-03
):2.000000e-02
,
(
AY312403:3.200000e-02
,
FJ438469:3.200000e-02
):7.999998e-03
):2.000000e-03
):0.000000e+00
,
(
(
(
(
X55797:0.000000e+00
,
OTU323:0.000000e+00
):2.000000e-03
,
KP322014:2.000000e-03
):2.000000e-02
,
OTU544:2.200000e-02
):1.400000e-02
,
OTU3059:3.600000e-02
):6.000001e-03
):0.000000e+00
,
OTU594:4.200000e-02
):0.000000e+00
,
OTU832:4.200000e-02
):0.000000e+00
,
OTU934:4.200000e-02
):0.000000e+00
,
(
(
(
OTU1530:3.400000e-02
,
OTU2136:3.400000e-02
):3.999997e-03
,
OTU3039:3.800000e-02
):0.000000e+00
,
OTU2986:3.800000e-02
):4.000001e-03
):0.000000e+00
,
OTU1659:4.200000e-02
):0.000000e+00
,
OTU1804:4.200000e-02
):0.000000e+00
,
OTU1819:4.200000e-02
):0.000000e+00
,
OTU1931:4.200000e-02
):0.000000e+00
,
(
OTU1942:1.600000e-02
,
OTU2660:1.600000e-02
):2.600000e-02
):0.000000e+00
,
OTU2093:4.200000e-02
):0.000000e+00
,
OTU2097:4.200000e-02
):0.000000e+00
,
OTU2156:4.200000e-02
):0.000000e+00
,
OTU2177:4.200000e-02
):0.000000e+00
,
OTU2305:4.200000e-02
):0.000000e+00
,
(
OTU2340:2.800000e-02
,
OTU2712:2.800000e-02
):1.400000e-02
):0.000000e+00
,
OTU2821:4.200000e-02
):0.000000e+00
,
OTU2857:4.200000e-02
):0.000000e+00
,
OTU3047:4.200000e-02
):0.000000e+00
,
OTU3071:4.200000e-02
):0.000000e+00
,
OTU3145:4.200000e-02
):0.000000e+00
,
OTU3302:4.200000e-02
):0.000000e+00
,
OTU3306:4.200000e-02
):1.999997e-04
,
OTU3051:4.220000e-02
):1.800001e-03
):0.000000e+00
,
(
(
L11305:2.800000e-02
,
AJ404680:2.800000e-02
):1.999998e-03
,
AB598276:3.000000e-02
):1.400000e-02
):0.000000e+00
,
(
L09177:4.000000e-02
,
(
AY295777:3.600000e-02
,
OTU414:3.600000e-02
):4.000001e-03
):4.000001e-03
):0.000000e+00
,
OTU393:4.400000e-02
):0.000000e+00
,
OTU426:4.400000e-02
):0.000000e+00
,
(
(
(
OTU537:2.600000e-02
,
OTU3066:2.600000e-02
):2.000000e-03
,
(
OTU569:1.800000e-02
,
OTU591:1.800000e-02
):1.000000e-02
):6.000001e-03
,
OTU2470:3.400000e-02
):9.999998e-03
):0.000000e+00
,
OTU721:4.400000e-02
):0.000000e+00
,
(
OTU1501:4.000000e-02
,
OTU1669:4.000000e-02
):4.000001e-03
):0.000000e+00
,
OTU1534:4.400000e-02
):0.000000e+00
,
OTU1591:4.400000e-02
):0.000000e+00
,
OTU1651:4.400000e-02
):0.000000e+00
,
OTU1656:4.400000e-02
):0.000000e+00
,
(
OTU1788:4.000000e-02
,
OTU2728:4.000000e-02
):4.000001e-03
):0.000000e+00
,
OTU2021:4.400000e-02
):0.000000e+00
,
OTU2139:4.400000e-02
):0.000000e+00
,
OTU2429:4.400000e-02
):0.000000e+00
,
OTU2448:4.400000e-02
):0.000000e+00
,
OTU2476:4.400000e-02
):0.000000e+00
,
OTU2763:4.400000e-02
):0.000000e+00
,
(
OTU2851:4.200000e-02
,
OTU3230:4.200000e-02
):2.000000e-03
):0.000000e+00
,
OTU2974:4.400000e-02
):0.000000e+00
,
OTU3168:4.400000e-02
):0.000000e+00
,
OTU3242:4.400000e-02
):2.000000e-03
,
(
(
(
(
(
(
(
(
(
(
(
(
(
(
(
(
(
(
(
(
(
(
(
(
(
(
(
(
(
(
(
(
Z32637:0.000000e+00
,
Z49720:0.000000e+00
):0.000000e+00
,
Z32635:0.000000e+00
):0.000000e+00
,
Z49731:0.000000e+00
):0.000000e+00
,
Z49734:0.000000e+00
):0.000000e+00
,
AY444740:0.000000e+00
):2.000000e-03
,
HQ398202:2.000000e-03
):0.000000e+00
,
Z49721:2.000000e-03
):0.000000e+00
,
Z49725:2.000000e-03
):2.000000e-03
,
Z49738:4.000000e-03
):0.000000e+00
,
Z49737:4.000000e-03
):0.000000e+00
,
Z32639:4.000000e-03
):4.000000e-03
,
X97366:8.000000e-03
):0.000000e+00
,
(
(
(
Z49732:2.000000e-03
,
Z49729:2.000000e-03
):0.000000e+00
,
Z49739:2.000000e-03
):0.000000e+00
,
X97363:2.000000e-03
):6.000000e-03
):1.999999e-03
,
(
(
X97364:0.000000e+00
,
X97359:0.000000e+00
):6.000000e-03
,
LN899829:6.000000e-03
):4.000000e-03
):0.000000e+00
,
(
Z49736:8.000000e-03
,
JF779685:8.000000e-03
):1.999999e-03
):0.000000e+00
,
(
(
HQ287902:0.000000e+00
,
AF122885:0.000000e+00
):0.000000e+00
,
AE017354:0.000000e+00
):1.000000e-02
):0.000000e+00
,
(
AB233209:2.000000e-03
,
AB233210:2.000000e-03
):7.999999e-03
):2.000000e-03
,
Z32644:1.200000e-02
):0.000000e+00
,
KJ796839:1.200000e-02
):0.000000e+00
,
(
(
(
(
AM747393:6.000000e-03
,
Z49722:6.000000e-03
):4.000000e-03
,
Z49728:1.000000e-02
):0.000000e+00
,
X97355:1.000000e-02
):0.000000e+00
,
(
X73395:2.000000e-03
,
JF779686:2.000000e-03
):7.999999e-03
):2.000000e-03
):4.000001e-03
,
AF122886:1.600000e-02
):0.000000e+00
,
Z49716:1.600000e-02
):0.000000e+00
,
Z49717:1.600000e-02
):1.999998e-03
,
(
(
(
(
(
(
AF424887:4.000000e-03
,
AF122883:4.000000e-03
):4.000000e-03
,
AF122884:8.000000e-03
):6.000000e-03
,
AF227162:1.400000e-02
):0.000000e+00
,
AF227161:1.400000e-02
):2.000000e-03
,
Z49730:1.600000e-02
):0.000000e+00
,
Z32640:1.600000e-02
):1.999998e-03
):0.000000e+00
,
(
(
(
(
Z32643:2.000000e-03
,
DQ667196:2.000000e-03
):4.000000e-03
,
Z32638:6.000000e-03
):4.000000e-03
,
Z32636:1.000000e-02
):6.000001e-03
,
JF831047:1.600000e-02
):1.999998e-03
):0.000000e+00
,
(
Z49733:1.600000e-02
,
EU701006:1.600000e-02
):1.999998e-03
):0.000000e+00
,
Z49726:1.800000e-02
):4.000001e-03
,
Z32667:2.200000e-02
):4.000001e-03
,
Z32642:2.600000e-02
):2.000000e-03
,
AB899895:2.800000e-02
):0.000000e+00
,
Z49727:2.800000e-02
):0.000000e+00
,
Z49723:2.800000e-02
):1.800000e-02
):0.000000e+00
,
(
(
(
(
(
(
(
(
(
(
(
(
(
(
(
(
(
(
(
AJ277887:1.200000e-02
,
AF418173:1.200000e-02
):1.200000e-02
,
U45989:2.400000e-02
):2.000000e-03
,
(
(
(
AY184360:0.000000e+00
,
AY493562:0.000000e+00
):2.000000e-02
,
AY268891:2.000000e-02
):4.000001e-03
,
(
(
(
AB110540:2.000000e-03
,
EF187256:2.000000e-03
):2.000000e-03
,
AF099065:4.000000e-03
):0.000000e+00
,
AF099064:4.000000e-03
):2.000000e-02
):2.000000e-03
):0.000000e+00
,
(
(
Y17286:2.000000e-03
,
M34407:2.000000e-03
):2.000000e-03
,
AJ237603:4.000000e-03
):2.200000e-02
):0.000000e+00
,
AB614135:2.600000e-02
):0.000000e+00
,
(
HE613444:1.600000e-02
,
DQ826724:1.600000e-02
):1.000000e-02
):2.000000e-03
,
U45990:2.800000e-02
):0.000000e+00
,
U45992:2.800000e-02
):0.000000e+00
,
(
(
KP223254:1.600000e-02
,
GU289732:1.600000e-02
):1.999998e-03
,
DQ067422:1.800000e-02
):1.000000e-02
):0.000000e+00
,
(
AF099063:8.000000e-03
,
AF321820:8.000000e-03
):2.000000e-02
):4.000001e-03
,
DQ146482:3.200000e-02
):0.000000e+00
,
AJ237607:3.200000e-02
):2.000000e-03
,
AF243334:3.400000e-02
):3.999997e-03
,
(
(
(
X85131:4.000000e-03
,
X85132:4.000000e-03
):7.999999e-03
,
CP000252:1.200000e-02
):7.999999e-03
,
AF126282:2.000000e-02
):1.800000e-02
):2.000000e-03
,
(
FJ788523:1.200000e-02
,
FJ789839:1.200000e-02
):2.800000e-02
):2.000000e-03
,
(
(
(
(
(
(
(
AF418175:0.000000e+00
,
FR733673:0.000000e+00
):2.000000e-03
,
Y14745:2.000000e-03
):0.000000e+00
,
AJ441315:2.000000e-03
):7.999999e-03
,
(
AF418180:6.000000e-03
,
U12254:6.000000e-03
):4.000000e-03
):7.999999e-03
,
X99637:1.800000e-02
):2.000000e-03
,
(
(
(
(
AF418176:0.000000e+00
,
EF207157:0.000000e+00
):0.000000e+00
,
AF420288:0.000000e+00
):1.600000e-02
,
(
AJ237606:0.000000e+00
,
AJ441316:0.000000e+00
):1.600000e-02
):1.999998e-03
,
EF442984:1.800000e-02
):2.000000e-03
):4.000001e-03
,
(
(
FR733668:0.000000e+00
,
AF418178:0.000000e+00
):1.800000e-02
,
AF418177:1.800000e-02
):6.000001e-03
):1.800000e-02
):2.000000e-03
,
(
(
AF230531:2.200000e-02
,
AM086646:2.200000e-02
):1.600000e-02
,
(
(
(
(
(
(
(
(
(
(
X79412:8.000000e-03
,
Y17712:8.000000e-03
):0.000000e+00
,
(
X79414:4.000000e-03
,
DQ991964:4.000000e-03
):4.000000e-03
):0.000000e+00
,
X79415:8.000000e-03
):0.000000e+00
,
AY835392:8.000000e-03
):0.000000e+00
,
(
X77216:0.000000e+00
,
FR749901:0.000000e+00
):8.000000e-03
):1.200000e-02
,
AY187303:2.000000e-02
):0.000000e+00
,
(
(
AY155599:1.600000e-02
,
(
(
(
U23140:1.000000e-02
,
AF357915:1.000000e-02
):4.000001e-03
,
KJ776405:1.400000e-02
):0.000000e+00
,
(
(
(
(
X70955:8.000000e-03
,
U41562:8.000000e-03
):0.000000e+00
,
CP000142:8.000000e-03
):1.999999e-03
,
(
AAEW02000008:4.000000e-03
,
AY835388:4.000000e-03
):6.000000e-03
):0.000000e+00
,
Y11560:1.000000e-02
):4.000001e-03
):2.000000e-03
):1.999998e-03
,
(
(
(
(
(
(
(
(
AY187307:0.000000e+00
,
U96917:0.000000e+00
):1.000000e-02
,
EF527427:1.000000e-02
):0.000000e+00
,
(
(
EU660516:0.000000e+00
,
EU711072:0.000000e+00
):8.000000e-03
,
DQ145535:8.000000e-03
):1.999999e-03
):0.000000e+00
,
(
AY914177:0.000000e+00
,
AF223382:0.000000e+00
):1.000000e-02
):2.000000e-03
,
(
(
AB682759:8.000000e-03
,
(
U28173:4.000000e-03
,
(
L07834:0.000000e+00
,
AF335183:0.000000e+00
):4.000000e-03
):4.000000e-03
):1.999999e-03
,
DQ145534:1.000000e-02
):2.000000e-03
):2.000000e-03
,
(
(
U41561:4.000000e-03
,
CP000482:4.000000e-03
):6.000000e-03
,
AY653549:1.000000e-02
):4.000001e-03
):0.000000e+00
,
(
(
(
KF006333:2.000000e-03
,
KJ620987:2.000000e-03
):0.000000e+00
,
U13928:2.000000e-03
):0.000000e+00
,
AB762695:2.000000e-03
):1.200000e-02
):2.000000e-03
,
U96918:1.600000e-02
):1.999998e-03
):2.000000e-03
):2.000000e-03
,
U28172:2.200000e-02
):2.000000e-03
,
U49748:2.400000e-02
):4.000001e-03
,
(
DQ309326:6.000000e-03
,
EU182247:6.000000e-03
):2.200000e-02
):9.999998e-03
):6.000001e-03
):0.000000e+00
,
(
(
JQ414031:1.600000e-02
,
KU051627:1.600000e-02
):2.000000e-02
,
KT159733:3.600000e-02
):8.000001e-03
):0.000000e+00
,
(
(
AB016470:1.400000e-02
,
AJ233944:1.400000e-02
):0.000000e+00
,
AB062751:1.400000e-02
):3.000000e-02
):2.000000e-03
):0.000000e+00
,
(
(
(
(
KJ766003:2.200000e-02
,
(
X95181:2.000000e-02
,
Y13672:2.000000e-02
):2.000000e-03
):6.000001e-03
,
(
AM774321:2.200000e-02
,
(
(
(
AB110542:1.200000e-02
,
(
AF099061:4.000000e-03
,
AF099062:4.000000e-03
):7.999999e-03
):5.999999e-03
,
(
X99707:1.600000e-02
,
AJ237602:1.600000e-02
):1.999998e-03
):0.000000e+00
,
AF118453:1.800000e-02
):4.000001e-03
):6.000001e-03
):6.000001e-03
,
L42613:3.400000e-02
):7.999998e-03
,
(
(
(
(
KU845305:1.400000e-02
,
(
(
AY548789:8.000000e-03
,
X95180:8.000000e-03
):1.999999e-03
,
U12253:1.000000e-02
):4.000001e-03
):0.000000e+00
,
AF354663:1.400000e-02
):3.999999e-03
,
HM750216:1.800000e-02
):2.000000e-02
,
AB110549:3.800000e-02
):4.000001e-03
):4.000001e-03
):0.000000e+00
,
(
(
(
(
(
(
(
(
(
(
(
(
(
(
(
(
(
(
(
(
(
(
(
(
(
(
(
(
(
(
(
(
(
(
(
(
(
(
(
(
(
(
(
(
(
(
(
(
(
(
(
(
(
(
(
(
(
(
(
(
(
(
(
(
(
(
(
(
(
(
(
(
(
(
(
(
(
(
(
(
(
(
(
(
(
(
(
(
(
(
(
(
(
(
(
(
(
(
(
(
(
(
(
(
(
(
(
(
(
(
(
(
(
(
(
(
(
(
(
(
(
(
(
(
(
(
AB366386:0.000000e+00
,
AB366385:0.000000e+00
):0.000000e+00
,
AJ621553:0.000000e+00
):0.000000e+00
,
AB205056:0.000000e+00
):2.000000e-03
,
OTU1637:2.000000e-03
):2.000000e-03
,
(
(
(
(
(
AY026750:0.000000e+00
,
AB205055:0.000000e+00
):0.000000e+00
,
AB366388:0.000000e+00
):0.000000e+00
,
AB366389:0.000000e+00
):2.000000e-03
,
(
(
AF264701:0.000000e+00
,
AB262731:0.000000e+00
):0.000000e+00
,
M58821:0.000000e+00
):2.000000e-03
):0.000000e+00
,
AB262734:2.000000e-03
):2.000000e-03
):2.000000e-03
,
(
(
JQ086550:0.000000e+00
,
AB602570:0.000000e+00
):4.000000e-03
,
(
(
(
AB365975:0.000000e+00
,
AB282889:0.000000e+00
):0.000000e+00
,
AB786910:0.000000e+00
):0.000000e+00
,
EU678893:0.000000e+00
):4.000000e-03
):2.000000e-03
):0.000000e+00
,
(
(
(
(
(
(
(
FJ904277:0.000000e+00
,
JN128640:0.000000e+00
):2.000000e-03
,
M58810:2.000000e-03
):0.000000e+00
,
AJ534844:2.000000e-03
):0.000000e+00
,
OTU1660:2.000000e-03
):2.000000e-03
,
(
FN185731:2.000000e-03
,
(
AM158249:0.000000e+00
,
AJ632219:0.000000e+00
):2.000000e-03
):2.000000e-03
):0.000000e+00
,
AB297927:4.000000e-03
):0.000000e+00
,
(
AJ632158:2.000000e-03
,
AJ632157:2.000000e-03
):2.000000e-03
):2.000000e-03
):0.000000e+00
,
AM259118:6.000000e-03
):0.000000e+00
,
(
(
(
(
(
(
(
(
AJ575744:2.000000e-03
,
(
AB721549:0.000000e+00
,
AWTT01000084:0.000000e+00
):2.000000e-03
):0.000000e+00
,
AJ621556:2.000000e-03
):0.000000e+00
,
(
AB257864:0.000000e+00
,
HE616585:0.000000e+00
):2.000000e-03
):2.000000e-03
,
(
(
(
(
(
AF469172:0.000000e+00
,
D86516:0.000000e+00
):0.000000e+00
,
D79212:0.000000e+00
):0.000000e+00
,
AB181950:0.000000e+00
):2.000000e-03
,
(
D16552:0.000000e+00
,
OTU100:0.000000e+00
):2.000000e-03
):0.000000e+00
,
HQ022861:2.000000e-03
):2.000000e-03
):0.000000e+00
,
AF000162:4.000000e-03
):0.000000e+00
,
AB608051:4.000000e-03
):0.000000e+00
,
(
AJ318414:2.000000e-03
,
AJ271383:2.000000e-03
):2.000000e-03
):0.000000e+00
,
AB602569:4.000000e-03
):2.000000e-03
):0.000000e+00
,
(
(
(
(
(
(
(
(
(
(
(
D79211:0.000000e+00
,
AJ306297:0.000000e+00
):0.000000e+00
,
AJ965482:0.000000e+00
):0.000000e+00
,
AM905388:0.000000e+00
):2.000000e-03
,
KR706503:2.000000e-03
):0.000000e+00
,
(
AB907192:0.000000e+00
,
HM443954:0.000000e+00
):2.000000e-03
):0.000000e+00
,
(
AM113778:0.000000e+00
,
AB370875:0.000000e+00
):2.000000e-03
):0.000000e+00
,
AY204889:2.000000e-03
):0.000000e+00
,
(
AM113777:0.000000e+00
,
AM113784:0.000000e+00
):2.000000e-03
):0.000000e+00
,
AB268118:2.000000e-03
):2.000000e-03
,
AJ640078:4.000000e-03
):0.000000e+00
,
OTU1418:4.000000e-03
):2.000000e-03
):0.000000e+00
,
AB907190:6.000000e-03
):0.000000e+00
,
(
AB005893:0.000000e+00
,
AJ786665:0.000000e+00
):6.000000e-03
):0.000000e+00
,
(
HF679039:2.000000e-03
,
AY733084:2.000000e-03
):4.000000e-03
):0.000000e+00
,
HF679038:6.000000e-03
):0.000000e+00
,
(
D88528:4.000000e-03
,
(
(
AJ305320:0.000000e+00
,
AJ621555:0.000000e+00
):2.000000e-03
,
(
(
AJ305321:0.000000e+00
,
AJ973157:0.000000e+00
):0.000000e+00
,
OTU921:0.000000e+00
):2.000000e-03
):2.000000e-03
):2.000000e-03
):0.000000e+00
,
(
AY956788:2.000000e-03
,
AY956789:2.000000e-03
):4.000000e-03
):0.000000e+00
,
OTU2887:6.000000e-03
):2.000000e-03
,
AB731660:8.000000e-03
):0.000000e+00
,
AM709786:8.000000e-03
):0.000000e+00
,
(
(
AB779648:0.000000e+00
,
AB773428:0.000000e+00
):4.000000e-03
,
(
M58813:2.000000e-03
,
AJ575741:2.000000e-03
):2.000000e-03
):4.000000e-03
):0.000000e+00
,
OTU2844:8.000000e-03
):1.999999e-03
,
(
X76330:4.000000e-03
,
AJ621552:4.000000e-03
):6.000000e-03
):0.000000e+00
,
(
AF413523:6.000000e-03
,
AB257863:6.000000e-03
):4.000000e-03
):2.000000e-03
,
(
(
(
(
(
(
AY253659:0.000000e+00
,
X94229:0.000000e+00
):0.000000e+00
,
X94230:0.000000e+00
):0.000000e+00
,
AJ250074:0.000000e+00
):0.000000e+00
,
OTU233:0.000000e+00
):8.000000e-03
,
AF243177:8.000000e-03
):0.000000e+00
,
L23507:8.000000e-03
):4.000000e-03
):0.000000e+00
,
AM279150:1.200000e-02
):0.000000e+00
,
(
AF333975:6.000000e-03
,
OTU593:6.000000e-03
):6.000000e-03
):0.000000e+00
,
(
(
(
AY683322:2.000000e-03
,
D87679:2.000000e-03
):4.000000e-03
,
Y19167:6.000000e-03
):2.000000e-03
,
(
AB196123:0.000000e+00
,
JX523627:0.000000e+00
):8.000000e-03
):4.000000e-03
):2.000000e-03
,
(
AF126738:0.000000e+00
,
OTU379:0.000000e+00
):1.400000e-02
):0.000000e+00
,
OTU2210:1.400000e-02
):0.000000e+00
,
OTU3056:1.400000e-02
):0.000000e+00
,
OTU3137:1.400000e-02
):2.000000e-03
,
LC094494:1.600000e-02
):0.000000e+00
,
AB498045:1.600000e-02
):0.000000e+00
,
X95421:1.600000e-02
):0.000000e+00
,
X76329:1.600000e-02
):0.000000e+00
,
(
AM113776:0.000000e+00
,
OTU891:0.000000e+00
):1.600000e-02
):0.000000e+00
,
(
AB288050:2.000000e-03
,
AY253658:2.000000e-03
):1.400000e-02
):0.000000e+00
,
(
(
ACGI01000130:0.000000e+00
,
OTU229:0.000000e+00
):8.000000e-03
,
AB904716:8.000000e-03
):8.000000e-03
):0.000000e+00
,
(
AJ564009:4.000000e-03
,
AB370882:4.000000e-03
):1.200000e-02
):0.000000e+00
,
AF049745:1.600000e-02
):1.999998e-03
,
(
(
X76327:6.000000e-03
,
OTU540:6.000000e-03
):0.000000e+00
,
JX863367:6.000000e-03
):1.200000e-02
):0.000000e+00
,
AB572588:1.800000e-02
):0.000000e+00
,
AM113783:1.800000e-02
):0.000000e+00
,
AB258357:1.800000e-02
):0.000000e+00
,
(
(
(
AB332024:6.000000e-03
,
AJ576006:6.000000e-03
):2.000000e-03
,
KP677494:8.000000e-03
):6.000000e-03
,
(
AB910349:4.000000e-03
,
AJ496791:4.000000e-03
):1.000000e-02
):3.999999e-03
):0.000000e+00
,
(
(
(
(
(
(
(
(
(
AB794060:0.000000e+00
,
AM285450:0.000000e+00
):0.000000e+00
,
HQ906500:0.000000e+00
):0.000000e+00
,
AJ313530:0.000000e+00
):0.000000e+00
,
JF411966:0.000000e+00
):0.000000e+00
,
OTU900:0.000000e+00
):2.000000e-03
,
AY690834:2.000000e-03
):2.000000e-03
,
HQ322270:4.000000e-03
):0.000000e+00
,
M58804:4.000000e-03
):0.000000e+00
,
AB018528:4.000000e-03
):1.400000e-02
):0.000000e+00
,
(
(
(
(
(
(
(
Y17361:1.000000e-02
,
(
(
(
(
(
AJ306298:4.000000e-03
,
(
(
(
(
AY944408:0.000000e+00
,
AY253660:0.000000e+00
):0.000000e+00
,
OTU168:0.000000e+00
):2.000000e-03
,
AB107638:2.000000e-03
):0.000000e+00
,
(
(
AY773947:0.000000e+00
,
AF257097:0.000000e+00
):0.000000e+00
,
AJ417737:0.000000e+00
):2.000000e-03
):2.000000e-03
):0.000000e+00
,
AM113779:4.000000e-03
):2.000000e-03
,
(
AM113782:0.000000e+00
,
AM113781:0.000000e+00
):6.000000e-03
):2.000000e-03
,
(
FR681899:4.000000e-03
,
FR681901:4.000000e-03
):4.000000e-03
):0.000000e+00
,
AY253657:8.000000e-03
):1.999999e-03
):0.000000e+00
,
AJ306299:1.000000e-02
):0.000000e+00
,
(
(
(
(
(
AY773949:0.000000e+00
,
AY050173:0.000000e+00
):0.000000e+00
,
AB641833:0.000000e+00
):0.000000e+00
,
AY421720:0.000000e+00
):0.000000e+00
,
AB290830:0.000000e+00
):2.000000e-03
,
(
CR954253:0.000000e+00
,
OTU308:0.000000e+00
):2.000000e-03
):7.999999e-03
):0.000000e+00
,
M58801:1.000000e-02
):6.000001e-03
,
(
(
(
Y18654:0.000000e+00
,
AF243176:0.000000e+00
):2.000000e-03
,
AJ272391:2.000000e-03
):1.000000e-02
,
(
(
(
(
(
(
AF519171:0.000000e+00
,
EU487512:0.000000e+00
):0.000000e+00
,
FR681902:0.000000e+00
):0.000000e+00
,
OTU198:0.000000e+00
):4.000000e-03
,
AJ002515:4.000000e-03
):0.000000e+00
,
KU161105:4.000000e-03
):4.000000e-03
,
HQ851022:8.000000e-03
):4.000000e-03
):4.000001e-03
):0.000000e+00
,
(
Y16329:0.000000e+00
,
OTU819:0.000000e+00
):1.600000e-02
):0.000000e+00
,
(
M58806:0.000000e+00
,
AM236149:0.000000e+00
):1.600000e-02
):1.999998e-03
):0.000000e+00
,
(
(
(
(
(
(
(
(
(
AB023836:4.000000e-03
,
AB326358:4.000000e-03
):4.000000e-03
,
(
(
(
(
(
(
(
AF089108:4.000000e-03
,
(
AB326354:0.000000e+00
,
OTU153:0.000000e+00
):4.000000e-03
):0.000000e+00
,
(
(
(
AB326350:0.000000e+00
,
AJ621554:0.000000e+00
):0.000000e+00
,
AJ871178:0.000000e+00
):0.000000e+00
,
AB812750:0.000000e+00
):4.000000e-03
):2.000000e-03
,
(
(
(
(
AB162131:0.000000e+00
,
HG794492:0.000000e+00
):2.000000e-03
,
AB154519:2.000000e-03
):2.000000e-03
,
AJ576009:4.000000e-03
):0.000000e+00
,
AY681127:4.000000e-03
):2.000000e-03
):0.000000e+00
,
(
(
DQ664203:2.000000e-03
,
AY681126:2.000000e-03
):0.000000e+00
,
(
AB365976:0.000000e+00
,
AB433982:0.000000e+00
):2.000000e-03
):4.000000e-03
):0.000000e+00
,
DQ523489:6.000000e-03
):0.000000e+00
,
(
EU074850:0.000000e+00
,
M58824:0.000000e+00
):6.000000e-03
):0.000000e+00
,
AM905389:6.000000e-03
):2.000000e-03
):0.000000e+00
,
M58808:8.000000e-03
):1.999999e-03
,
AB267406:1.000000e-02
):0.000000e+00
,
AB048833:1.000000e-02
):2.000000e-03
,
(
AY255802:0.000000e+00
,
OTU630:0.000000e+00
):1.200000e-02
):0.000000e+00
,
AM292799:1.200000e-02
):0.000000e+00
,
M58803:1.200000e-02
):0.000000e+00
,
OTU2505:1.200000e-02
):5.999999e-03
):0.000000e+00
,
(
AB033209:0.000000e+00
,
OTU918:0.000000e+00
):1.800000e-02
):0.000000e+00
,
OTU1486:1.800000e-02
):0.000000e+00
,
OTU2257:1.800000e-02
):2.000000e-03
,
AJ576007:2.000000e-02
):2.000000e-03
,
(
(
(
(
JX099549:0.000000e+00
,
JX099550:0.000000e+00
):6.000000e-03
,
JX099553:6.000000e-03
):2.000000e-03
,
JX099551:8.000000e-03
):8.000000e-03
,
KF386017:1.600000e-02
):5.999999e-03
):0.000000e+00
,
(
KJ078643:1.000000e-02
,
JX099545:1.000000e-02
):1.200000e-02
):0.000000e+00
,
(
(
(
(
(
(
(
(
(
(
(
(
(
(
(
(
(
(
(
(
(
(
(
(
(
(
(
(
(
(
(
(
(
(
(
(
(
(
(
(
(
(
(
(
(
(
(
(
(
(
(
(
(
(
(
(
(
(
(
(
(
(
(
(
(
(
(
(
(
(
(
(
(
(
(
(
(
(
(
(
(
(
(
(
(
(
(
(
(
(
(
(
(
(
(
(
(
(
(
(
(
(
(
(
(
(
(
(
(
(
(
(
(
(
(
(
(
(
(
(
(
(
(
(
(
(
(
(
(
(
(
(
(
(
(
(
(
(
(
(
(
(
(
(
(
(
(
(
(
(
(
(
(
(
(
(
(
(
(
(
(
(
(
(
(
(
(
(
(
(
(
(
(
(
(
(
(
(
AY396047:2.000000e-03
,
(
(
(
(
(
(
(
DQ411812:0.000000e+00
,
AF133535:0.000000e+00
):0.000000e+00
,
Y18296:0.000000e+00
):0.000000e+00
,
DQ411810:0.000000e+00
):0.000000e+00
,
AJ891167:0.000000e+00
):0.000000e+00
,
AF061002:0.000000e+00
):0.000000e+00
,
HQ378515:0.000000e+00
):0.000000e+00
,
HF679036:0.000000e+00
):2.000000e-03
):0.000000e+00
,
(
(
(
(
(
(
(
(
(
(
(
(
GU983697:0.000000e+00
,
AF539705:0.000000e+00
):0.000000e+00
,
Y17302:0.000000e+00
):0.000000e+00
,
AJ276354:0.000000e+00
):0.000000e+00
,
AF061013:0.000000e+00
):0.000000e+00
,
AJ271329:0.000000e+00
):0.000000e+00
,
AJ888906:0.000000e+00
):0.000000e+00
,
AF061007:0.000000e+00
):0.000000e+00
,
LC127059:0.000000e+00
):0.000000e+00
,
JQ283454:0.000000e+00
):0.000000e+00
,
AB012212:0.000000e+00
):0.000000e+00
,
FN822765:0.000000e+00
):0.000000e+00
,
OTU79:0.000000e+00
):2.000000e-03
):0.000000e+00
,
AJ301830:2.000000e-03
):0.000000e+00
,
(
(
(
(
(
(
(
(
(
(
(
EF197994:0.000000e+00
,
AY028437:0.000000e+00
):0.000000e+00
,
AY943820:0.000000e+00
):0.000000e+00
,
AM039966:0.000000e+00
):0.000000e+00
,
GU457264:0.000000e+00
):0.000000e+00
,
AJ276352:0.000000e+00
):0.000000e+00
,
AJ276353:0.000000e+00
):0.000000e+00
,
KF803651:0.000000e+00
):0.000000e+00
,
AF286831:0.000000e+00
):0.000000e+00
,
HQ847537:0.000000e+00
):0.000000e+00
,
GU457262:0.000000e+00
):0.000000e+00
,
AM039968:0.000000e+00
):2.000000e-03
):0.000000e+00
,
(
(
AF039903:0.000000e+00
,
AF039900:0.000000e+00
):0.000000e+00
,
AF061004:0.000000e+00
):2.000000e-03
):0.000000e+00
,
AB775175:2.000000e-03
):0.000000e+00
,
AF445305:2.000000e-03
):0.000000e+00
,
(
(
AF445301:0.000000e+00
,
FJ211190:0.000000e+00
):0.000000e+00
,
AJ302648:0.000000e+00
):2.000000e-03
):2.000000e-03
,
Y11621:4.000000e-03
):0.000000e+00
,
JX948102:4.000000e-03
):0.000000e+00
,
(
AJ877015:2.000000e-03
,
KX247009:2.000000e-03
):2.000000e-03
):0.000000e+00
,
JQ363620:4.000000e-03
):2.000000e-03
,
AJ301835:6.000000e-03
):0.000000e+00
,
X76177:6.000000e-03
):0.000000e+00
,
AY862507:6.000000e-03
):0.000000e+00
,
(
EF154454:4.000000e-03
,
AJ582753:4.000000e-03
):2.000000e-03
):0.000000e+00
,
(
(
(
(
(
(
AF061001:0.000000e+00
,
AJ243326:0.000000e+00
):0.000000e+00
,
M58816:0.000000e+00
):2.000000e-03
,
AB430339:2.000000e-03
):2.000000e-03
,
JQ650245:4.000000e-03
):0.000000e+00
,
(
(
(
(
(
(
JQIV01000006:0.000000e+00
,
EU817500:0.000000e+00
):0.000000e+00
,
Z73313:0.000000e+00
):0.000000e+00
,
AF425608:0.000000e+00
):0.000000e+00
,
AJ387905:0.000000e+00
):0.000000e+00
,
M58825:0.000000e+00
):0.000000e+00
,
OTU907:0.000000e+00
):4.000000e-03
):0.000000e+00
,
AF450136:4.000000e-03
):2.000000e-03
):0.000000e+00
,
(
(
(
(
(
(
AF445297:4.000000e-03
,
Y17152:4.000000e-03
):0.000000e+00
,
(
(
(
(
(
AJ306612:0.000000e+00
,
AF394926:0.000000e+00
):0.000000e+00
,
X87150:0.000000e+00
):0.000000e+00
,
AJ306611:0.000000e+00
):0.000000e+00
,
AJ296179:0.000000e+00
):2.000000e-03
,
FJ374769:2.000000e-03
):2.000000e-03
):0.000000e+00
,
(
LT595716:0.000000e+00
,
OTU1102:0.000000e+00
):4.000000e-03
):0.000000e+00
,
GU317945:4.000000e-03
):0.000000e+00
,
D50540:4.000000e-03
):0.000000e+00
,
Y16547:4.000000e-03
):2.000000e-03
):0.000000e+00
,
(
AY179329:4.000000e-03
,
Y18098:4.000000e-03
):2.000000e-03
):0.000000e+00
,
Y18097:6.000000e-03
):0.000000e+00
,
AB083414:6.000000e-03
):0.000000e+00
,
Y16546:6.000000e-03
):0.000000e+00
,
FM177901:6.000000e-03
):0.000000e+00
,
(
(
X98526:4.000000e-03
,
(
(
DQ675454:0.000000e+00
,
EU143680:0.000000e+00
):2.000000e-03
,
AY032601:2.000000e-03
):2.000000e-03
):0.000000e+00
,
KR611043:4.000000e-03
):2.000000e-03
):0.000000e+00
,
(
(
(
(
(
(
(
(
(
(
(
(
(
(
(
(
(
(
(
(
(
(
(
(
(
(
(
(
(
(
(
(
(
(
(
(
(
(
(
(
(
(
(
(
(
(
(
(
(
(
(
(
(
(
(
(
(
(
AY667496:0.000000e+00
,
JX232168:0.000000e+00
):0.000000e+00
,
JN036548:0.000000e+00
):4.000000e-03
,
(
(
(
(
(
(
(
(
(
(
(
FJ438370:0.000000e+00
,
HM016869:0.000000e+00
):0.000000e+00
,
EF654664:0.000000e+00
):0.000000e+00
,
Z26932:0.000000e+00
):0.000000e+00
,
AM409184:0.000000e+00
):0.000000e+00
,
JF292514:0.000000e+00
):0.000000e+00
,
AJ879076:0.000000e+00
):2.000000e-03
,
AF510985:2.000000e-03
):0.000000e+00
,
EU326496:2.000000e-03
):0.000000e+00
,
KJ722458:2.000000e-03
):0.000000e+00
,
(
(
FJ430012:0.000000e+00
,
FJ474084:0.000000e+00
):0.000000e+00
,
AB112727:0.000000e+00
):2.000000e-03
):0.000000e+00
,
(
AF295302:0.000000e+00
,
KF265351:0.000000e+00
):2.000000e-03
):2.000000e-03
):0.000000e+00
,
AJ010478:4.000000e-03
):0.000000e+00
,
GQ153549:4.000000e-03
):0.000000e+00
,
EU926955:4.000000e-03
):0.000000e+00
,
AF001963:4.000000e-03
):0.000000e+00
,
(
(
(
(
AJ551330:0.000000e+00
,
AB110008:0.000000e+00
):0.000000e+00
,
AJ618979:0.000000e+00
):2.000000e-03
,
FN428691:2.000000e-03
):0.000000e+00
,
(
KY114944:0.000000e+00
,
AB859673:0.000000e+00
):2.000000e-03
):2.000000e-03
):0.000000e+00
,
DQ870688:4.000000e-03
):0.000000e+00
,
(
FN428698:2.000000e-03
,
Z26935:2.000000e-03
):2.000000e-03
):0.000000e+00
,
(
(
(
(
(
(
EF154512:2.000000e-03
,
(
FN397659:0.000000e+00
,
AB021194:0.000000e+00
):2.000000e-03
):0.000000e+00
,
AJ292316:2.000000e-03
):0.000000e+00
,
FN298444:2.000000e-03
):0.000000e+00
,
(
(
(
(
(
DQ073393:0.000000e+00
,
GU994085:0.000000e+00
):0.000000e+00
,
AF202057:0.000000e+00
):0.000000e+00
,
AF202056:0.000000e+00
):0.000000e+00
,
AB473560:0.000000e+00
):0.000000e+00
,
AB243859:0.000000e+00
):2.000000e-03
):0.000000e+00
,
(
(
(
(
(
(
(
(
EF371375:0.000000e+00
,
KT895286:0.000000e+00
):0.000000e+00
,
AJ542512:0.000000e+00
):0.000000e+00
,
AJ542509:0.000000e+00
):0.000000e+00
,
AJ542506:0.000000e+00
):0.000000e+00
,
AJ542513:0.000000e+00
):0.000000e+00
,
AJ542508:0.000000e+00
):0.000000e+00
,
AJ250056:0.000000e+00
):0.000000e+00
,
JX113681:0.000000e+00
):2.000000e-03
):0.000000e+00
,
JX262263:2.000000e-03
):2.000000e-03
):0.000000e+00
,
(
AJ514408:2.000000e-03
,
(
X68415:0.000000e+00
,
D16277:0.000000e+00
):2.000000e-03
):2.000000e-03
):0.000000e+00
,
DQ333897:4.000000e-03
):0.000000e+00
,
(
(
(
(
(
(
(
(
EF079063:2.000000e-03
,
(
JQ772482:0.000000e+00
,
AF029364:0.000000e+00
):2.000000e-03
):0.000000e+00
,
(
(
(
(
(
(
AF500007:0.000000e+00
,
JF775504:0.000000e+00
):0.000000e+00
,
X62172:0.000000e+00
):0.000000e+00
,
AJ493659:0.000000e+00
):0.000000e+00
,
AJ544622:0.000000e+00
):0.000000e+00
,
AB245377:0.000000e+00
):0.000000e+00
,
HQ224517:0.000000e+00
):2.000000e-03
):0.000000e+00
,
D55729:2.000000e-03
):0.000000e+00
,
(
(
(
(
FJ265708:0.000000e+00
,
AF041791:0.000000e+00
):0.000000e+00
,
EU036220:0.000000e+00
):0.000000e+00
,
FJ765415:0.000000e+00
):0.000000e+00
,
AF144750:0.000000e+00
):2.000000e-03
):0.000000e+00
,
DQ073394:2.000000e-03
):0.000000e+00
,
KU324461:2.000000e-03
):0.000000e+00
,
AY904032:2.000000e-03
):0.000000e+00
,
AY667495:2.000000e-03
):2.000000e-03
):0.000000e+00
,
(
(
KF443809:2.000000e-03
,
(
(
(
AF526913:0.000000e+00
,
AJ628749:0.000000e+00
):0.000000e+00
,
AB558495:0.000000e+00
):0.000000e+00
,
FJ477040:0.000000e+00
):2.000000e-03
):0.000000e+00
,
KJ956929:2.000000e-03
):2.000000e-03
):0.000000e+00
,
(
(
FN179488:0.000000e+00
,
JX993821:0.000000e+00
):0.000000e+00
,
AY677116:0.000000e+00
):4.000000e-03
):0.000000e+00
,
KP334990:4.000000e-03
):0.000000e+00
,
(
(
JX217747:0.000000e+00
,
FJ169465:0.000000e+00
):0.000000e+00
,
AB043865:0.000000e+00
):4.000000e-03
):0.000000e+00
,
AM980508:4.000000e-03
):0.000000e+00
,
(
(
AJ314745:2.000000e-03
,
JF742665:2.000000e-03
):0.000000e+00
,
KX516729:2.000000e-03
):2.000000e-03
):0.000000e+00
,
KM677191:4.000000e-03
):0.000000e+00
,
AY437845:4.000000e-03
):0.000000e+00
,
AJ314746:4.000000e-03
):0.000000e+00
,
AJ697862:4.000000e-03
):0.000000e+00
,
JX144975:4.000000e-03
):0.000000e+00
,
(
EF371374:0.000000e+00
,
AM286423:0.000000e+00
):4.000000e-03
):0.000000e+00
,
(
(
(
(
(
(
(
(
AF483625:0.000000e+00
,
AF483624:0.000000e+00
):2.000000e-03
,
AB099708:2.000000e-03
):0.000000e+00
,
(
(
(
EF014452:0.000000e+00
,
AJ439078:0.000000e+00
):0.000000e+00
,
AM747813:0.000000e+00
):0.000000e+00
,
AJ316309:0.000000e+00
):2.000000e-03
):0.000000e+00
,
(
(
X76447:0.000000e+00
,
EF206294:0.000000e+00
):0.000000e+00
,
FR666703:0.000000e+00
):2.000000e-03
):0.000000e+00
,
(
KT362910:0.000000e+00
,
EU861362:0.000000e+00
):2.000000e-03
):0.000000e+00
,
KT240114:2.000000e-03
):0.000000e+00
,
(
HQ419276:0.000000e+00
,
AY608605:0.000000e+00
):2.000000e-03
):0.000000e+00
,
OTU559:2.000000e-03
):2.000000e-03
):0.000000e+00
,
(
(
(
AM773821:2.000000e-03
,
(
(
AJ310083:0.000000e+00
,
JF731238:0.000000e+00
):0.000000e+00
,
AJ310084:0.000000e+00
):2.000000e-03
):0.000000e+00
,
JQ754706:2.000000e-03
):0.000000e+00
,
(
FM178866:0.000000e+00
,
AB300598:0.000000e+00
):2.000000e-03
):2.000000e-03
):0.000000e+00
,
JN860068:4.000000e-03
):0.000000e+00
,
KC254732:4.000000e-03
):0.000000e+00
,
(
(
KT763359:0.000000e+00
,
AJ006086:0.000000e+00
):2.000000e-03
,
(
(
EF114311:0.000000e+00
,
X70314:0.000000e+00
):0.000000e+00
,
X70315:0.000000e+00
):2.000000e-03
):2.000000e-03
):0.000000e+00
,
(
(
(
KC904244:0.000000e+00
,
JF824796:0.000000e+00
):0.000000e+00
,
AB271738:0.000000e+00
):0.000000e+00
,
AB271740:0.000000e+00
):4.000000e-03
):0.000000e+00
,
KM613132:4.000000e-03
):0.000000e+00
,
(
AJ627212:2.000000e-03
,
AJ627211:2.000000e-03
):2.000000e-03
):0.000000e+00
,
(
(
(
AB245380:2.000000e-03
,
KF040588:2.000000e-03
):0.000000e+00
,
EU364818:2.000000e-03
):0.000000e+00
,
AF071856:2.000000e-03
):2.000000e-03
):0.000000e+00
,
KC291653:4.000000e-03
):0.000000e+00
,
(
AB363732:2.000000e-03
,
JF824800:2.000000e-03
):2.000000e-03
):0.000000e+00
,
(
(
(
HM460884:2.000000e-03
,
(
HQ433447:0.000000e+00
,
AY998119:0.000000e+00
):2.000000e-03
):0.000000e+00
,
LM994040:2.000000e-03
):0.000000e+00
,
KP259553:2.000000e-03
):2.000000e-03
):0.000000e+00
,
(
(
(
CP000002:0.000000e+00
,
AF302118:0.000000e+00
):0.000000e+00
,
LBMN02000007:0.000000e+00
):2.000000e-03
,
(
AY904033:0.000000e+00
,
AJ583158:0.000000e+00
):2.000000e-03
):2.000000e-03
):0.000000e+00
,
(
(
KY003162:0.000000e+00
,
KF995513:0.000000e+00
):0.000000e+00
,
JX103165:0.000000e+00
):4.000000e-03
):0.000000e+00
,
(
(
(
X76437:2.000000e-03
,
AJ250318:2.000000e-03
):0.000000e+00
,
FJ514932:2.000000e-03
):0.000000e+00
,
(
AB021182:0.000000e+00
,
AF547209:0.000000e+00
):2.000000e-03
):2.000000e-03
):0.000000e+00
,
GU434676:4.000000e-03
):0.000000e+00
,
FN995265:4.000000e-03
):0.000000e+00
,
(
(
KJ464756:2.000000e-03
,
HQ433471:2.000000e-03
):0.000000e+00
,
KJ630837:2.000000e-03
):2.000000e-03
):0.000000e+00
,
(
AB109209:2.000000e-03
,
(
(
(
AJ717382:0.000000e+00
,
KT186244:0.000000e+00
):0.000000e+00
,
KP317497:0.000000e+00
):0.000000e+00
,
FN995266:0.000000e+00
):2.000000e-03
):2.000000e-03
):0.000000e+00
,
AJ627210:4.000000e-03
):0.000000e+00
,
KR534504:4.000000e-03
):0.000000e+00
,
(
(
(
(
(
AB198719:0.000000e+00
,
AF221061:0.000000e+00
):0.000000e+00
,
FR733689:0.000000e+00
):0.000000e+00
,
AY189804:0.000000e+00
):0.000000e+00
,
DQ371431:0.000000e+00
):2.000000e-03
,
AB262082:2.000000e-03
):2.000000e-03
):0.000000e+00
,
(
(
AY043084:0.000000e+00
,
EU656111:0.000000e+00
):0.000000e+00
,
OTU903:0.000000e+00
):4.000000e-03
):0.000000e+00
,
(
KT886063:2.000000e-03
,
GQ292772:2.000000e-03
):2.000000e-03
):0.000000e+00
,
D16268:4.000000e-03
):0.000000e+00
,
(
(
AB245378:0.000000e+00
,
EF422411:0.000000e+00
):2.000000e-03
,
JQ044788:2.000000e-03
):2.000000e-03
):0.000000e+00
,
(
GQ465041:0.000000e+00
,
DQ280367:0.000000e+00
):4.000000e-03
):0.000000e+00
,
AM503357:4.000000e-03
):0.000000e+00
,
(
(
(
(
AB043858:0.000000e+00
,
AB086897:0.000000e+00
):0.000000e+00
,
LC054224:0.000000e+00
):2.000000e-03
,
X76439:2.000000e-03
):0.000000e+00
,
KP954690:2.000000e-03
):2.000000e-03
):0.000000e+00
,
(
(
(
(
(
(
DQ026060:0.000000e+00
,
AB043851:0.000000e+00
):0.000000e+00
,
GQ292773:0.000000e+00
):0.000000e+00
,
LC054227:0.000000e+00
):2.000000e-03
,
AB043846:2.000000e-03
):0.000000e+00
,
AJ302709:2.000000e-03
):0.000000e+00
,
AB047684:2.000000e-03
):2.000000e-03
):0.000000e+00
,
EU817571:4.000000e-03
):0.000000e+00
,
AM292417:4.000000e-03
):2.000000e-03
):0.000000e+00
,
(
(
(
(
FR749957:0.000000e+00
,
AY608981:0.000000e+00
):2.000000e-03
,
AF067651:2.000000e-03
):0.000000e+00
,
AF326278:2.000000e-03
):0.000000e+00
,
L09227:2.000000e-03
):4.000000e-03
):0.000000e+00
,
(
(
(
AY312404:2.000000e-03
,
(
(
(
(
AF276304:0.000000e+00
,
X60618:0.000000e+00
):0.000000e+00
,
Z26923:0.000000e+00
):0.000000e+00
,
AJ293805:0.000000e+00
):0.000000e+00
,
HE613733:0.000000e+00
):2.000000e-03
):0.000000e+00
,
AF276306:2.000000e-03
):2.000000e-03
,
(
EU477773:0.000000e+00
,
AY608961:0.000000e+00
):4.000000e-03
):2.000000e-03
):0.000000e+00
,
(
AY608935:2.000000e-03
,
FR749979:2.000000e-03
):4.000000e-03
):0.000000e+00
,
AY044055:6.000000e-03
):0.000000e+00
,
(
(
(
AB021189:2.000000e-03
,
(
U49078:0.000000e+00
,
KJ005123:0.000000e+00
):2.000000e-03
):2.000000e-03
,
(
(
KY072724:2.000000e-03
,
(
AY443038:0.000000e+00
,
AY443036:0.000000e+00
):2.000000e-03
):0.000000e+00
,
KC311559:2.000000e-03
):2.000000e-03
):0.000000e+00
,
(
(
X77790:0.000000e+00
,
KF413433:0.000000e+00
):2.000000e-03
,
(
JX274438:0.000000e+00
,
JX274437:0.000000e+00
):2.000000e-03
):2.000000e-03
):2.000000e-03
):0.000000e+00
,
(
(
(
(
(
JF893466:0.000000e+00
,
HE577175:0.000000e+00
):0.000000e+00
,
KT724336:0.000000e+00
):2.000000e-03
,
KM657429:2.000000e-03
):2.000000e-03
,
KF732820:4.000000e-03
):0.000000e+00
,
KT719299:4.000000e-03
):2.000000e-03
):0.000000e+00
,
JX261934:6.000000e-03
):0.000000e+00
,
(
HE577173:0.000000e+00
,
HG937791:0.000000e+00
):6.000000e-03
):0.000000e+00
,
(
(
KF771256:0.000000e+00
,
AB547124:0.000000e+00
):4.000000e-03
,
(
DQ374637:2.000000e-03
,
AJ419629:2.000000e-03
):2.000000e-03
):2.000000e-03
):0.000000e+00
,
AJ277984:6.000000e-03
):0.000000e+00
,
AJ277983:6.000000e-03
):0.000000e+00
,
(
(
(
FM209428:0.000000e+00
,
GQ927308:0.000000e+00
):0.000000e+00
,
FN555708:0.000000e+00
):0.000000e+00
,
KF781632:0.000000e+00
):6.000000e-03
):0.000000e+00
,
X62173:6.000000e-03
):0.000000e+00
,
GU937385:6.000000e-03
):0.000000e+00
,
(
(
(
(
(
(
(
(
(
(
(
AJ276351:0.000000e+00
,
HQ223107:0.000000e+00
):0.000000e+00
,
AMXN01000021:0.000000e+00
):0.000000e+00
,
AF074970:0.000000e+00
):0.000000e+00
,
KU836854:0.000000e+00
):0.000000e+00
,
FN597644:0.000000e+00
):0.000000e+00
,
GQ281299:0.000000e+00
):0.000000e+00
,
AB021198:0.000000e+00
):0.000000e+00
,
LLZC01000010:0.000000e+00
):0.000000e+00
,
AB021181:0.000000e+00
):2.000000e-03
,
(
DQ993671:0.000000e+00
,
AB021191:0.000000e+00
):2.000000e-03
):0.000000e+00
,
(
(
(
(
(
(
JX680098:0.000000e+00
,
JX680133:0.000000e+00
):0.000000e+00
,
AY876289:0.000000e+00
):0.000000e+00
,
AF234854:0.000000e+00
):0.000000e+00
,
AJ831844:0.000000e+00
):0.000000e+00
,
AJ831841:0.000000e+00
):0.000000e+00
,
AJ831842:0.000000e+00
):2.000000e-03
):4.000000e-03
):0.000000e+00
,
AM747234:6.000000e-03
):0.000000e+00
,
KJ995984:6.000000e-03
):0.000000e+00
,
AB049195:6.000000e-03
):0.000000e+00
,
(
(
AB021185:0.000000e+00
,
D16273:0.000000e+00
):0.000000e+00
,
JX293295:0.000000e+00
):6.000000e-03
):0.000000e+00
,
X60611:6.000000e-03
):0.000000e+00
,
LN625239:6.000000e-03
):0.000000e+00
,
U20385:6.000000e-03
):0.000000e+00
,
HF952774:6.000000e-03
):0.000000e+00
,
HQ433466:6.000000e-03
):0.000000e+00
,
GQ925365:6.000000e-03
):0.000000e+00
,
X60615:6.000000e-03
):0.000000e+00
,
FM162181:6.000000e-03
):0.000000e+00
,
AJ781029:6.000000e-03
):0.000000e+00
,
HG799486:6.000000e-03
):0.000000e+00
,
HF952773:6.000000e-03
):0.000000e+00
,
EU621902:6.000000e-03
):0.000000e+00
,
AF541966:6.000000e-03
):0.000000e+00
,
AY228462:6.000000e-03
):0.000000e+00
,
JX402080:6.000000e-03
):0.000000e+00
,
(
(
(
(
(
(
(
(
(
(
EF675742:0.000000e+00
,
KP197672:0.000000e+00
):2.000000e-03
,
(
AJ315056:0.000000e+00
,
AJ316302:0.000000e+00
):2.000000e-03
):0.000000e+00
,
(
(
FJ425909:0.000000e+00
,
FM205010:0.000000e+00
):0.000000e+00
,
FJ746573:0.000000e+00
):2.000000e-03
):0.000000e+00
,
(
(
(
AB750685:0.000000e+00
,
HQ433443:0.000000e+00
):0.000000e+00
,
HQ620695:0.000000e+00
):0.000000e+00
,
HQ620704:0.000000e+00
):2.000000e-03
):0.000000e+00
,
DQ386635:2.000000e-03
):2.000000e-03
,
(
(
(
(
(
KJ144820:2.000000e-03
,
DQ664543:2.000000e-03
):0.000000e+00
,
AY121439:2.000000e-03
):0.000000e+00
,
(
(
AY121430:0.000000e+00
,
AF326365:0.000000e+00
):0.000000e+00
,
HQ171440:0.000000e+00
):2.000000e-03
):0.000000e+00
,
AY543169:2.000000e-03
):0.000000e+00
,
FN597064:2.000000e-03
):2.000000e-03
):0.000000e+00
,
(
GU202420:0.000000e+00
,
GU586225:0.000000e+00
):4.000000e-03
):0.000000e+00
,
(
(
(
(
(
(
AJ009793:0.000000e+00
,
AB197851:0.000000e+00
):0.000000e+00
,
DQ139839:0.000000e+00
):2.000000e-03
,
AY822043:2.000000e-03
):0.000000e+00
,
EF101168:2.000000e-03
):0.000000e+00
,
D16275:2.000000e-03
):0.000000e+00
,
AJ012667:2.000000e-03
):2.000000e-03
):0.000000e+00
,
LC041942:4.000000e-03
):0.000000e+00
,
Y13066:4.000000e-03
):2.000000e-03
):0.000000e+00
,
FJ357159:6.000000e-03
):0.000000e+00
,
KC311560:6.000000e-03
):0.000000e+00
,
(
HQ433455:0.000000e+00
,
HQ433440:0.000000e+00
):6.000000e-03
):0.000000e+00
,
AY603978:6.000000e-03
):0.000000e+00
,
AM711118:6.000000e-03
):2.000000e-03
,
(
S86170:0.000000e+00
,
HE583595:0.000000e+00
):8.000000e-03
):0.000000e+00
,
(
(
(
(
(
(
CP001022:0.000000e+00
,
DQ019165:0.000000e+00
):0.000000e+00
,
AM072763:0.000000e+00
):0.000000e+00
,
AB105164:0.000000e+00
):0.000000e+00
,
DQ019164:0.000000e+00
):4.000000e-03
,
(
(
DQ019167:0.000000e+00
,
AJ846291:0.000000e+00
):0.000000e+00
,
JF893462:0.000000e+00
):4.000000e-03
):2.000000e-03
,
AY864633:6.000000e-03
):2.000000e-03
):0.000000e+00
,
(
AB021196:0.000000e+00
,
OTU1195:0.000000e+00
):8.000000e-03
):0.000000e+00
,
KF631430:8.000000e-03
):0.000000e+00
,
AJ504797:8.000000e-03
):0.000000e+00
,
AJ605774:8.000000e-03
):0.000000e+00
,
KF258678:8.000000e-03
):0.000000e+00
,
(
(
(
(
(
AF281158:0.000000e+00
,
KJ460028:0.000000e+00
):0.000000e+00
,
FJ527421:0.000000e+00
):0.000000e+00
,
EU874389:0.000000e+00
):0.000000e+00
,
LN866628:0.000000e+00
):4.000000e-03
,
(
(
AY190535:0.000000e+00
,
AJ237708:0.000000e+00
):2.000000e-03
,
FR693626:2.000000e-03
):2.000000e-03
):4.000000e-03
):0.000000e+00
,
(
(
(
(
(
(
(
(
AB021192:0.000000e+00
,
AB021199:0.000000e+00
):0.000000e+00
,
KU198626:0.000000e+00
):0.000000e+00
,
D16281:0.000000e+00
):0.000000e+00
,
AJ310100:0.000000e+00
):0.000000e+00
,
AE016877:0.000000e+00
):0.000000e+00
,
AB190217:0.000000e+00
):0.000000e+00
,
OTU650:0.000000e+00
):2.000000e-03
,
AF013121:2.000000e-03
):6.000000e-03
):0.000000e+00
,
AY829448:8.000000e-03
):0.000000e+00
,
(
HM035089:0.000000e+00
,
KP268082:0.000000e+00
):8.000000e-03
):0.000000e+00
,
(
(
AJ551329:4.000000e-03
,
EU046268:4.000000e-03
):0.000000e+00
,
(
AY373018:0.000000e+00
,
EU939689:0.000000e+00
):4.000000e-03
):4.000000e-03
):0.000000e+00
,
(
(
(
(
(
KP265300:0.000000e+00
,
JX258924:0.000000e+00
):0.000000e+00
,
GU477780:0.000000e+00
):0.000000e+00
,
AJ606700:0.000000e+00
):0.000000e+00
,
AJ422145:0.000000e+00
):6.000000e-03
,
JF893461:6.000000e-03
):2.000000e-03
):0.000000e+00
,
(
(
(
(
(
(
(
AY553296:0.000000e+00
,
LN872943:0.000000e+00
):4.000000e-03
,
KF963825:4.000000e-03
):2.000000e-03
,
AY603977:6.000000e-03
):0.000000e+00
,
EF533969:6.000000e-03
):0.000000e+00
,
EU583724:6.000000e-03
):0.000000e+00
,
(
(
(
(
(
AJ717299:0.000000e+00
,
FN690978:0.000000e+00
):2.000000e-03
,
(
HQ433456:0.000000e+00
,
AY616012:0.000000e+00
):2.000000e-03
):0.000000e+00
,
AB859945:2.000000e-03
):0.000000e+00
,
JQ680032:2.000000e-03
):2.000000e-03
,
(
DQ989634:0.000000e+00
,
AM905297:0.000000e+00
):4.000000e-03
):2.000000e-03
):0.000000e+00
,
AM931441:6.000000e-03
):2.000000e-03
):0.000000e+00
,
(
(
(
DQ359731:0.000000e+00
,
AY671976:0.000000e+00
):6.000000e-03
,
EU874387:6.000000e-03
):0.000000e+00
,
(
(
AB264528:4.000000e-03
,
AJ493661:4.000000e-03
):0.000000e+00
,
AJ238041:4.000000e-03
):2.000000e-03
):2.000000e-03
):0.000000e+00
,
AJ238042:8.000000e-03
):0.000000e+00
,
FJ347755:8.000000e-03
):0.000000e+00
,
(
AY321436:6.000000e-03
,
AY321434:6.000000e-03
):2.000000e-03
):0.000000e+00
,
(
HE577174:6.000000e-03
,
GQ889491:6.000000e-03
):2.000000e-03
):0.000000e+00
,
AB275883:8.000000e-03
):0.000000e+00
,
JX274434:8.000000e-03
):0.000000e+00
,
AM114102:8.000000e-03
):0.000000e+00
,
AB243851:8.000000e-03
):0.000000e+00
,
AB107894:8.000000e-03
):0.000000e+00
,
(
KJ136650:6.000000e-03
,
AB021193:6.000000e-03
):2.000000e-03
):0.000000e+00
,
(
HG799487:6.000000e-03
,
HQ433453:6.000000e-03
):2.000000e-03
):0.000000e+00
,
FM244839:8.000000e-03
):0.000000e+00
,
(
HQ433452:4.000000e-03
,
LC036257:4.000000e-03
):4.000000e-03
):0.000000e+00
,
KC845574:8.000000e-03
):0.000000e+00
,
OTU793:8.000000e-03
):1.999999e-03
,
(
(
(
EU522087:0.000000e+00
,
D88668:0.000000e+00
):4.000000e-03
,
AY690334:4.000000e-03
):2.000000e-03
,
AJ301840:6.000000e-03
):4.000000e-03
):0.000000e+00
,
LT595715:1.000000e-02
):0.000000e+00
,
(
AF016390:2.000000e-03
,
OTU470:2.000000e-03
):7.999999e-03
):0.000000e+00
,
(
(
(
(
(
(
X98529:0.000000e+00
,
X98528:0.000000e+00
):0.000000e+00
,
DQ065845:0.000000e+00
):0.000000e+00
,
X98527:0.000000e+00
):0.000000e+00
,
DQ065846:0.000000e+00
):0.000000e+00
,
EU545982:0.000000e+00
):6.000000e-03
,
X56153:6.000000e-03
):4.000000e-03
):0.000000e+00
,
JX274433:1.000000e-02
):0.000000e+00
,
AF169520:1.000000e-02
):0.000000e+00
,
(
AB271739:4.000000e-03
,
KC677630:4.000000e-03
):6.000000e-03
):0.000000e+00
,
HQ676600:1.000000e-02
):0.000000e+00
,
AB021195:1.000000e-02
):0.000000e+00
,
(
FJ889576:0.000000e+00
,
EU603328:0.000000e+00
):1.000000e-02
):0.000000e+00
,
(
JN187498:4.000000e-03
,
AJ315075:4.000000e-03
):6.000000e-03
):0.000000e+00
,
(
(
(
(
(
(
(
AB971839:0.000000e+00
,
AY190534:0.000000e+00
):4.000000e-03
,
(
(
(
(
(
AB971838:2.000000e-03
,
(
(
(
(
(
(
JQ762290:0.000000e+00
,
X94558:0.000000e+00
):0.000000e+00
,
AY881246:0.000000e+00
):0.000000e+00
,
AB243865:0.000000e+00
):0.000000e+00
,
AJ310149:0.000000e+00
):0.000000e+00
,
AB189298:0.000000e+00
):0.000000e+00
,
AJ486874:0.000000e+00
):2.000000e-03
):0.000000e+00
,
(
EF486356:0.000000e+00
,
AY351395:0.000000e+00
):2.000000e-03
):0.000000e+00
,
FJ456889:2.000000e-03
):0.000000e+00
,
(
AM295006:0.000000e+00
,
HE717023:0.000000e+00
):2.000000e-03
):0.000000e+00
,
DQ888316:2.000000e-03
):2.000000e-03
):0.000000e+00
,
AF500003:4.000000e-03
):0.000000e+00
,
AB195680:4.000000e-03
):2.000000e-03
,
AY351389:6.000000e-03
):0.000000e+00
,
X90834:6.000000e-03
):2.000000e-03
,
EF612763:8.000000e-03
):1.999999e-03
):0.000000e+00
,
(
KT438833:8.000000e-03
,
KF733796:8.000000e-03
):1.999999e-03
):0.000000e+00
,
(
(
(
AY667494:3.985000e-03
,
AM982516:3.985000e-03
):1.500035e-05
,
DQ504377:4.000000e-03
):2.000000e-03
,
(
LN812017:0.000000e+00
,
DQ115802:0.000000e+00
):6.000000e-03
):4.000000e-03
):0.000000e+00
,
(
(
(
(
(
(
(
(
(
(
(
(
Z48306:0.000000e+00
,
LN827662:0.000000e+00
):2.000000e-03
,
(
(
AB043852:0.000000e+00
,
X76445:0.000000e+00
):0.000000e+00
,
KM066107:0.000000e+00
):2.000000e-03
):0.000000e+00
,
(
X76444:0.000000e+00
,
AB292819:0.000000e+00
):2.000000e-03
):0.000000e+00
,
EU925618:2.000000e-03
):2.000000e-03
,
FJ825145:4.000000e-03
):0.000000e+00
,
AF064704:4.000000e-03
):0.000000e+00
,
GU583651:4.000000e-03
):2.000000e-03
,
AJ493660:6.000000e-03
):0.000000e+00
,
KX618877:6.000000e-03
):0.000000e+00
,
(
AB043864:2.000000e-03
,
OTU1805:2.000000e-03
):4.000000e-03
):0.000000e+00
,
D87035:6.000000e-03
):2.000000e-03
,
HE996968:8.000000e-03
):1.999999e-03
):0.000000e+00
,
LK026324:1.000000e-02
):0.000000e+00
,
(
KU726543:2.000000e-03
,
KP898733:2.000000e-03
):7.999999e-03
):2.000000e-03
,
(
D88824:8.000000e-03
,
EU522083:8.000000e-03
):4.000000e-03
):0.000000e+00
,
(
(
(
AF061009:4.000000e-03
,
AF061006:4.000000e-03
):0.000000e+00
,
OTU1219:4.000000e-03
):4.000000e-03
,
AJ854484:8.000000e-03
):4.000000e-03
):0.000000e+00
,
FJ360897:1.200000e-02
):0.000000e+00
,
(
(
Y17300:0.000000e+00
,
OTU666:0.000000e+00
):8.000000e-03
,
GU459067:8.000000e-03
):4.000000e-03
):0.000000e+00
,
(
(
(
(
(
(
(
EU379016:0.000000e+00
,
JF775503:0.000000e+00
):0.000000e+00
,
DQ019166:0.000000e+00
):0.000000e+00
,
AM072764:0.000000e+00
):0.000000e+00
,
AY594264:0.000000e+00
):0.000000e+00
,
AY594266:0.000000e+00
):0.000000e+00
,
OTU1190:0.000000e+00
):2.000000e-03
,
AY818050:2.000000e-03
):1.000000e-02
):0.000000e+00
,
(
X56156:4.000000e-03
,
(
AY543023:0.000000e+00
,
OTU1137:0.000000e+00
):4.000000e-03
):7.999999e-03
):0.000000e+00
,
AY443039:1.200000e-02
):0.000000e+00
,
AY376312:1.200000e-02
):0.000000e+00
,
(
FM864227:8.000000e-03
,
AM911047:8.000000e-03
):4.000000e-03
):0.000000e+00
,
(
(
FJ386524:6.000000e-03
,
AB243849:6.000000e-03
):2.000000e-03
,
(
DQ519571:0.000000e+00
,
AB243845:0.000000e+00
):8.000000e-03
):4.000000e-03
):0.000000e+00
,
(
(
(
(
(
(
(
(
(
(
(
AB365482:6.000000e-03
,
(
AB366005:2.000000e-03
,
AJ315060:2.000000e-03
):4.000000e-03
):0.000000e+00
,
JX501255:6.000000e-03
):0.000000e+00
,
HQ433454:6.000000e-03
):2.000000e-03
,
(
JX435821:6.000000e-03
,
(
(
DQ298074:4.000000e-03
,
AB623011:4.000000e-03
):0.000000e+00
,
KC311561:4.000000e-03
):2.000000e-03
):2.000000e-03
):0.000000e+00
,
KF317693:8.000000e-03
):0.000000e+00
,
(
JX233495:2.000000e-03
,
JX233492:2.000000e-03
):6.000000e-03
):1.999999e-03
,
(
(
(
(
(
KJ002449:0.000000e+00
,
FN376846:0.000000e+00
):2.000000e-03
,
FJ182050:2.000000e-03
):0.000000e+00
,
AB231905:2.000000e-03
):2.000000e-03
,
AY057394:4.000000e-03
):4.000000e-03
,
KT981892:8.000000e-03
):1.999999e-03
):0.000000e+00
,
(
(
AY321433:2.000000e-03
,
AY667493:2.000000e-03
):0.000000e+00
,
EF601571:2.000000e-03
):7.999999e-03
):0.000000e+00
,
KJ941155:1.000000e-02
):0.000000e+00
,
(
(
EU817570:8.000000e-03
,
(
(
(
AJ640134:0.000000e+00
,
AB188089:0.000000e+00
):2.000000e-03
,
AB473561:2.000000e-03
):4.000000e-03
,
(
AB010863:0.000000e+00
,
GU784860:0.000000e+00
):6.000000e-03
):2.000000e-03
):0.000000e+00
,
EU709018:8.000000e-03
):1.999999e-03
):0.000000e+00
,
KF958190:1.000000e-02
):2.000000e-03
):0.000000e+00
,
(
(
(
(
(
(
(
(
(
AB968093:1.000000e-02
,
(
(
(
(
(
(
(
AY988598:6.000000e-03
,
(
EF379274:4.000000e-03
,
AB271752:4.000000e-03
):2.000000e-03
):2.000000e-03
,
(
(
(
AJ698860:0.000000e+00
,
AJ634663:0.000000e+00
):2.000000e-03
,
D16270:2.000000e-03
):0.000000e+00
,
AB374517:2.000000e-03
):6.000000e-03
):0.000000e+00
,
AB374522:8.000000e-03
):0.000000e+00
,
(
(
AB911245:2.000000e-03
,
EF581819:2.000000e-03
):2.000000e-03
,
KP340805:4.000000e-03
):4.000000e-03
):0.000000e+00
,
AB264529:8.000000e-03
):0.000000e+00
,
(
(
(
(
HQ439902:0.000000e+00
,
LN626645:0.000000e+00
):2.000000e-03
,
AB854047:2.000000e-03
):0.000000e+00
,
AF036922:2.000000e-03
):4.000000e-03
,
(
(
(
DQ664540:0.000000e+00
,
FJ182214:0.000000e+00
):2.000000e-03
,
EU784646:2.000000e-03
):2.000000e-03
,
(
AB101591:2.000000e-03
,
EU709020:2.000000e-03
):2.000000e-03
):2.000000e-03
):2.000000e-03
):0.000000e+00
,
AM040716:8.000000e-03
):1.999999e-03
):0.000000e+00
,
(
(
HG934297:6.000000e-03
,
(
(
X76446:2.000000e-03
,
AJ880003:2.000000e-03
):2.000000e-03
,
AJ316316:4.000000e-03
):2.000000e-03
):2.000000e-03
,
(
(
(
(
AY258614:0.000000e+00
,
AY793550:0.000000e+00
):0.000000e+00
,
AB188090:0.000000e+00
):2.000000e-03
,
HM054474:2.000000e-03
):2.000000e-03
,
(
(
X76440:0.000000e+00
,
FJ233848:0.000000e+00
):0.000000e+00
,
HQ620634:0.000000e+00
):4.000000e-03
):4.000000e-03
):1.999999e-03
):0.000000e+00
,
AB911246:1.000000e-02
):0.000000e+00
,
(
AB101595:0.000000e+00
,
AJ634662:0.000000e+00
):1.000000e-02
):0.000000e+00
,
(
(
(
(
HM057160:0.000000e+00
,
FJ169626:0.000000e+00
):8.000000e-03
,
(
AB243866:6.000000e-03
,
GU213062:6.000000e-03
):2.000000e-03
):0.000000e+00
,
(
(
(
(
(
EU281853:4.000000e-03
,
KU870235:4.000000e-03
):2.000000e-03
,
EU143681:6.000000e-03
):0.000000e+00
,
AF418602:6.000000e-03
):0.000000e+00
,
(
(
LN812018:4.000000e-03
,
AF418603:4.000000e-03
):0.000000e+00
,
EU135728:4.000000e-03
):2.000000e-03
):0.000000e+00
,
HQ433437:6.000000e-03
):2.000000e-03
):0.000000e+00
,
(
(
AB736274:2.000000e-03
,
D82065:2.000000e-03
):4.000000e-03
,
AB665218:6.000000e-03
):2.000000e-03
):1.999999e-03
):0.000000e+00
,
AB087828:1.000000e-02
):0.000000e+00
,
(
(
AB196783:4.000000e-03
,
AB196784:4.000000e-03
):0.000000e+00
,
EF554593:4.000000e-03
):6.000000e-03
):0.000000e+00
,
FJ746578:1.000000e-02
):0.000000e+00
,
AB197126:1.000000e-02
):2.000000e-03
):0.000000e+00
,
(
EF520006:4.000000e-03
,
EU135704:4.000000e-03
):7.999999e-03
):0.000000e+00
,
AY667497:1.200000e-02
):0.000000e+00
,
KC477431:1.200000e-02
):0.000000e+00
,
Y11603:1.200000e-02
):0.000000e+00
,
KC242245:1.200000e-02
):2.000000e-03
,
AJ634917:1.400000e-02
):0.000000e+00
,
(
(
(
(
(
Y18053:6.000000e-03
,
(
Y10772:2.000000e-03
,
OTU1011:2.000000e-03
):4.000000e-03
):0.000000e+00
,
AJ012666:6.000000e-03
):0.000000e+00
,
Y17780:6.000000e-03
):2.000000e-03
,
AJ277381:8.000000e-03
):4.000000e-03
,
Y16426:1.200000e-02
):2.000000e-03
):0.000000e+00
,
(
(
(
AJ297627:1.000000e-02
,
(
AJ278341:8.000000e-03
,
AJ276512:8.000000e-03
):1.999999e-03
):0.000000e+00
,
(
(
D87677:0.000000e+00
,
ADNT01000041:0.000000e+00
):0.000000e+00
,
OTU1169:0.000000e+00
):1.000000e-02
):0.000000e+00
,
AM230658:1.000000e-02
):4.000001e-03
):0.000000e+00
,
(
D50541:0.000000e+00
,
OTU443:0.000000e+00
):1.400000e-02
):0.000000e+00
,
(
(
(
(
(
(
(
(
(
(
(
(
(
(
(
(
(
(
(
(
(
(
(
(
(
AB009938:0.000000e+00
,
D83369:0.000000e+00
):0.000000e+00
,
AJ780976:0.000000e+00
):0.000000e+00
,
AB009945:0.000000e+00
):0.000000e+00
,
D83364:0.000000e+00
):0.000000e+00
,
X84731:0.000000e+00
):0.000000e+00
,
EU888120:0.000000e+00
):0.000000e+00
,
FM242137:0.000000e+00
):0.000000e+00
,
FR733703:0.000000e+00
):2.000000e-03
,
S83568:2.000000e-03
):0.000000e+00
,
D83360:2.000000e-03
):0.000000e+00
,
(
HM484980:0.000000e+00
,
D83368:0.000000e+00
):2.000000e-03
):0.000000e+00
,
(
(
(
Y15750:0.000000e+00
,
AB233329:0.000000e+00
):0.000000e+00
,
D83373:0.000000e+00
):0.000000e+00
,
AB009934:0.000000e+00
):2.000000e-03
):0.000000e+00
,
Y15754:2.000000e-03
):0.000000e+00
,
(
(
(
(
(
(
(
(
(
(
(
(
(
(
(
(
(
L37599:0.000000e+00
,
AB009935:0.000000e+00
):0.000000e+00
,
AB009937:0.000000e+00
):0.000000e+00
,
D83363:0.000000e+00
):0.000000e+00
,
L37602:0.000000e+00
):0.000000e+00
,
L36472:0.000000e+00
):0.000000e+00
,
AY727530:0.000000e+00
):0.000000e+00
,
D83355:0.000000e+00
):0.000000e+00
,
FR821777:0.000000e+00
):0.000000e+00
,
AB009944:0.000000e+00
):0.000000e+00
,
L37603:0.000000e+00
):0.000000e+00
,
KM873669:0.000000e+00
):0.000000e+00
,
AY953148:0.000000e+00
):0.000000e+00
,
JN092118:0.000000e+00
):0.000000e+00
,
JX139845:0.000000e+00
):0.000000e+00
,
AB233326:0.000000e+00
):0.000000e+00
,
AB009941:0.000000e+00
):0.000000e+00
,
OTU141:0.000000e+00
):2.000000e-03
):0.000000e+00
,
D83358:2.000000e-03
):0.000000e+00
,
FJ389206:2.000000e-03
):0.000000e+00
,
X66101:2.000000e-03
):0.000000e+00
,
X66100:2.000000e-03
):2.000000e-03
,
(
(
(
(
(
(
(
(
(
(
AB233327:0.000000e+00
,
AP008934:0.000000e+00
):0.000000e+00
,
D83374:0.000000e+00
):0.000000e+00
,
D83366:0.000000e+00
):0.000000e+00
,
AF004220:0.000000e+00
):0.000000e+00
,
AJ320272:0.000000e+00
):0.000000e+00
,
AB009936:0.000000e+00
):0.000000e+00
,
D83361:0.000000e+00
):2.000000e-03
,
(
AB009933:0.000000e+00
,
AB009940:0.000000e+00
):2.000000e-03
):0.000000e+00
,
(
AF527483:0.000000e+00
,
AB009939:0.000000e+00
):2.000000e-03
):0.000000e+00
,
AJ517414:2.000000e-03
):2.000000e-03
):0.000000e+00
,
EU707796:4.000000e-03
):0.000000e+00
,
AF322002:4.000000e-03
):2.000000e-03
,
(
(
(
(
(
(
(
(
(
AJ421446:2.000000e-03
,
(
AB233330:0.000000e+00
,
D83370:0.000000e+00
):2.000000e-03
):0.000000e+00
,
GQ222244:2.000000e-03
):2.000000e-03
,
AB009946:4.000000e-03
):0.000000e+00
,
(
(
AF275710:0.000000e+00
,
DQ837380:0.000000e+00
):0.000000e+00
,
FJ436724:0.000000e+00
):4.000000e-03
):0.000000e+00
,
HE578181:4.000000e-03
):0.000000e+00
,
DQ989633:4.000000e-03
):0.000000e+00
,
(
(
DQ471329:0.000000e+00
,
AB258358:0.000000e+00
):0.000000e+00
,
DQ333949:0.000000e+00
):4.000000e-03
):0.000000e+00
,
FR669114:4.000000e-03
):0.000000e+00
,
(
LN866629:2.000000e-03
,
X94559:2.000000e-03
):2.000000e-03
):2.000000e-03
):0.000000e+00
,
(
(
(
(
(
(
Y15714:0.000000e+00
,
AY119686:0.000000e+00
):0.000000e+00
,
Y15713:0.000000e+00
):2.000000e-03
,
(
(
(
AY119687:0.000000e+00
,
Y15712:0.000000e+00
):0.000000e+00
,
KU933342:0.000000e+00
):0.000000e+00
,
D83359:0.000000e+00
):2.000000e-03
):0.000000e+00
,
AY119685:2.000000e-03
):2.000000e-03
,
(
FJ182049:2.000000e-03
,
KF701618:2.000000e-03
):2.000000e-03
):0.000000e+00
,
AY028927:4.000000e-03
):2.000000e-03
):0.000000e+00
,
(
KT935587:0.000000e+00
,
KU302615:0.000000e+00
):6.000000e-03
):2.000000e-03
,
KT988031:8.000000e-03
):6.000000e-03
):0.000000e+00
,
(
(
(
GU295938:2.000000e-03
,
(
(
(
(
GU295939:0.000000e+00
,
FJ386517:0.000000e+00
):0.000000e+00
,
AY028925:0.000000e+00
):0.000000e+00
,
FJ237390:0.000000e+00
):0.000000e+00
,
OTU1048:0.000000e+00
):2.000000e-03
):0.000000e+00
,
AY028926:2.000000e-03
):2.000000e-03
,
(
FJ158840:2.000000e-03
,
EU583727:2.000000e-03
):2.000000e-03
):1.000000e-02
):0.000000e+00
,
(
(
(
AJ251530:2.000000e-03
,
KU878872:2.000000e-03
):1.000000e-02
,
EU240886:1.200000e-02
):0.000000e+00
,
(
JX424771:0.000000e+00
,
OTU1927:0.000000e+00
):1.200000e-02
):2.000000e-03
):0.000000e+00
,
(
(
(
JX848633:0.000000e+00
,
AY397764:0.000000e+00
):1.200000e-02
,
(
(
AB618491:0.000000e+00
,
OTU707:0.000000e+00
):4.000000e-03
,
L27478:4.000000e-03
):7.999999e-03
):0.000000e+00
,
KC849424:1.200000e-02
):2.000000e-03
):0.000000e+00
,
(
(
AJ535638:0.000000e+00
,
AJ535639:0.000000e+00
):1.000000e-02
,
(
KF040589:0.000000e+00
,
JQ806742:0.000000e+00
):1.000000e-02
):4.000001e-03
):0.000000e+00
,
GU322908:1.400000e-02
):0.000000e+00
,
KX258757:1.400000e-02
):0.000000e+00
,
DQ870754:1.400000e-02
):0.000000e+00
,
KF751884:1.400000e-02
):0.000000e+00
,
AB841307:1.400000e-02
):0.000000e+00
,
AY319933:1.400000e-02
):0.000000e+00
,
AB127980:1.400000e-02
):0.000000e+00
,
AY762976:1.400000e-02
):0.000000e+00
,
EU213011:1.400000e-02
):0.000000e+00
,
AB231786:1.400000e-02
):0.000000e+00
,
FN552009:1.400000e-02
):0.000000e+00
,
OTU1683:1.400000e-02
):0.000000e+00
,
OTU3036:1.400000e-02
):1.850000e-03
,
AJ831843:1.585000e-02
):9.999983e-05
,
(
Z26930:9.950000e-03
,
AY605232:9.950000e-03
):6.000000e-03
):5.000085e-05
,
AF286832:1.600000e-02
):0.000000e+00
,
(
(
(
(
(
(
(
(
AB268549:0.000000e+00
,
AB294166:0.000000e+00
):0.000000e+00
,
AB294165:0.000000e+00
):0.000000e+00
,
AB247277:0.000000e+00
):0.000000e+00
,
AB083406:0.000000e+00
):0.000000e+00
,
OTU969:0.000000e+00
):2.000000e-03
,
(
(
(
AB690566:0.000000e+00
,
AB294171:0.000000e+00
):0.000000e+00
,
AB555562:0.000000e+00
):0.000000e+00
,
AB294167:0.000000e+00
):2.000000e-03
):0.000000e+00
,
AF143511:2.000000e-03
):4.000000e-03
,
(
AB188091:4.000000e-03
,
AB125938:4.000000e-03
):2.000000e-03
):1.000000e-02
):0.000000e+00
,
(
(
(
(
(
(
X94194:2.000000e-03
,
X94195:2.000000e-03
):0.000000e+00
,
AB112725:2.000000e-03
):0.000000e+00
,
AB899818:2.000000e-03
):6.000000e-03
,
X94196:8.000000e-03
):1.999999e-03
,
AJ715385:1.000000e-02
):4.000001e-03
,
KJ739787:1.400000e-02
):2.000000e-03
):0.000000e+00
,
(
(
(
(
(
AY850379:0.000000e+00
,
DQ348072:0.000000e+00
):0.000000e+00
,
DQ348071:0.000000e+00
):4.000000e-03
,
AB101594:4.000000e-03
):4.000000e-03
,
AJ276403:8.000000e-03
):0.000000e+00
,
Z26939:8.000000e-03
):8.000000e-03
):0.000000e+00
,
AB618147:1.600000e-02
):0.000000e+00
,
(
X76449:0.000000e+00
,
X76436:0.000000e+00
):1.600000e-02
):0.000000e+00
,
EU583728:1.600000e-02
):0.000000e+00
,
AB194046:1.600000e-02
):0.000000e+00
,
AB191345:1.600000e-02
):0.000000e+00
,
LC062711:1.600000e-02
):0.000000e+00
,
DQ168584:1.600000e-02
):0.000000e+00
,
AM050346:1.600000e-02
):0.000000e+00
,
DQ221694:1.600000e-02
):0.000000e+00
,
OTU1891:1.600000e-02
):1.949999e-03
,
AY122325:1.795000e-02
):0.000000e+00
,
AB434284:1.795000e-02
):4.999898e-05
,
(
Y17005:8.000000e-03
,
M77819:8.000000e-03
):9.999999e-03
):0.000000e+00
,
KC616733:1.800000e-02
):0.000000e+00
,
(
(
(
AB021188:0.000000e+00
,
DQ227305:0.000000e+00
):2.000000e-03
,
FR714935:2.000000e-03
):0.000000e+00
,
(
FJ357160:0.000000e+00
,
KF732837:0.000000e+00
):2.000000e-03
):1.600000e-02
):0.000000e+00
,
KC404830:1.800000e-02
):0.000000e+00
,
OTU3081:1.800000e-02
):2.000000e-03
,
(
AF349724:2.000000e-03
,
OTU127:2.000000e-03
):1.800000e-02
):0.000000e+00
,
(
JQ287762:0.000000e+00
,
JN093101:0.000000e+00
):2.000000e-02
):0.000000e+00
,
KJ575074:2.000000e-02
):0.000000e+00
,
OTU1439:2.000000e-02
):2.000000e-03
):0.000000e+00
,
(
Y15716:6.000000e-03
,
OTU3195:6.000000e-03
):1.600000e-02
):0.000000e+00
,
(
(
(
FJ557241:0.000000e+00
,
KM066002:0.000000e+00
):0.000000e+00
,
KM066001:0.000000e+00
):2.000000e-03
,
FR850019:2.000000e-03
):2.000000e-02
):0.000000e+00
,
KC164375:2.200000e-02
):0.000000e+00
,
AM492159:2.200000e-02
):0.000000e+00
,
KF958346:2.200000e-02
):0.000000e+00
,
OTU2062:2.200000e-02
):0.000000e+00
,
(
OTU2235:2.000000e-02
,
OTU2686:2.000000e-02
):2.000000e-03
):0.000000e+00
,
OTU2255:2.200000e-02
):0.000000e+00
,
OTU2948:2.200000e-02
):2.000000e-03
,
AB523780:2.400000e-02
):0.000000e+00
,
Y17312:2.400000e-02
):0.000000e+00
,
Y17820:2.400000e-02
):0.000000e+00
,
(
(
EU427463:8.000000e-03
,
(
(
(
Y17280:2.000000e-03
,
AJ251987:2.000000e-03
):0.000000e+00
,
(
(
(
L14327:0.000000e+00
,
L14326:0.000000e+00
):0.000000e+00
,
Y13364:0.000000e+00
):0.000000e+00
,
OTU177:0.000000e+00
):2.000000e-03
):4.000000e-03
,
Y13365:6.000000e-03
):2.000000e-03
):4.000000e-03
,
OTU2935:1.200000e-02
):1.200000e-02
):0.000000e+00
,
EF177692:2.400000e-02
):0.000000e+00
,
(
(
(
Y14578:2.000000e-03
,
Y14580:2.000000e-03
):4.000000e-03
,
HM193518:6.000000e-03
):4.000000e-03
,
Y14581:1.000000e-02
):1.400000e-02
):0.000000e+00
,
KJ620986:2.400000e-02
):0.000000e+00
,
(
(
HG934298:0.000000e+00
,
EU581836:0.000000e+00
):2.000000e-03
,
FR714930:2.000000e-03
):2.200000e-02
):0.000000e+00
,
OTU2560:2.400000e-02
):0.000000e+00
,
OTU1652:2.400000e-02
):2.000000e-03
,
DQ352839:2.600000e-02
):0.000000e+00
,
FJ429590:2.600000e-02
):0.000000e+00
,
KF040368:2.600000e-02
):0.000000e+00
,
JN571119:2.600000e-02
):0.000000e+00
,
OTU693:2.600000e-02
):1.899999e-03
,
AJ966515:2.790000e-02
):1.000017e-04
,
(
JX099541:0.000000e+00
,
Y11374:0.000000e+00
):2.800000e-02
):0.000000e+00
,
JX099543:2.800000e-02
):0.000000e+00
,
AB818493:2.800000e-02
):0.000000e+00
,
(
(
(
(
(
(
(
(
(
(
(
(
(
(
(
(
D78458:2.000000e-03
,
(
(
(
AB507254:0.000000e+00
,
AB112713:0.000000e+00
):0.000000e+00
,
AB112714:0.000000e+00
):0.000000e+00
,
AB112715:0.000000e+00
):2.000000e-03
):2.000000e-03
,
(
(
(
(
(
AB271756:0.000000e+00
,
AB112712:0.000000e+00
):0.000000e+00
,
AB112716:0.000000e+00
):0.000000e+00
,
AF378232:0.000000e+00
):2.000000e-03
,
(
(
KP899808:0.000000e+00
,
EU383033:0.000000e+00
):0.000000e+00
,
AB112721:0.000000e+00
):2.000000e-03
):0.000000e+00
,
AB112717:2.000000e-03
):2.000000e-03
):4.000000e-03
,
AB245376:8.000000e-03
):0.000000e+00
,
JN837488:8.000000e-03
):6.000000e-03
,
(
KJ627768:4.000000e-03
,
D16271:4.000000e-03
):1.000000e-02
):0.000000e+00
,
EU375457:1.400000e-02
):3.999999e-03
,
(
AB688095:1.400000e-02
,
(
(
AJ715378:4.000000e-03
,
KP985221:4.000000e-03
):7.999999e-03
,
(
HQ419073:2.000000e-03
,
Z26921:2.000000e-03
):1.000000e-02
):2.000000e-03
):3.999999e-03
):4.000001e-03
,
(
(
(
(
(
(
(
(
(
(
(
(
(
(
(
(
(
(
(
(
(
(
(
(
(
(
(
(
(
(
(
(
(
(
(
(
(
(
(
(
(
(
(
(
(
(
(
(
(
(
(
(
(
(
(
AF273740:0.000000e+00
,
D16276:0.000000e+00
):0.000000e+00
,
AJ320494:0.000000e+00
):0.000000e+00
,
AJ271157:0.000000e+00
):2.000000e-03
,
AF391124:2.000000e-03
):0.000000e+00
,
AF391123:2.000000e-03
):6.000000e-03
,
(
(
(
(
(
EU888513:0.000000e+00
,
AB073189:0.000000e+00
):2.000000e-03
,
FN556467:2.000000e-03
):4.000000e-03
,
AB819817:6.000000e-03
):0.000000e+00
,
(
AB073188:2.000000e-03
,
(
KM978206:0.000000e+00
,
KP965581:0.000000e+00
):2.000000e-03
):4.000000e-03
):0.000000e+00
,
AY257868:6.000000e-03
):2.000000e-03
):0.000000e+00
,
AF021924:8.000000e-03
):0.000000e+00
,
HQ257247:8.000000e-03
):0.000000e+00
,
(
HM212646:6.000000e-03
,
KJ005124:6.000000e-03
):2.000000e-03
):0.000000e+00
,
(
(
(
(
(
(
(
(
(
(
(
(
(
(
(
(
(
KC835077:0.000000e+00
,
JF811909:0.000000e+00
):2.000000e-03
,
(
KU573975:0.000000e+00
,
KU201962:0.000000e+00
):2.000000e-03
):0.000000e+00
,
AJ716019:2.000000e-03
):0.000000e+00
,
(
AB073192:0.000000e+00
,
KF425513:0.000000e+00
):2.000000e-03
):0.000000e+00
,
(
(
(
(
(
D85396:0.000000e+00
,
EU558281:0.000000e+00
):0.000000e+00
,
EU558284:0.000000e+00
):0.000000e+00
,
EU179327:0.000000e+00
):0.000000e+00
,
AB045094:0.000000e+00
):0.000000e+00
,
AY427832:0.000000e+00
):2.000000e-03
):0.000000e+00
,
OTU1236:2.000000e-03
):0.000000e+00
,
KM522843:2.000000e-03
):0.000000e+00
,
AB769168:2.000000e-03
):0.000000e+00
,
KC835079:2.000000e-03
):0.000000e+00
,
AJ318909:2.000000e-03
):0.000000e+00
,
KF923806:2.000000e-03
):0.000000e+00
,
(
AJ605292:0.000000e+00
,
AB360546:0.000000e+00
):2.000000e-03
):0.000000e+00
,
X60625:2.000000e-03
):2.000000e-03
,
EU815294:4.000000e-03
):2.000000e-03
,
(
AY323608:0.000000e+00
,
AB245384:0.000000e+00
):6.000000e-03
):0.000000e+00
,
KF583881:6.000000e-03
):0.000000e+00
,
KC800716:6.000000e-03
):2.000000e-03
):0.000000e+00
,
(
(
(
(
(
AY167814:2.000000e-03
,
AY323612:2.000000e-03
):2.000000e-03
,
EU977789:4.000000e-03
):0.000000e+00
,
GU187433:4.000000e-03
):0.000000e+00
,
(
(
AB073196:0.000000e+00
,
JQ824133:0.000000e+00
):0.000000e+00
,
OTU682:0.000000e+00
):4.000000e-03
):2.000000e-03
,
GQ423056:6.000000e-03
):2.000000e-03
):0.000000e+00
,
DQ453131:8.000000e-03
):1.999999e-03
,
KF479658:1.000000e-02
):0.000000e+00
,
(
EU741036:0.000000e+00
,
KP212687:0.000000e+00
):1.000000e-02
):0.000000e+00
,
(
(
(
(
GQ303568:0.000000e+00
,
LN651195:0.000000e+00
):4.000000e-03
,
DQ023221:4.000000e-03
):2.000000e-03
,
EU081509:6.000000e-03
):2.000000e-03
,
FN394513:8.000000e-03
):1.999999e-03
):2.000000e-03
,
KF974436:1.200000e-02
):0.000000e+00
,
(
KU050693:6.000000e-03
,
AY741810:6.000000e-03
):6.000000e-03
):0.000000e+00
,
KP334123:1.200000e-02
):0.000000e+00
,
KF915796:1.200000e-02
):0.000000e+00
,
AB979873:1.200000e-02
):0.000000e+00
,
AY847463:1.200000e-02
):0.000000e+00
,
(
AY960748:2.000000e-03
,
AY839867:2.000000e-03
):1.000000e-02
):0.000000e+00
,
(
JQ723718:6.000000e-03
,
(
AB179866:2.000000e-03
,
AB271057:2.000000e-03
):4.000000e-03
):6.000000e-03
):2.000000e-03
,
(
(
(
(
KM978955:0.000000e+00
,
KM243342:0.000000e+00
):0.000000e+00
,
KF834270:0.000000e+00
):2.000000e-03
,
KM243343:2.000000e-03
):2.000000e-03
,
KP231650:4.000000e-03
):1.000000e-02
):0.000000e+00
,
(
KP027419:1.000000e-02
,
KU573973:1.000000e-02
):4.000001e-03
):0.000000e+00
,
(
(
(
(
(
(
(
(
(
AJ633647:2.000000e-03
,
AJ223990:2.000000e-03
):2.000000e-03
,
JN256679:4.000000e-03
):0.000000e+00
,
KM260652:4.000000e-03
):0.000000e+00
,
AJ223987:4.000000e-03
):0.000000e+00
,
GQ985393:4.000000e-03
):0.000000e+00
,
(
(
(
KY114946:0.000000e+00
,
AJ011322:0.000000e+00
):2.000000e-03
,
LC061279:2.000000e-03
):0.000000e+00
,
KC625558:2.000000e-03
):2.000000e-03
):4.000000e-03
,
(
EU257201:2.000000e-03
,
DQ358736:2.000000e-03
):6.000000e-03
):0.000000e+00
,
(
(
DQ338443:0.000000e+00
,
X77846:0.000000e+00
):2.000000e-03
,
(
(
DQ471303:0.000000e+00
,
DQ338444:0.000000e+00
):0.000000e+00
,
GQ985395:0.000000e+00
):2.000000e-03
):6.000000e-03
):4.000000e-03
,
AJ316013:1.200000e-02
):2.000000e-03
):0.000000e+00
,
(
(
AB073194:2.000000e-03
,
(
(
(
AJ575658:0.000000e+00
,
AY751754:0.000000e+00
):0.000000e+00
,
AY208751:0.000000e+00
):0.000000e+00
,
FJ178001:0.000000e+00
):2.000000e-03
):2.000000e-03
,
AJ272249:4.000000e-03
):1.000000e-02
):0.000000e+00
,
(
(
(
AJ250317:2.000000e-03
,
AB567661:2.000000e-03
):7.999999e-03
,
(
(
(
(
(
AB295646:6.000000e-03
,
AB295645:6.000000e-03
):0.000000e+00
,
AF237682:6.000000e-03
):2.000000e-03
,
EU400621:8.000000e-03
):0.000000e+00
,
KC415175:8.000000e-03
):0.000000e+00
,
(
(
AB265206:2.000000e-03
,
AB265205:2.000000e-03
):0.000000e+00
,
AJ345023:2.000000e-03
):6.000000e-03
):1.999999e-03
):0.000000e+00
,
GU187432:1.000000e-02
):4.000001e-03
):0.000000e+00
,
(
(
(
AB073199:0.000000e+00
,
AB073198:0.000000e+00
):0.000000e+00
,
AB073197:0.000000e+00
):0.000000e+00
,
AY359885:0.000000e+00
):1.400000e-02
):0.000000e+00
,
AB295647:1.400000e-02
):0.000000e+00
,
AJ345020:1.400000e-02
):2.000000e-03
,
(
(
(
(
EU570250:8.000000e-03
,
(
(
(
(
(
AB245386:0.000000e+00
,
KU879057:0.000000e+00
):0.000000e+00
,
D82064:0.000000e+00
):2.000000e-03
,
(
AB073362:0.000000e+00
,
JQ314346:0.000000e+00
):2.000000e-03
):2.000000e-03
,
KF925453:4.000000e-03
):2.000000e-03
,
KP056549:6.000000e-03
):2.000000e-03
):6.000000e-03
,
AY530294:1.400000e-02
):0.000000e+00
,
(
(
(
(
(
EF452662:0.000000e+00
,
EU391156:0.000000e+00
):1.000000e-02
,
(
(
AF164345:8.000000e-03
,
GQ423055:8.000000e-03
):1.949999e-03
,
AF006077:9.950000e-03
):4.999992e-05
):0.000000e+00
,
AB073203:1.000000e-02
):0.000000e+00
,
DQ309072:1.000000e-02
):0.000000e+00
,
(
(
(
AF353681:6.000000e-03
,
AB495094:6.000000e-03
):2.000000e-03
,
(
(
AY116665:6.000000e-03
,
AY090110:6.000000e-03
):0.000000e+00
,
FJ719490:6.000000e-03
):2.000000e-03
):1.949999e-03
,
AF130254:9.950000e-03
):4.999992e-05
):4.000001e-03
):0.000000e+00
,
(
(
(
KJ914577:0.000000e+00
,
HE649498:0.000000e+00
):4.000000e-03
,
EU939688:4.000000e-03
):7.999999e-03
,
KT257095:1.200000e-02
):2.000000e-03
):2.000000e-03
):0.000000e+00
,
(
EU391157:2.000000e-03
,
KX009025:2.000000e-03
):1.400000e-02
):0.000000e+00
,
AB045100:1.600000e-02
):0.000000e+00
,
EF626690:1.600000e-02
):0.000000e+00
,
LN852381:1.600000e-02
):0.000000e+00
,
AB041720:1.600000e-02
):1.999998e-03
,
(
EF212893:0.000000e+00
,
EF212892:0.000000e+00
):1.800000e-02
):0.000000e+00
,
(
(
(
KJ000691:0.000000e+00
,
AB248087:0.000000e+00
):0.000000e+00
,
KJ101448:0.000000e+00
):0.000000e+00
,
KC815539:0.000000e+00
):1.800000e-02
):0.000000e+00
,
GQ355277:1.800000e-02
):0.000000e+00
,
AY323609:1.800000e-02
):0.000000e+00
,
AF480935:1.800000e-02
):0.000000e+00
,
(
(
(
(
(
(
(
(
(
AB073202:2.000000e-03
,
AB073363:2.000000e-03
):0.000000e+00
,
DQ407282:2.000000e-03
):1.200000e-02
,
LN812815:1.400000e-02
):0.000000e+00
,
(
(
(
(
(
(
(
(
KF900218:0.000000e+00
,
JX089326:0.000000e+00
):8.000000e-03
,
AF537343:8.000000e-03
):0.000000e+00
,
(
EU912465:4.000000e-03
,
AY598818:4.000000e-03
):4.000000e-03
):1.999999e-03
,
(
LC082229:6.000000e-03
,
KP675984:6.000000e-03
):4.000000e-03
):2.000000e-03
,
(
KR611320:1.000000e-02
,
DQ291142:1.000000e-02
):2.000000e-03
):0.000000e+00
,
(
(
(
(
KC447384:4.000000e-03
,
KX009022:4.000000e-03
):2.000000e-03
,
EU099594:6.000000e-03
):0.000000e+00
,
AY839868:6.000000e-03
):0.000000e+00
,
(
(
(
KF769449:0.000000e+00
,
HQ657320:0.000000e+00
):2.000000e-03
,
AB042938:2.000000e-03
):0.000000e+00
,
KR610523:2.000000e-03
):4.000000e-03
):6.000000e-03
):0.000000e+00
,
(
(
GU124597:0.000000e+00
,
JQ398861:0.000000e+00
):1.000000e-02
,
KJ653225:1.000000e-02
):2.000000e-03
):0.000000e+00
,
(
(
AM411528:0.000000e+00
,
AY167820:0.000000e+00
):0.000000e+00
,
EU939687:0.000000e+00
):1.200000e-02
):2.000000e-03
):0.000000e+00
,
EF125184:1.400000e-02
):0.000000e+00
,
(
AF290916:8.000000e-03
,
KX187338:8.000000e-03
):6.000000e-03
):0.000000e+00
,
KF264455:1.400000e-02
):0.000000e+00
,
GQ423057:1.400000e-02
):2.000000e-03
,
KJ572789:1.600000e-02
):1.999998e-03
):0.000000e+00
,
LC055784:1.800000e-02
):0.000000e+00
,
KC978082:1.800000e-02
):0.000000e+00
,
JX409872:1.800000e-02
):0.000000e+00
,
CBQR020000178:1.800000e-02
):0.000000e+00
,
AB738878:1.800000e-02
):0.000000e+00
,
(
FN293173:1.600000e-02
,
JF824808:1.600000e-02
):1.999998e-03
):1.900000e-03
,
KP076219:1.990000e-02
):9.999983e-05
,
AF378694:2.000000e-02
):0.000000e+00
,
(
(
(
(
(
(
(
(
(
(
(
(
(
HQ315787:0.000000e+00
,
GQ214052:0.000000e+00
):0.000000e+00
,
KC447383:0.000000e+00
):2.000000e-03
,
JQ806733:2.000000e-03
):0.000000e+00
,
HM061613:2.000000e-03
):2.000000e-03
,
EF368008:4.000000e-03
):2.000000e-03
,
HQ704069:6.000000e-03
):2.000000e-03
,
(
(
(
GU181267:0.000000e+00
,
EF203083:0.000000e+00
):2.000000e-03
,
EU014872:2.000000e-03
):4.000000e-03
,
AF433165:6.000000e-03
):2.000000e-03
):0.000000e+00
,
(
(
(
(
GU181266:0.000000e+00
,
AB271056:0.000000e+00
):4.000000e-03
,
EU912527:4.000000e-03
):0.000000e+00
,
(
(
(
JN806384:2.000000e-03
,
KX581041:2.000000e-03
):0.000000e+00
,
KF840792:2.000000e-03
):0.000000e+00
,
AB362828:2.000000e-03
):2.000000e-03
):0.000000e+00
,
KF479666:4.000000e-03
):4.000000e-03
):0.000000e+00
,
AJ971483:8.000000e-03
):4.000000e-03
,
FJ001840:1.200000e-02
):0.000000e+00
,
DQ459874:1.200000e-02
):5.999999e-03
,
FJ001842:1.800000e-02
):0.000000e+00
,
FJ001841:1.800000e-02
):2.000000e-03
):0.000000e+00
,
(
(
AJ320491:1.200000e-02
,
(
(
AB073201:2.000000e-03
,
AB712351:2.000000e-03
):7.999999e-03
,
(
JF748731:2.000000e-03
,
(
DQ890521:0.000000e+00
,
OTU758:0.000000e+00
):2.000000e-03
):7.999999e-03
):2.000000e-03
):0.000000e+00
,
AY884046:1.200000e-02
):7.999999e-03
):0.000000e+00
,
KX196453:2.000000e-02
):0.000000e+00
,
KC589216:2.000000e-02
):2.000000e-03
):0.000000e+00
,
(
(
(
KP191067:2.000000e-03
,
KU198338:2.000000e-03
):1.000000e-02
,
(
EU046270:0.000000e+00
,
EU014873:0.000000e+00
):1.200000e-02
):2.000000e-03
,
KX523193:1.400000e-02
):7.999999e-03
):0.000000e+00
,
FJ820995:2.200000e-02
):0.000000e+00
,
(
GQ383922:0.000000e+00
,
KF997862:0.000000e+00
):2.200000e-02
):0.000000e+00
,
(
AY839866:2.000000e-03
,
JQ958374:2.000000e-03
):2.000000e-02
):2.000000e-03
,
(
(
KJ792471:6.000000e-03
,
HQ833590:6.000000e-03
):0.000000e+00
,
OTU1646:6.000000e-03
):1.800000e-02
):0.000000e+00
,
AF006076:2.400000e-02
):2.000000e-03
,
KF793934:2.600000e-02
):0.000000e+00
,
FN689718:2.600000e-02
):2.000000e-03
):0.000000e+00
,
AF064705:2.800000e-02
):0.000000e+00
,
(
(
(
(
X90835:0.000000e+00
,
AY817493:0.000000e+00
):0.000000e+00
,
FJ214659:0.000000e+00
):0.000000e+00
,
JQ413413:0.000000e+00
):2.000000e-03
,
LN879357:2.000000e-03
):2.600000e-02
):0.000000e+00
,
KR604722:2.800000e-02
):0.000000e+00
,
AB745450:2.800000e-02
):0.000000e+00
,
AY753654:2.800000e-02
):0.000000e+00
,
(
(
(
(
(
(
(
(
AF138734:4.000000e-03
,
KF590624:4.000000e-03
):2.000000e-03
,
AF138739:6.000000e-03
):2.000000e-03
,
KT277569:8.000000e-03
):0.000000e+00
,
JN793954:8.000000e-03
):1.999999e-03
,
OTU2962:1.000000e-02
):7.999999e-03
,
(
(
(
AJ251779:0.000000e+00
,
FJ422144:0.000000e+00
):2.000000e-03
,
FJ426598:2.000000e-03
):4.000000e-03
,
AF138736:6.000000e-03
):1.200000e-02
):2.000000e-03
,
AF138733:2.000000e-02
):4.000001e-03
,
(
(
(
(
(
(
(
(
(
(
(
(
KC684888:4.000000e-03
,
JN006758:4.000000e-03
):7.999999e-03
,
KJ206288:1.200000e-02
):0.000000e+00
,
(
(
(
AM940019:2.000000e-03
,
KM368342:2.000000e-03
):4.000000e-03
,
KM368341:6.000000e-03
):0.000000e+00
,
JX555981:6.000000e-03
):6.000000e-03
):0.000000e+00
,
KP229518:1.200000e-02
):0.000000e+00
,
KC875234:1.200000e-02
):0.000000e+00
,
AJ251778:1.200000e-02
):0.000000e+00
,
HQ383683:1.200000e-02
):0.000000e+00
,
(
FN665656:6.000000e-03
,
KC311557:6.000000e-03
):6.000000e-03
):0.000000e+00
,
AB688114:1.200000e-02
):2.000000e-03
,
JX861508:1.400000e-02
):2.000000e-03
,
(
AB239532:0.000000e+00
,
AB239529:0.000000e+00
):1.600000e-02
):0.000000e+00
,
(
(
AB088362:0.000000e+00
,
DQ119659:0.000000e+00
):6.000000e-03
,
AB088364:6.000000e-03
):1.000000e-02
):7.999999e-03
):4.000001e-03
):0.000000e+00
,
JX045707:2.800000e-02
):0.000000e+00
,
JQ798970:2.800000e-02
):1.999998e-03
,
X59765:3.000000e-02
):0.000000e+00
,
AJ605773:3.000000e-02
):1.750002e-03
,
AY248711:3.175000e-02
):2.500005e-04
,
(
(
(
(
(
(
(
(
(
(
(
(
(
KF577569:0.000000e+00
,
AF175402:0.000000e+00
):0.000000e+00
,
AF439560:0.000000e+00
):4.000000e-03
,
AF231131:4.000000e-03
):0.000000e+00
,
(
AF173986:0.000000e+00
,
HG515542:0.000000e+00
):4.000000e-03
):0.000000e+00
,
AB022925:4.000000e-03
):0.000000e+00
,
HQ263024:4.000000e-03
):0.000000e+00
,
AB023237:4.000000e-03
):0.000000e+00
,
(
(
(
(
AB023244:0.000000e+00
,
CP000414:0.000000e+00
):0.000000e+00
,
AB023247:0.000000e+00
):0.000000e+00
,
HM443957:0.000000e+00
):0.000000e+00
,
OTU387:0.000000e+00
):4.000000e-03
):6.000000e-03
,
(
(
(
AF111948:0.000000e+00
,
AM600682:0.000000e+00
):0.000000e+00
,
AB023968:0.000000e+00
):0.000000e+00
,
AM940225:0.000000e+00
):1.000000e-02
):1.000000e-02
,
(
(
(
(
AY169967:4.000000e-03
,
(
AB542054:0.000000e+00
,
AF360736:0.000000e+00
):4.000000e-03
):0.000000e+00
,
AJ780981:4.000000e-03
):6.000000e-03
,
AF360738:1.000000e-02
):2.000000e-03
,
AF360737:1.200000e-02
):7.999999e-03
):2.000000e-03
,
(
(
(
(
(
AB022920:2.000000e-03
,
KF999666:2.000000e-03
):2.000000e-03
,
(
AB023236:0.000000e+00
,
OTU1881:0.000000e+00
):4.000000e-03
):0.000000e+00
,
FN813251:4.000000e-03
):4.000000e-03
,
AB022926:8.000000e-03
):4.000000e-03
,
(
(
KP027016:4.000000e-03
,
AB023838:4.000000e-03
):4.000000e-03
,
(
(
(
(
AB023238:2.000000e-03
,
(
(
(
S67831:0.000000e+00
,
AB023241:0.000000e+00
):0.000000e+00
,
AJ295989:0.000000e+00
):0.000000e+00
,
OTU683:0.000000e+00
):2.000000e-03
):0.000000e+00
,
AY028260:2.000000e-03
):0.000000e+00
,
AB690345:2.000000e-03
):2.000000e-03
,
(
(
JQ646523:2.000000e-03
,
AY035891:2.000000e-03
):0.000000e+00
,
M23038:2.000000e-03
):2.000000e-03
):4.000000e-03
):4.000000e-03
):1.000000e-02
):4.000001e-03
,
(
(
(
FM179678:0.000000e+00
,
AM882997:0.000000e+00
):0.000000e+00
,
EU439435:0.000000e+00
):0.000000e+00
,
HE576795:0.000000e+00
):2.600000e-02
):2.000000e-03
,
(
(
AB221475:1.600000e-02
,
AB022924:1.600000e-02
):1.999998e-03
,
HQ009794:1.800000e-02
):1.000000e-02
):4.000001e-03
):0.000000e+00
,
AF445248:3.200000e-02
):0.000000e+00
,
AB449106:3.200000e-02
):0.000000e+00
,
AB449109:3.200000e-02
):0.000000e+00
,
(
EU581835:1.800000e-02
,
AM492160:1.800000e-02
):1.400000e-02
):0.000000e+00
,
(
AB250968:4.000000e-03
,
AB308475:4.000000e-03
):2.800000e-02
):2.000000e-03
,
(
X70907:2.000000e-03
,
OTU708:2.000000e-03
):3.200000e-02
):0.000000e+00
,
FN428699:3.400000e-02
):0.000000e+00
,
(
AB254031:0.000000e+00
,
AJ005795:0.000000e+00
):3.400000e-02
):1.999997e-03
,
(
(
(
KM359702:0.000000e+00
,
LC005484:0.000000e+00
):2.800000e-02
,
AB859256:2.800000e-02
):6.000001e-03
,
(
HF952921:0.000000e+00
,
KJ729272:0.000000e+00
):3.400000e-02
):1.999997e-03
):0.000000e+00
,
AB042060:3.600000e-02
):0.000000e+00
,
(
(
(
(
(
(
(
(
(
JF810424:6.000000e-03
,
(
AJ582757:0.000000e+00
,
DQ117470:0.000000e+00
):6.000000e-03
):2.000000e-03
,
AJ493051:8.000000e-03
):0.000000e+00
,
(
(
FJ951625:0.000000e+00
,
HG316990:0.000000e+00
):6.000000e-03
,
Y11570:6.000000e-03
):2.000000e-03
):4.000000e-03
,
AF076527:1.200000e-02
):0.000000e+00
,
KX822013:1.200000e-02
):2.000000e-03
,
Y11571:1.400000e-02
):2.000000e-03
,
KX822015:1.600000e-02
):3.999999e-03
,
(
(
(
CP001336:0.000000e+00
,
U68528:0.000000e+00
):6.000000e-03
,
L28946:6.000000e-03
):8.000000e-03
,
AF297871:1.400000e-02
):5.999999e-03
):8.000001e-03
,
EU711071:2.800000e-02
):7.999998e-03
):2.000000e-03
,
(
(
(
(
(
(
(
(
(
(
(
(
(
(
(
(
(
(
(
(
(
(
(
(
(
(
(
(
(
(
(
(
(
(
(
(
(
(
(
(
(
(
(
(
(
(
(
(
(
(
(
(
(
(
(
(
(
(
KX679400:0.000000e+00
,
AF003931:0.000000e+00
):2.000000e-03
,
(
(
(
(
AF003933:0.000000e+00
,
AY485604:0.000000e+00
):0.000000e+00
,
JX861483:0.000000e+00
):0.000000e+00
,
AY188347:0.000000e+00
):0.000000e+00
,
AF432856:0.000000e+00
):2.000000e-03
):0.000000e+00
,
AF003928:2.000000e-03
):0.000000e+00
,
LC012889:2.000000e-03
):4.000000e-03
,
(
(
(
(
(
(
(
(
(
AY188352:0.000000e+00
,
AY188353:0.000000e+00
):0.000000e+00
,
AY188354:0.000000e+00
):0.000000e+00
,
OTU26:0.000000e+00
):4.000000e-03
,
(
AB828326:0.000000e+00
,
AB828327:0.000000e+00
):4.000000e-03
):0.000000e+00
,
FN643224:4.000000e-03
):0.000000e+00
,
(
AB023573:0.000000e+00
,
AB002523:0.000000e+00
):4.000000e-03
):0.000000e+00
,
DQ303209:4.000000e-03
):0.000000e+00
,
HQ335006:4.000000e-03
):0.000000e+00
,
AJ621053:4.000000e-03
):2.000000e-03
):0.000000e+00
,
(
AB936273:0.000000e+00
,
AF009477:0.000000e+00
):6.000000e-03
):0.000000e+00
,
(
(
(
(
(
(
AJ297215:0.000000e+00
,
AF429763:0.000000e+00
):0.000000e+00
,
AF177729:0.000000e+00
):0.000000e+00
,
AJ301607:0.000000e+00
):2.000000e-03
,
(
(
DQ232528:0.000000e+00
,
Z94012:0.000000e+00
):0.000000e+00
,
AF201899:0.000000e+00
):2.000000e-03
):0.000000e+00
,
OTU309:2.000000e-03
):2.000000e-03
,
(
(
DQ303186:0.000000e+00
,
AB002516:0.000000e+00
):2.000000e-03
,
AJ605748:2.000000e-03
):2.000000e-03
):2.000000e-03
):0.000000e+00
,
AF201898:6.000000e-03
):2.000000e-03
,
(
(
(
AF003930:0.000000e+00
,
AY612844:0.000000e+00
):2.000000e-03
,
(
(
(
(
HG315101:0.000000e+00
,
AF003929:0.000000e+00
):0.000000e+00
,
AY485602:0.000000e+00
):0.000000e+00
,
AY485603:0.000000e+00
):0.000000e+00
,
JN004270:0.000000e+00
):2.000000e-03
):0.000000e+00
,
(
(
GU045364:0.000000e+00
,
AB008314:0.000000e+00
):0.000000e+00
,
OTU82:0.000000e+00
):2.000000e-03
):6.000000e-03
):0.000000e+00
,
(
(
(
(
(
(
(
(
AF104678:0.000000e+00
,
JN787193:0.000000e+00
):0.000000e+00
,
OTU128:0.000000e+00
):2.000000e-03
,
AY309095:2.000000e-03
):0.000000e+00
,
AF104676:2.000000e-03
):0.000000e+00
,
JN787160:2.000000e-03
):0.000000e+00
,
AF104671:2.000000e-03
):4.000000e-03
,
LN624399:6.000000e-03
):0.000000e+00
,
AJ409287:6.000000e-03
):2.000000e-03
):0.000000e+00
,
JF414111:8.000000e-03
):0.000000e+00
,
HG793791:8.000000e-03
):0.000000e+00
,
KU992301:8.000000e-03
):0.000000e+00
,
EF364098:8.000000e-03
):0.000000e+00
,
AF176103:8.000000e-03
):0.000000e+00
,
OTU3031:8.000000e-03
):1.999999e-03
,
(
AY769997:8.000000e-03
,
LC002970:8.000000e-03
):1.999999e-03
):0.000000e+00
,
(
(
KU865003:0.000000e+00
,
Y09007:0.000000e+00
):6.000000e-03
,
Y07601:6.000000e-03
):4.000000e-03
):0.000000e+00
,
LN833583:1.000000e-02
):0.000000e+00
,
AM941160:1.000000e-02
):0.000000e+00
,
(
AM396401:2.000000e-03
,
(
KF999654:0.000000e+00
,
KF999655:0.000000e+00
):2.000000e-03
):7.999999e-03
):0.000000e+00
,
(
(
(
AJ131965:6.000000e-03
,
(
(
(
(
AB002483:2.000000e-03
,
DQ462421:2.000000e-03
):0.000000e+00
,
AB002521:2.000000e-03
):2.000000e-03
,
(
AB002485:2.000000e-03
,
DQ232540:2.000000e-03
):2.000000e-03
):0.000000e+00
,
(
AB023574:0.000000e+00
,
OTU298:0.000000e+00
):4.000000e-03
):2.000000e-03
):0.000000e+00
,
OTU1965:6.000000e-03
):2.000000e-03
,
AF335572:8.000000e-03
):1.999999e-03
):0.000000e+00
,
(
(
(
(
AJ307888:4.000000e-03
,
KF999657:4.000000e-03
):0.000000e+00
,
KF999656:4.000000e-03
):2.000000e-03
,
Y17358:6.000000e-03
):2.000000e-03
,
AY232832:8.000000e-03
):1.999999e-03
):0.000000e+00
,
(
AJ564067:0.000000e+00
,
OTU1234:0.000000e+00
):1.000000e-02
):0.000000e+00
,
AJ606047:1.000000e-02
):2.000000e-03
,
AM774228:1.200000e-02
):0.000000e+00
,
GQ456229:1.200000e-02
):0.000000e+00
,
(
LT546457:2.000000e-03
,
(
AJ420201:0.000000e+00
,
AB501126:0.000000e+00
):2.000000e-03
):1.000000e-02
):0.000000e+00
,
AB668377:1.200000e-02
):0.000000e+00
,
(
(
(
AJ420198:0.000000e+00
,
AB827327:0.000000e+00
):0.000000e+00
,
AB182324:0.000000e+00
):8.000000e-03
,
(
(
AB259061:0.000000e+00
,
AY188350:0.000000e+00
):0.000000e+00
,
AY188349:0.000000e+00
):8.000000e-03
):4.000000e-03
):0.000000e+00
,
EF364097:1.200000e-02
):0.000000e+00
,
(
AY584477:0.000000e+00
,
OTU904:0.000000e+00
):1.200000e-02
):2.000000e-03
,
AB668378:1.400000e-02
):0.000000e+00
,
AB828596:1.400000e-02
):0.000000e+00
,
AJ634751:1.400000e-02
):0.000000e+00
,
AJ606046:1.400000e-02
):2.000000e-03
,
AB469560:1.600000e-02
):0.000000e+00
,
FN813250:1.600000e-02
):0.000000e+00
,
OTU2165:1.600000e-02
):0.000000e+00
,
OTU2632:1.600000e-02
):0.000000e+00
,
OTU3069:1.600000e-02
):1.999998e-03
,
(
(
AY188348:0.000000e+00
,
OTU496:0.000000e+00
):2.000000e-03
,
AB679299:2.000000e-03
):1.600000e-02
):0.000000e+00
,
OTU2634:1.800000e-02
):2.000000e-03
,
AY058218:2.000000e-02
):0.000000e+00
,
(
(
(
(
(
(
AB775178:0.000000e+00
,
AP009332:0.000000e+00
):0.000000e+00
,
KM261818:0.000000e+00
):8.000000e-03
,
OTU2151:8.000000e-03
):4.000000e-03
,
(
(
(
(
(
AB100802:0.000000e+00
,
EU770697:0.000000e+00
):0.000000e+00
,
AB100804:0.000000e+00
):0.000000e+00
,
AB100803:0.000000e+00
):0.000000e+00
,
AB699722:0.000000e+00
):0.000000e+00
,
OTU94:0.000000e+00
):1.200000e-02
):2.000000e-03
,
(
(
(
(
EF694028:0.000000e+00
,
KJ394457:0.000000e+00
):0.000000e+00
,
EF694030:0.000000e+00
):0.000000e+00
,
OTU315:0.000000e+00
):2.000000e-03
,
(
DQ343754:0.000000e+00
,
EF694029:0.000000e+00
):2.000000e-03
):1.200000e-02
):3.999999e-03
,
(
(
AB485959:6.000000e-03
,
KJ201026:6.000000e-03
):6.000000e-03
,
KR611319:1.200000e-02
):5.999999e-03
):2.000000e-03
):0.000000e+00
,
OTU1886:2.000000e-02
):0.000000e+00
,
OTU2182:2.000000e-02
):0.000000e+00
,
OTU2203:2.000000e-02
):2.000000e-03
,
KU877326:2.200000e-02
):0.000000e+00
,
OTU2443:2.200000e-02
):0.000000e+00
,
OTU3033:2.200000e-02
):2.000000e-03
,
OTU1477:2.400000e-02
):2.000000e-03
,
AF124350:2.600000e-02
):0.000000e+00
,
OTU1264:2.600000e-02
):2.000000e-03
,
OTU2932:2.800000e-02
):1.999998e-03
,
AY188351:3.000000e-02
):4.000003e-03
,
AJ439543:3.400000e-02
):1.999997e-03
,
OTU2000:3.600000e-02
):2.000000e-03
):0.000000e+00
,
AY533171:3.800000e-02
):0.000000e+00
,
EF999972:3.800000e-02
):0.000000e+00
,
AB049939:3.800000e-02
):0.000000e+00
,
OTU2367:3.800000e-02
):2.000000e-03
,
(
KU043523:1.800000e-02
,
AJ629069:1.800000e-02
):2.200000e-02
):0.000000e+00
,
OTU3252:4.000000e-02
):2.000000e-03
,
(
(
(
(
(
(
(
(
(
(
HQ452864:2.000000e-02
,
OTU716:2.000000e-02
):0.000000e+00
,
OTU299:2.000000e-02
):6.000001e-03
,
(
(
(
KR364771:0.000000e+00
,
OTU174:0.000000e+00
):2.200000e-02
,
(
OTU718:2.000000e-02
,
OTU1894:2.000000e-02
):2.000000e-03
):0.000000e+00
,
(
(
(
L34682:2.000000e-03
,
OTU1042:2.000000e-03
):1.200000e-02
,
OTU335:1.400000e-02
):5.999999e-03
,
L34683:2.000000e-02
):2.000000e-03
):4.000001e-03
):6.000001e-03
,
(
(
M23730:0.000000e+00
,
OTU550:0.000000e+00
):2.600000e-02
,
(
L34617:0.000000e+00
,
OTU284:0.000000e+00
):2.600000e-02
):6.000001e-03
):0.000000e+00
,
OTU686:3.200000e-02
):2.000000e-03
,
(
(
(
(
(
M23732:0.000000e+00
,
OTU81:0.000000e+00
):1.600000e-02
,
OTU1468:1.600000e-02
):1.999998e-03
,
OTU997:1.800000e-02
):4.000001e-03
,
OTU2411:2.200000e-02
):2.000000e-03
,
OTU2731:2.400000e-02
):1.000000e-02
):1.999997e-03
,
(
(
JF824807:0.000000e+00
,
OTU266:0.000000e+00
):3.000000e-02
,
OTU1305:3.000000e-02
):5.999999e-03
):0.000000e+00
,
OTU2331:3.600000e-02
):2.000000e-03
,
OTU1704:3.800000e-02
):2.000000e-03
,
OTU749:4.000000e-02
):2.000000e-03
):0.000000e+00
,
AF138735:4.200000e-02
):0.000000e+00
,
(
(
(
(
(
AY084078:0.000000e+00
,
DQ208688:0.000000e+00
):0.000000e+00
,
Y11569:0.000000e+00
):4.000000e-03
,
(
(
AJ294429:0.000000e+00
,
AY007190:0.000000e+00
):0.000000e+00
,
Y11573:0.000000e+00
):4.000000e-03
):1.000000e-02
,
(
M96665:4.000000e-03
,
U33455:4.000000e-03
):1.000000e-02
):7.999999e-03
,
DQ208689:2.200000e-02
):2.000000e-02
):0.000000e+00
,
(
(
CP001785:1.200000e-02
,
EF554597:1.200000e-02
):7.999999e-03
,
KX450231:2.000000e-02
):2.200000e-02
):0.000000e+00
,
OTU2337:4.200000e-02
):0.000000e+00
,
OTU2931:4.200000e-02
):0.000000e+00
,
OTU2006:4.200000e-02
):2.000000e-03
,
AJ410303:4.400000e-02
):0.000000e+00
,
(
HM046584:3.000000e-02
,
KF387535:3.000000e-02
):1.400000e-02
):0.000000e+00
,
FN999943:4.400000e-02
):0.000000e+00
,
(
U84497:1.600000e-02
,
CP002547:1.600000e-02
):2.800000e-02
):0.000000e+00
,
OTU2673:4.400000e-02
):2.000000e-03
):0.000000e+00
,
AB537978:4.600000e-02
):0.000000e+00
,
(
(
(
(
(
(
AB034200:0.000000e+00
,
AB055906:0.000000e+00
):6.000000e-03
,
AJ550617:6.000000e-03
):1.200000e-02
,
OTU3248:1.800000e-02
):0.000000e+00
,
KJ670316:1.800000e-02
):2.400000e-02
,
(
(
GU585668:2.200000e-02
,
(
(
(
(
Y11466:0.000000e+00
,
OTU224:0.000000e+00
):8.000000e-03
,
CALK01000057:8.000000e-03
):0.000000e+00
,
OTU1401:8.000000e-03
):8.000000e-03
,
OTU432:1.600000e-02
):5.999999e-03
):0.000000e+00
,
OTU2633:2.200000e-02
):2.000000e-02
):0.000000e+00
,
OTU2823:4.200000e-02
):4.000001e-03
):0.000000e+00
,
FJ430056:4.600000e-02
):0.000000e+00
,
(
AJ242495:8.000000e-03
,
OTU1385:8.000000e-03
):3.800000e-02
):0.000000e+00
,
(
(
(
(
(
X76748:4.000000e-03
,
OTU311:4.000000e-03
):1.200000e-02
,
OTU2543:1.600000e-02
):0.000000e+00
,
OTU3003:1.600000e-02
):1.000000e-02
,
OTU399:2.600000e-02
):2.000000e-03
,
(
OTU111:2.200000e-02
,
OTU207:2.200000e-02
):6.000001e-03
):1.800000e-02
):0.000000e+00
,
(
(
(
FR749980:0.000000e+00
,
AB450762:0.000000e+00
):0.000000e+00
,
GU216701:0.000000e+00
):1.000000e-02
,
JQ707908:1.000000e-02
):3.600000e-02
):0.000000e+00
,
AY272039:4.600000e-02
):0.000000e+00
,
(
FJ788525:2.000000e-03
,
KP657487:2.000000e-03
):4.400000e-02
):0.000000e+00
,
(
Y11566:3.200000e-02
,
AB778017:3.200000e-02
):1.400000e-02
):0.000000e+00
,
(
(
AF321086:4.200000e-02
,
(
(
(
(
(
(
U82327:0.000000e+00
,
HF563589:0.000000e+00
):1.400000e-02
,
GQ872425:1.400000e-02
):3.999999e-03
,
(
L09168:4.000000e-03
,
AY656675:4.000000e-03
):1.400000e-02
):1.800000e-02
,
(
(
(
(
(
L09163:1.000000e-02
,
(
(
(
CP000924:0.000000e+00
,
L09166:0.000000e+00
):2.000000e-03
,
L09165:2.000000e-03
):4.000000e-03
,
U14330:6.000000e-03
):4.000000e-03
):2.000000e-03
,
(
(
(
(
L09162:0.000000e+00
,
L09161:0.000000e+00
):0.000000e+00
,
Y16940:0.000000e+00
):0.000000e+00
,
X92513:0.000000e+00
):0.000000e+00
,
AF120479:0.000000e+00
):1.200000e-02
):0.000000e+00
,
L09160:1.200000e-02
):4.000001e-03
,
(
(
(
(
AY701758:0.000000e+00
,
Y11279:0.000000e+00
):0.000000e+00
,
GU176611:0.000000e+00
):4.000000e-03
,
AJ250846:4.000000e-03
):1.499988e-05
,
L09167:4.015000e-03
):1.198500e-02
):1.400000e-02
,
(
(
(
(
AF234164:8.000000e-03
,
EF530067:8.000000e-03
):4.000000e-03
,
(
AE008691:1.000000e-02
,
EF195126:1.000000e-02
):2.000000e-03
):4.000001e-03
,
AF195797:1.600000e-02
):1.999998e-03
,
AF212925:1.800000e-02
):1.200000e-02
):5.999999e-03
):0.000000e+00
,
(
JQ446369:3.400000e-02
,
AB062280:3.400000e-02
):1.999997e-03
):4.000001e-03
,
(
(
(
(
AB061441:0.000000e+00
,
AF343566:0.000000e+00
):0.000000e+00
,
AB011495:0.000000e+00
):2.000000e-03
,
AB454087:2.000000e-03
):2.000000e-03
,
AY936496:4.000000e-03
):3.600000e-02
):2.000000e-03
):2.000000e-03
,
(
(
(
U76363:6.000000e-03
,
(
CP000141:0.000000e+00
,
EF542810:0.000000e+00
):6.000000e-03
):0.000000e+00
,
GQ324698:6.000000e-03
):4.000000e-03
,
AB573431:1.000000e-02
):3.400000e-02
):2.000000e-03
):0.000000e+00
,
AB758274:4.600000e-02
):0.000000e+00
,
(
(
(
(
(
EF530069:6.000000e-03
,
EU370564:6.000000e-03
):8.000000e-03
,
EU443728:1.400000e-02
):0.000000e+00
,
EU443729:1.400000e-02
):3.999999e-03
,
(
AY703479:8.000000e-03
,
AY703478:8.000000e-03
):9.999999e-03
):2.000000e-03
,
AY033493:2.000000e-02
):2.600000e-02
):0.000000e+00
,
(
(
(
(
(
(
(
(
OTU58:2.000000e-02
,
(
OTU382:1.600000e-02
,
OTU1206:1.600000e-02
):3.999999e-03
):2.000000e-03
,
OTU1174:2.200000e-02
):4.000001e-03
,
OTU2223:2.600000e-02
):6.000001e-03
,
OTU1065:3.200000e-02
):0.000000e+00
,
(
(
(
(
(
OTU134:1.600000e-02
,
OTU623:1.600000e-02
):0.000000e+00
,
OTU3102:1.600000e-02
):1.999998e-03
,
OTU1797:1.800000e-02
):1.000000e-02
,
OTU1846:2.800000e-02
):1.999998e-03
,
OTU310:3.000000e-02
):2.000002e-03
):3.999997e-03
,
(
(
(
(
(
(
(
(
(
OTU438:1.600000e-02
,
OTU3283:1.600000e-02
):1.999998e-03
,
(
OTU469:1.600000e-02
,
OTU670:1.600000e-02
):1.999998e-03
):0.000000e+00
,
OTU962:1.800000e-02
):2.000000e-03
,
OTU1196:2.000000e-02
):2.000000e-03
,
OTU611:2.200000e-02
):0.000000e+00
,
OTU705:2.200000e-02
):0.000000e+00
,
OTU775:2.200000e-02
):1.000000e-02
,
OTU530:3.200000e-02
):0.000000e+00
,
(
OTU766:2.600000e-02
,
OTU2247:2.600000e-02
):6.000001e-03
):3.999997e-03
):0.000000e+00
,
OTU3152:3.600000e-02
):2.000000e-03
,
OTU3065:3.800000e-02
):8.000001e-03
):0.000000e+00
,
OTU790:4.600000e-02
):0.000000e+00
,
OTU991:4.600000e-02
):0.000000e+00
,
OTU1896:4.600000e-02
):0.000000e+00
,
OTU2170:4.600000e-02
):0.000000e+00
,
(
OTU2233:4.400000e-02
,
OTU2482:4.400000e-02
):2.000000e-03
):0.000000e+00
,
OTU2243:4.600000e-02
):0.000000e+00
,
OTU2292:4.600000e-02
):0.000000e+00
,
OTU2862:4.600000e-02
):0.000000e+00
,
OTU2881:4.600000e-02
):0.000000e+00
,
OTU3016:4.600000e-02
):0.000000e+00
,
OTU3157:4.600000e-02
):2.000000e-03
,
KJ659912:4.800000e-02
):0.000000e+00
,
(
LC088006:4.200000e-02
,
AJ459801:4.200000e-02
):6.000001e-03
):0.000000e+00
,
(
(
(
(
(
(
(
EF154515:4.000000e-03
,
AJ555478:4.000000e-03
):2.000000e-03
,
(
EF067861:2.000000e-03
,
KF112046:2.000000e-03
):4.000000e-03
):4.000000e-03
,
EU303271:1.000000e-02
):6.000001e-03
,
(
HQ875491:4.000000e-03
,
JN415769:4.000000e-03
):1.200000e-02
):0.000000e+00
,
OTU1403:1.600000e-02
):3.000000e-02
,
DQ486493:4.600000e-02
):0.000000e+00
,
OTU1679:4.600000e-02
):2.000000e-03
):0.000000e+00
,
(
(
(
(
(
JQ710441:1.200000e-02
,
(
GQ845011:1.000000e-02
,
OTU1661:1.000000e-02
):2.000000e-03
):0.000000e+00
,
EF178286:1.200000e-02
):4.000001e-03
,
AJ001010:1.600000e-02
):1.800000e-02
,
(
AJ313020:2.200000e-02
,
JQ710440:2.200000e-02
):1.200000e-02
):1.999997e-03
,
(
(
EU313812:1.400000e-02
,
(
AY363245:0.000000e+00
,
OTU796:0.000000e+00
):1.400000e-02
):2.000000e-02
,
AB257720:3.400000e-02
):1.999997e-03
):1.200000e-02
):0.000000e+00
,
(
(
(
EF988634:1.200000e-02
,
AJ421425:1.200000e-02
):1.000000e-02
,
(
EU740416:1.200000e-02
,
(
(
JN020587:0.000000e+00
,
HM137558:0.000000e+00
):1.000000e-02
,
AB735546:1.000000e-02
):2.000000e-03
):1.000000e-02
):2.000000e-02
,
(
(
(
EU008088:2.000000e-03
,
(
EU008089:0.000000e+00
,
AJ252143:0.000000e+00
):2.000000e-03
):3.400000e-02
,
(
AM397063:1.200000e-02
,
JN873914:1.200000e-02
):2.400000e-02
):4.000001e-03
,
(
GU206550:3.600000e-02
,
JN565849:3.600000e-02
):4.000001e-03
):2.000000e-03
):6.000001e-03
):0.000000e+00
,
EF422413:4.800000e-02
):0.000000e+00
,
(
(
(
AF220064:0.000000e+00
,
OTU1382:0.000000e+00
):3.600000e-02
,
(
AB031056:8.000000e-03
,
OTU312:8.000000e-03
):2.800000e-02
):2.000000e-03
,
OTU347:3.800000e-02
):1.000000e-02
):0.000000e+00
,
(
AJ005636:1.200000e-02
,
Z36274:1.200000e-02
):3.600000e-02
):0.000000e+00
,
(
(
GU938836:6.000000e-03
,
OTU552:6.000000e-03
):2.000000e-03
,
Y07840:8.000000e-03
):4.000000e-02
):0.000000e+00
,
AY538171:4.800000e-02
):0.000000e+00
,
(
(
(
AY064217:8.000000e-03
,
EF190921:8.000000e-03
):1.999999e-03
,
AF203703:1.000000e-02
):2.600000e-02
,
JQ904541:3.600000e-02
):1.200000e-02
):0.000000e+00
,
(
(
(
(
(
(
(
(
(
(
(
(
(
(
(
(
(
(
(
GQ422716:0.000000e+00
,
OTU217:0.000000e+00
):1.200000e-02
,
(
(
(
(
(
AF287799:2.000000e-03
,
OTU738:2.000000e-03
):2.000000e-03
,
(
AF287802:2.000000e-03
,
AJ010963:2.000000e-03
):2.000000e-03
):0.000000e+00
,
AF287801:4.000000e-03
):4.000000e-03
,
OTU1432:8.000000e-03
):1.999999e-03
,
AF287803:1.000000e-02
):2.000000e-03
):2.000000e-03
,
OTU719:1.400000e-02
):5.999999e-03
,
OTU2820:2.000000e-02
):4.000001e-03
,
AF287793:2.400000e-02
):2.000000e-03
,
(
Y09434:2.200000e-02
,
(
(
(
(
(
AF479674:1.000000e-02
,
EF139191:1.000000e-02
):2.000000e-03
,
(
M62702:0.000000e+00
,
AB003379:0.000000e+00
):1.200000e-02
):2.000000e-03
,
X81878:1.400000e-02
):5.999999e-03
,
AB034191:2.000000e-02
):0.000000e+00
,
OTU893:2.000000e-02
):2.000000e-03
):4.000001e-03
):0.000000e+00
,
(
(
(
(
(
Y18190:0.000000e+00
,
DQ217599:0.000000e+00
):4.000000e-03
,
HE582762:4.000000e-03
):6.000000e-03
,
AB298743:1.000000e-02
):1.000000e-02
,
(
AJ010960:1.600000e-02
,
OTU386:1.600000e-02
):3.999999e-03
):2.000000e-03
,
AJ010962:2.200000e-02
):4.000001e-03
):2.000000e-03
,
(
KX268498:2.000000e-02
,
OTU942:2.000000e-02
):8.000001e-03
):1.999998e-03
,
(
AJ508927:6.000000e-03
,
AJ279802:6.000000e-03
):2.400000e-02
):2.000002e-03
,
(
(
(
(
FR870446:1.800000e-02
,
(
(
DQ223731:1.200000e-02
,
AY428574:1.200000e-02
):4.000001e-03
,
(
(
AB300988:0.000000e+00
,
OTU139:0.000000e+00
):6.000000e-03
,
EU346729:6.000000e-03
):1.000000e-02
):1.999998e-03
):0.000000e+00
,
JF280084:1.800000e-02
):0.000000e+00
,
HM212531:1.800000e-02
):0.000000e+00
,
(
AJ420107:6.000000e-03
,
OTU1776:6.000000e-03
):1.200000e-02
):1.400000e-02
):0.000000e+00
,
AY372050:3.200000e-02
):2.000000e-03
,
(
OTU639:2.400000e-02
,
OTU1363:2.400000e-02
):1.000000e-02
):1.999997e-03
,
(
(
DQ145536:0.000000e+00
,
AM258975:0.000000e+00
):1.400000e-02
,
JF750003:1.400000e-02
):2.200000e-02
):6.000001e-03
,
AJ010964:4.200000e-02
):0.000000e+00
,
(
(
(
(
(
(
(
(
(
(
(
(
(
(
(
(
(
(
(
(
(
(
DQ223730:4.000000e-03
,
DQ223729:4.000000e-03
):2.200000e-02
,
L37040:2.600000e-02
):0.000000e+00
,
(
(
(
(
(
(
(
(
(
(
(
U95027:2.000000e-03
,
OTU42:2.000000e-03
):1.000000e-02
,
JX424772:1.200000e-02
):4.999992e-05
,
HM990965:1.205000e-02
):1.950000e-03
,
OTU1287:1.400000e-02
):5.999999e-03
,
(
(
(
(
(
(
AY355138:0.000000e+00
,
AY211542:0.000000e+00
):0.000000e+00
,
OTU173:0.000000e+00
):1.000000e-02
,
AF186072:1.000000e-02
):6.000001e-03
,
OTU234:1.600000e-02
):1.999998e-03
,
EU096495:1.800000e-02
):0.000000e+00
,
OTU2196:1.800000e-02
):2.000000e-03
):2.000000e-03
,
(
(
AF473834:2.000000e-03
,
OTU76:2.000000e-03
):1.600000e-02
,
OTU2522:1.800000e-02
):4.000001e-03
):0.000000e+00
,
(
(
(
(
(
(
(
(
(
(
(
(
(
(
(
(
(
(
(
(
(
(
(
EF185167:0.000000e+00
,
AY514996:0.000000e+00
):2.000000e-03
,
(
(
(
AF439641:0.000000e+00
,
AY995767:0.000000e+00
):0.000000e+00
,
EF108443:0.000000e+00
):0.000000e+00
,
AB679109:0.000000e+00
):2.000000e-03
):4.000000e-03
,
AY355140:6.000000e-03
):0.000000e+00
,
(
AF439639:2.000000e-03
,
OTU14:2.000000e-03
):4.000000e-03
):0.000000e+00
,
OTU455:6.000000e-03
):2.000000e-03
,
OTU576:8.000000e-03
):1.999999e-03
,
OTU2071:1.000000e-02
):0.000000e+00
,
OTU3274:1.000000e-02
):2.000000e-03
,
OTU2809:1.200000e-02
):2.000000e-03
,
OTU3046:1.400000e-02
):2.000000e-03
,
AF473836:1.600000e-02
):0.000000e+00
,
OTU1934:1.600000e-02
):0.000000e+00
,
OTU2043:1.600000e-02
):0.000000e+00
,
OTU2709:1.600000e-02
):1.999998e-03
,
OTU172:1.800000e-02
):0.000000e+00
,
OTU1558:1.800000e-02
):0.000000e+00
,
OTU2958:1.800000e-02
):0.000000e+00
,
OTU2998:1.800000e-02
):0.000000e+00
,
OTU3284:1.800000e-02
):2.000000e-03
,
OTU341:2.000000e-02
):0.000000e+00
,
OTU1475:2.000000e-02
):0.000000e+00
,
OTU1684:2.000000e-02
):0.000000e+00
,
OTU1873:2.000000e-02
):2.000000e-03
):0.000000e+00
,
OTU313:2.200000e-02
):0.000000e+00
,
OTU2591:2.200000e-02
):0.000000e+00
,
OTU2854:2.200000e-02
):2.000000e-03
,
(
OTU1019:1.800000e-02
,
OTU1810:1.800000e-02
):6.000001e-03
):2.000000e-03
):0.000000e+00
,
OTU2077:2.600000e-02
):0.000000e+00
,
OTU3249:2.600000e-02
):2.000000e-03
,
OTU1959:2.800000e-02
):1.999998e-03
,
(
(
AF338413:0.000000e+00
,
OTU274:0.000000e+00
):2.200000e-02
,
OTU384:2.200000e-02
):7.999999e-03
):0.000000e+00
,
(
(
AF548373:0.000000e+00
,
OTU242:0.000000e+00
):2.800000e-02
,
(
(
(
(
(
(
(
(
X82500:0.000000e+00
,
OTU448:0.000000e+00
):1.600000e-02
,
(
(
(
(
(
(
(
(
(
AY162469:0.000000e+00
,
OTU21:0.000000e+00
):6.000000e-03
,
(
AB370249:4.000000e-03
,
AY850119:4.000000e-03
):2.000000e-03
):4.000000e-03
,
OTU757:1.000000e-02
):0.000000e+00
,
OTU805:1.000000e-02
):0.000000e+00
,
OTU984:1.000000e-02
):0.000000e+00
,
OTU1326:1.000000e-02
):4.000001e-03
,
(
OTU1167:1.200000e-02
,
OTU1452:1.200000e-02
):2.000000e-03
):0.000000e+00
,
OTU2297:1.400000e-02
):0.000000e+00
,
OTU2940:1.400000e-02
):2.000000e-03
):0.000000e+00
,
AF473837:1.600000e-02
):0.000000e+00
,
OTU548:1.600000e-02
):0.000000e+00
,
OTU1644:1.600000e-02
):0.000000e+00
,
OTU2703:1.600000e-02
):5.999999e-03
,
OTU2438:2.200000e-02
):4.000001e-03
,
OTU2556:2.600000e-02
):2.000000e-03
):1.999998e-03
):0.000000e+00
,
OTU1448:3.000000e-02
):0.000000e+00
,
OTU1497:3.000000e-02
):0.000000e+00
,
OTU1983:3.000000e-02
):0.000000e+00
,
OTU2590:3.000000e-02
):2.000002e-03
,
OTU1728:3.200000e-02
):0.000000e+00
,
OTU2579:3.200000e-02
):2.000000e-03
,
OTU1113:3.400000e-02
):0.000000e+00
,
OTU2463:3.400000e-02
):0.000000e+00
,
(
OTU2550:3.000000e-02
,
OTU2596:3.000000e-02
):4.000003e-03
):0.000000e+00
,
(
OTU2939:3.200000e-02
,
OTU3111:3.200000e-02
):2.000000e-03
):1.999997e-03
,
OTU1676:3.600000e-02
):2.000000e-03
,
(
(
FJ715930:0.000000e+00
,
OTU275:0.000000e+00
):3.200000e-02
,
OTU2798:3.200000e-02
):5.999997e-03
):0.000000e+00
,
OTU2785:3.800000e-02
):2.000000e-03
,
OTU2953:4.000000e-02
):2.000000e-03
):0.000000e+00
,
OTU1533:4.200000e-02
):0.000000e+00
,
OTU2628:4.200000e-02
):2.000000e-03
,
OTU1978:4.400000e-02
):2.000000e-03
,
(
AF071415:2.000000e-03
,
AJ010961:2.000000e-03
):4.400000e-02
):2.000000e-03
):0.000000e+00
,
(
(
(
(
(
(
(
FR749939:0.000000e+00
,
AJ279801:0.000000e+00
):8.000000e-03
,
AM158322:8.000000e-03
):0.000000e+00
,
AJ279799:8.000000e-03
):0.000000e+00
,
AJ279800:8.000000e-03
):1.999999e-03
,
Y09976:1.000000e-02
):0.000000e+00
,
AJ506191:1.000000e-02
):2.000000e-03
,
AJ279798:1.200000e-02
):3.600000e-02
):0.000000e+00
,
(
(
(
(
(
(
(
(
(
X72865:0.000000e+00
,
OTU56:0.000000e+00
):2.000000e-02
,
OTU2074:2.000000e-02
):2.000000e-03
,
(
(
(
(
AB490811:0.000000e+00
,
OTU157:0.000000e+00
):1.600000e-02
,
OTU2484:1.600000e-02
):3.999999e-03
,
(
X78017:2.000000e-03
,
(
AF473835:0.000000e+00
,
OTU273:0.000000e+00
):2.000000e-03
):1.800000e-02
):0.000000e+00
,
OTU461:2.000000e-02
):2.000000e-03
):2.000000e-03
,
OTU2999:2.400000e-02
):8.000001e-03
,
OTU3299:3.200000e-02
):3.999997e-03
,
(
X81137:2.800000e-02
,
OTU367:2.800000e-02
):7.999998e-03
):0.000000e+00
,
OTU2259:3.600000e-02
):2.000000e-03
,
AJ006980:3.800000e-02
):8.000001e-03
,
OTU2315:4.600000e-02
):2.000000e-03
):0.000000e+00
,
KC794015:4.800000e-02
):0.000000e+00
,
(
AF097024:4.200000e-02
,
(
U88891:3.400000e-02
,
JX183068:3.400000e-02
):7.999998e-03
):6.000001e-03
):0.000000e+00
,
JX861507:4.800000e-02
):0.000000e+00
,
(
EU338490:3.000000e-02
,
(
(
EU338489:1.800000e-02
,
HQ322118:1.800000e-02
):0.000000e+00
,
DQ417202:1.800000e-02
):1.200000e-02
):1.800000e-02
):0.000000e+00
,
EF422412:4.800000e-02
):0.000000e+00
,
(
(
(
(
(
(
(
(
(
(
(
(
(
(
(
(
(
(
(
(
(
(
(
(
(
(
(
(
(
(
(
(
(
(
OTU204:1.600000e-02
,
OTU210:1.600000e-02
):0.000000e+00
,
OTU215:1.600000e-02
):0.000000e+00
,
OTU643:1.600000e-02
):0.000000e+00
,
OTU254:1.600000e-02
):0.000000e+00
,
OTU829:1.600000e-02
):0.000000e+00
,
OTU838:1.600000e-02
):0.000000e+00
,
OTU974:1.600000e-02
):0.000000e+00
,
OTU1058:1.600000e-02
):0.000000e+00
,
OTU755:1.600000e-02
):0.000000e+00
,
OTU1077:1.600000e-02
):0.000000e+00
,
OTU1460:1.600000e-02
):0.000000e+00
,
OTU1719:1.600000e-02
):0.000000e+00
,
OTU1772:1.600000e-02
):0.000000e+00
,
OTU1916:1.600000e-02
):0.000000e+00
,
OTU2303:1.600000e-02
):0.000000e+00
,
OTU3158:1.600000e-02
):1.999998e-03
,
OTU238:1.800000e-02
):0.000000e+00
,
(
(
(
(
(
(
OTU237:1.600000e-02
,
OTU734:1.600000e-02
):0.000000e+00
,
OTU860:1.600000e-02
):0.000000e+00
,
OTU1611:1.600000e-02
):0.000000e+00
,
OTU2276:1.600000e-02
):0.000000e+00
,
OTU1009:1.600000e-02
):0.000000e+00
,
OTU1135:1.600000e-02
):1.999998e-03
):0.000000e+00
,
OTU993:1.800000e-02
):2.000000e-03
,
OTU260:2.000000e-02
):0.000000e+00
,
OTU2300:2.000000e-02
):0.000000e+00
,
OTU2746:2.000000e-02
):2.000000e-03
,
OTU814:2.200000e-02
):0.000000e+00
,
OTU1130:2.200000e-02
):2.000000e-03
,
OTU3225:2.400000e-02
):2.000000e-03
,
OTU765:2.600000e-02
):0.000000e+00
,
OTU2779:2.600000e-02
):0.000000e+00
,
OTU2896:2.600000e-02
):2.000000e-03
,
OTU1198:2.800000e-02
):0.000000e+00
,
OTU1955:2.800000e-02
):4.000001e-03
,
OTU1854:3.200000e-02
):0.000000e+00
,
OTU2806:3.200000e-02
):2.000000e-03
,
OTU2249:3.400000e-02
):3.999997e-03
,
(
OTU908:3.200000e-02
,
(
OTU1111:2.800000e-02
,
OTU1702:2.800000e-02
):4.000001e-03
):5.999997e-03
):1.000000e-02
):0.000000e+00
,
(
(
(
(
(
(
OTU392:3.000000e-02
,
(
(
(
(
OTU490:1.600000e-02
,
OTU769:1.600000e-02
):5.999999e-03
,
OTU780:2.200000e-02
):0.000000e+00
,
OTU786:2.200000e-02
):6.000001e-03
,
OTU847:2.800000e-02
):1.999998e-03
):2.000002e-03
,
OTU954:3.200000e-02
):0.000000e+00
,
OTU1419:3.200000e-02
):3.999997e-03
,
OTU558:3.600000e-02
):0.000000e+00
,
OTU2754:3.600000e-02
):4.000001e-03
,
OTU3305:4.000000e-02
):8.000001e-03
):0.000000e+00
,
OTU695:4.800000e-02
):0.000000e+00
,
OTU1055:4.800000e-02
):0.000000e+00
,
(
OTU1617:4.600000e-02
,
OTU3097:4.600000e-02
):2.000000e-03
):0.000000e+00
,
OTU1754:4.800000e-02
):0.000000e+00
,
OTU1821:4.800000e-02
):0.000000e+00
,
OTU1910:4.800000e-02
):0.000000e+00
,
OTU2032:4.800000e-02
):0.000000e+00
,
OTU2130:4.800000e-02
):0.000000e+00
,
(
(
(
OTU2518:2.600000e-02
,
OTU3030:2.600000e-02
):8.000001e-03
,
OTU2799:3.400000e-02
):7.999998e-03
,
(
OTU2678:4.000000e-02
,
OTU2995:4.000000e-02
):2.000000e-03
):6.000001e-03
):0.000000e+00
,
OTU3074:4.800000e-02
):0.000000e+00
,
OTU3118:4.800000e-02
):0.000000e+00
,
OTU3292:4.800000e-02
):2.000000e-03
,
(
EF176580:1.000000e-02
,
FJ943234:1.000000e-02
):4.000000e-02
):0.000000e+00
,
KC997601:5.000000e-02
):0.000000e+00
,
(
X99501:4.200000e-02
,
X99504:4.200000e-02
):8.000001e-03
):0.000000e+00
,
(
(
(
(
(
(
(
FJ491989:6.000000e-03
,
HM056226:6.000000e-03
):1.600000e-02
,
AF170417:2.200000e-02
):4.000001e-03
,
L27426:2.600000e-02
):3.999999e-03
,
(
(
(
(
(
X82874:1.200000e-02
,
X82875:1.200000e-02
):4.000001e-03
,
X83274:1.600000e-02
):1.999998e-03
,
AY651787:1.800000e-02
):4.000001e-03
,
AJ237605:2.200000e-02
):0.000000e+00
,
X70905:2.200000e-02
):7.999999e-03
):5.999999e-03
,
DQ303457:3.600000e-02
):4.000001e-03
,
U25627:4.000000e-02
):8.000001e-03
,
(
(
(
(
(
(
(
(
(
(
(
(
(
(
DQ768108:0.000000e+00
,
DQ768115:0.000000e+00
):2.000000e-03
,
DQ768109:2.000000e-03
):0.000000e+00
,
DQ768112:2.000000e-03
):0.000000e+00
,
DQ768111:2.000000e-03
):0.000000e+00
,
AJ233908:2.000000e-03
):2.000000e-03
,
DQ768107:4.000000e-03
):6.000000e-03
,
(
(
(
(
(
(
(
(
(
(
AJ233903:0.000000e+00
,
DQ768114:0.000000e+00
):0.000000e+00
,
HE582769:0.000000e+00
):0.000000e+00
,
DQ768106:0.000000e+00
):0.000000e+00
,
KX430042:0.000000e+00
):0.000000e+00
,
KX430041:0.000000e+00
):0.000000e+00
,
DQ768124:0.000000e+00
):2.000000e-03
,
(
AJ811588:0.000000e+00
,
AJ811598:0.000000e+00
):2.000000e-03
):0.000000e+00
,
DQ768126:2.000000e-03
):2.000000e-03
,
DQ768110:4.000000e-03
):2.000000e-03
,
(
(
DQ768127:0.000000e+00
,
AJ970180:0.000000e+00
):0.000000e+00
,
DQ768129:0.000000e+00
):6.000000e-03
):4.000000e-03
):0.000000e+00
,
KF767690:1.000000e-02
):2.000000e-03
,
(
(
(
DQ768119:0.000000e+00
,
DQ768116:0.000000e+00
):2.000000e-03
,
(
(
AJ811623:0.000000e+00
,
DQ768117:0.000000e+00
):0.000000e+00
,
OTU1453:0.000000e+00
):2.000000e-03
):2.000000e-03
,
DQ768123:4.000000e-03
):7.999999e-03
):1.400000e-02
,
AF382396:2.600000e-02
):2.000000e-03
,
OTU1040:2.800000e-02
):7.999998e-03
,
AB847448:3.600000e-02
):0.000000e+00
,
(
(
(
(
(
(
(
GU249609:1.000000e-02
,
GU249610:1.000000e-02
):2.000000e-03
,
(
KX443485:4.000000e-03
,
KT591707:4.000000e-03
):7.999999e-03
):2.000000e-03
,
(
(
(
AJ233939:4.000000e-03
,
(
(
AJ233942:0.000000e+00
,
AJ233938:0.000000e+00
):0.000000e+00
,
GU207875:0.000000e+00
):4.000000e-03
):6.000000e-03
,
GU207874:1.000000e-02
):2.000000e-03
,
GU207876:1.200000e-02
):2.000000e-03
):0.000000e+00
,
(
EU545827:1.000000e-02
,
(
(
GU207879:2.000000e-03
,
GU207880:2.000000e-03
):4.000000e-03
,
GU207881:6.000000e-03
):4.000000e-03
):4.000001e-03
):2.000000e-03
,
AJ833647:1.600000e-02
):7.999999e-03
,
EU240497:2.400000e-02
):2.000000e-03
,
GU249616:2.600000e-02
):9.999998e-03
):1.000000e-02
,
AB847449:4.600000e-02
):2.000000e-03
):2.000000e-03
):0.000000e+00
,
AF002671:5.000000e-02
):0.000000e+00
,
(
(
(
(
(
(
(
(
(
(
(
(
(
(
(
(
(
(
(
(
(
(
(
(
(
(
(
(
(
(
(
(
(
(
(
(
(
(
(
(
(
(
(
(
(
(
(
(
(
(
(
(
(
(
(
(
(
(
(
(
(
(
(
(
(
(
(
(
(
(
(
(
(
(
(
(
(
(
(
(
(
(
(
(
(
(
(
(
(
(
(
(
(
(
(
(
KF927043:0.000000e+00
,
AB300992:0.000000e+00
):0.000000e+00
,
HQ231463:0.000000e+00
):0.000000e+00
,
KU724142:0.000000e+00
):0.000000e+00
,
AF338176:0.000000e+00
):0.000000e+00
,
JQ619230:0.000000e+00
):0.000000e+00
,
AY372184:0.000000e+00
):0.000000e+00
,
KC508877:0.000000e+00
):0.000000e+00
,
JN186270:0.000000e+00
):0.000000e+00
,
AF208513:0.000000e+00
):0.000000e+00
,
HQ231274:0.000000e+00
):0.000000e+00
,
U87759:0.000000e+00
):0.000000e+00
,
U35000:0.000000e+00
):0.000000e+00
,
AY624135:0.000000e+00
):0.000000e+00
,
AY904753:0.000000e+00
):0.000000e+00
,
FJ025107:0.000000e+00
):0.000000e+00
,
AY904773:0.000000e+00
):0.000000e+00
,
MKFI01000007:0.000000e+00
):0.000000e+00
,
AY624134:0.000000e+00
):0.000000e+00
,
KF114645:0.000000e+00
):0.000000e+00
,
KF927051:0.000000e+00
):0.000000e+00
,
AY923031:0.000000e+00
):0.000000e+00
,
KF896156:0.000000e+00
):0.000000e+00
,
GU433448:0.000000e+00
):0.000000e+00
,
KC247085:0.000000e+00
):0.000000e+00
,
OTU841:0.000000e+00
):2.000000e-03
,
(
(
AJ558025:0.000000e+00
,
KM114861:0.000000e+00
):0.000000e+00
,
U69638:0.000000e+00
):2.000000e-03
):0.000000e+00
,
(
AF069956:0.000000e+00
,
CP000115:0.000000e+00
):2.000000e-03
):0.000000e+00
,
AM114522:2.000000e-03
):0.000000e+00
,
(
AF288304:0.000000e+00
,
AY029562:0.000000e+00
):2.000000e-03
):2.000000e-03
,
(
(
(
(
(
KP899562:0.000000e+00
,
HM107167:0.000000e+00
):0.000000e+00
,
KP899563:0.000000e+00
):0.000000e+00
,
KP308152:0.000000e+00
):0.000000e+00
,
AF193818:0.000000e+00
):2.000000e-03
,
(
(
JQ796661:0.000000e+00
,
HQ641226:0.000000e+00
):0.000000e+00
,
KC508867:0.000000e+00
):2.000000e-03
):2.000000e-03
):0.000000e+00
,
(
(
M65248:0.000000e+00
,
AB021393:0.000000e+00
):2.000000e-03
,
FR733697:2.000000e-03
):2.000000e-03
):0.000000e+00
,
M69186:4.000000e-03
):0.000000e+00
,
L11663:4.000000e-03
):4.000000e-03
,
AB087719:8.000000e-03
):0.000000e+00
,
FR753034:8.000000e-03
):1.999999e-03
,
(
AM947938:4.000000e-03
,
AB498818:4.000000e-03
):6.000000e-03
):0.000000e+00
,
OTU1139:1.000000e-02
):2.000000e-03
,
(
(
(
AF123085:0.000000e+00
,
AB498815:0.000000e+00
):0.000000e+00
,
FR851927:0.000000e+00
):0.000000e+00
,
FR851928:0.000000e+00
):1.200000e-02
):0.000000e+00
,
FN813512:1.200000e-02
):1.200000e-02
,
(
(
(
(
(
(
(
DQ062742:2.200000e-02
,
(
(
(
(
(
JX500274:1.600000e-02
,
(
(
(
(
AM712913:0.000000e+00
,
AB087717:0.000000e+00
):4.000000e-03
,
(
(
D25311:0.000000e+00
,
HG531388:0.000000e+00
):0.000000e+00
,
AB087718:0.000000e+00
):4.000000e-03
):0.000000e+00
,
D25313:4.000000e-03
):0.000000e+00
,
OTU2138:4.000000e-03
):1.200000e-02
):0.000000e+00
,
FM202448:1.600000e-02
):3.999999e-03
,
(
(
AM502287:4.000000e-03
,
AF084495:4.000000e-03
):0.000000e+00
,
D86514:4.000000e-03
):1.600000e-02
):0.000000e+00
,
(
(
(
(
X94201:2.000000e-03
,
AF399970:2.000000e-03
):6.000000e-03
,
(
AF391130:6.000000e-03
,
FR799325:6.000000e-03
):2.000000e-03
):0.000000e+00
,
(
(
(
X99469:0.000000e+00
,
AF399969:0.000000e+00
):0.000000e+00
,
X94199:0.000000e+00
):6.000000e-03
,
X94198:6.000000e-03
):2.000000e-03
):0.000000e+00
,
FR733686:8.000000e-03
):1.200000e-02
):0.000000e+00
,
D11342:2.000000e-02
):2.000000e-03
):0.000000e+00
,
(
(
(
(
(
(
(
(
(
HF970589:1.400000e-02
,
(
(
(
(
(
(
(
(
(
AJ535709:0.000000e+00
,
AJ535708:0.000000e+00
):0.000000e+00
,
AY056830:0.000000e+00
):0.000000e+00
,
EU589386:0.000000e+00
):0.000000e+00
,
M62790:0.000000e+00
):0.000000e+00
,
AY211515:0.000000e+00
):2.000000e-03
,
AF004845:2.000000e-03
):2.000000e-03
,
AM778407:4.000000e-03
):0.000000e+00
,
AY211516:4.000000e-03
):2.000000e-03
,
(
(
AB166877:4.000000e-03
,
D32247:4.000000e-03
):0.000000e+00
,
KC243678:4.000000e-03
):2.000000e-03
):8.000000e-03
):5.999999e-03
,
(
(
(
(
(
(
(
(
(
(
(
(
(
(
(
(
(
(
(
(
(
(
(
(
(
(
(
(
(
(
(
(
(
(
(
(
(
(
(
(
(
(
(
(
(
(
(
(
Y18946:4.000000e-03
,
(
(
Y18945:0.000000e+00
,
AJ458473:0.000000e+00
):0.000000e+00
,
DQ364433:0.000000e+00
):4.000000e-03
):4.000000e-03
,
Y18947:8.000000e-03
):0.000000e+00
,
(
(
(
(
(
FN422003:6.000000e-03
,
(
AJ278726:4.000000e-03
,
FN433469:4.000000e-03
):2.000000e-03
):0.000000e+00
,
AM283543:6.000000e-03
):0.000000e+00
,
(
(
(
(
CP001016:0.000000e+00
,
AJ563931:0.000000e+00
):0.000000e+00
,
AJ563934:0.000000e+00
):0.000000e+00
,
AJ563933:0.000000e+00
):4.000000e-03
,
(
(
AJ491847:2.000000e-03
,
AJ555244:2.000000e-03
):0.000000e+00
,
KP715289:2.000000e-03
):2.000000e-03
):2.000000e-03
):0.000000e+00
,
EU401905:6.000000e-03
):0.000000e+00
,
Y17144:6.000000e-03
):2.000000e-03
):0.000000e+00
,
AJ414656:8.000000e-03
):0.000000e+00
,
AJ563932:8.000000e-03
):0.000000e+00
,
FM252034:8.000000e-03
):0.000000e+00
,
(
EU586035:6.000000e-03
,
OTU1806:6.000000e-03
):2.000000e-03
):1.999999e-03
,
(
FR733696:0.000000e+00
,
AM040096:0.000000e+00
):1.000000e-02
):2.000000e-03
,
FR686343:1.200000e-02
):0.000000e+00
,
(
(
(
(
(
(
(
(
(
(
FR733694:0.000000e+00
,
AF004844:0.000000e+00
):0.000000e+00
,
FJ502233:0.000000e+00
):0.000000e+00
,
JQ173144:0.000000e+00
):0.000000e+00
,
HM447243:0.000000e+00
):0.000000e+00
,
KF728382:0.000000e+00
):4.000000e-03
,
JQ034346:4.000000e-03
):0.000000e+00
,
KC243676:4.000000e-03
):2.000000e-03
,
DQ404188:6.000000e-03
):0.000000e+00
,
DQ916067:6.000000e-03
):2.000000e-03
,
KF726142:8.000000e-03
):4.000000e-03
):2.000000e-03
,
(
(
(
(
(
(
(
(
(
(
(
(
(
(
(
(
(
(
(
(
(
(
(
(
(
(
(
(
(
(
(
(
(
(
(
(
(
(
(
(
(
(
(
(
(
(
(
(
(
(
(
(
(
JQ346801:0.000000e+00
,
AB159680:0.000000e+00
):2.000000e-03
,
AB127972:2.000000e-03
):0.000000e+00
,
OTU2569:2.000000e-03
):7.999999e-03
,
(
(
(
(
(
(
(
(
(
(
(
(
(
(
(
(
(
(
(
(
(
(
(
(
(
(
(
(
(
(
(
(
KC567245:8.000000e-03
,
KF683074:8.000000e-03
):0.000000e+00
,
KJ577584:8.000000e-03
):0.000000e+00
,
(
(
(
(
(
(
(
(
(
(
(
(
AY636000:2.000000e-03
,
AY785325:2.000000e-03
):2.000000e-03
,
AJ968695:4.000000e-03
):0.000000e+00
,
(
(
(
(
(
(
AY786080:0.000000e+00
,
KC577468:0.000000e+00
):0.000000e+00
,
AY785320:0.000000e+00
):0.000000e+00
,
JN848778:0.000000e+00
):0.000000e+00
,
AY785319:0.000000e+00
):0.000000e+00
,
AY785315:0.000000e+00
):0.000000e+00
,
OTU958:0.000000e+00
):4.000000e-03
):2.000000e-03
,
(
(
(
(
(
(
(
(
(
(
(
(
(
(
(
(
(
(
EU440950:2.000000e-03
,
(
(
KT944035:0.000000e+00
,
DQ675021:0.000000e+00
):0.000000e+00
,
AY906862:0.000000e+00
):2.000000e-03
):0.000000e+00
,
(
(
(
(
JF748735:0.000000e+00
,
JN885198:0.000000e+00
):0.000000e+00
,
JX844452:0.000000e+00
):0.000000e+00
,
EU336981:0.000000e+00
):0.000000e+00
,
DQ659449:0.000000e+00
):2.000000e-03
):0.000000e+00
,
(
(
(
AB302379:0.000000e+00
,
AAMO01000005:0.000000e+00
):0.000000e+00
,
AY424898:0.000000e+00
):0.000000e+00
,
KJ159065:0.000000e+00
):2.000000e-03
):0.000000e+00
,
(
KC534331:0.000000e+00
,
KP162062:0.000000e+00
):2.000000e-03
):0.000000e+00
,
KY012322:2.000000e-03
):0.000000e+00
,
HQ596528:2.000000e-03
):0.000000e+00
,
(
(
FR832879:0.000000e+00
,
KF977838:0.000000e+00
):0.000000e+00
,
KC169813:0.000000e+00
):2.000000e-03
):0.000000e+00
,
(
JHZF01000008:0.000000e+00
,
DQ414420:0.000000e+00
):2.000000e-03
):0.000000e+00
,
AB627076:2.000000e-03
):0.000000e+00
,
Y15011:2.000000e-03
):0.000000e+00
,
(
LN908891:0.000000e+00
,
D16423:0.000000e+00
):2.000000e-03
):0.000000e+00
,
EU741685:2.000000e-03
):0.000000e+00
,
EU741680:2.000000e-03
):0.000000e+00
,
D16419:2.000000e-03
):2.000000e-03
,
KP742981:4.000000e-03
):0.000000e+00
,
(
KJ755834:2.000000e-03
,
HG529993:2.000000e-03
):2.000000e-03
):0.000000e+00
,
JX291104:4.000000e-03
):0.000000e+00
,
DQ822569:4.000000e-03
):2.000000e-03
):0.000000e+00
,
(
(
(
AB564595:4.000000e-03
,
(
(
AB193438:0.000000e+00
,
KF434118:0.000000e+00
):2.000000e-03
,
FJ467624:2.000000e-03
):2.000000e-03
):0.000000e+00
,
EF202612:4.000000e-03
):0.000000e+00
,
KU926270:4.000000e-03
):2.000000e-03
):0.000000e+00
,
AY656719:6.000000e-03
):0.000000e+00
,
(
KF356415:4.000000e-03
,
GQ359327:4.000000e-03
):2.000000e-03
):0.000000e+00
,
(
(
(
(
EU156067:2.000000e-03
,
AJ748747:2.000000e-03
):0.000000e+00
,
(
(
AM748926:0.000000e+00
,
HE983843:0.000000e+00
):0.000000e+00
,
AM180707:0.000000e+00
):2.000000e-03
):2.000000e-03
,
KU671051:4.000000e-03
):0.000000e+00
,
HE680093:4.000000e-03
):2.000000e-03
):0.000000e+00
,
EU581832:6.000000e-03
):0.000000e+00
,
KC762318:6.000000e-03
):0.000000e+00
,
(
DQ640643:4.000000e-03
,
KF748921:4.000000e-03
):2.000000e-03
):0.000000e+00
,
AM403214:6.000000e-03
):2.000000e-03
):0.000000e+00
,
GU447302:8.000000e-03
):0.000000e+00
,
KC484966:8.000000e-03
):0.000000e+00
,
(
(
(
(
(
(
(
(
(
EF035064:0.000000e+00
,
AM930381:0.000000e+00
):0.000000e+00
,
EF149003:0.000000e+00
):0.000000e+00
,
AF041447:0.000000e+00
):0.000000e+00
,
AM181745:0.000000e+00
):0.000000e+00
,
AF508208:0.000000e+00
):0.000000e+00
,
EU849582:0.000000e+00
):0.000000e+00
,
EF035058:0.000000e+00
):0.000000e+00
,
AM491621:0.000000e+00
):2.000000e-03
,
HQ316710:2.000000e-03
):6.000000e-03
):0.000000e+00
,
(
(
(
(
(
(
(
(
(
(
(
(
KT852989:0.000000e+00
,
FJ436725:0.000000e+00
):0.000000e+00
,
KP272156:0.000000e+00
):2.000000e-03
,
HM997022:2.000000e-03
):2.000000e-03
,
(
(
(
(
(
(
(
FJ535354:0.000000e+00
,
KJ729032:0.000000e+00
):0.000000e+00
,
FJ882052:0.000000e+00
):2.000000e-03
,
(
(
FJ374173:0.000000e+00
,
KJ782425:0.000000e+00
):0.000000e+00
,
AF114484:0.000000e+00
):2.000000e-03
):0.000000e+00
,
(
AB601471:0.000000e+00
,
KP261821:0.000000e+00
):2.000000e-03
):0.000000e+00
,
JQ739459:2.000000e-03
):0.000000e+00
,
KU671052:2.000000e-03
):0.000000e+00
,
AY424896:2.000000e-03
):2.000000e-03
):0.000000e+00
,
(
DQ915443:2.000000e-03
,
KT944033:2.000000e-03
):2.000000e-03
):0.000000e+00
,
(
HQ852039:0.000000e+00
,
AM904562:0.000000e+00
):4.000000e-03
):0.000000e+00
,
AJ878874:4.000000e-03
):0.000000e+00
,
(
DQ514326:0.000000e+00
,
AY906863:0.000000e+00
):4.000000e-03
):2.000000e-03
,
KP662554:6.000000e-03
):0.000000e+00
,
(
KP197665:4.000000e-03
,
GQ369962:4.000000e-03
):2.000000e-03
):0.000000e+00
,
KU522242:6.000000e-03
):0.000000e+00
,
D88523:6.000000e-03
):2.000000e-03
):0.000000e+00
,
KF146343:8.000000e-03
):0.000000e+00
,
KP410678:8.000000e-03
):0.000000e+00
,
KC196070:8.000000e-03
):0.000000e+00
,
HQ340608:8.000000e-03
):0.000000e+00
,
(
JQ844756:2.000000e-03
,
KM255690:2.000000e-03
):6.000000e-03
):0.000000e+00
,
(
(
(
(
(
(
JN021667:0.000000e+00
,
AB518881:0.000000e+00
):0.000000e+00
,
KJ410763:0.000000e+00
):0.000000e+00
,
AB518880:0.000000e+00
):0.000000e+00
,
KJ729031:0.000000e+00
):0.000000e+00
,
JX644172:0.000000e+00
):0.000000e+00
,
FJ436732:0.000000e+00
):8.000000e-03
):0.000000e+00
,
(
FJ638616:2.000000e-03
,
AJ605747:2.000000e-03
):6.000000e-03
):0.000000e+00
,
(
(
(
AJ438157:0.000000e+00
,
DQ643999:0.000000e+00
):4.000000e-03
,
JX680802:4.000000e-03
):2.000000e-03
,
AY442178:6.000000e-03
):2.000000e-03
):0.000000e+00
,
(
KC416645:4.000000e-03
,
AJ748748:4.000000e-03
):4.000000e-03
):0.000000e+00
,
(
AB917595:6.000000e-03
,
KR492890:6.000000e-03
):2.000000e-03
):0.000000e+00
,
(
GQ243422:6.000000e-03
,
AB558927:6.000000e-03
):2.000000e-03
):0.000000e+00
,
(
AJ631302:4.000000e-03
,
KP998176:4.000000e-03
):4.000000e-03
):0.000000e+00
,
(
KU719510:6.000000e-03
,
KF977837:6.000000e-03
):2.000000e-03
):0.000000e+00
,
(
U14583:6.000000e-03
,
U73725:6.000000e-03
):2.000000e-03
):0.000000e+00
,
KX073749:8.000000e-03
):0.000000e+00
,
KF515220:8.000000e-03
):0.000000e+00
,
EU287912:8.000000e-03
):0.000000e+00
,
(
(
EU512919:0.000000e+00
,
EU512918:0.000000e+00
):0.000000e+00
,
KC762320:0.000000e+00
):8.000000e-03
):0.000000e+00
,
KR349442:8.000000e-03
):0.000000e+00
,
(
JF260872:6.000000e-03
,
(
KJ638253:4.000000e-03
,
KP064190:4.000000e-03
):2.000000e-03
):2.000000e-03
):0.000000e+00
,
KP410684:8.000000e-03
):0.000000e+00
,
LC057677:8.000000e-03
):0.000000e+00
,
(
HE590855:6.000000e-03
,
KJ159064:6.000000e-03
):2.000000e-03
):0.000000e+00
,
AJ315682:8.000000e-03
):0.000000e+00
,
LN866627:8.000000e-03
):1.999999e-03
):0.000000e+00
,
(
(
(
(
(
(
KC762314:6.000000e-03
,
(
(
AJ878875:0.000000e+00
,
AY628423:0.000000e+00
):2.000000e-03
,
AAUW01000023:2.000000e-03
):4.000000e-03
):0.000000e+00
,
GU322907:6.000000e-03
):0.000000e+00
,
AJ400704:6.000000e-03
):0.000000e+00
,
(
(
EU726271:2.000000e-03
,
FR828537:2.000000e-03
):2.000000e-03
,
D88525:4.000000e-03
):2.000000e-03
):0.000000e+00
,
GQ272328:6.000000e-03
):2.000000e-03
,
LN794846:8.000000e-03
):1.999999e-03
):0.000000e+00
,
AJ582083:1.000000e-02
):0.000000e+00
,
(
(
(
(
(
(
(
(
(
(
(
(
(
(
(
(
(
(
(
(
(
(
(
(
(
(
(
(
(
(
(
(
U86343:2.000000e-03
,
(
(
(
U89817:0.000000e+00
,
AF364069:0.000000e+00
):0.000000e+00
,
AF003375:0.000000e+00
):0.000000e+00
,
JN624691:0.000000e+00
):2.000000e-03
):0.000000e+00
,
Y10170:2.000000e-03
):0.000000e+00
,
(
(
AM931436:0.000000e+00
,
DQ100063:0.000000e+00
):0.000000e+00
,
AJ639832:0.000000e+00
):2.000000e-03
):2.000000e-03
,
(
(
(
EU781656:0.000000e+00
,
HE866935:0.000000e+00
):2.000000e-03
,
EF440185:2.000000e-03
):0.000000e+00
,
LN832063:2.000000e-03
):2.000000e-03
):0.000000e+00
,
FR714938:4.000000e-03
):0.000000e+00
,
(
(
HE649224:2.000000e-03
,
(
(
(
AY341343:0.000000e+00
,
EU401907:0.000000e+00
):0.000000e+00
,
AB247615:0.000000e+00
):0.000000e+00
,
FR870231:0.000000e+00
):2.000000e-03
):0.000000e+00
,
AB285481:2.000000e-03
):2.000000e-03
):0.000000e+00
,
(
(
(
(
(
(
(
D11343:0.000000e+00
,
GU128881:0.000000e+00
):0.000000e+00
,
EU074168:0.000000e+00
):0.000000e+00
,
AF025852:0.000000e+00
):0.000000e+00
,
Z30542:0.000000e+00
):0.000000e+00
,
HQ823551:0.000000e+00
):2.000000e-03
,
EF363715:2.000000e-03
):0.000000e+00
,
KX129901:2.000000e-03
):2.000000e-03
):0.000000e+00
,
(
KR233160:2.000000e-03
,
HM800924:2.000000e-03
):2.000000e-03
):0.000000e+00
,
(
AY649762:2.000000e-03
,
(
KF560339:0.000000e+00
,
KF560340:0.000000e+00
):2.000000e-03
):2.000000e-03
):0.000000e+00
,
KR233159:4.000000e-03
):0.000000e+00
,
GU322905:4.000000e-03
):0.000000e+00
,
AY024335:4.000000e-03
):0.000000e+00
,
LT545981:4.000000e-03
):0.000000e+00
,
(
AB187585:0.000000e+00
,
AB238789:0.000000e+00
):4.000000e-03
):0.000000e+00
,
EF070131:4.000000e-03
):2.000000e-03
,
KJ751545:6.000000e-03
):0.000000e+00
,
(
(
(
(
(
(
(
(
(
(
(
AB738386:2.000000e-03
,
(
(
(
(
JX446583:0.000000e+00
,
HQ113369:0.000000e+00
):0.000000e+00
,
JQ032629:0.000000e+00
):0.000000e+00
,
EF649779:0.000000e+00
):0.000000e+00
,
KF444510:0.000000e+00
):2.000000e-03
):0.000000e+00
,
HM371420:2.000000e-03
):2.000000e-03
,
AB854065:4.000000e-03
):0.000000e+00
,
HE818072:4.000000e-03
):0.000000e+00
,
KC904963:4.000000e-03
):0.000000e+00
,
EU556969:4.000000e-03
):0.000000e+00
,
LC014930:4.000000e-03
):0.000000e+00
,
DQ454123:4.000000e-03
):0.000000e+00
,
EU056823:4.000000e-03
):0.000000e+00
,
(
(
(
AJ786361:0.000000e+00
,
U53824:0.000000e+00
):2.000000e-03
,
JQ864240:2.000000e-03
):0.000000e+00
,
JQ864241:2.000000e-03
):2.000000e-03
):0.000000e+00
,
(
JQ346805:2.000000e-03
,
(
KM114215:0.000000e+00
,
KM273177:0.000000e+00
):2.000000e-03
):2.000000e-03
):2.000000e-03
):0.000000e+00
,
(
Y17047:0.000000e+00
,
EF125187:0.000000e+00
):6.000000e-03
):0.000000e+00
,
AB733647:6.000000e-03
):2.000000e-03
,
AF364068:8.000000e-03
):0.000000e+00
,
KC934840:8.000000e-03
):0.000000e+00
,
KJ620984:8.000000e-03
):0.000000e+00
,
X73042:8.000000e-03
):0.000000e+00
,
(
(
MRDH01000011:0.000000e+00
,
OTU834:0.000000e+00
):2.000000e-03
,
FJ969841:2.000000e-03
):6.000000e-03
):0.000000e+00
,
(
HM776997:0.000000e+00
,
U45329:0.000000e+00
):8.000000e-03
):0.000000e+00
,
X73041:8.000000e-03
):0.000000e+00
,
(
(
(
(
(
(
(
KJ556384:0.000000e+00
,
AF506513:0.000000e+00
):0.000000e+00
,
X67231:0.000000e+00
):0.000000e+00
,
DQ411930:0.000000e+00
):2.000000e-03
,
(
(
X68390:0.000000e+00
,
AM181747:0.000000e+00
):0.000000e+00
,
X68388:0.000000e+00
):2.000000e-03
):0.000000e+00
,
AY034028:2.000000e-03
):2.000000e-03
,
GU593061:4.000000e-03
):2.000000e-03
,
(
(
(
AM181733:0.000000e+00
,
JF834143:0.000000e+00
):2.000000e-03
,
GQ241319:2.000000e-03
):0.000000e+00
,
(
D12786:0.000000e+00
,
D13944:0.000000e+00
):2.000000e-03
):4.000000e-03
):2.000000e-03
):0.000000e+00
,
(
FM177879:6.000000e-03
,
KP987884:6.000000e-03
):2.000000e-03
):0.000000e+00
,
(
(
(
(
(
(
(
(
(
(
(
AF041442:0.000000e+00
,
KC237387:0.000000e+00
):0.000000e+00
,
KM192334:0.000000e+00
):0.000000e+00
,
AY601515:0.000000e+00
):0.000000e+00
,
KM192335:0.000000e+00
):0.000000e+00
,
D13431:0.000000e+00
):0.000000e+00
,
GQ847890:0.000000e+00
):0.000000e+00
,
EU399698:0.000000e+00
):0.000000e+00
,
GQ847896:0.000000e+00
):2.000000e-03
,
(
Y14158:0.000000e+00
,
JQ697665:0.000000e+00
):2.000000e-03
):2.000000e-03
,
AF508207:4.000000e-03
):0.000000e+00
,
GQ847899:4.000000e-03
):4.000000e-03
):0.000000e+00
,
AJ864462:8.000000e-03
):0.000000e+00
,
FJ154088:8.000000e-03
):0.000000e+00
,
KC609734:8.000000e-03
):1.999999e-03
):0.000000e+00
,
(
DQ855276:0.000000e+00
,
KF551141:0.000000e+00
):1.000000e-02
):0.000000e+00
,
(
(
(
(
(
KT326766:0.000000e+00
,
KT806079:0.000000e+00
):2.000000e-03
,
DQ883810:2.000000e-03
):4.000000e-03
,
JQ346806:6.000000e-03
):2.000000e-03
,
(
(
DQ372921:4.000000e-03
,
OTU1467:4.000000e-03
):2.000000e-03
,
EF373540:6.000000e-03
):2.000000e-03
):0.000000e+00
,
KU253627:8.000000e-03
):1.999999e-03
):0.000000e+00
,
(
(
(
(
(
(
(
(
(
(
AJ786600:0.000000e+00
,
GU564401:0.000000e+00
):0.000000e+00
,
HG965759:0.000000e+00
):0.000000e+00
,
ABIA03000001:0.000000e+00
):2.000000e-03
,
AY598817:2.000000e-03
):2.000000e-03
,
OTU2872:4.000000e-03
):0.000000e+00
,
EU169581:4.000000e-03
):0.000000e+00
,
FR869633:4.000000e-03
):2.000000e-03
,
DQ364238:6.000000e-03
):0.000000e+00
,
(
(
(
KC237406:2.000000e-03
,
(
(
(
(
KC237394:0.000000e+00
,
KC237410:0.000000e+00
):0.000000e+00
,
KC237424:0.000000e+00
):0.000000e+00
,
KC237413:0.000000e+00
):0.000000e+00
,
EU514525:0.000000e+00
):2.000000e-03
):2.000000e-03
,
(
(
(
(
(
(
(
(
(
X67229:0.000000e+00
,
KC237397:0.000000e+00
):0.000000e+00
,
U07934:0.000000e+00
):0.000000e+00
,
JQ339788:0.000000e+00
):0.000000e+00
,
AY601516:0.000000e+00
):0.000000e+00
,
EU074203:0.000000e+00
):0.000000e+00
,
AJ011759:0.000000e+00
):2.000000e-03
,
(
AJ011760:0.000000e+00
,
AJ011761:0.000000e+00
):2.000000e-03
):0.000000e+00
,
AF034798:2.000000e-03
):0.000000e+00
,
AF107722:2.000000e-03
):2.000000e-03
):0.000000e+00
,
EU169578:4.000000e-03
):2.000000e-03
):2.000000e-03
,
(
(
AJ278249:4.000000e-03
,
DQ100066:4.000000e-03
):2.000000e-03
,
KP170489:6.000000e-03
):2.000000e-03
):1.999999e-03
):0.000000e+00
,
(
(
(
(
AJ132378:2.000000e-03
,
KC840671:2.000000e-03
):2.000000e-03
,
(
Y15403:2.000000e-03
,
AM884149:2.000000e-03
):2.000000e-03
):4.000000e-03
,
(
(
(
(
AM498744:0.000000e+00
,
KX531008:0.000000e+00
):0.000000e+00
,
AF534573:0.000000e+00
):0.000000e+00
,
HQ176467:0.000000e+00
):6.000000e-03
,
DQ659453:6.000000e-03
):2.000000e-03
):0.000000e+00
,
AM884145:8.000000e-03
):1.999999e-03
):0.000000e+00
,
(
(
(
(
FM210786:4.000000e-03
,
(
GU199003:2.000000e-03
,
AF072542:2.000000e-03
):2.000000e-03
):2.000000e-03
,
KU057958:6.000000e-03
):2.000000e-03
,
D32248:8.000000e-03
):0.000000e+00
,
EU143347:8.000000e-03
):1.999999e-03
):0.000000e+00
,
(
(
D88524:4.000000e-03
,
KJ700633:4.000000e-03
):4.000000e-03
,
KF582604:8.000000e-03
):1.999999e-03
):0.000000e+00
,
(
EF457243:4.000000e-03
,
EF457242:4.000000e-03
):6.000000e-03
):0.000000e+00
,
(
(
(
(
(
FM209496:0.000000e+00
,
AM180484:0.000000e+00
):0.000000e+00
,
AM180485:0.000000e+00
):4.000000e-03
,
AM263420:4.000000e-03
):4.000000e-03
,
(
(
(
(
(
(
(
(
(
(
(
(
(
(
(
(
(
(
(
(
(
EU053207:0.000000e+00
,
AM158979:0.000000e+00
):0.000000e+00
,
AM158982:0.000000e+00
):0.000000e+00
,
L37584:0.000000e+00
):0.000000e+00
,
AM158980:0.000000e+00
):0.000000e+00
,
AM158981:0.000000e+00
):0.000000e+00
,
HG932316:0.000000e+00
):0.000000e+00
,
LN997863:0.000000e+00
):0.000000e+00
,
AY594215:0.000000e+00
):0.000000e+00
,
AY594216:0.000000e+00
):0.000000e+00
,
AM392286:0.000000e+00
):0.000000e+00
,
AY776289:0.000000e+00
):0.000000e+00
,
AY457038:0.000000e+00
):0.000000e+00
,
AJ242584:0.000000e+00
):0.000000e+00
,
CP000758:0.000000e+00
):0.000000e+00
,
AM490617:0.000000e+00
):0.000000e+00
,
AJ242581:0.000000e+00
):0.000000e+00
,
AM422370:0.000000e+00
):0.000000e+00
,
FR668302:0.000000e+00
):2.000000e-03
,
L26168:2.000000e-03
):0.000000e+00
,
(
AM490609:0.000000e+00
,
AM490632:0.000000e+00
):2.000000e-03
):4.000000e-03
,
EF532794:6.000000e-03
):2.000000e-03
):0.000000e+00
,
(
AM422371:0.000000e+00
,
OTU1377:0.000000e+00
):8.000000e-03
):1.999999e-03
):0.000000e+00
,
(
(
DQ365921:4.000000e-03
,
HQ171203:4.000000e-03
):2.000000e-03
,
(
DQ647056:0.000000e+00
,
U70978:0.000000e+00
):6.000000e-03
):4.000000e-03
):0.000000e+00
,
(
(
(
(
(
(
(
(
(
(
(
(
(
(
(
BX897699:0.000000e+00
,
AF076237:0.000000e+00
):0.000000e+00
,
HM636442:0.000000e+00
):2.000000e-03
,
(
(
(
AB440636:0.000000e+00
,
HM622139:0.000000e+00
):0.000000e+00
,
AB602533:0.000000e+00
):0.000000e+00
,
AJ002139:0.000000e+00
):2.000000e-03
):0.000000e+00
,
(
(
(
(
(
(
AB440632:0.000000e+00
,
L01260:0.000000e+00
):0.000000e+00
,
AJ003070:0.000000e+00
):0.000000e+00
,
AB602531:0.000000e+00
):0.000000e+00
,
L35052:0.000000e+00
):0.000000e+00
,
EU111754:0.000000e+00
):0.000000e+00
,
EU111749:0.000000e+00
):2.000000e-03
):0.000000e+00
,
EU111759:2.000000e-03
):0.000000e+00
,
AB602530:2.000000e-03
):0.000000e+00
,
KJ361607:2.000000e-03
):0.000000e+00
,
(
AF204274:0.000000e+00
,
Z31350:0.000000e+00
):2.000000e-03
):0.000000e+00
,
L01259:2.000000e-03
):0.000000e+00
,
(
Z31349:0.000000e+00
,
Z31351:0.000000e+00
):2.000000e-03
):0.000000e+00
,
(
(
(
AY254309:0.000000e+00
,
AJ278187:0.000000e+00
):0.000000e+00
,
AF293391:0.000000e+00
):0.000000e+00
,
AF293389:0.000000e+00
):2.000000e-03
):0.000000e+00
,
X89208:2.000000e-03
):2.000000e-03
,
(
KJ361623:2.000000e-03
,
AB602527:2.000000e-03
):2.000000e-03
):0.000000e+00
,
M73228:4.000000e-03
):0.000000e+00
,
(
M65249:2.000000e-03
,
KP720643:2.000000e-03
):2.000000e-03
):6.000000e-03
):0.000000e+00
,
(
(
HE774678:2.000000e-03
,
GQ200200:2.000000e-03
):0.000000e+00
,
DQ386307:2.000000e-03
):7.999999e-03
):0.000000e+00
,
KM882610:1.000000e-02
):0.000000e+00
,
(
KC018457:0.000000e+00
,
KF356416:0.000000e+00
):1.000000e-02
):0.000000e+00
,
FJ230842:1.000000e-02
):0.000000e+00
,
(
FJ976449:0.000000e+00
,
AY962292:0.000000e+00
):1.000000e-02
):0.000000e+00
,
(
KC196071:0.000000e+00
,
LC008540:0.000000e+00
):1.000000e-02
):0.000000e+00
,
KT223370:1.000000e-02
):0.000000e+00
,
(
AM180953:8.000000e-03
,
AM921780:8.000000e-03
):1.999999e-03
):0.000000e+00
,
JN837486:1.000000e-02
):0.000000e+00
,
OTU3238:1.000000e-02
):0.000000e+00
,
AM745438:1.000000e-02
):2.000000e-03
,
(
D85832:6.000000e-03
,
D85836:6.000000e-03
):6.000000e-03
):0.000000e+00
,
AY486423:1.200000e-02
):0.000000e+00
,
(
(
AB175663:2.000000e-03
,
AB246748:2.000000e-03
):4.000000e-03
,
JN167515:6.000000e-03
):6.000000e-03
):0.000000e+00
,
(
(
(
(
(
(
(
(
(
(
GU575117:4.000000e-03
,
KM273259:4.000000e-03
):6.000000e-03
,
(
(
AB894236:8.000000e-03
,
DQ344498:8.000000e-03
):0.000000e+00
,
(
JN935021:4.000000e-03
,
KJ729030:4.000000e-03
):4.000000e-03
):1.999999e-03
):0.000000e+00
,
(
(
(
(
(
(
(
(
(
(
(
(
(
(
(
(
(
(
(
(
(
(
(
(
(
(
(
(
(
(
(
(
(
(
(
(
(
(
(
(
(
(
(
(
(
(
(
(
(
(
(
(
(
(
(
(
(
(
(
(
KJ794108:6.000000e-03
,
(
(
(
(
(
(
(
(
(
(
(
(
(
(
(
(
(
KX073750:0.000000e+00
,
KF006321:0.000000e+00
):0.000000e+00
,
KT180227:0.000000e+00
):0.000000e+00
,
X78315:0.000000e+00
):0.000000e+00
,
KC577450:0.000000e+00
):2.000000e-03
,
(
(
(
(
EU734592:0.000000e+00
,
DQ104407:0.000000e+00
):0.000000e+00
,
KJ850205:0.000000e+00
):0.000000e+00
,
KJ950370:0.000000e+00
):0.000000e+00
,
HE860710:0.000000e+00
):2.000000e-03
):0.000000e+00
,
KF924609:2.000000e-03
):0.000000e+00
,
(
EU928765:0.000000e+00
,
AY639887:0.000000e+00
):2.000000e-03
):0.000000e+00
,
KC534242:2.000000e-03
):0.000000e+00
,
Y13244:2.000000e-03
):0.000000e+00
,
(
(
(
LC101916:0.000000e+00
,
AF098491:0.000000e+00
):0.000000e+00
,
AY962295:0.000000e+00
):0.000000e+00
,
DQ120728:0.000000e+00
):2.000000e-03
):0.000000e+00
,
KR818861:2.000000e-03
):0.000000e+00
,
AB302370:2.000000e-03
):2.000000e-03
,
Y11552:4.000000e-03
):0.000000e+00
,
(
EU221274:2.000000e-03
,
AY177712:2.000000e-03
):2.000000e-03
):0.000000e+00
,
DQ178660:4.000000e-03
):0.000000e+00
,
KC169815:4.000000e-03
):0.000000e+00
,
AJ877265:4.000000e-03
):2.000000e-03
):0.000000e+00
,
(
HF546052:0.000000e+00
,
KR611924:0.000000e+00
):6.000000e-03
):0.000000e+00
,
AF098495:6.000000e-03
):0.000000e+00
,
(
AB636139:4.000000e-03
,
JX090308:4.000000e-03
):2.000000e-03
):0.000000e+00
,
KT634253:6.000000e-03
):0.000000e+00
,
(
(
(
(
(
(
(
(
(
(
(
(
(
(
(
(
(
(
(
(
(
(
(
(
(
KR095198:2.000000e-03
,
EU742628:2.000000e-03
):2.000000e-03
,
(
KX268605:2.000000e-03
,
KX641473:2.000000e-03
):2.000000e-03
):0.000000e+00
,
(
(
(
(
HQ336489:0.000000e+00
,
D88526:0.000000e+00
):0.000000e+00
,
KX578605:0.000000e+00
):2.000000e-03
,
(
(
U58356:0.000000e+00
,
AB255401:0.000000e+00
):0.000000e+00
,
AM905330:0.000000e+00
):2.000000e-03
):0.000000e+00
,
HQ615878:2.000000e-03
):2.000000e-03
):0.000000e+00
,
AY682198:4.000000e-03
):0.000000e+00
,
AJ440997:4.000000e-03
):0.000000e+00
,
(
KF582605:2.000000e-03
,
KM058064:2.000000e-03
):2.000000e-03
):0.000000e+00
,
U77644:4.000000e-03
):0.000000e+00
,
KT282004:4.000000e-03
):0.000000e+00
,
DQ397336:4.000000e-03
):0.000000e+00
,
KF906718:4.000000e-03
):0.000000e+00
,
(
(
(
D85829:2.000000e-03
,
FJ875966:2.000000e-03
):0.000000e+00
,
FJ593906:2.000000e-03
):0.000000e+00
,
GQ260189:2.000000e-03
):2.000000e-03
):0.000000e+00
,
DQ667965:4.000000e-03
):0.000000e+00
,
(
(
(
KJ855316:0.000000e+00
,
AB688112:0.000000e+00
):0.000000e+00
,
AY600300:0.000000e+00
):2.000000e-03
,
KC987356:2.000000e-03
):2.000000e-03
):0.000000e+00
,
AM983542:4.000000e-03
):0.000000e+00
,
(
(
(
(
(
(
AJ864469:0.000000e+00
,
Y16933:0.000000e+00
):0.000000e+00
,
AY014174:0.000000e+00
):2.000000e-03
,
Y16927:2.000000e-03
):0.000000e+00
,
FJ842690:2.000000e-03
):0.000000e+00
,
DQ108402:2.000000e-03
):0.000000e+00
,
(
(
(
AB185957:0.000000e+00
,
JN662389:0.000000e+00
):0.000000e+00
,
KX456189:0.000000e+00
):0.000000e+00
,
EF660757:0.000000e+00
):2.000000e-03
):2.000000e-03
):0.000000e+00
,
(
(
(
KJ653224:2.000000e-03
,
KJ960184:2.000000e-03
):0.000000e+00
,
(
(
(
(
(
DQ423482:0.000000e+00
,
D32240:0.000000e+00
):0.000000e+00
,
EU725799:0.000000e+00
):0.000000e+00
,
KC243677:0.000000e+00
):0.000000e+00
,
EU660389:0.000000e+00
):0.000000e+00
,
GQ250442:0.000000e+00
):2.000000e-03
):0.000000e+00
,
KX427102:2.000000e-03
):2.000000e-03
):0.000000e+00
,
GU129567:4.000000e-03
):0.000000e+00
,
Y13827:4.000000e-03
):0.000000e+00
,
(
AY014175:0.000000e+00
,
OTU1098:0.000000e+00
):4.000000e-03
):0.000000e+00
,
KR052005:4.000000e-03
):0.000000e+00
,
AF249749:4.000000e-03
):0.000000e+00
,
FJ196006:4.000000e-03
):0.000000e+00
,
AF465833:4.000000e-03
):0.000000e+00
,
(
FJ386516:2.000000e-03
,
EU289803:2.000000e-03
):2.000000e-03
):1.499988e-05
,
KF924610:4.015000e-03
):1.985000e-03
):0.000000e+00
,
(
DQ120726:4.000000e-03
,
JQ807219:4.000000e-03
):2.000000e-03
):0.000000e+00
,
(
(
(
(
(
(
(
JQ390520:2.000000e-03
,
FJ872535:2.000000e-03
):0.000000e+00
,
KF554505:2.000000e-03
):0.000000e+00
,
KP063901:2.000000e-03
):2.000000e-03
,
AJ534215:4.000000e-03
):0.000000e+00
,
(
(
(
FJ265707:2.000000e-03
,
(
AM943630:0.000000e+00
,
FR727679:0.000000e+00
):2.000000e-03
):0.000000e+00
,
DQ981486:2.000000e-03
):0.000000e+00
,
FJ593905:2.000000e-03
):2.000000e-03
):0.000000e+00
,
AB576006:4.000000e-03
):0.000000e+00
,
KJ889015:4.000000e-03
):2.000000e-03
):0.000000e+00
,
(
JN885197:0.000000e+00
,
KT444698:0.000000e+00
):6.000000e-03
):0.000000e+00
,
EU878003:6.000000e-03
):0.000000e+00
,
(
JX397932:2.000000e-03
,
KC018453:2.000000e-03
):4.000000e-03
):0.000000e+00
,
(
FJ230833:4.000000e-03
,
AY527274:4.000000e-03
):2.000000e-03
):0.000000e+00
,
KF307638:6.000000e-03
):0.000000e+00
,
JQ807220:6.000000e-03
):0.000000e+00
,
KJ569528:6.000000e-03
):0.000000e+00
,
(
(
(
KU696538:4.000000e-03
,
HQ336256:4.000000e-03
):0.000000e+00
,
(
AY014176:2.000000e-03
,
KJ451483:2.000000e-03
):2.000000e-03
):0.000000e+00
,
JN642270:4.000000e-03
):2.000000e-03
):0.000000e+00
,
D32242:6.000000e-03
):0.000000e+00
,
(
(
AF461158:0.000000e+00
,
DQ342239:0.000000e+00
):2.000000e-03
,
AJ428275:2.000000e-03
):4.000000e-03
):0.000000e+00
,
DQ923133:6.000000e-03
):0.000000e+00
,
JX126474:6.000000e-03
):0.000000e+00
,
(
AM408117:4.000000e-03
,
AM748927:4.000000e-03
):2.000000e-03
):0.000000e+00
,
JN797511:6.000000e-03
):0.000000e+00
,
(
(
(
EF554833:0.000000e+00
,
AF248638:0.000000e+00
):0.000000e+00
,
DQ659236:0.000000e+00
):2.000000e-03
,
AJ605746:2.000000e-03
):4.000000e-03
):0.000000e+00
,
(
KC222646:2.000000e-03
,
KF944301:2.000000e-03
):4.000000e-03
):0.000000e+00
,
(
AJ891122:2.000000e-03
,
D16426:2.000000e-03
):4.000000e-03
):0.000000e+00
,
KM099069:6.000000e-03
):0.000000e+00
,
D16421:6.000000e-03
):2.000000e-03
,
EU431217:8.000000e-03
):0.000000e+00
,
KC534172:8.000000e-03
):0.000000e+00
,
Y11551:8.000000e-03
):0.000000e+00
,
(
(
(
(
(
(
KF208688:2.000000e-03
,
KC900366:2.000000e-03
):2.000000e-03
,
GU057915:4.000000e-03
):2.000000e-03
,
AJ968651:6.000000e-03
):0.000000e+00
,
HQ852038:6.000000e-03
):0.000000e+00
,
KF740534:6.000000e-03
):0.000000e+00
,
KC708867:6.000000e-03
):2.000000e-03
):0.000000e+00
,
JF714703:8.000000e-03
):0.000000e+00
,
(
(
(
(
(
(
(
(
(
(
KJ729028:4.000000e-03
,
AJ550939:4.000000e-03
):0.000000e+00
,
(
(
DQ683726:0.000000e+00
,
EF202614:0.000000e+00
):2.000000e-03
,
Y17387:2.000000e-03
):2.000000e-03
):0.000000e+00
,
AY180102:4.000000e-03
):0.000000e+00
,
KM275624:4.000000e-03
):0.000000e+00
,
Y16427:4.000000e-03
):0.000000e+00
,
FJ232451:4.000000e-03
):2.000000e-03
,
(
EF192392:0.000000e+00
,
FJ882053:0.000000e+00
):6.000000e-03
):0.000000e+00
,
(
Y16425:0.000000e+00
,
AY180103:0.000000e+00
):6.000000e-03
):0.000000e+00
,
X78312:6.000000e-03
):0.000000e+00
,
(
(
HE860713:2.000000e-03
,
AM900415:2.000000e-03
):0.000000e+00
,
AY005463:2.000000e-03
):4.000000e-03
):2.000000e-03
):0.000000e+00
,
(
(
(
DQ533556:0.000000e+00
,
KC311338:0.000000e+00
):4.000000e-03
,
AY682199:4.000000e-03
):2.000000e-03
,
Y13155:6.000000e-03
):2.000000e-03
):0.000000e+00
,
EF202613:8.000000e-03
):0.000000e+00
,
(
(
(
KC428717:0.000000e+00
,
AB934383:0.000000e+00
):0.000000e+00
,
KC428714:0.000000e+00
):0.000000e+00
,
AB758574:0.000000e+00
):8.000000e-03
):0.000000e+00
,
DQ097527:8.000000e-03
):0.000000e+00
,
KC428716:8.000000e-03
):0.000000e+00
,
(
(
EF211829:6.000000e-03
,
AB246747:6.000000e-03
):0.000000e+00
,
JX306766:6.000000e-03
):2.000000e-03
):0.000000e+00
,
AJ582226:8.000000e-03
):0.000000e+00
,
KP172215:8.000000e-03
):0.000000e+00
,
(
DQ514304:4.000000e-03
,
HE661585:4.000000e-03
):4.000000e-03
):0.000000e+00
,
HQ171439:8.000000e-03
):0.000000e+00
,
FJ897782:8.000000e-03
):0.000000e+00
,
AB576005:8.000000e-03
):0.000000e+00
,
KP901250:8.000000e-03
):0.000000e+00
,
AF250334:8.000000e-03
):0.000000e+00
,
DQ512861:8.000000e-03
):0.000000e+00
,
(
(
(
(
LN650666:2.000000e-03
,
AY014177:2.000000e-03
):2.000000e-03
,
D32241:4.000000e-03
):0.000000e+00
,
AB187584:4.000000e-03
):2.000000e-03
,
GQ281379:6.000000e-03
):2.000000e-03
):0.000000e+00
,
(
(
(
AY014173:0.000000e+00
,
AB727354:0.000000e+00
):4.000000e-03
,
(
(
(
(
AB006899:0.000000e+00
,
Y12703:0.000000e+00
):0.000000e+00
,
OTU1029:0.000000e+00
):2.000000e-03
,
AY189743:2.000000e-03
):0.000000e+00
,
KF112835:2.000000e-03
):2.000000e-03
):0.000000e+00
,
JN620361:4.000000e-03
):4.000000e-03
):0.000000e+00
,
AF250332:8.000000e-03
):0.000000e+00
,
AF030437:8.000000e-03
):0.000000e+00
,
(
(
(
(
(
(
(
(
(
(
(
JN104393:0.000000e+00
,
FR733676:0.000000e+00
):2.000000e-03
,
(
(
AB101543:0.000000e+00
,
LT009496:0.000000e+00
):0.000000e+00
,
HE572577:0.000000e+00
):2.000000e-03
):0.000000e+00
,
KT985057:2.000000e-03
):0.000000e+00
,
D16428:2.000000e-03
):0.000000e+00
,
KF268394:2.000000e-03
):2.000000e-03
,
(
EU313813:0.000000e+00
,
FJ906694:0.000000e+00
):4.000000e-03
):0.000000e+00
,
(
(
KM978076:0.000000e+00
,
KT163920:0.000000e+00
):0.000000e+00
,
KT985055:0.000000e+00
):4.000000e-03
):0.000000e+00
,
(
HE662814:2.000000e-03
,
HQ392507:2.000000e-03
):2.000000e-03
):2.000000e-03
,
HQ111526:6.000000e-03
):0.000000e+00
,
(
D88522:4.000000e-03
,
JN247434:4.000000e-03
):2.000000e-03
):0.000000e+00
,
(
AF452106:0.000000e+00
,
DQ342315:0.000000e+00
):6.000000e-03
):2.000000e-03
):0.000000e+00
,
AM399030:8.000000e-03
):0.000000e+00
,
(
(
AM398152:0.000000e+00
,
X53853:0.000000e+00
):0.000000e+00
,
AM421024:0.000000e+00
):8.000000e-03
):0.000000e+00
,
(
D70846:4.000000e-03
,
(
DQ342322:2.000000e-03
,
OTU3186:2.000000e-03
):2.000000e-03
):4.000000e-03
):0.000000e+00
,
HM050420:8.000000e-03
):0.000000e+00
,
U88042:8.000000e-03
):0.000000e+00
,
OTU1302:8.000000e-03
):1.949999e-03
,
L01784:9.950000e-03
):4.999992e-05
):0.000000e+00
,
EU156066:1.000000e-02
):0.000000e+00
,
KX082663:1.000000e-02
):0.000000e+00
,
JX233494:1.000000e-02
):0.000000e+00
,
(
(
JX070673:4.000000e-03
,
KP136797:4.000000e-03
):2.000000e-03
,
AB550558:6.000000e-03
):4.000000e-03
):0.000000e+00
,
D85831:1.000000e-02
):0.000000e+00
,
FR827899:1.000000e-02
):0.000000e+00
,
KP272155:1.000000e-02
):2.000000e-03
):0.000000e+00
,
KU877213:1.200000e-02
):0.000000e+00
,
HM800935:1.200000e-02
):0.000000e+00
,
KX151664:1.200000e-02
):0.000000e+00
,
FJ403243:1.200000e-02
):0.000000e+00
,
(
KF977839:1.000000e-02
,
HM748766:1.000000e-02
):2.000000e-03
):0.000000e+00
,
AJ582225:1.200000e-02
):0.000000e+00
,
GQ232737:1.200000e-02
):0.000000e+00
,
(
AF136850:2.000000e-03
,
AF136849:2.000000e-03
):1.000000e-02
):0.000000e+00
,
AJ505788:1.200000e-02
):0.000000e+00
,
AY926462:1.200000e-02
):0.000000e+00
,
KU167715:1.200000e-02
):0.000000e+00
,
AF030436:1.200000e-02
):0.000000e+00
,
FJ196030:1.200000e-02
):0.000000e+00
,
GU086365:1.200000e-02
):0.000000e+00
,
KM407667:1.200000e-02
):0.000000e+00
,
FN669139:1.200000e-02
):0.000000e+00
,
(
Y15012:1.000000e-02
,
D16418:1.000000e-02
):2.000000e-03
):0.000000e+00
,
FR828479:1.200000e-02
):0.000000e+00
,
DQ280370:1.200000e-02
):0.000000e+00
,
U88043:1.200000e-02
):0.000000e+00
,
(
(
U88041:4.000000e-03
,
(
JQ864435:0.000000e+00
,
HQ709062:0.000000e+00
):4.000000e-03
):0.000000e+00
,
OTU3135:4.000000e-03
):7.999999e-03
):2.000000e-03
):0.000000e+00
,
LC153750:1.400000e-02
):0.000000e+00
,
(
(
KP207600:4.000000e-03
,
AF513441:4.000000e-03
):6.000000e-03
,
(
JQ348904:4.000000e-03
,
EF465533:4.000000e-03
):6.000000e-03
):4.000001e-03
):0.000000e+00
,
(
FJ560750:1.000000e-02
,
GQ221764:1.000000e-02
):4.000001e-03
):0.000000e+00
,
JQ230000:1.400000e-02
):0.000000e+00
,
JX139717:1.400000e-02
):0.000000e+00
,
EU564843:1.400000e-02
):0.000000e+00
,
FN297835:1.400000e-02
):0.000000e+00
,
AB302386:1.400000e-02
):0.000000e+00
,
AJ534211:1.400000e-02
):0.000000e+00
,
EU342372:1.400000e-02
):0.000000e+00
,
KJ620985:1.400000e-02
):0.000000e+00
,
KF836544:1.400000e-02
):0.000000e+00
,
KM077019:1.400000e-02
):0.000000e+00
,
U88044:1.400000e-02
):2.000000e-03
,
AB231946:1.600000e-02
):0.000000e+00
,
KJ406703:1.600000e-02
):0.000000e+00
,
KP289282:1.600000e-02
):0.000000e+00
,
(
(
(
(
(
(
(
(
(
(
(
(
(
(
(
(
(
(
(
(
(
(
(
(
(
(
(
(
(
(
(
U71078:0.000000e+00
,
EF035074:0.000000e+00
):0.000000e+00
,
U89832:0.000000e+00
):0.000000e+00
,
EU488742:0.000000e+00
):0.000000e+00
,
EF061096:0.000000e+00
):0.000000e+00
,
AY626395:0.000000e+00
):0.000000e+00
,
AY738130:0.000000e+00
):0.000000e+00
,
D14501:0.000000e+00
):0.000000e+00
,
X67234:0.000000e+00
):0.000000e+00
,
JX855162:0.000000e+00
):0.000000e+00
,
JX855172:0.000000e+00
):0.000000e+00
,
FJ839677:0.000000e+00
):0.000000e+00
,
JX855169:0.000000e+00
):0.000000e+00
,
EU488753:0.000000e+00
):0.000000e+00
,
JN558651:0.000000e+00
):0.000000e+00
,
U29386:0.000000e+00
):0.000000e+00
,
KF111868:0.000000e+00
):0.000000e+00
,
KJ831229:0.000000e+00
):0.000000e+00
,
KJ921033:0.000000e+00
):0.000000e+00
,
JN648905:0.000000e+00
):0.000000e+00
,
U28916:0.000000e+00
):0.000000e+00
,
JN648932:0.000000e+00
):0.000000e+00
,
FMAJ01000055:0.000000e+00
):0.000000e+00
,
KJ831225:0.000000e+00
):0.000000e+00
,
EF141340:0.000000e+00
):0.000000e+00
,
AY509899:0.000000e+00
):0.000000e+00
,
DQ835306:0.000000e+00
):2.000000e-03
,
JN129381:2.000000e-03
):2.000000e-03
,
(
(
(
(
(
(
(
(
(
EU256434:0.000000e+00
,
JQ308326:0.000000e+00
):0.000000e+00
,
EU867317:0.000000e+00
):0.000000e+00
,
JX678769:0.000000e+00
):0.000000e+00
,
HG916852:0.000000e+00
):0.000000e+00
,
EU256404:0.000000e+00
):0.000000e+00
,
JF424608:0.000000e+00
):0.000000e+00
,
KX022634:0.000000e+00
):0.000000e+00
,
OTU3160:0.000000e+00
):2.000000e-03
,
JF424606:2.000000e-03
):2.000000e-03
):0.000000e+00
,
U86344:4.000000e-03
):0.000000e+00
,
(
GU565534:0.000000e+00
,
LSRP01000156:0.000000e+00
):4.000000e-03
):6.000000e-03
,
KF551166:1.000000e-02
):6.000001e-03
):0.000000e+00
,
(
(
(
(
(
(
D14509:0.000000e+00
,
AY500254:0.000000e+00
):0.000000e+00
,
L39882:0.000000e+00
):0.000000e+00
,
EU618039:0.000000e+00
):0.000000e+00
,
Z78204:0.000000e+00
):0.000000e+00
,
LYBW01000060:0.000000e+00
):0.000000e+00
,
AY500255:0.000000e+00
):1.600000e-02
):0.000000e+00
,
(
(
(
(
(
(
KP876580:0.000000e+00
,
KC222641:0.000000e+00
):2.000000e-03
,
KF740588:2.000000e-03
):2.000000e-03
,
KU507536:4.000000e-03
):1.000000e-02
,
KP339871:1.400000e-02
):0.000000e+00
,
(
(
(
(
(
(
(
(
(
(
GQ221761:4.000000e-03
,
FJ560749:4.000000e-03
):0.000000e+00
,
OTU1951:4.000000e-03
):2.000000e-03
,
(
EF012357:0.000000e+00
,
KM598259:0.000000e+00
):6.000000e-03
):2.000000e-03
,
(
(
EF433462:0.000000e+00
,
EF575560:0.000000e+00
):4.000000e-03
,
AB361068:4.000000e-03
):4.000000e-03
):0.000000e+00
,
AB712348:8.000000e-03
):0.000000e+00
,
HM474794:8.000000e-03
):1.999999e-03
,
(
(
GU441678:2.000000e-03
,
KC254735:2.000000e-03
):0.000000e+00
,
AJ786801:2.000000e-03
):7.999999e-03
):0.000000e+00
,
(
(
(
EF433461:0.000000e+00
,
DQ303125:0.000000e+00
):0.000000e+00
,
AJ549086:0.000000e+00
):2.000000e-03
,
AM293857:2.000000e-03
):7.999999e-03
):0.000000e+00
,
KT345712:1.000000e-02
):0.000000e+00
,
EF433460:1.000000e-02
):4.000001e-03
):0.000000e+00
,
AF469072:1.400000e-02
):2.000000e-03
):0.000000e+00
,
KT595938:1.600000e-02
):0.000000e+00
,
KX268598:1.600000e-02
):0.000000e+00
,
KU195387:1.600000e-02
):0.000000e+00
,
KJ855314:1.600000e-02
):0.000000e+00
,
JF776971:1.600000e-02
):0.000000e+00
,
(
GU109478:4.000000e-03
,
OTU1926:4.000000e-03
):1.200000e-02
):0.000000e+00
,
KX771233:1.600000e-02
):0.000000e+00
,
HQ709061:1.600000e-02
):1.999998e-03
,
(
(
(
(
JX131369:2.000000e-03
,
Y14305:2.000000e-03
):6.000000e-03
,
(
AB543807:4.000000e-03
,
Y14303:4.000000e-03
):4.000000e-03
):0.000000e+00
,
OTU3091:8.000000e-03
):1.999999e-03
,
(
AM180706:0.000000e+00
,
D30792:0.000000e+00
):1.000000e-02
):7.999999e-03
):0.000000e+00
,
(
(
(
(
AY039817:6.000000e-03
,
(
AM409365:0.000000e+00
,
EU723082:0.000000e+00
):6.000000e-03
):4.000000e-03
,
AB244762:1.000000e-02
):0.000000e+00
,
AM409364:1.000000e-02
):6.000001e-03
,
(
(
AM409363:0.000000e+00
,
KC254734:0.000000e+00
):8.000000e-03
,
EF592609:8.000000e-03
):8.000000e-03
):1.999998e-03
):0.000000e+00
,
(
Y14313:1.200000e-02
,
EF117253:1.200000e-02
):5.999999e-03
):0.000000e+00
,
FJ594057:1.800000e-02
):0.000000e+00
,
EF608175:1.800000e-02
):0.000000e+00
,
KX527726:1.800000e-02
):0.000000e+00
,
AB563785:1.800000e-02
):0.000000e+00
,
(
(
(
KC254733:4.000000e-03
,
AM041247:4.000000e-03
):2.000000e-03
,
(
(
FN391023:0.000000e+00
,
AB369864:0.000000e+00
):0.000000e+00
,
KC494696:0.000000e+00
):6.000000e-03
):0.000000e+00
,
AJ519939:6.000000e-03
):1.200000e-02
):0.000000e+00
,
OTU2867:1.800000e-02
):2.000000e-03
):0.000000e+00
,
AB017203:2.000000e-02
):0.000000e+00
,
(
(
DQ097300:1.400000e-02
,
KC006961:1.400000e-02
):2.000000e-03
,
FJ998414:1.600000e-02
):3.999999e-03
):0.000000e+00
,
KF741873:2.000000e-02
):0.000000e+00
,
EF540455:2.000000e-02
):0.000000e+00
,
(
(
JQ773443:2.000000e-03
,
JQ773444:2.000000e-03
):1.000000e-02
,
AB794104:1.200000e-02
):7.999999e-03
):0.000000e+00
,
GU187912:2.000000e-02
):0.000000e+00
,
AJ844281:2.000000e-02
):2.000000e-03
):0.000000e+00
,
(
(
(
HM037996:4.000000e-03
,
X97693:4.000000e-03
):7.999999e-03
,
GU269548:1.200000e-02
):7.999999e-03
,
(
(
(
GU269549:1.600000e-02
,
(
(
(
(
Y14311:0.000000e+00
,
Y14310:0.000000e+00
):0.000000e+00
,
Y14309:0.000000e+00
):6.000000e-03
,
Y14307:6.000000e-03
):2.000000e-03
,
AF198623:8.000000e-03
):8.000000e-03
):0.000000e+00
,
CP002083:1.600000e-02
):0.000000e+00
,
AF235089:1.600000e-02
):3.999999e-03
):2.000000e-03
):0.000000e+00
,
EU709017:2.200000e-02
):0.000000e+00
,
(
KF111722:6.000000e-03
,
OTU1391:6.000000e-03
):1.600000e-02
):0.000000e+00
,
(
EU338486:1.000000e-02
,
EF547368:1.000000e-02
):1.200000e-02
):0.000000e+00
,
OTU1985:2.200000e-02
):2.000000e-03
):0.000000e+00
,
HE616165:2.400000e-02
):0.000000e+00
,
(
HQ622550:1.600000e-02
,
AY178860:1.600000e-02
):7.999999e-03
):2.000000e-03
,
(
(
AB236172:2.000000e-03
,
JX315532:2.000000e-03
):1.000000e-02
,
(
(
(
(
AB236170:0.000000e+00
,
AB236169:0.000000e+00
):2.000000e-03
,
(
DQ417335:0.000000e+00
,
AY362040:0.000000e+00
):2.000000e-03
):0.000000e+00
,
AJ535707:2.000000e-03
):7.999999e-03
,
EF382666:1.000000e-02
):2.000000e-03
):1.400000e-02
):0.000000e+00
,
(
(
(
(
(
(
(
(
(
(
(
AJ227797:0.000000e+00
,
AJ227801:0.000000e+00
):0.000000e+00
,
DQ442520:0.000000e+00
):0.000000e+00
,
AJ227786:0.000000e+00
):2.000000e-03
,
AJ227787:2.000000e-03
):2.000000e-03
,
(
(
(
KC733808:0.000000e+00
,
AB071954:0.000000e+00
):0.000000e+00
,
AJ227780:0.000000e+00
):0.000000e+00
,
OTU725:0.000000e+00
):4.000000e-03
):2.000000e-03
,
AJ227782:6.000000e-03
):2.000000e-03
,
(
(
(
(
(
AJ227798:4.000000e-03
,
AJ227783:4.000000e-03
):0.000000e+00
,
(
(
EF363713:0.000000e+00
,
AJ227784:0.000000e+00
):2.000000e-03
,
OTU2938:2.000000e-03
):2.000000e-03
):0.000000e+00
,
(
D12785:0.000000e+00
,
M83810:0.000000e+00
):4.000000e-03
):0.000000e+00
,
(
EU143355:2.000000e-03
,
AY971368:2.000000e-03
):2.000000e-03
):2.000000e-03
,
(
AB899817:0.000000e+00
,
AJ227785:0.000000e+00
):6.000000e-03
):2.000000e-03
):1.999999e-03
,
HM777012:1.000000e-02
):4.000001e-03
,
DQ372984:1.400000e-02
):3.999999e-03
,
(
(
(
(
FR775448:2.000000e-03
,
(
(
AJ227779:0.000000e+00
,
FJ544245:0.000000e+00
):0.000000e+00
,
OTU872:0.000000e+00
):2.000000e-03
):0.000000e+00
,
AB021415:2.000000e-03
):2.000000e-03
,
(
AB688113:0.000000e+00
,
KX898252:0.000000e+00
):4.000000e-03
):6.000000e-03
,
DQ335215:1.000000e-02
):7.999999e-03
):0.000000e+00
,
(
(
(
(
LN651199:1.600000e-02
,
OTU1817:1.600000e-02
):0.000000e+00
,
(
(
AJ227759:1.400000e-02
,
(
(
(
KF360052:8.000000e-03
,
KT309087:8.000000e-03
):4.000000e-03
,
(
(
AJ227774:8.000000e-03
,
AJ717391:8.000000e-03
):0.000000e+00
,
AB166881:8.000000e-03
):4.000000e-03
):0.000000e+00
,
(
(
(
(
AB023427:0.000000e+00
,
AJ009957:0.000000e+00
):0.000000e+00
,
KR086403:0.000000e+00
):4.000000e-03
,
OTU1543:4.000000e-03
):4.000000e-03
,
(
(
(
AJ227758:0.000000e+00
,
KX792139:0.000000e+00
):6.000000e-03
,
AJ244650:6.000000e-03
):0.000000e+00
,
AJ227767:6.000000e-03
):2.000000e-03
):4.000000e-03
):2.000000e-03
):0.000000e+00
,
(
(
KJ008916:6.000000e-03
,
(
(
HM047736:4.000000e-03
,
KT191026:4.000000e-03
):0.000000e+00
,
Y18216:4.000000e-03
):2.000000e-03
):2.000000e-03
,
OTU2273:8.000000e-03
):6.000000e-03
):2.000000e-03
):0.000000e+00
,
(
JX861096:1.200000e-02
,
AB271055:1.200000e-02
):4.000001e-03
):0.000000e+00
,
(
EU022524:2.000000e-03
,
AY534887:2.000000e-03
):1.400000e-02
):1.999998e-03
):8.000001e-03
):0.000000e+00
,
AM712634:2.600000e-02
):0.000000e+00
,
(
(
D30790:0.000000e+00
,
AB087720:0.000000e+00
):1.200000e-02
,
EU445271:1.200000e-02
):1.400000e-02
):0.000000e+00
,
(
(
(
AJ227806:0.000000e+00
,
AJ227804:0.000000e+00
):1.200000e-02
,
AJ227802:1.200000e-02
):5.999999e-03
,
(
AJ227808:0.000000e+00
,
AJ301667:0.000000e+00
):1.800000e-02
):8.000001e-03
):2.000000e-03
,
(
(
(
(
(
(
(
(
(
(
(
(
(
(
(
AJ250801:2.000000e-03
,
(
(
(
(
(
(
(
AY683045:0.000000e+00
,
FN868949:0.000000e+00
):0.000000e+00
,
EU912444:0.000000e+00
):0.000000e+00
,
AB252208:0.000000e+00
):0.000000e+00
,
D32227:0.000000e+00
):0.000000e+00
,
AB175649:0.000000e+00
):0.000000e+00
,
AB175636:0.000000e+00
):0.000000e+00
,
AB252200:0.000000e+00
):2.000000e-03
):0.000000e+00
,
EF126746:2.000000e-03
):0.000000e+00
,
EU912439:2.000000e-03
):0.000000e+00
,
FR847848:2.000000e-03
):2.000000e-03
,
(
(
(
AB252202:0.000000e+00
,
OTU600:0.000000e+00
):2.000000e-03
,
AJ635304:2.000000e-03
):0.000000e+00
,
FJ155589:2.000000e-03
):2.000000e-03
):2.000000e-03
,
EF174498:6.000000e-03
):4.000000e-03
,
(
(
AB703239:0.000000e+00
,
AB627071:0.000000e+00
):8.000000e-03
,
(
AB698691:2.000000e-03
,
FR847847:2.000000e-03
):6.000000e-03
):1.999999e-03
):0.000000e+00
,
(
(
AY364020:0.000000e+00
,
OTU1321:0.000000e+00
):6.000000e-03
,
(
FJ268657:0.000000e+00
,
FJ157976:0.000000e+00
):6.000000e-03
):4.000000e-03
):0.000000e+00
,
(
AM040156:2.000000e-03
,
EU912445:2.000000e-03
):7.999999e-03
):6.000001e-03
,
DQ471331:1.600000e-02
):1.999998e-03
,
(
(
(
AB252201:0.000000e+00
,
OTU875:0.000000e+00
):4.000000e-03
,
FR733885:4.000000e-03
):1.000000e-02
,
AB175638:1.400000e-02
):3.999999e-03
):2.000000e-03
,
(
(
AB607860:1.600000e-02
,
(
(
EU860984:1.200000e-02
,
(
(
(
GQ421849:0.000000e+00
,
EU727176:0.000000e+00
):8.000000e-03
,
(
KX576552:0.000000e+00
,
HM362433:0.000000e+00
):8.000000e-03
):0.000000e+00
,
(
(
(
(
(
KX247636:0.000000e+00
,
JX504804:0.000000e+00
):0.000000e+00
,
GQ421848:0.000000e+00
):2.000000e-03
,
FR733708:2.000000e-03
):2.000000e-03
,
(
HM362432:2.000000e-03
,
EF191408:2.000000e-03
):2.000000e-03
):0.000000e+00
,
AB098515:4.000000e-03
):4.000000e-03
):4.000000e-03
):2.000000e-03
,
(
EF174497:8.000000e-03
,
OTU1309:8.000000e-03
):6.000000e-03
):2.000000e-03
):1.999998e-03
,
(
(
(
(
(
(
(
(
(
(
(
(
AF514774:0.000000e+00
,
AB175642:0.000000e+00
):0.000000e+00
,
AY251818:0.000000e+00
):0.000000e+00
,
U58018:0.000000e+00
):0.000000e+00
,
EU912442:0.000000e+00
):0.000000e+00
,
AB175647:0.000000e+00
):0.000000e+00
,
AB175629:0.000000e+00
):0.000000e+00
,
D32224:0.000000e+00
):0.000000e+00
,
AB175645:0.000000e+00
):0.000000e+00
,
OTU963:0.000000e+00
):1.200000e-02
,
(
EF015478:1.000000e-02
,
(
AB175644:8.000000e-03
,
AJ851087:8.000000e-03
):1.999999e-03
):2.000000e-03
):0.000000e+00
,
(
(
(
AJ635303:0.000000e+00
,
JQ864432:0.000000e+00
):4.000000e-03
,
EF426729:4.000000e-03
):0.000000e+00
,
OTU1340:4.000000e-03
):7.999999e-03
):4.000001e-03
,
(
AJ888239:4.000000e-03
,
AF220763:4.000000e-03
):1.200000e-02
):1.999998e-03
):2.000000e-03
):0.000000e+00
,
(
(
(
(
(
(
(
AF288300:0.000000e+00
,
AF288306:0.000000e+00
):0.000000e+00
,
FR774992:0.000000e+00
):0.000000e+00
,
FR774993:0.000000e+00
):0.000000e+00
,
AF288309:0.000000e+00
):0.000000e+00
,
OTU967:0.000000e+00
):2.000000e-03
,
AJ250796:2.000000e-03
):4.000000e-03
,
(
AF273081:0.000000e+00
,
FR774994:0.000000e+00
):6.000000e-03
):1.400000e-02
):4.000001e-03
,
JF824802:2.400000e-02
):2.000000e-03
,
(
(
(
(
KC511070:0.000000e+00
,
OTU3161:0.000000e+00
):2.000000e-02
,
(
(
(
(
(
(
EF584507:0.000000e+00
,
DQ322070:0.000000e+00
):0.000000e+00
,
KF056991:0.000000e+00
):2.000000e-03
,
KP994349:2.000000e-03
):2.000000e-03
,
AJ294349:4.000000e-03
):1.000000e-02
,
KJ469373:1.400000e-02
):3.999999e-03
,
(
(
KM979560:0.000000e+00
,
FN430422:0.000000e+00
):1.200000e-02
,
FR851926:1.200000e-02
):5.999999e-03
):2.000000e-03
):0.000000e+00
,
(
GU125653:1.000000e-02
,
EU878006:1.000000e-02
):1.000000e-02
):0.000000e+00
,
(
(
KJ886939:0.000000e+00
,
KP973992:0.000000e+00
):1.200000e-02
,
KJ886940:1.200000e-02
):7.999999e-03
):6.000001e-03
):2.000000e-03
):0.000000e+00
,
AB821371:2.800000e-02
):0.000000e+00
,
(
AB617575:8.000000e-03
,
KF254766:8.000000e-03
):2.000000e-02
):0.000000e+00
,
FR733679:2.800000e-02
):0.000000e+00
,
(
(
(
(
AJ227811:0.000000e+00
,
KC222643:0.000000e+00
):2.000000e-03
,
KF112836:2.000000e-03
):1.400000e-02
,
JQ045549:1.600000e-02
):1.000000e-02
,
(
AJ309862:1.200000e-02
,
HM035090:1.200000e-02
):1.400000e-02
):2.000000e-03
):1.999998e-03
,
(
(
EF988631:6.000000e-03
,
EU255260:6.000000e-03
):1.400000e-02
,
AB583774:2.000000e-02
):1.000000e-02
):0.000000e+00
,
(
(
GU574708:2.000000e-03
,
FJ182044:2.000000e-03
):1.600000e-02
,
AY387398:1.800000e-02
):1.200000e-02
):0.000000e+00
,
(
(
AB795010:1.800000e-02
,
KJ144186:1.800000e-02
):8.000001e-03
,
(
AB689189:2.400000e-02
,
(
(
(
FJ230838:1.000000e-02
,
JQ965646:1.000000e-02
):7.999999e-03
,
EF495229:1.800000e-02
):2.000000e-03
,
AY576758:2.000000e-02
):4.000001e-03
):2.000000e-03
):3.999999e-03
):0.000000e+00
,
OTU1101:3.000000e-02
):2.000002e-03
,
HM037994:3.200000e-02
):0.000000e+00
,
EF211830:3.200000e-02
):0.000000e+00
,
(
(
(
EU819081:1.200000e-02
,
EF660760:1.200000e-02
):5.999999e-03
,
(
FJ230835:1.600000e-02
,
(
(
(
(
(
CP000158:0.000000e+00
,
AF082794:0.000000e+00
):2.000000e-03
,
AF082795:2.000000e-03
):0.000000e+00
,
AJ227813:2.000000e-03
):2.000000e-03
,
(
AF082790:0.000000e+00
,
AJ227814:0.000000e+00
):4.000000e-03
):4.000000e-03
,
(
(
(
(
KF863137:0.000000e+00
,
AF082797:0.000000e+00
):2.000000e-03
,
KF863136:2.000000e-03
):2.000000e-03
,
AF082791:4.000000e-03
):2.000000e-03
,
KF863140:6.000000e-03
):2.000000e-03
):8.000000e-03
):1.999998e-03
):1.000000e-02
,
FM202497:2.800000e-02
):4.000001e-03
):0.000000e+00
,
(
(
(
(
(
(
(
(
(
(
(
(
(
(
(
(
(
(
(
(
(
(
(
(
(
(
(
(
(
(
(
(
(
(
(
(
(
(
(
(
(
(
(
(
(
(
(
(
(
(
(
(
(
(
(
(
(
(
(
(
(
(
(
(
(
(
(
(
(
(
(
(
AF131295:0.000000e+00
,
AB055863:0.000000e+00
):2.000000e-03
,
(
(
JN196137:0.000000e+00
,
EF363714:0.000000e+00
):0.000000e+00
,
KT309085:0.000000e+00
):2.000000e-03
):0.000000e+00
,
(
Y09638:0.000000e+00
,
Y09639:0.000000e+00
):2.000000e-03
):0.000000e+00
,
Y09637:2.000000e-03
):0.000000e+00
,
(
GQ161989:0.000000e+00
,
AB018439:0.000000e+00
):2.000000e-03
):0.000000e+00
,
AB021370:2.000000e-03
):0.000000e+00
,
AM229669:2.000000e-03
):0.000000e+00
,
DQ178975:2.000000e-03
):0.000000e+00
,
HE974351:2.000000e-03
):0.000000e+00
,
KM819014:2.000000e-03
):0.000000e+00
,
(
FJ194436:0.000000e+00
,
AJ575818:0.000000e+00
):2.000000e-03
):0.000000e+00
,
AJ871435:2.000000e-03
):0.000000e+00
,
AB248285:2.000000e-03
):0.000000e+00
,
KU179043:2.000000e-03
):2.000000e-03
,
EU707561:4.000000e-03
):0.000000e+00
,
(
(
(
AJ227812:0.000000e+00
,
KC252615:0.000000e+00
):2.000000e-03
,
(
(
AB033947:0.000000e+00
,
X97776:0.000000e+00
):0.000000e+00
,
AJ243751:0.000000e+00
):2.000000e-03
):0.000000e+00
,
KC735149:2.000000e-03
):2.000000e-03
):0.000000e+00
,
(
(
(
(
U37337:0.000000e+00
,
AM412238:0.000000e+00
):0.000000e+00
,
AB071955:0.000000e+00
):0.000000e+00
,
OTU1270:0.000000e+00
):2.000000e-03
,
D13724:2.000000e-03
):2.000000e-03
):0.000000e+00
,
D84529:4.000000e-03
):0.000000e+00
,
DQ789172:4.000000e-03
):2.000000e-03
,
(
HQ439186:2.000000e-03
,
OTU1221:2.000000e-03
):4.000000e-03
):0.000000e+00
,
EU099873:6.000000e-03
):0.000000e+00
,
AJ575817:6.000000e-03
):0.000000e+00
,
JX566547:6.000000e-03
):0.000000e+00
,
(
AY894691:2.000000e-03
,
HM204925:2.000000e-03
):4.000000e-03
):0.000000e+00
,
(
HM629444:0.000000e+00
,
AY453855:0.000000e+00
):6.000000e-03
):0.000000e+00
,
KP172592:6.000000e-03
):2.000000e-03
,
GQ253122:8.000000e-03
):0.000000e+00
,
(
KF551120:2.000000e-03
,
KT000387:2.000000e-03
):6.000000e-03
):0.000000e+00
,
AB166883:8.000000e-03
):0.000000e+00
,
KU053645:8.000000e-03
):0.000000e+00
,
HQ449390:8.000000e-03
):1.999999e-03
,
FJ834325:1.000000e-02
):0.000000e+00
,
(
KC118516:4.000000e-03
,
(
KF551181:0.000000e+00
,
FJ754464:0.000000e+00
):4.000000e-03
):6.000000e-03
):0.000000e+00
,
AF131296:1.000000e-02
):0.000000e+00
,
KC735148:1.000000e-02
):0.000000e+00
,
AB428568:1.000000e-02
):0.000000e+00
,
D84520:1.000000e-02
):0.000000e+00
,
EU682685:1.000000e-02
):0.000000e+00
,
FJ442859:1.000000e-02
):4.000001e-03
,
EF660755:1.400000e-02
):0.000000e+00
,
(
EU581829:1.200000e-02
,
FJ948169:1.200000e-02
):2.000000e-03
):0.000000e+00
,
(
(
KP859572:1.200000e-02
,
(
AB264131:1.000000e-02
,
(
(
(
(
KM658502:4.000000e-03
,
AB258386:4.000000e-03
):2.000000e-03
,
AY769083:6.000000e-03
):2.000000e-03
,
(
AB277583:4.000000e-03
,
KF214258:4.000000e-03
):4.000000e-03
):0.000000e+00
,
AB245347:8.000000e-03
):1.999999e-03
):2.000000e-03
):0.000000e+00
,
JF922305:1.200000e-02
):2.000000e-03
):0.000000e+00
,
EU707560:1.400000e-02
):2.000000e-03
,
(
(
(
(
(
(
(
(
(
(
(
(
(
(
(
(
(
(
(
(
(
(
(
(
(
(
(
(
(
(
(
(
(
(
(
(
(
(
(
(
(
(
(
JQ046313:2.000000e-03
,
JN646865:2.000000e-03
):0.000000e+00
,
EF465534:2.000000e-03
):0.000000e+00
,
FJ177535:2.000000e-03
):2.000000e-03
,
AM998824:4.000000e-03
):0.000000e+00
,
(
KR712272:0.000000e+00
,
X94098:0.000000e+00
):4.000000e-03
):0.000000e+00
,
KF437579:4.000000e-03
):2.000000e-03
,
OTU1281:6.000000e-03
):4.000000e-03
,
(
(
(
(
AB047364:0.000000e+00
,
JN591313:0.000000e+00
):8.000000e-03
,
(
(
(
(
(
(
JN695620:0.000000e+00
,
FJ686047:0.000000e+00
):0.000000e+00
,
AB040739:0.000000e+00
):2.000000e-03
,
EF207155:2.000000e-03
):2.000000e-03
,
FJ373058:4.000000e-03
):0.000000e+00
,
(
(
AB021416:2.000000e-03
,
(
EU675846:0.000000e+00
,
AM489507:0.000000e+00
):2.000000e-03
):0.000000e+00
,
OTU1063:2.000000e-03
):2.000000e-03
):0.000000e+00
,
KP257600:4.000000e-03
):4.000000e-03
):0.000000e+00
,
HM748834:8.000000e-03
):0.000000e+00
,
FJ796422:8.000000e-03
):1.999999e-03
):0.000000e+00
,
EU095328:1.000000e-02
):0.000000e+00
,
(
(
(
(
(
(
(
(
(
(
(
(
(
(
(
(
(
(
AB024288:0.000000e+00
,
AB024289:0.000000e+00
):0.000000e+00
,
OTU1022:0.000000e+00
):4.000000e-03
,
(
KJ528316:2.000000e-03
,
AJ416411:2.000000e-03
):2.000000e-03
):2.000000e-03
,
DQ448852:6.000000e-03
):0.000000e+00
,
EU336977:6.000000e-03
):0.000000e+00
,
KM365125:6.000000e-03
):0.000000e+00
,
D16147:6.000000e-03
):0.000000e+00
,
KJ708552:6.000000e-03
):2.000000e-03
,
DQ781320:8.000000e-03
):0.000000e+00
,
(
DQ781321:6.000000e-03
,
AY554010:6.000000e-03
):2.000000e-03
):0.000000e+00
,
(
AB936074:4.000000e-03
,
KP721487:4.000000e-03
):4.000000e-03
):0.000000e+00
,
(
(
(
(
(
(
FJ772064:4.000000e-03
,
CP000248:4.000000e-03
):2.000000e-03
,
(
(
JQ246446:2.000000e-03
,
KT884900:2.000000e-03
):0.000000e+00
,
AB025014:2.000000e-03
):4.000000e-03
):0.000000e+00
,
LN890294:6.000000e-03
):0.000000e+00
,
(
(
JN687581:0.000000e+00
,
OTU1105:0.000000e+00
):2.000000e-03
,
FJ425737:2.000000e-03
):4.000000e-03
):0.000000e+00
,
(
(
(
(
(
(
(
(
(
KP657488:0.000000e+00
,
EF424403:0.000000e+00
):0.000000e+00
,
EF424402:0.000000e+00
):0.000000e+00
,
KX215153:0.000000e+00
):0.000000e+00
,
EF029110:0.000000e+00
):0.000000e+00
,
AB177883:0.000000e+00
):0.000000e+00
,
AF502400:0.000000e+00
):2.000000e-03
,
JN695619:2.000000e-03
):0.000000e+00
,
KF676669:2.000000e-03
):2.000000e-03
,
KF460450:4.000000e-03
):2.000000e-03
):0.000000e+00
,
(
KX129915:2.000000e-03
,
KP779619:2.000000e-03
):4.000000e-03
):2.000000e-03
):0.000000e+00
,
(
KT750339:2.000000e-03
,
LK056647:2.000000e-03
):6.000000e-03
):0.000000e+00
,
AJ303009:8.000000e-03
):0.000000e+00
,
KX990274:8.000000e-03
):0.000000e+00
,
AY608604:8.000000e-03
):0.000000e+00
,
(
(
(
(
KP997219:0.000000e+00
,
AY676115:0.000000e+00
):6.000000e-03
,
KU311004:6.000000e-03
):0.000000e+00
,
GU166344:6.000000e-03
):0.000000e+00
,
KJ734993:6.000000e-03
):2.000000e-03
):0.000000e+00
,
OTU1580:8.000000e-03
):1.999999e-03
):0.000000e+00
,
(
(
KC759680:6.000000e-03
,
JN399172:6.000000e-03
):2.000000e-03
,
AB025013:8.000000e-03
):1.999999e-03
):0.000000e+00
,
(
(
(
(
AB070237:6.000000e-03
,
KJ658262:6.000000e-03
):2.000000e-03
,
(
(
(
(
(
(
HE648058:2.000000e-03
,
EF494193:2.000000e-03
):2.000000e-03
,
KX672815:4.000000e-03
):0.000000e+00
,
D13723:4.000000e-03
):0.000000e+00
,
AJ416410:4.000000e-03
):2.000000e-03
,
AB245343:6.000000e-03
):0.000000e+00
,
(
(
AF131297:0.000000e+00
,
FJ599671:0.000000e+00
):4.000000e-03
,
EF424391:4.000000e-03
):2.000000e-03
):2.000000e-03
):0.000000e+00
,
(
(
(
(
CP009122:0.000000e+00
,
AF367204:0.000000e+00
):0.000000e+00
,
GQ131578:0.000000e+00
):0.000000e+00
,
AB245353:0.000000e+00
):0.000000e+00
,
Z73631:0.000000e+00
):8.000000e-03
):0.000000e+00
,
(
AY563034:0.000000e+00
,
EU075217:0.000000e+00
):8.000000e-03
):1.999999e-03
):0.000000e+00
,
AY500142:1.000000e-02
):0.000000e+00
,
EF549586:1.000000e-02
):0.000000e+00
,
KC907395:1.000000e-02
):0.000000e+00
,
DQ304436:1.000000e-02
):0.000000e+00
,
AY461441:1.000000e-02
):0.000000e+00
,
KT383844:1.000000e-02
):0.000000e+00
,
DQ399262:1.000000e-02
):2.000000e-03
,
(
(
(
EU009209:2.000000e-03
,
OTU665:2.000000e-03
):0.000000e+00
,
D13728:2.000000e-03
):6.000000e-03
,
JN591315:8.000000e-03
):4.000000e-03
):0.000000e+00
,
HQ667767:1.200000e-02
):0.000000e+00
,
KC479803:1.200000e-02
):0.000000e+00
,
(
KJ940052:4.000000e-03
,
KT885190:4.000000e-03
):7.999999e-03
):0.000000e+00
,
FJ177534:1.200000e-02
):0.000000e+00
,
D13727:1.200000e-02
):0.000000e+00
,
D13722:1.200000e-02
):0.000000e+00
,
(
(
(
KM591917:6.000000e-03
,
(
EU564841:4.000000e-03
,
JX393854:4.000000e-03
):2.000000e-03
):2.000000e-03
,
JX235675:8.000000e-03
):0.000000e+00
,
JX235672:8.000000e-03
):4.000000e-03
):0.000000e+00
,
(
(
(
(
(
AY562220:4.000000e-03
,
OTU1429:4.000000e-03
):0.000000e+00
,
(
(
(
AF465836:2.000000e-03
,
FM177586:2.000000e-03
):0.000000e+00
,
EU726272:2.000000e-03
):0.000000e+00
,
HM028673:2.000000e-03
):2.000000e-03
):2.000000e-03
,
KC520828:6.000000e-03
):0.000000e+00
,
KC018454:6.000000e-03
):2.000000e-03
,
(
(
(
AF500004:0.000000e+00
,
HQ203045:0.000000e+00
):0.000000e+00
,
AF118020:0.000000e+00
):2.000000e-03
,
(
(
KJ870094:0.000000e+00
,
FJ654473:0.000000e+00
):0.000000e+00
,
AY706935:0.000000e+00
):2.000000e-03
):6.000000e-03
):4.000000e-03
):0.000000e+00
,
(
(
AY562219:2.000000e-03
,
JF751048:2.000000e-03
):0.000000e+00
,
AY739662:2.000000e-03
):1.000000e-02
):0.000000e+00
,
AF465835:1.200000e-02
):0.000000e+00
,
(
(
AF465834:8.000000e-03
,
(
(
(
(
(
(
AB021493:0.000000e+00
,
AB033327:0.000000e+00
):0.000000e+00
,
AB702992:0.000000e+00
):0.000000e+00
,
AY559428:0.000000e+00
):2.000000e-03
,
AF465837:2.000000e-03
):0.000000e+00
,
AB033328:2.000000e-03
):4.000000e-03
,
KF924607:6.000000e-03
):2.000000e-03
):0.000000e+00
,
DQ011529:8.000000e-03
):4.000000e-03
):0.000000e+00
,
(
EF623998:0.000000e+00
,
KT383846:0.000000e+00
):1.200000e-02
):0.000000e+00
,
KF145127:1.200000e-02
):0.000000e+00
,
KT906300:1.200000e-02
):2.000000e-03
,
(
(
(
(
(
(
(
EF534725:0.000000e+00
,
EF190507:0.000000e+00
):0.000000e+00
,
AY519130:0.000000e+00
):0.000000e+00
,
AF039168:0.000000e+00
):0.000000e+00
,
X87161:0.000000e+00
):2.000000e-03
,
AY519129:2.000000e-03
):2.000000e-03
,
AF159257:4.000000e-03
):7.999999e-03
,
JQ060960:1.200000e-02
):2.000000e-03
):0.000000e+00
,
(
AM181012:6.000000e-03
,
KF551123:6.000000e-03
):8.000000e-03
):0.000000e+00
,
JN399173:1.400000e-02
):0.000000e+00
,
HF548595:1.400000e-02
):0.000000e+00
,
AB524074:1.400000e-02
):0.000000e+00
,
(
D13737:0.000000e+00
,
KF437561:0.000000e+00
):1.400000e-02
):0.000000e+00
,
KJ452169:1.400000e-02
):0.000000e+00
,
OTU1301:1.400000e-02
):0.000000e+00
,
OTU1381:1.400000e-02
):2.000000e-03
):0.000000e+00
,
LN864675:1.600000e-02
):0.000000e+00
,
(
HQ436493:8.000000e-03
,
HG008904:8.000000e-03
):8.000000e-03
):0.000000e+00
,
(
JN381068:4.000000e-03
,
HQ436492:4.000000e-03
):1.200000e-02
):0.000000e+00
,
HE680094:1.600000e-02
):0.000000e+00
,
(
(
KF924606:8.000000e-03
,
AB363004:8.000000e-03
):0.000000e+00
,
DQ453142:8.000000e-03
):8.000000e-03
):1.999998e-03
,
(
(
(
(
AJ429236:0.000000e+00
,
AJ429239:0.000000e+00
):0.000000e+00
,
AJ429240:0.000000e+00
):0.000000e+00
,
KF915801:0.000000e+00
):0.000000e+00
,
OTU1006:0.000000e+00
):1.800000e-02
):0.000000e+00
,
(
(
(
(
KU312690:1.000000e-02
,
(
(
KF437572:4.000000e-03
,
(
(
(
(
KP064570:0.000000e+00
,
JN591314:0.000000e+00
):2.000000e-03
,
OTU1188:2.000000e-03
):0.000000e+00
,
EF530202:2.000000e-03
):0.000000e+00
,
AB021492:2.000000e-03
):2.000000e-03
):4.000000e-03
,
(
X94101:4.000000e-03
,
HM159118:4.000000e-03
):4.000000e-03
):1.999999e-03
):0.000000e+00
,
(
KU535675:0.000000e+00
,
KF876174:0.000000e+00
):1.000000e-02
):2.000000e-03
,
AJ009706:1.200000e-02
):2.000000e-03
,
JQ772481:1.400000e-02
):3.999999e-03
):0.000000e+00
,
(
(
JQ608327:0.000000e+00
,
HQ224549:0.000000e+00
):1.400000e-02
,
(
(
(
(
HQ830159:0.000000e+00
,
DQ092757:0.000000e+00
):0.000000e+00
,
KF437546:0.000000e+00
):0.000000e+00
,
EU781657:0.000000e+00
):0.000000e+00
,
AB022428:0.000000e+00
):1.400000e-02
):3.999999e-03
):0.000000e+00
,
(
(
KT321369:6.000000e-03
,
KP274054:6.000000e-03
):6.000000e-03
,
OTU1579:1.200000e-02
):5.999999e-03
):0.000000e+00
,
HF544321:1.800000e-02
):0.000000e+00
,
(
(
AB084247:0.000000e+00
,
AY950663:0.000000e+00
):6.000000e-03
,
DQ087403:6.000000e-03
):1.200000e-02
):0.000000e+00
,
KJ726770:1.800000e-02
):0.000000e+00
,
JX878395:1.800000e-02
):0.000000e+00
,
(
KP994305:6.000000e-03
,
HQ117934:6.000000e-03
):1.200000e-02
):0.000000e+00
,
KJ599648:1.800000e-02
):2.000000e-03
,
JQ608326:2.000000e-02
):0.000000e+00
,
EU428782:2.000000e-02
):0.000000e+00
,
FJ997597:2.000000e-02
):2.000000e-03
,
Y10678:2.200000e-02
):0.000000e+00
,
KP197673:2.200000e-02
):0.000000e+00
,
FJ935793:2.200000e-02
):0.000000e+00
,
(
KP122961:1.400000e-02
,
OTU2524:1.400000e-02
):7.999999e-03
):0.000000e+00
,
OTU2047:2.200000e-02
):2.000000e-03
,
D13945:2.400000e-02
):4.000001e-03
,
HM193517:2.800000e-02
):1.999998e-03
,
(
KJ934256:2.800000e-02
,
(
FJ434127:6.000000e-03
,
EF467848:6.000000e-03
):2.200000e-02
):1.999998e-03
):0.000000e+00
,
(
(
KF737330:6.000000e-03
,
KP013180:6.000000e-03
):0.000000e+00
,
AB649056:6.000000e-03
):2.400000e-02
):0.000000e+00
,
AY902680:3.000000e-02
):2.000002e-03
):0.000000e+00
,
KR611720:3.200000e-02
):0.000000e+00
,
(
(
JF714701:1.000000e-02
,
GU289640:1.000000e-02
):4.000001e-03
,
(
(
(
AY682384:4.000000e-03
,
KR919608:4.000000e-03
):0.000000e+00
,
FJ847942:4.000000e-03
):6.000000e-03
,
KR491943:1.000000e-02
):4.000001e-03
):1.800000e-02
):2.000000e-03
,
D14431:3.400000e-02
):0.000000e+00
,
(
(
AJ421782:6.000000e-03
,
JQ995780:6.000000e-03
):6.000000e-03
,
FM202386:1.200000e-02
):2.200000e-02
):0.000000e+00
,
AJ578476:3.400000e-02
):0.000000e+00
,
HQ288781:3.400000e-02
):1.999997e-03
,
(
(
(
(
(
AM087199:0.000000e+00
,
AJ247193:0.000000e+00
):2.000000e-03
,
AY500141:2.000000e-03
):1.000000e-02
,
(
KF551184:1.000000e-02
,
OTU887:1.000000e-02
):2.000000e-03
):0.000000e+00
,
JX144961:1.200000e-02
):4.000001e-03
,
AJ247194:1.600000e-02
):2.000000e-02
):2.000000e-03
,
(
FN995218:2.000000e-03
,
FN666247:2.000000e-03
):3.600000e-02
):0.000000e+00
,
(
EU857676:1.800000e-02
,
D85834:1.800000e-02
):2.000000e-02
):2.000000e-03
,
(
AF180468:0.000000e+00
,
OTU2325:0.000000e+00
):4.000000e-02
):0.000000e+00
,
AB906690:4.000000e-02
):0.000000e+00
,
(
FR733704:3.000000e-02
,
JN605361:3.000000e-02
):1.000000e-02
):0.000000e+00
,
(
(
(
(
(
(
(
(
(
EF203900:0.000000e+00
,
EU008565:0.000000e+00
):3.000000e-02
,
(
EU656113:2.000000e-03
,
FJ463255:2.000000e-03
):2.800000e-02
):4.000003e-03
,
(
(
(
(
(
(
(
(
(
(
(
(
(
(
(
Z29619:0.000000e+00
,
JX274435:0.000000e+00
):6.000000e-03
,
(
(
(
(
(
DQ022958:2.000000e-03
,
OTU1426:2.000000e-03
):0.000000e+00
,
DQ682470:2.000000e-03
):2.000000e-03
,
AB185396:4.000000e-03
):0.000000e+00
,
(
AJ238567:2.000000e-03
,
KR296799:2.000000e-03
):2.000000e-03
):0.000000e+00
,
AM419042:4.000000e-03
):2.000000e-03
):0.000000e+00
,
DQ393891:6.000000e-03
):2.000000e-03
,
GU256444:8.000000e-03
):0.000000e+00
,
(
AM922283:4.000000e-03
,
EU678791:4.000000e-03
):4.000000e-03
):0.000000e+00
,
AY324110:8.000000e-03
):4.000000e-03
,
JX843282:1.200000e-02
):2.000000e-03
,
KC297124:1.400000e-02
):3.950000e-03
,
X79731:1.795000e-02
):1.005000e-02
,
(
(
(
KJ862840:1.000000e-02
,
JX843283:1.000000e-02
):1.000000e-02
,
(
D12701:0.000000e+00
,
AF523824:0.000000e+00
):2.000000e-02
):4.000001e-03
,
(
GU256437:1.600000e-02
,
GU048666:1.600000e-02
):7.999999e-03
):4.000001e-03
):0.000000e+00
,
KX426600:2.800000e-02
):1.999998e-03
,
HE795994:3.000000e-02
):2.000002e-03
,
(
(
DQ672568:0.000000e+00
,
OTU1691:0.000000e+00
):1.400000e-02
,
(
HQ315828:4.000000e-03
,
LT545982:4.000000e-03
):1.000000e-02
):1.800000e-02
):0.000000e+00
,
EU586202:3.200000e-02
):0.000000e+00
,
(
AJ535710:2.000000e-03
,
AJ535711:2.000000e-03
):3.000000e-02
):2.000000e-03
):0.000000e+00
,
(
EU833987:6.000000e-03
,
KC625488:6.000000e-03
):2.800000e-02
):0.000000e+00
,
(
FJ455532:4.000000e-03
,
HQ436504:4.000000e-03
):3.000000e-02
):0.000000e+00
,
AB510913:3.400000e-02
):1.999997e-03
,
(
DQ665838:8.000000e-03
,
DQ665839:8.000000e-03
):2.800000e-02
):0.000000e+00
,
(
(
FJ357427:4.000000e-03
,
FJ357426:4.000000e-03
):4.000000e-03
,
HG764424:8.000000e-03
):2.800000e-02
):0.000000e+00
,
EU678309:3.600000e-02
):4.000001e-03
):0.000000e+00
,
KP976094:4.000000e-02
):2.000000e-03
,
KP162059:4.200000e-02
):0.000000e+00
,
(
(
(
(
(
(
(
(
AM901295:2.000000e-03
,
AM710622:2.000000e-03
):1.000000e-02
,
(
AJ222662:2.000000e-03
,
HE663493:2.000000e-03
):1.000000e-02
):4.000001e-03
,
CP000230:1.600000e-02
):1.800000e-02
,
FN391894:3.400000e-02
):3.999997e-03
,
(
(
(
(
AB074520:0.000000e+00
,
EF612765:0.000000e+00
):1.400000e-02
,
KM083603:1.400000e-02
):1.400000e-02
,
EU642410:2.800000e-02
):7.999998e-03
,
(
HG974543:4.000000e-03
,
(
FN995238:2.000000e-03
,
EF100694:2.000000e-03
):2.000000e-03
):3.200000e-02
):2.000000e-03
):0.000000e+00
,
(
EF612767:0.000000e+00
,
EF612768:0.000000e+00
):3.800000e-02
):0.000000e+00
,
AJ011919:3.800000e-02
):2.000000e-03
,
(
AB245352:4.000000e-03
,
AY043374:4.000000e-03
):3.600000e-02
):2.000000e-03
):0.000000e+00
,
(
(
(
(
(
(
(
(
(
(
(
(
(
(
(
(
(
(
(
(
(
(
(
(
(
(
(
(
(
HF969863:0.000000e+00
,
AB665068:0.000000e+00
):2.000000e-03
,
(
(
(
(
(
(
EF030713:0.000000e+00
,
GU205100:0.000000e+00
):0.000000e+00
,
X71863:0.000000e+00
):0.000000e+00
,
AY883036:0.000000e+00
):0.000000e+00
,
AB032355:0.000000e+00
):0.000000e+00
,
AB052710:0.000000e+00
):0.000000e+00
,
AB052706:0.000000e+00
):2.000000e-03
):0.000000e+00
,
AB052712:2.000000e-03
):0.000000e+00
,
AJ419835:2.000000e-03
):0.000000e+00
,
AB937775:2.000000e-03
):0.000000e+00
,
X74066:2.000000e-03
):0.000000e+00
,
(
(
AJ419840:0.000000e+00
,
HM162854:0.000000e+00
):0.000000e+00
,
AJ419838:0.000000e+00
):2.000000e-03
):2.000000e-03
,
(
AJ419844:0.000000e+00
,
AJ419843:0.000000e+00
):4.000000e-03
):0.000000e+00
,
AB665070:4.000000e-03
):2.000000e-03
,
(
AM905849:2.000000e-03
,
AB032351:2.000000e-03
):4.000000e-03
):0.000000e+00
,
(
AB602333:2.000000e-03
,
AB032350:2.000000e-03
):4.000000e-03
):0.000000e+00
,
AB032356:6.000000e-03
):0.000000e+00
,
AY829472:6.000000e-03
):2.000000e-03
,
(
(
AB665066:0.000000e+00
,
AB032352:0.000000e+00
):0.000000e+00
,
AB937774:0.000000e+00
):8.000000e-03
):1.999999e-03
,
(
(
(
(
(
(
(
(
AB485739:0.000000e+00
,
AB485741:0.000000e+00
):0.000000e+00
,
AB511277:0.000000e+00
):0.000000e+00
,
AB035416:0.000000e+00
):0.000000e+00
,
AB025928:0.000000e+00
):0.000000e+00
,
AB286050:0.000000e+00
):4.000000e-03
,
AB485740:4.000000e-03
):0.000000e+00
,
AF459454:4.000000e-03
):2.000000e-03
,
AB102953:6.000000e-03
):4.000000e-03
):0.000000e+00
,
(
(
(
AB056321:6.000000e-03
,
(
(
(
(
(
AF127407:0.000000e+00
,
AB778526:0.000000e+00
):2.000000e-03
,
AB627116:2.000000e-03
):0.000000e+00
,
(
AB778531:0.000000e+00
,
AB627120:0.000000e+00
):2.000000e-03
):2.000000e-03
,
X75617:4.000000e-03
):0.000000e+00
,
(
X75618:2.000000e-03
,
AF111841:2.000000e-03
):2.000000e-03
):2.000000e-03
):2.000000e-03
,
AB778530:8.000000e-03
):0.000000e+00
,
AB607833:8.000000e-03
):1.999999e-03
):0.000000e+00
,
(
(
(
(
(
(
AB303366:4.000000e-03
,
AB739062:4.000000e-03
):0.000000e+00
,
(
(
(
AY180961:2.000000e-03
,
(
AY688433:0.000000e+00
,
HE866758:0.000000e+00
):2.000000e-03
):0.000000e+00
,
X75620:2.000000e-03
):0.000000e+00
,
AJ251110:2.000000e-03
):2.000000e-03
):0.000000e+00
,
(
(
(
AB205221:0.000000e+00
,
Y14694:0.000000e+00
):2.000000e-03
,
(
(
AB166743:0.000000e+00
,
AY180960:0.000000e+00
):0.000000e+00
,
AJ007698:0.000000e+00
):2.000000e-03
):0.000000e+00
,
Z21936:2.000000e-03
):2.000000e-03
):0.000000e+00
,
JX013852:4.000000e-03
):0.000000e+00
,
X75619:4.000000e-03
):2.000000e-03
,
AB208549:6.000000e-03
):4.000000e-03
):0.000000e+00
,
JQ436923:1.000000e-02
):2.000000e-03
,
AJ012466:1.200000e-02
):2.000000e-03
,
(
(
(
(
(
(
(
HG329624:0.000000e+00
,
AB178405:0.000000e+00
):0.000000e+00
,
AB178431:0.000000e+00
):0.000000e+00
,
AB459530:0.000000e+00
):0.000000e+00
,
AB178392:0.000000e+00
):2.000000e-03
,
AB786666:2.000000e-03
):1.000000e-02
,
(
(
(
X73820:0.000000e+00
,
AB178429:0.000000e+00
):0.000000e+00
,
AB193244:0.000000e+00
):6.000000e-03
,
AB304087:6.000000e-03
):6.000000e-03
):0.000000e+00
,
(
(
(
(
(
(
(
X82290:0.000000e+00
,
AB253435:0.000000e+00
):2.000000e-03
,
AB511060:2.000000e-03
):0.000000e+00
,
AB540148:2.000000e-03
):2.000000e-03
,
AB128050:4.000000e-03
):2.000000e-03
,
AB178406:6.000000e-03
):0.000000e+00
,
(
AB513364:0.000000e+00
,
AB513363:0.000000e+00
):6.000000e-03
):4.000000e-03
,
LC005449:1.000000e-02
):2.000000e-03
):2.000000e-03
):0.000000e+00
,
AY788950:1.400000e-02
):2.000000e-03
,
KJ584313:1.600000e-02
):0.000000e+00
,
AB110421:1.600000e-02
):0.000000e+00
,
X77468:1.600000e-02
):7.999999e-03
,
AY669513:2.400000e-02
):5.999999e-03
,
(
(
(
(
(
D86513:2.000000e-02
,
D86512:2.000000e-02
):8.000001e-03
,
(
(
(
AM947653:6.000000e-03
,
AM947652:6.000000e-03
):2.000000e-02
,
AY140238:2.600000e-02
):0.000000e+00
,
(
(
(
(
(
(
(
(
FM244739:1.200000e-02
,
(
(
(
LT009499:8.000000e-03
,
AY150047:8.000000e-03
):0.000000e+00
,
KC904962:8.000000e-03
):0.000000e+00
,
JX275860:8.000000e-03
):4.000000e-03
):2.000000e-03
,
LN810637:1.400000e-02
):0.000000e+00
,
AJ488504:1.400000e-02
):7.999999e-03
,
(
(
(
(
(
(
(
(
AM231587:1.200000e-02
,
(
(
JN171665:6.000000e-03
,
HQ641379:6.000000e-03
):4.000000e-03
,
KF309177:1.000000e-02
):2.000000e-03
):2.000000e-03
,
AJ871428:1.400000e-02
):0.000000e+00
,
HQ882802:1.400000e-02
):2.000000e-03
,
(
(
(
(
EU290160:8.000000e-03
,
AB297501:8.000000e-03
):6.000000e-03
,
(
AB369258:1.000000e-02
,
KF619243:1.000000e-02
):4.000001e-03
):0.000000e+00
,
HQ436503:1.400000e-02
):0.000000e+00
,
(
EF661571:8.000000e-03
,
EF368368:8.000000e-03
):6.000000e-03
):2.000000e-03
):0.000000e+00
,
KJ647399:1.600000e-02
):1.999998e-03
,
KX129819:1.800000e-02
):2.000000e-03
,
KP274055:2.000000e-02
):0.000000e+00
,
(
(
(
(
AY220740:0.000000e+00
,
AY150045:0.000000e+00
):0.000000e+00
,
AF538712:0.000000e+00
):1.600000e-02
,
AB594202:1.600000e-02
):1.999998e-03
,
OTU2645:1.800000e-02
):2.000000e-03
):2.000000e-03
):2.000000e-03
,
(
(
(
(
AJ786000:4.000000e-03
,
JN575264:4.000000e-03
):2.000000e-03
,
KF771274:6.000000e-03
):6.000000e-03
,
(
EU707562:6.000000e-03
,
KF254767:6.000000e-03
):6.000000e-03
):4.000001e-03
,
EF363716:1.600000e-02
):7.999999e-03
):0.000000e+00
,
(
D85827:2.000000e-02
,
D85828:2.000000e-02
):4.000001e-03
):0.000000e+00
,
GU168019:2.400000e-02
):0.000000e+00
,
(
(
(
EU012448:1.000000e-02
,
X72908:1.000000e-02
):2.000000e-03
,
OTU1214:1.200000e-02
):1.000000e-02
,
AF465832:2.200000e-02
):2.000000e-03
):2.000000e-03
):2.000000e-03
):0.000000e+00
,
(
(
(
(
D30772:0.000000e+00
,
D30776:0.000000e+00
):6.000000e-03
,
D86511:6.000000e-03
):4.000000e-03
,
AB561883:1.000000e-02
):1.600000e-02
,
(
(
D30773:0.000000e+00
,
D30775:0.000000e+00
):2.000000e-03
,
AB006711:2.000000e-03
):2.400000e-02
):2.000000e-03
):0.000000e+00
,
KJ361470:2.800000e-02
):0.000000e+00
,
OTU1173:2.800000e-02
):1.999998e-03
):0.000000e+00
,
(
(
(
AB362219:2.000000e-03
,
OTU1346:2.000000e-03
):0.000000e+00
,
D30774:2.000000e-03
):4.000000e-03
,
D30771:6.000000e-03
):2.400000e-02
):4.000003e-03
,
AJ633644:3.400000e-02
):3.999997e-03
,
OTU3227:3.800000e-02
):4.000001e-03
):0.000000e+00
,
FJ654262:4.200000e-02
):0.000000e+00
,
OTU1421:4.200000e-02
):0.000000e+00
,
OTU2041:4.200000e-02
):0.000000e+00
,
OTU2271:4.200000e-02
):2.000000e-03
,
(
JQ778314:2.400000e-02
,
(
EU346850:2.000000e-02
,
(
(
AF544015:1.400000e-02
,
KJ782430:1.400000e-02
):2.000000e-03
,
KM199855:1.600000e-02
):3.999999e-03
):4.000001e-03
):2.000000e-02
):0.000000e+00
,
KR078282:4.400000e-02
):0.000000e+00
,
(
AF281031:0.000000e+00
,
AF281032:0.000000e+00
):4.400000e-02
):0.000000e+00
,
(
LC127220:4.000000e-02
,
EU861390:4.000000e-02
):4.000001e-03
):0.000000e+00
,
(
(
KF482756:1.400000e-02
,
AB289439:1.400000e-02
):2.000000e-03
,
DQ219355:1.600000e-02
):2.800000e-02
):0.000000e+00
,
FN687912:4.400000e-02
):0.000000e+00
,
KF876014:4.400000e-02
):0.000000e+00
,
EF519867:4.400000e-02
):0.000000e+00
,
(
GQ240228:6.000000e-03
,
AB071665:6.000000e-03
):3.800000e-02
):2.000000e-03
,
(
(
AB365487:8.000000e-03
,
AB081581:8.000000e-03
):2.200000e-02
,
KU738893:3.000000e-02
):1.600000e-02
):0.000000e+00
,
(
(
(
AM283537:6.000000e-03
,
AM282560:6.000000e-03
):2.000000e-03
,
AJ298880:8.000000e-03
):1.999999e-03
,
AJ298879:1.000000e-02
):3.600000e-02
):2.000000e-03
,
KJ191195:4.800000e-02
):0.000000e+00
,
KT461820:4.800000e-02
):0.000000e+00
,
(
KP233090:4.200000e-02
,
DQ401091:4.200000e-02
):6.000001e-03
):0.000000e+00
,
(
(
(
(
JX502622:0.000000e+00
,
Y10110:0.000000e+00
):1.200000e-02
,
KC252630:1.200000e-02
):4.000001e-03
,
(
(
AM779061:1.200000e-02
,
FN675262:1.200000e-02
):2.000000e-03
,
(
AM901294:4.000000e-03
,
(
D14433:2.000000e-03
,
FR733695:2.000000e-03
):2.000000e-03
):1.000000e-02
):2.000000e-03
):1.400000e-02
,
(
FJ562215:1.200000e-02
,
Y10109:1.200000e-02
):1.800000e-02
):1.800000e-02
):2.000000e-03
):0.000000e+00
,
AM403172:5.000000e-02
):0.000000e+00
,
(
AM749667:6.000000e-03
,
KJ418107:6.000000e-03
):4.400000e-02
):0.000000e+00
,
KU294728:5.000000e-02
):0.000000e+00
,
EU728658:5.000000e-02
):0.000000e+00
,
(
(
(
GQ365620:1.200000e-02
,
KM978211:1.200000e-02
):5.999999e-03
,
OTU2716:1.800000e-02
):2.800000e-02
,
KT265740:4.600000e-02
):4.000001e-03
):0.000000e+00
,
AF524863:5.000000e-02
):0.000000e+00
,
(
(
(
(
M59230:0.000000e+00
,
OTU143:0.000000e+00
):1.600000e-02
,
OTU645:1.600000e-02
):0.000000e+00
,
OTU843:1.600000e-02
):3.999999e-03
,
OTU1433:2.000000e-02
):3.000000e-02
):0.000000e+00
,
(
(
(
JQ421297:1.200000e-02
,
DQ444975:1.200000e-02
):5.999999e-03
,
(
(
(
(
KP050358:2.000000e-03
,
JX233496:2.000000e-03
):6.000000e-03
,
AB245375:8.000000e-03
):6.000000e-03
,
JX110710:1.400000e-02
):0.000000e+00
,
KC462738:1.400000e-02
):3.999999e-03
):8.000001e-03
,
(
(
HE613268:2.000000e-02
,
AB828155:2.000000e-02
):2.000000e-03
,
AJ564766:2.200000e-02
):4.000001e-03
):2.400000e-02
):0.000000e+00
,
(
(
(
AY603000:4.000000e-03
,
AY631277:4.000000e-03
):4.400000e-02
,
(
(
(
AB232785:1.200000e-02
,
AB091323:1.200000e-02
):2.400000e-02
,
(
(
(
AY327251:1.600000e-02
,
AB154390:1.600000e-02
):1.999998e-03
,
AB035723:1.800000e-02
):1.200000e-02
,
X91170:3.000000e-02
):5.999999e-03
):1.000000e-02
,
(
(
KU589293:2.000000e-02
,
(
(
(
(
(
CP000612:2.000000e-03
,
AM184185:2.000000e-03
):1.000000e-02
,
KF591693:1.200000e-02
):2.000000e-03
,
Y11572:1.400000e-02
):0.000000e+00
,
(
(
(
KF591694:8.000000e-03
,
AF053929:8.000000e-03
):0.000000e+00
,
EF081293:8.000000e-03
):1.999999e-03
,
(
X62176:0.000000e+00
,
AY961415:0.000000e+00
):1.000000e-02
):4.000001e-03
):2.000000e-03
,
X98407:1.600000e-02
):3.999999e-03
):0.000000e+00
,
GU126374:2.000000e-02
):2.600000e-02
):2.000000e-03
):0.000000e+00
,
(
(
(
(
(
Y14845:2.200000e-02
,
AB076610:2.200000e-02
):4.000001e-03
,
Y11576:2.600000e-02
):2.000000e-03
,
(
AF168365:2.200000e-02
,
Z26315:2.200000e-02
):6.000001e-03
):1.999998e-03
,
AJ294428:3.000000e-02
):4.000003e-03
,
(
AY548778:1.600000e-02
,
DQ148942:1.600000e-02
):1.800000e-02
):1.400000e-02
):2.000000e-03
):0.000000e+00
,
(
(
(
(
(
(
OTU158:1.600000e-02
,
OTU389:1.600000e-02
):0.000000e+00
,
OTU3146:1.600000e-02
):3.999999e-03
,
OTU1202:2.000000e-02
):0.000000e+00
,
OTU2120:2.000000e-02
):8.000001e-03
,
OTU2049:2.800000e-02
):1.400000e-02
,
(
(
(
(
(
(
(
OTU232:2.000000e-02
,
(
(
(
OTU638:1.600000e-02
,
OTU3141:1.600000e-02
):0.000000e+00
,
OTU888:1.600000e-02
):0.000000e+00
,
OTU2163:1.600000e-02
):3.999999e-03
):8.000001e-03
,
(
OTU624:1.800000e-02
,
OTU1903:1.800000e-02
):1.000000e-02
):0.000000e+00
,
OTU1331:2.800000e-02
):1.999998e-03
,
OTU1123:3.000000e-02
):0.000000e+00
,
OTU2474:3.000000e-02
):4.000003e-03
,
(
OTU486:2.800000e-02
,
OTU518:2.800000e-02
):6.000001e-03
):1.999997e-03
,
(
OTU328:3.400000e-02
,
OTU787:3.400000e-02
):1.999997e-03
):6.000001e-03
):8.000001e-03
):0.000000e+00
,
OTU345:5.000000e-02
):0.000000e+00
,
OTU494:5.000000e-02
):0.000000e+00
,
OTU1342:5.000000e-02
):0.000000e+00
,
(
OTU1655:4.600000e-02
,
OTU3285:4.600000e-02
):4.000001e-03
):0.000000e+00
,
OTU1818:5.000000e-02
):0.000000e+00
,
OTU2102:5.000000e-02
):0.000000e+00
,
OTU2520:5.000000e-02
):0.000000e+00
,
OTU2547:5.000000e-02
):0.000000e+00
,
OTU2639:5.000000e-02
):0.000000e+00
,
(
(
(
(
(
(
(
(
(
(
(
(
(
(
(
(
AB910337:4.400000e-02
,
(
(
(
(
(
(
(
(
(
(
(
(
(
(
(
(
(
(
(
(
(
(
(
(
(
(
(
(
(
(
(
(
(
(
(
(
(
(
(
(
(
(
(
(
(
AB253731:3.000000e-02
,
(
(
(
(
(
(
(
(
(
(
(
(
AB260026:0.000000e+00
,
OTU197:0.000000e+00
):1.600000e-02
,
OTU221:1.600000e-02
):0.000000e+00
,
OTU960:1.600000e-02
):1.999998e-03
,
OTU1707:1.800000e-02
):4.000001e-03
,
OTU3154:2.200000e-02
):6.000001e-03
,
(
(
(
(
(
(
(
(
(
(
(
(
(
(
(
(
(
(
(
(
(
(
(
(
(
(
AB861981:2.400000e-02
,
(
(
(
(
(
(
(
(
(
(
(
(
(
(
(
(
(
(
(
(
(
(
(
(
(
(
(
(
(
(
(
(
(
(
(
(
(
(
(
(
(
(
(
(
(
(
(
(
(
(
(
(
(
(
(
(
(
(
(
(
(
(
(
(
(
(
(
(
(
(
(
(
(
(
(
(
(
(
(
(
(
(
(
(
(
(
(
(
(
(
(
(
(
(
(
(
(
(
(
(
(
(
(
(
(
(
(
(
(
(
(
(
(
(
(
(
(
(
(
(
(
(
(
(
(
(
(
(
(
(
(
(
(
(
(
(
(
AB200224:0.000000e+00
,
OTU25:0.000000e+00
):1.600000e-02
,
(
(
OTU1290:1.400000e-02
,
OTU2810:1.400000e-02
):0.000000e+00
,
OTU2464:1.400000e-02
):2.000000e-03
):0.000000e+00
,
(
(
(
(
(
(
(
(
(
AB242142:2.000000e-03
,
(
AJ867050:0.000000e+00
,
OTU1:0.000000e+00
):2.000000e-03
):1.200000e-02
,
OTU999:1.400000e-02
):0.000000e+00
,
(
(
(
OTU839:6.000000e-03
,
OTU981:6.000000e-03
):0.000000e+00
,
OTU1150:6.000000e-03
):4.000000e-03
,
OTU1867:1.000000e-02
):4.000001e-03
):0.000000e+00
,
OTU1158:1.400000e-02
):0.000000e+00
,
OTU1928:1.400000e-02
):0.000000e+00
,
OTU2327:1.400000e-02
):0.000000e+00
,
OTU2500:1.400000e-02
):0.000000e+00
,
OTU2861:1.400000e-02
):0.000000e+00
,
OTU2893:1.400000e-02
):2.000000e-03
):0.000000e+00
,
(
(
(
(
(
(
(
(
(
(
(
(
(
(
(
(
(
AB490802:8.000000e-03
,
AB531489:8.000000e-03
):0.000000e+00
,
(
AB050110:0.000000e+00
,
OTU8:0.000000e+00
):8.000000e-03
):1.999999e-03
,
(
AB490803:0.000000e+00
,
AB574481:0.000000e+00
):1.000000e-02
):4.000001e-03
,
(
(
(
(
(
(
(
(
(
(
(
(
(
(
(
(
(
(
(
(
(
(
(
(
(
(
(
(
(
(
(
AY608696:6.000000e-03
,
OTU1199:6.000000e-03
):2.000000e-03
,
OTU1337:8.000000e-03
):1.999999e-03
,
(
AY608697:2.000000e-03
,
OTU503:2.000000e-03
):7.999999e-03
):0.000000e+00
,
(
(
(
(
AE015928:0.000000e+00
,
GQ496624:0.000000e+00
):0.000000e+00
,
AB574480:0.000000e+00
):6.000000e-03
,
(
(
(
(
(
AB222699:2.000000e-03
,
KR364741:2.000000e-03
):0.000000e+00
,
AB021164:2.000000e-03
):0.000000e+00
,
AM230650:2.000000e-03
):2.000000e-03
,
AB050108:4.000000e-03
):0.000000e+00
,
OTU43:4.000000e-03
):2.000000e-03
):0.000000e+00
,
(
CR626927:0.000000e+00
,
OTU4:0.000000e+00
):6.000000e-03
):4.000000e-03
):0.000000e+00
,
(
X83951:0.000000e+00
,
OTU12:0.000000e+00
):1.000000e-02
):0.000000e+00
,
OTU361:1.000000e-02
):0.000000e+00
,
OTU1028:1.000000e-02
):0.000000e+00
,
OTU1596:1.000000e-02
):0.000000e+00
,
OTU1914:1.000000e-02
):0.000000e+00
,
OTU2100:1.000000e-02
):0.000000e+00
,
OTU2403:1.000000e-02
):0.000000e+00
,
OTU2546:1.000000e-02
):0.000000e+00
,
OTU3034:1.000000e-02
):2.000000e-03
,
(
(
(
AJ583243:0.000000e+00
,
OTU34:0.000000e+00
):8.000000e-03
,
AB214328:8.000000e-03
):0.000000e+00
,
OTU930:8.000000e-03
):4.000000e-03
):0.000000e+00
,
(
(
AB490801:6.000000e-03
,
OTU377:6.000000e-03
):2.000000e-03
,
AB253732:8.000000e-03
):4.000000e-03
):0.000000e+00
,
OTU619:1.200000e-02
):0.000000e+00
,
OTU1228:1.200000e-02
):0.000000e+00
,
OTU1306:1.200000e-02
):0.000000e+00
,
OTU1322:1.200000e-02
):0.000000e+00
,
OTU1438:1.200000e-02
):0.000000e+00
,
OTU1551:1.200000e-02
):0.000000e+00
,
OTU1932:1.200000e-02
):0.000000e+00
,
OTU2089:1.200000e-02
):0.000000e+00
,
OTU2216:1.200000e-02
):0.000000e+00
,
OTU2420:1.200000e-02
):0.000000e+00
,
OTU2526:1.200000e-02
):0.000000e+00
,
OTU2646:1.200000e-02
):0.000000e+00
,
OTU2685:1.200000e-02
):0.000000e+00
,
OTU2692:1.200000e-02
):0.000000e+00
,
OTU2976:1.200000e-02
):0.000000e+00
,
OTU3099:1.200000e-02
):2.000000e-03
):0.000000e+00
,
(
AB050107:0.000000e+00
,
OTU124:0.000000e+00
):1.400000e-02
):0.000000e+00
,
OTU1046:1.400000e-02
):0.000000e+00
,
OTU1071:1.400000e-02
):0.000000e+00
,
OTU1338:1.400000e-02
):0.000000e+00
,
OTU1555:1.400000e-02
):0.000000e+00
,
OTU2201:1.400000e-02
):0.000000e+00
,
OTU2571:1.400000e-02
):0.000000e+00
,
OTU2807:1.400000e-02
):0.000000e+00
,
OTU2888:1.400000e-02
):0.000000e+00
,
OTU2907:1.400000e-02
):0.000000e+00
,
OTU3021:1.400000e-02
):0.000000e+00
,
OTU3164:1.400000e-02
):0.000000e+00
,
OTU3188:1.400000e-02
):2.000000e-03
):0.000000e+00
,
(
X83953:0.000000e+00
,
OTU31:0.000000e+00
):1.600000e-02
):0.000000e+00
,
OTU750:1.600000e-02
):0.000000e+00
,
(
OTU1149:1.400000e-02
,
OTU2788:1.400000e-02
):2.000000e-03
):0.000000e+00
,
(
(
(
OTU1172:1.200000e-02
,
OTU2909:1.200000e-02
):0.000000e+00
,
OTU2495:1.200000e-02
):2.000000e-03
,
OTU2357:1.400000e-02
):2.000000e-03
):0.000000e+00
,
OTU1238:1.600000e-02
):0.000000e+00
,
OTU1267:1.600000e-02
):0.000000e+00
,
OTU1282:1.600000e-02
):0.000000e+00
,
OTU1315:1.600000e-02
):0.000000e+00
,
OTU1369:1.600000e-02
):0.000000e+00
,
OTU1445:1.600000e-02
):0.000000e+00
,
OTU1594:1.600000e-02
):0.000000e+00
,
OTU1630:1.600000e-02
):0.000000e+00
,
OTU1677:1.600000e-02
):0.000000e+00
,
OTU1692:1.600000e-02
):0.000000e+00
,
OTU1695:1.600000e-02
):0.000000e+00
,
OTU1730:1.600000e-02
):0.000000e+00
,
OTU1815:1.600000e-02
):0.000000e+00
,
OTU1935:1.600000e-02
):0.000000e+00
,
OTU1980:1.600000e-02
):0.000000e+00
,
OTU2076:1.600000e-02
):0.000000e+00
,
OTU2224:1.600000e-02
):0.000000e+00
,
OTU2254:1.600000e-02
):0.000000e+00
,
OTU2256:1.600000e-02
):0.000000e+00
,
OTU2268:1.600000e-02
):0.000000e+00
,
OTU2282:1.600000e-02
):0.000000e+00
,
OTU2298:1.600000e-02
):0.000000e+00
,
OTU2335:1.600000e-02
):0.000000e+00
,
OTU2356:1.600000e-02
):0.000000e+00
,
OTU2358:1.600000e-02
):0.000000e+00
,
OTU2400:1.600000e-02
):0.000000e+00
,
OTU2418:1.600000e-02
):0.000000e+00
,
OTU2434:1.600000e-02
):0.000000e+00
,
OTU2525:1.600000e-02
):0.000000e+00
,
OTU2581:1.600000e-02
):0.000000e+00
,
OTU2609:1.600000e-02
):0.000000e+00
,
OTU2671:1.600000e-02
):0.000000e+00
,
OTU2677:1.600000e-02
):0.000000e+00
,
OTU2682:1.600000e-02
):0.000000e+00
,
(
(
AY126616:0.000000e+00
,
OTU91:0.000000e+00
):8.000000e-03
,
GQ456204:8.000000e-03
):8.000000e-03
):0.000000e+00
,
OTU2027:1.600000e-02
):0.000000e+00
,
OTU2706:1.600000e-02
):0.000000e+00
,
OTU2734:1.600000e-02
):0.000000e+00
,
OTU2745:1.600000e-02
):0.000000e+00
,
OTU2750:1.600000e-02
):0.000000e+00
,
OTU2781:1.600000e-02
):0.000000e+00
,
OTU2847:1.600000e-02
):0.000000e+00
,
OTU2942:1.600000e-02
):0.000000e+00
,
OTU2950:1.600000e-02
):0.000000e+00
,
OTU2980:1.600000e-02
):0.000000e+00
,
OTU3018:1.600000e-02
):0.000000e+00
,
OTU3022:1.600000e-02
):0.000000e+00
,
OTU3035:1.600000e-02
):0.000000e+00
,
OTU3089:1.600000e-02
):0.000000e+00
,
OTU3119:1.600000e-02
):0.000000e+00
,
OTU3180:1.600000e-02
):0.000000e+00
,
OTU3200:1.600000e-02
):0.000000e+00
,
OTU3207:1.600000e-02
):1.999998e-03
,
L16487:1.800000e-02
):0.000000e+00
,
AB692943:1.800000e-02
):0.000000e+00
,
OTU649:1.800000e-02
):0.000000e+00
,
(
OTU922:1.600000e-02
,
OTU1109:1.600000e-02
):1.999998e-03
):0.000000e+00
,
OTU1003:1.800000e-02
):0.000000e+00
,
OTU1154:1.800000e-02
):0.000000e+00
,
OTU1181:1.800000e-02
):0.000000e+00
,
OTU1278:1.800000e-02
):0.000000e+00
,
(
OTU1465:1.600000e-02
,
OTU3129:1.600000e-02
):1.999998e-03
):0.000000e+00
,
OTU1523:1.800000e-02
):0.000000e+00
,
OTU1632:1.800000e-02
):0.000000e+00
,
OTU1657:1.800000e-02
):0.000000e+00
,
OTU1706:1.800000e-02
):0.000000e+00
,
(
OTU1752:1.600000e-02
,
OTU2729:1.600000e-02
):1.999998e-03
):0.000000e+00
,
OTU1829:1.800000e-02
):0.000000e+00
,
OTU1847:1.800000e-02
):0.000000e+00
,
OTU2065:1.800000e-02
):0.000000e+00
,
OTU2112:1.800000e-02
):0.000000e+00
,
OTU2195:1.800000e-02
):0.000000e+00
,
OTU2248:1.800000e-02
):0.000000e+00
,
OTU2272:1.800000e-02
):0.000000e+00
,
OTU2281:1.800000e-02
):0.000000e+00
,
OTU2301:1.800000e-02
):0.000000e+00
,
OTU2304:1.800000e-02
):0.000000e+00
,
OTU2334:1.800000e-02
):0.000000e+00
,
OTU2480:1.800000e-02
):0.000000e+00
,
OTU2527:1.800000e-02
):0.000000e+00
,
OTU2557:1.800000e-02
):0.000000e+00
,
OTU2583:1.800000e-02
):0.000000e+00
,
OTU2658:1.800000e-02
):0.000000e+00
,
(
OTU2735:1.200000e-02
,
OTU2756:1.200000e-02
):5.999999e-03
):0.000000e+00
,
OTU2749:1.800000e-02
):0.000000e+00
,
OTU2752:1.800000e-02
):0.000000e+00
,
OTU2790:1.800000e-02
):0.000000e+00
,
OTU2846:1.800000e-02
):0.000000e+00
,
(
OTU2914:1.600000e-02
,
OTU3131:1.600000e-02
):1.999998e-03
):0.000000e+00
,
OTU1437:1.800000e-02
):0.000000e+00
,
OTU2956:1.800000e-02
):0.000000e+00
,
OTU3136:1.800000e-02
):0.000000e+00
,
OTU3179:1.800000e-02
):2.000000e-03
,
OTU1398:2.000000e-02
):0.000000e+00
,
OTU1409:2.000000e-02
):0.000000e+00
,
OTU1698:2.000000e-02
):0.000000e+00
,
OTU1335:2.000000e-02
):0.000000e+00
,
OTU1733:2.000000e-02
):0.000000e+00
,
OTU1771:2.000000e-02
):0.000000e+00
,
OTU1878:2.000000e-02
):0.000000e+00
,
OTU2039:2.000000e-02
):0.000000e+00
,
OTU2260:2.000000e-02
):0.000000e+00
,
OTU2265:2.000000e-02
):0.000000e+00
,
(
OTU2346:1.400000e-02
,
OTU2426:1.400000e-02
):5.999999e-03
):0.000000e+00
,
OTU2533:2.000000e-02
):0.000000e+00
,
OTU2650:2.000000e-02
):0.000000e+00
,
OTU3067:2.000000e-02
):0.000000e+00
,
OTU3103:2.000000e-02
):0.000000e+00
,
OTU3108:2.000000e-02
):0.000000e+00
,
OTU3134:2.000000e-02
):0.000000e+00
,
OTU3206:2.000000e-02
):0.000000e+00
,
OTU3209:2.000000e-02
):2.000000e-03
,
OTU846:2.200000e-02
):0.000000e+00
,
OTU1686:2.200000e-02
):0.000000e+00
,
(
OTU1982:2.000000e-02
,
OTU2808:2.000000e-02
):2.000000e-03
):0.000000e+00
,
(
OTU1994:2.000000e-02
,
OTU2010:2.000000e-02
):2.000000e-03
):0.000000e+00
,
OTU2003:2.200000e-02
):0.000000e+00
,
OTU2114:2.200000e-02
):0.000000e+00
,
OTU2372:2.200000e-02
):0.000000e+00
,
OTU2541:2.200000e-02
):0.000000e+00
,
OTU2573:2.200000e-02
):0.000000e+00
,
OTU2575:2.200000e-02
):0.000000e+00
,
OTU2601:2.200000e-02
):0.000000e+00
,
OTU2648:2.200000e-02
):0.000000e+00
,
OTU2697:2.200000e-02
):0.000000e+00
,
OTU2758:2.200000e-02
):0.000000e+00
,
OTU2864:2.200000e-02
):0.000000e+00
,
OTU2927:2.200000e-02
):0.000000e+00
,
OTU3294:2.200000e-02
):2.000000e-03
):0.000000e+00
,
AB298727:2.400000e-02
):0.000000e+00
,
AB200227:2.400000e-02
):0.000000e+00
,
OTU1333:2.400000e-02
):0.000000e+00
,
(
OTU1697:2.200000e-02
,
OTU2764:2.200000e-02
):2.000000e-03
):0.000000e+00
,
(
(
OTU1779:1.600000e-02
,
OTU2670:1.600000e-02
):5.999999e-03
,
OTU2955:2.200000e-02
):2.000000e-03
):0.000000e+00
,
OTU2099:2.400000e-02
):0.000000e+00
,
OTU2396:2.400000e-02
):0.000000e+00
,
OTU2499:2.400000e-02
):0.000000e+00
,
OTU2174:2.400000e-02
):0.000000e+00
,
OTU2566:2.400000e-02
):0.000000e+00
,
OTU2911:2.400000e-02
):1.900000e-03
,
OTU2850:2.590000e-02
):9.999983e-05
,
L16488:2.600000e-02
):0.000000e+00
,
(
OTU1153:2.200000e-02
,
OTU2664:2.200000e-02
):4.000001e-03
):0.000000e+00
,
OTU1227:2.600000e-02
):0.000000e+00
,
(
OTU1800:2.400000e-02
,
(
(
OTU2142:1.600000e-02
,
OTU2419:1.600000e-02
):1.999998e-03
,
OTU3267:1.800000e-02
):6.000001e-03
):2.000000e-03
):0.000000e+00
,
OTU1848:2.600000e-02
):0.000000e+00
,
OTU2067:2.600000e-02
):0.000000e+00
,
OTU2232:2.600000e-02
):0.000000e+00
,
OTU2343:2.600000e-02
):0.000000e+00
,
OTU2587:2.600000e-02
):0.000000e+00
,
OTU2770:2.600000e-02
):0.000000e+00
,
OTU2818:2.600000e-02
):0.000000e+00
,
OTU2937:2.600000e-02
):0.000000e+00
,
OTU3193:2.600000e-02
):2.000000e-03
):0.000000e+00
,
(
(
AB200217:0.000000e+00
,
OTU117:0.000000e+00
):2.200000e-02
,
OTU1005:2.200000e-02
):6.000001e-03
):0.000000e+00
,
(
OTU723:1.800000e-02
,
OTU1536:1.800000e-02
):1.000000e-02
):0.000000e+00
,
OTU1741:2.800000e-02
):0.000000e+00
,
OTU2250:2.800000e-02
):0.000000e+00
,
OTU2513:2.800000e-02
):0.000000e+00
,
OTU3278:2.800000e-02
):1.999998e-03
):0.000000e+00
,
OTU1912:3.000000e-02
):0.000000e+00
,
OTU1938:3.000000e-02
):0.000000e+00
,
OTU2378:3.000000e-02
):0.000000e+00
,
OTU2462:3.000000e-02
):0.000000e+00
,
OTU2653:3.000000e-02
):0.000000e+00
,
OTU3072:3.000000e-02
):0.000000e+00
,
OTU3076:3.000000e-02
):0.000000e+00
,
OTU3163:3.000000e-02
):0.000000e+00
,
OTU3192:3.000000e-02
):2.000002e-03
,
AB253726:3.200000e-02
):0.000000e+00
,
AB200229:3.200000e-02
):0.000000e+00
,
OTU1423:3.200000e-02
):0.000000e+00
,
(
(
(
OTU1742:2.800000e-02
,
OTU3043:2.800000e-02
):1.999998e-03
,
OTU1957:3.000000e-02
):0.000000e+00
,
OTU2607:3.000000e-02
):2.000002e-03
):0.000000e+00
,
OTU2545:3.200000e-02
):0.000000e+00
,
OTU2863:3.200000e-02
):0.000000e+00
,
OTU2865:3.200000e-02
):0.000000e+00
,
OTU2883:3.200000e-02
):2.000000e-03
,
AB363973:3.400000e-02
):0.000000e+00
,
OTU1574:3.400000e-02
):0.000000e+00
,
OTU2202:3.400000e-02
):0.000000e+00
,
OTU2360:3.400000e-02
):0.000000e+00
,
OTU2970:3.400000e-02
):0.000000e+00
,
OTU3287:3.400000e-02
):1.999997e-03
,
AB787271:3.600000e-02
):0.000000e+00
,
(
(
(
(
(
(
(
(
(
(
(
(
(
(
(
(
(
(
AY974070:2.000000e-03
,
OTU545:2.000000e-03
):4.000000e-03
,
AB470343:6.000000e-03
):8.000000e-03
,
(
(
AB261128:6.000000e-03
,
(
AB238928:0.000000e+00
,
OTU29:0.000000e+00
):6.000000e-03
):4.000000e-03
,
OTU3073:1.000000e-02
):4.000001e-03
):0.000000e+00
,
(
AB739697:8.000000e-03
,
OTU955:8.000000e-03
):6.000000e-03
):0.000000e+00
,
OTU1204:1.400000e-02
):2.000000e-03
,
OTU1553:1.600000e-02
):0.000000e+00
,
OTU2890:1.600000e-02
):0.000000e+00
,
OTU2933:1.600000e-02
):1.999998e-03
,
AB574482:1.800000e-02
):6.000001e-03
,
OTU1296:2.400000e-02
):0.000000e+00
,
(
OTU1274:2.000000e-02
,
OTU2929:2.000000e-02
):4.000001e-03
):2.000000e-03
,
OTU1647:2.600000e-02
):2.000000e-03
,
OTU2554:2.800000e-02
):4.000001e-03
,
(
AB035460:4.000000e-03
,
OTU2662:4.000000e-03
):2.800000e-02
):0.000000e+00
,
(
LC021528:2.200000e-02
,
(
(
U41355:2.000000e-03
,
OTU627:2.000000e-03
):1.200000e-02
,
HG315620:1.400000e-02
):7.999999e-03
):1.000000e-02
):2.000000e-03
,
(
(
HQ020488:0.000000e+00
,
JN029805:0.000000e+00
):0.000000e+00
,
OTU1411:0.000000e+00
):3.400000e-02
):0.000000e+00
,
(
(
(
(
(
(
(
(
(
(
(
(
(
(
(
(
AB238922:4.000000e-03
,
OTU60:4.000000e-03
):7.999999e-03
,
OTU583:1.200000e-02
):0.000000e+00
,
OTU1117:1.200000e-02
):0.000000e+00
,
OTU1857:1.200000e-02
):0.000000e+00
,
OTU2840:1.200000e-02
):2.000000e-03
,
OTU1960:1.400000e-02
):0.000000e+00
,
(
OTU1210:1.000000e-02
,
OTU2289:1.000000e-02
):4.000001e-03
):0.000000e+00
,
OTU2084:1.400000e-02
):2.000000e-03
,
OTU953:1.600000e-02
):0.000000e+00
,
OTU1273:1.600000e-02
):0.000000e+00
,
OTU2503:1.600000e-02
):0.000000e+00
,
OTU2824:1.600000e-02
):1.999998e-03
,
OTU912:1.800000e-02
):4.000001e-03
,
(
OTU2001:8.000000e-03
,
OTU2070:8.000000e-03
):1.400000e-02
):2.000000e-03
,
OTU2501:2.400000e-02
):8.000001e-03
,
OTU2832:3.200000e-02
):2.000000e-03
):0.000000e+00
,
OTU1724:3.400000e-02
):1.999997e-03
):0.000000e+00
,
OTU528:3.600000e-02
):0.000000e+00
,
OTU2234:3.600000e-02
):0.000000e+00
,
OTU2294:3.600000e-02
):0.000000e+00
,
OTU2487:3.600000e-02
):2.000000e-03
,
OTU1504:3.800000e-02
):0.000000e+00
,
OTU1506:3.800000e-02
):0.000000e+00
,
OTU1736:3.800000e-02
):0.000000e+00
,
OTU2684:3.800000e-02
):2.000000e-03
,
HM583587:4.000000e-02
):0.000000e+00
,
OTU890:4.000000e-02
):0.000000e+00
,
OTU1546:4.000000e-02
):0.000000e+00
,
OTU1856:4.000000e-02
):0.000000e+00
,
OTU2181:4.000000e-02
):0.000000e+00
,
OTU2206:4.000000e-02
):0.000000e+00
,
OTU2222:4.000000e-02
):0.000000e+00
,
OTU2908:4.000000e-02
):2.000000e-03
,
(
(
X82823:6.000000e-03
,
(
LC014934:0.000000e+00
,
OTU833:0.000000e+00
):6.000000e-03
):2.800000e-02
,
(
OTU1350:2.200000e-02
,
OTU2063:2.200000e-02
):1.200000e-02
):7.999998e-03
):0.000000e+00
,
OTU2612:4.200000e-02
):0.000000e+00
,
OTU3291:4.200000e-02
):2.000000e-03
):0.000000e+00
,
(
AF319778:3.400000e-02
,
AB264625:3.400000e-02
):9.999998e-03
):0.000000e+00
,
OTU1517:4.400000e-02
):0.000000e+00
,
OTU1613:4.400000e-02
):0.000000e+00
,
OTU1781:4.400000e-02
):0.000000e+00
,
OTU2553:4.400000e-02
):0.000000e+00
,
OTU2627:4.400000e-02
):0.000000e+00
,
OTU2928:4.400000e-02
):2.000000e-03
,
(
(
L16493:2.400000e-02
,
(
AY968205:0.000000e+00
,
OTU735:0.000000e+00
):2.400000e-02
):5.999999e-03
,
(
(
X76259:4.000000e-03
,
OTU1081:4.000000e-03
):2.400000e-02
,
AB525416:2.800000e-02
):1.999998e-03
):1.600000e-02
):0.000000e+00
,
(
(
(
(
Y18530:1.200000e-02
,
OTU679:1.200000e-02
):0.000000e+00
,
AB971823:1.200000e-02
):7.999999e-03
,
FN356023:2.000000e-02
):4.000001e-03
,
(
(
AJ319867:0.000000e+00
,
AB547446:0.000000e+00
):0.000000e+00
,
OTU828:0.000000e+00
):2.400000e-02
):2.200000e-02
):2.000000e-03
,
(
(
(
(
KP233808:1.000000e-02
,
AY570690:1.000000e-02
):7.999999e-03
,
KP233810:1.800000e-02
):6.000001e-03
,
(
AY742226:8.000000e-03
,
KP233809:8.000000e-03
):1.600000e-02
):0.000000e+00
,
OTU989:2.400000e-02
):2.400000e-02
):0.000000e+00
,
(
(
(
(
(
(
(
(
(
(
(
KR364784:3.200000e-02
,
OTU1300:3.200000e-02
):3.999997e-03
,
(
[truncated: 298,097 more chars]
